# Supplementary material for: Developmental expression and evolution of hexamerin and haemocyanin from Folsomia candida (Collembola)
Source: Insect Mol Biol. 2019 May 8;28(5):716–27. doi: 10.1111/imb.12585 (PMC6850205; doi:10.1111/imb.12585)
Supplement: Supplementary file 7 — Table S1. Kyoto encyclopedia of genes and genomes (KEGG) pathways of genes co‐expressed with Folsomia candida (Denmark strain) hexamerin 1. [file IMB-28-716-s007.xlsx]

## Sheet: Sheet1
Table S1. KEGG (Kyoto Encyclopedia of Genes and Genomes) pathways of genes co-expressed with Fca(DK)Hx1
Pathway	Pathway ID
Phenylalanine metabolism	map00360
Folate biosynthesis	map00790
Purine metabolism	map00230
beta-Alanine metabolism	map00410
Glycine, serine and threonine metabolism	map00260
Tyrosine metabolism	map00350
Aminobenzoate degradation	map00627
Starch and sucrose metabolism	map00500
Pyruvate metabolism	map00620
Phosphonate and phosphinate metabolism	map00440
Tropane, piperidine and pyridine alkaloid biosynthesis	map00960
Riboflavin metabolism	map00740
Isoquinoline alkaloid biosynthesis	map00950
Thiamine metabolism	map00730
