# Supplementary material for: Developmental expression and evolution of hexamerin and haemocyanin from Folsomia candida (Collembola)
Source: Insect Mol Biol. 2019 May 8;28(5):716–27. doi: 10.1111/imb.12585 (PMC6850205; doi:10.1111/imb.12585)
Supplement: Supplementary file 8 — Table S2. Kyoto encyclopedia of genes and genomes (KEGG) pathways of genes co‐expressed with Folsomia candida (Denmark strain) haemocyanin 2. [file IMB-28-716-s008.xlsx]

## Sheet: Sheet1
Table S2. KEGG (Kyoto Encyclopedia of Genes and Genomes) pathways of genes co-expressed with Fca(DK)Hc2
Pathway	Pathway ID
Biosynthesis of antibiotics, Steroid biosynthesis	map01130, map00100
Caffeine metabolism, Nitrotoluene degradation, Drug metabolism - other enzymes	map00232, map00633, map00983
Aminoacyl-tRNA biosynthesis	map00970
Inositol phosphate metabolism, Ascorbate and aldarate metabolism	map00562, map00053
Purine metabolism	map00230
Biosynthesis of antibiotics, Terpenoid backbone biosynthesis	map01130, map00900
Purine metabolism	map00230
Cutin, suberine and wax biosynthesis, Glycerolipid metabolism	map00073, map00561
Glutathione metabolism, Cysteine and methionine metabolism	map00480, map00270
Pantothenate and CoA biosynthesis	map00770
Drug metabolism - other enzymes	map00983
Glycosphingolipid biosynthesis - globo and isoglobo series, Glycosphingolipid biosynthesis - ganglio series, Amino sugar and nucleotide sugar metabolism, Glycosaminoglycan degradation, Various types of N-glycan biosynthesis, Other glycan degradation	map00603, map00604, map00520, map00531, map00513, map00511
Thiamine metabolism, Purine metabolism	map00730, map00230
Oxidative phosphorylation	map00190
Pentose phosphate pathway, Fructose and mannose metabolism, Biosynthesis of antibiotics, Carbon fixation in photosynthetic organisms	map00030, map00051, map01130, map00710
Aminoacyl-tRNA biosynthesis	map00970
alpha-Linolenic acid metabolism, Phenylalanine metabolism, Butanoate metabolism, beta-Alanine metabolism, Fatty acid elongation, Tryptophan metabolism, Carbon fixation pathways in prokaryotes, Benzoate degradation, Valine, leucine and isoleucine degradation, Lysine degradation, Biosynthesis of antibiotics, Limonene and pinene degradation, Caprolactam degradation, Propanoate metabolism, Geraniol d…	map00592, map00360, map00650, map00410, map00062, map00380, map00720, map00362, map00280, map00310, map01130, map00903, map00930, map00640, map00281, map00627, map00071
Lysine degradation	map00310
Methane metabolism, Pentose phosphate pathway, Fructose and mannose metabolism, Biosynthesis of antibiotics, Carbon fixation in photosynthetic organisms, Glycolysis / Gluconeogenesis	map00680, map00030, map00051, map01130, map00710, map00010
Galactose metabolism, Amino sugar and nucleotide sugar metabolism	map00052, map00520
T cell receptor signaling pathway, Th1 and Th2 cell differentiation	map04660, map04658
Aminoacyl-tRNA biosynthesis	map00970
