# Supplementary material for: Developmental expression and evolution of hexamerin and haemocyanin from Folsomia candida (Collembola)
Source: Insect Mol Biol. 2019 May 8;28(5):716–27. doi: 10.1111/imb.12585 (PMC6850205; doi:10.1111/imb.12585)
Supplement: Supplementary file 10 — Table S4. List of all primers employed in this study. [file IMB-28-716-s010.xlsx]

## Sheet: Sheet1
Table S4. List of all primers employed in this study.
Primers for RT-PCR
Fca(DK)tubulin_Forward	CTTTGTCGACTTGGAACCTA
Fca(DK)tubulin_Reverse	GAGTCTGTTGAGATTGGTGT
Fca(DK)Hc2_Forward	GCAAAACCTTATTCACTCCG
Fca(DK)Hc2_Reverse	TGCCTAGTTTGATGCATTCT
Fca(DK)Hx1_Forward	AAGATCCGACGTATTGGAAGTTCG
Fca(DK)Hx1_Reverse	ATATCGGAGGCATCAGTTTCATTAG
Primers for degenerate-PCR
Degenerate1_Forward	GAGGGNSAGTTCGTNTACGC
Degenerate1_Reverse	GAANGGYTTGTGGTTNAGRCG
Degenerate2_Forward	GAGGGHCARTTCGTYTACGC
Degenerate2_Reverse	YAARGGYTTGTGGTTNAGACG
Primers for RACE
Fca(SH)Hx1_Forward(3'RACE)	AACCCTTTGAAAATGTGGGGAAGAAT
LweHx3_Forward(3'RACE)	GATAACCTCAAGCCATACAC
LweHx5_F(3'RACE)	TCGCTCCATCCGTCATCG
OsiHx3_F(3'RACE)	CAGTTCGTCTACGCTGTCAGTG
