# Supplementary material for: Developmental expression and evolution of hexamerin and haemocyanin from Folsomia candida (Collembola)
Source: Insect Mol Biol. 2019 May 8;28(5):716–27. doi: 10.1111/imb.12585 (PMC6850205; doi:10.1111/imb.12585)
Supplement: Supplementary file 11 — Table S5. List of 60 nucleotide sequences used in selective pressure analyses. [file IMB-28-716-s011.xlsx]

## Sheet: Sheet1
Table S5. List of 60 nucleotide sequences used in selective pressure analyses.
GenBank Accession	Gene Abbreviation	Species
Hexapod Hc2
KF670722.1	FcaHc2	Folsomia candida	Collembola
ODN00732.1	OciHc2	Orchesella cincta	Collembola
MG931003	PloHc2	Pogonognathellus longicornis	Collembola
FM165289.1	TdoHc2	Thermobia domestica	Zygentoma
FM242647.1	BduHc2	Blaptica dubia	Blattodea
FM242649.1	PamHc2	Periplaneta americana	Blattodea
FM242645.1	CseHc2	Cryptotermes secundus	Blattodea
KJ713392.1	LmiHc2	Locusta migratoria	Orthoptera
FM242643.1	HmeHc2	Hierodula membranacea	Neoptera
DQ118370.1	PgrHc2	Perla grandis	Neoptera
Hexapod Hc1
FM242638.1	ScuHc1	Sinella curviseta	Collembola
MG931002	PloHc1	Pogonognathellus longicornis	Collembola
FM242646.1	BduHc1	Blaptica dubia	Blattodea
FM242644.1	CseHc1	Cryptotermes secundus	Blattodea
FM242648.1	PamHc1	Periplaneta americana	Blattodea
JX204834.1	CitHc1	Calliptamus italicus	Orthoptera
?AF038569.1	SamEHP	Schistocerca americana	Orthoptera
FM242640.1	CmoHc1	Carausius morosus	Neoptera
FM242641.1	CacHc1	Chelidurella acanthopygia	Neoptera
AJ555403.1	PmaHc1	Perla marginata	Neoptera
Hexapod Hx
MG930994	Fca(DK)Hx1	Folsomia candida (Denmark)	Collembola
MG930995	Fcas(SH)Hx1	Folsomia candida (Shanghai)	Collembola
JX867262	LweHx1	Lepidocampa weberi	Diplura
FN263375	CspHx	Campodea sp.	Diplura
MG930996	LweHx2	Lepidocampa weberi	Diplura
MG930997	LweHx3	Lepidocampa weberi	Diplura
MG930999	OsiHx1	Octostigma sinensis	Diplura
MG931001	OsiHx3	Octostigma sinensis	Diplura
FM165290	TdoHx	Thermobia domestica	Zygentoma
AM690365	PmaHx1	Perla marginata	Plecoptera
AB371986	RspHx	Reticulitermes speratus	Blattodea
AY572858.2	RflHx	Reticulitermes flavipes	Blattodea
U31328.1	BdiHx	Blaberus discoidalis	Blattodea
FJ609739	LmiHx2	Locusta migratoria	Orthoptera
FJ609741	LmiHx4	Locusta migratoria	Orthoptera
AY963295	RmiHx3	Romalea microptera	Orthoptera
AY923852	RmiHx2	Romalea microptera	Orthoptera
AY923851	RmiHx1	Romalea microptera	Orthoptera
XM_012390757.1	BimHx	Bombus impatiens	Hymenoptera
XM_008560333	MdeHx	Microplitis demolitor	Hymenoptera
XM_008218174.2	NviHx	Nasonia vitripennis	Hymenoptera
EU105212	AmeHx110	Apis mellifera	Hymenoptera
NM_001098717	AmeHx70c	Apis mellifera	Hymenoptera
EF625897	AmeHx71	Apis mellifera	Hymenoptera
EF625898	AmeHx70b	Apis mellifera	Hymenoptera
AJ251271.1	CfeHx2	Camponotus festinatus	Hymenoptera
XM_008199125	TcaHx	Tribolium castaneum	Coleoptera
AF395329.1	TmoHx2	Tenebrio molitor	Coleoptera
AF032397.1	HceRbHx	Hyalophora cecropia	Lepidoptera
KF687948	LglHx	Leguminivora glycinivorella	Lepidoptera
AF294809	CceHx2	Corcyra cephalonica	Lepidoptera
ADA84299.1	CceHxR	Corcyra cephalonica	Lepidoptera
DQ147770	SnoMRHx	Sesamia nonagrioides	Lepidoptera
DQ004585	SnoMHx	Sesamia nonagrioides	Lepidoptera
AF356842.1	PinHx	Plodia interpunctella	Lepidoptera
KF815528	Bdoaryl	Bactrocera dorsalis	Diptera
AY256681.1	MdoHxF1	Musca domestica	Diptera
AF430247.1	OatHx1	Ochlerotatus atropalpus	Diptera
U89789.1	CviLSP2	Calliphora vicina	Diptera
U51225.1	AgaHxA	Anopheles gambiae	Diptera
