# Supplementary material for: Developmental expression and evolution of hexamerin and haemocyanin from Folsomia candida (Collembola)
Source: Insect Mol Biol. 2019 May 8;28(5):716–27. doi: 10.1111/imb.12585 (PMC6850205; doi:10.1111/imb.12585)
Supplement: Supplementary file 12 — Dataset S1. The 164 transcripts correlated with Folsomia candida (Denmark strain) hexamerin 1 during embryonic stages. [file IMB-28-716-s012.fas]

>XLOC_019210.TCONS_00031831 BAG family molecular chaperone regulator 2
agattttggccctcattttccacaaagttgccgtgccaagtcgtaactcgattcgtcagacgtgtcaattatggcagaac
gtgatggactgcttggtcgggagtatgatccggataggaactttctcccagtttgatccgctctactgcagtgctgggat
tgaagatcctcccggcgacagcatcaccatcccgaaatatcactcgccctcaatcctcgccaaaatcggggtgagccagt
tgctcgtcggaaacatttcggatgattggcatgctgaccatgctcactggactgactggttgtaccacaaactctcctcc
tggtggtggtaaataccagaggaattctcctccatcgccgtcacctcttccacatttcaaatctccaaacctggtggctg
agctgcacctgtttggcaggctttcacccccgcatttcgcccactttttgcacgaattgtcgccctcccttcgcgtctta
tcgtttgccttcgtcaccctgcagtacgtccgcccctcgcagcttcaaaaccttgccctcccccatctcaaagtcctcct
ggtgcgaagtggactcgaacacagggacgaacaagtcacacttttccctggccccactagtgccgatgaactaattgaaa
catgggatctccgctgcatcctcgacaacctgttggtcctgagtcacaaccactttccaaacttgacttgtgcccggttc
gacttgatttatggggcggcggaaggcttcgccattacgaaggctcaactctccttcctccaaagccatgcagataccat
tgaaactttcaccctagaatattccatcctcctaaacggtgaagatgacgagttgggcttactgcacgcgccggaagatg
accccgagctaacggaaatggtggtaaatagcttgcagggtcgactcgttggtttgagaaggttacgcatcctcccactc
acgtttccctcgctcccatttaccaacgtgtggaagagactggtccaggagcaagtctccttggcagatttcgcagtaat
gggcgtctgctatgacctcgacttcctccgggaactcgtggacaccaactacacgactttaacgaccttgtgcatctggg
aaatcagattgtttgatgaccaatccaacacggtggtacaattagattgcagagtttttaataagtgtaccaatctgaaa
aagttggccctccggggatggacggtgactctgcaagtggtcgggatcgtgaatctcgaccaacttccggtctctctgga
gcatgttgacctacgtgacatggccattcggacgagcgatgtgaggatattgagtttggagatgggaggcttggaaatat
tggagctgcactttgtgggcaacaagagggaaatggggatggatgtggggacgttgaggagcattattgaggagaggagg
ttgagagaggtgaggatattcaagtcactgaatggcagaatcaacccggacgggatattcaatggggatggtgtttatcc
agaacaaatagtggaaatgccggggggattcatagcttttgagatgggtcccaacggatactatgtaaactcgtcgactg
ccctgctactctaataaactcgagtgattcgatgcgatacatcaattacgaaagcaattagtttccttttaagtgaacat
gtatcgttgttattaaatagtatacggtaataaatacaattacaattgaaaaatacgattggcaaaaatctgtagctcga
gcaataattaattaaaactctatcaagttgttgttgctggaattaatggaatatgtatatgtatgtgcaacaacttttta
tctaaataacgttacaacgtatcgcttgtgtagttaatggcagactattacatagtgtacaatattaattaaaagttaaa
tatgtgcctagtaattctaataggaatcgtagtagcatattctttgagagacacaactaatgagtgatatacttatgtag
caattcactgttgttgaaagcttcggacgatagcctcgttgacattgataacttcttccacctcttcgtcctcctccatc
acggcgaatgatcgggtggtagatttaaagtaggaaaatagacccgtcaatcgcttcttaatttgcttctgatcctcgat
agtacaacccaacacggcactttcgaatttcgagtctgaaatagtcagaatcgaatcatacaagtagtttatatcatcgc
acactcaaacaaatcatggaatatatatttaagctgttatttaccaatctcaggaatgctacccccactgagcaccactt
gttcggagcaagtgttaatgtacgtgacacattttcgctgtgttttgaatggatcatccttcgactgacgaatgaggctg
tcgatcatgttgttcacctgttcatttagttaggacattttataaatagtaaacaaataaagcaggacaactttatttct
gcaggcatcttacggtgctgagtgattccaattgcgggggcgatctttccgtccgaattccaactgaaactgccttgcag
cgggtcccaatgcggtccaagtagcgttttatttcatccagctcattcccttggaactggtcgactatttgcgaaaggcg
aagcgtttccagcgaagacacaatttcatccttttcattgatcagtgtcgtcgcgtccgacctcaatttctcaacctgat
attaaatctaatctttaattgcatcaaaattgttaattgatcaatatgaatgattaccctttcgtccatctcatccaaca
ttttgatcacggtaagaaacccactattagcagcagatgtccggtcctcttcttgagagcaaacctcggtaacgtcttga
gacatgtcgtcccccacgtcgggagatttgacaaccccatcacatttagcatcttgttgtttcgtcatttcagactggga
catgtcgttgtcgttgtggtcattgtttgtgtcttttgccgaccgctccaccacctctgacgggatgtccatgtccatcc
tgcttatcttccagccacggtcagtcagtatcctctcctgttattcgaaaggtctatgtttgacggaggagatgaatttt
aataaatcaattatgtcgcagtgcgattgaaagtacaaggaagtaaaattattttttattaccggtgttgtgttccacag
ctgatgggttccgtccgtgtgttacttcagtccttaacagctcatcgaaattaacttaatgttttaaaaaaatagtgaaa
aatttcgagaatggttaaaaattatgtaaaaatgacaaaaatactcagcgaatgtgtcatcacacacatcagcaggcaaa
tcgaagaaagctttgtgaatcaatcagcacacaaaac
>XLOC_012432.TCONS_00020274 ---NA---
gggaaatgtcattaaccaggaatggagagtgataaatatttaaagggttttcattatcattaacttgtggtcattattag
tttacaagtgcataagccaactcaactttcaaaattttaatataaatttgcaaaatgcatctcaaatcctttcaactcgt
agttttccttttgtttgtcctgatttttacagtaaatgcgatgacaatttacgaatttgtgaacgaagagccagattggg
attctcatcggaaatcactaccaattcctatccaccctgtctttcgaaggcaaattgatccaaataatcctgctgaggga
tattcatcctacgaatgaataacagcattatgcttatcattttcattaaattattacatgcaaatgtataaatacaaact
taaataattataataataacgaaaatcatttgtctactctacaatcataaattaacaattataagattgtgcattgctaa
tacatcactcatgaaaattcgtctactagtaa
>XLOC_001255.TCONS_00001943 Epidermal retinol dehydrogenase 2
aataattacacattagtcaatagaggcttagatgtttgcatttaagtctgttgagataaaattctgaagtttaaatactg
tgcataaacgtttgattacaaagcatttcagataattttttgatttttttaaatgctttaattatttgcaataaaattga
gtgataggaagcataatggcggaggccttaaaatcttaccacatttcaaatctatcggaaactcttttccgtcataattc
tacagaaaacgcttccatttatttgtttttccaaaatgagatccttttgtactttgtaacgtctgctggtgtagtgctta
ccctaatgatcgctcttgtgcatcgagggctctcagatattcatcatgtggattgggaaggacttaaaagcaatttacaa
gcggacatggagacctttctggagctcgtgtgggccctgtgctacctcgtgtacggtgtcacggtcagcatcatcctcac
cttcatcccgagaaggtttcgctacaaggatgtctccggacaagtcgttctaatcacaggggcaggatctgggattggca
agatgatggccaaaaagctggcgttgaatcacggagccacaattgtagcctgggacattaacaaacaaggaaacgatgag
acggtgaaggaaattattgaggctggaggaaatgctactgggtacgtggtggacgtatcttcacgagcttcgatttatga
agcagcagataaagtgaaggccgaggtaggaaaggtcgaaattttgataaacaatgctgggatcgtaagtggaaggaaat
tcctggacactccagaccatcttattgagaagactatgcaagtcaatgtcatatccaatttttggacgatcaaggcgttt
ctgccgggcatgatgtcctctggcacaggtcacatcgtcacaatcgcctcaaccgccggactgattggcgtcaatcgtct
tgttgactactgcgcctcaaaatatgccgctattggccttagcgaatcgattcaaaatgaattgagggccgaaaaaggat
acaacaaaatttatacgaccgtagtctgcccctactttatcaatactggaatgtttgatggggtgcgctccaaaatcgtt
ccaattttgaagcctgtagacgccgtaaatgatattgtagcaggaattttgacaaatcaagagcaaattgtgatgcctcg
ttggctgtacccccttctttgcatgaagatggctctcccaggagaagtgggacggagagttgctgctgctttaggaattt
ctgggacgatgatgggctttaaaggtcgagtgggagcacccactccggtcaaaggaacagcaaacaagtcattaaaataa
ttaataaactattcactagcaaatgacctatgtatataaacgtaccaagtacgttcctcagattgaaccttcttcagatt
agtcagtagttattgtacagcgtatccacctttcattatatgtacacttaaagatatgtatgtgttggacttcttaattt
tagtattaattatgtgacttattaactttgcggttgtttggtttgcatttgtatttttaagttcttgttatctttatatt
ataaaagtctttaagtctattatgcttaacgtaagtaattatttatacatacatcatctaaatatacgtatatatgtatc
atcctgagaacagattatactgcataactaagaatggtgcaacaaagtggacccctaaacacgtacttaattcaaatacg
gcattttagttacacaggtacgacagctcaactatttagctcgttaatcatcaatatgtgtgtttacatatttatcgctt
aattttgtgatagagaaaatggcagatgacacgcgatacaaaattcttgaatcgaatcatgcatctattaatttattatc
gtttgttgcattacgttcggaaattagaacaaagctattaatctaccactgagaatacctcctttaacggcaaacagcat
aataatttccacccattatcgcagcttattattgttttcttagaattcggatagtgtagcaatattgaactagcttccct
atttccctgctagacaatttgactggataaacataatttattaaatcgtatcgccacattacaaatatttatatttatgt
acgcacacaaatgatgtatgtttaagcatttgaaaataaataaaattcctaaagtaaaattcagaaaggacactatgaca
agaatattgtgctttatatgagtagcaagtgcactaatctggatttaatggtgaatatctagatatgtacgtacacttga
ctacaaaaattactgtaccggaacgtcctgcatttagaattttgtttgtttaataggctggtttatttatccacgaattt
tgctcttcttctgtcaattgtacacaatctaaccaaatatgtgcatacttacatatattttctaacggttggcggtgaac
ggtcgttttaatttatgtatgtatgtagcgtagtccataaattcttgtgattccacatcgttatgttttaatttaagtaa
ataataaagggaaccaataataatataggcgaa
>XLOC_019158.TCONS_00031741 ---NA---
tacttacatacatctaatgtacatatttacatacggagacagttgggaatttgagactttcccattattccaaaaagcag
ggatagttacttatgtaatcccagcatgaatgtcgaatgtgggacagggtcaagggctctcggaatctctttgtccacct
gcccagaaacacaatctcaagtaatgcacctgagattctggaatctttgttgttcacctgcccatcgcctccctcaggct
gtccttcctccctcgtacgaccttgtaaagtacccaaagtctggatattaaccttaacctggagaagacaagtttggttg
aggaaggcagcagaagaaatccaggtttcacctgcatcttttaaccgttgctgcatcatcaacaacacctcgacctcgaa
tatttcacacttgcactgcatctcatctttaaacaagcacacataaaattcgggacgttaaaaagccataaaaatggaaa
acgcattgaaagaggaatctcgcgacattttctacgactacccaattctggagtttatcgggtggattgtcgtgttgtac
ttctccatcttctttgtcaccttctacgtgtcgccatacctcttcaacacgcggccttatcgaccctacccctggcacag
gcggaggagaagcgcagctaatccctccgcggatgacgtgggactgattgaaactgtgtccaactcgattgaaaacgcga
tctataaataaatggacaaaattaatttctataaaacattgccacacttttatcaaaattatgtttcgaaaaatactatt
tcaaaaatttaaaatagacaagttctttaacccattgcataataataaatgagatcaaatttgtattcccaacctaacgt
attcattgctttgttattattttctgtgacccagactccctggaaaacagggcatccttgacctacatacatcttcacca
cctgaaagggcattttgaagtttaagggctccttgcatactttatttcgctgcatatttacgtcatgggcataaaagaaa
ttgaaaatgttgcccagtcgtcactaatccacgggccgcatcgcacttggtcaaatctctgcctgcatatttgcagattt
tgaagcaatatttgcaaaatacttgaaaaccatttttgaatcatggaagcagcagcagcatcgagtcagagcagtgattt
actttccgacgtgacgggccggacattattccttctggataccccattcttctacatcttgggctacttgctggtcgcat
atttcgtcatctacttcgtcgcaatgtacgcgggacctatgatgaccggaagtgacccgtactatccctacccatcgtac
ccctacagacacgggatgcctcactcgatcaaaaaacgttccctgccacacggctacaccgatcaggacctgatttccag
agtgaccaacgccattgagggccagacctactaaacccaaactcattattatctaataattatagccccattatgataat
tgcgatattttttatgtattatgttcaaaatcaaaattgacaaaattgcatcaaaacttgtaatcggcattggtaaaact
gtttaagtaaataaataaatacgaaaaatttaatatgacgcaaattgatgctcg
>XLOC_010409.TCONS_00017197 Lactase-phlorizin hydrolase
tccacatgacgctgatgatcattattgtctagttttctccacattctgacccaccattgagcacaaatacataccaaatg
aaaaatctgataaaatcgataaatccgtttagataagccgattatacataattcattacacaagtgaatgtaatcccaga
gttaattgttctaactaagcgtgtcccaaattgttattttatcactcctgacaacccagagactggacaatggggaaaat
ataatcttgtgaatggttatattaagtcaagcacacacctccaatctatttcagtcgtcaacttttactcaatcaacgtg
ctggagggtcaccttttagtttttgcaaaaatgctaaagtttgtgttcttgtctgtcctcctcctggctggaggagtgaa
aggacaagatgatgaatttctctacgacgtttttccaccagattttcagtggggtgtggcaaccagtgcttaccaaattg
aagggggtgcatttgccgatggcaaagggttatcaaattgggactattggtcacacaatggcagctatgaaggtcattgt
aatgtcagagactgtcaaaatggagacgttggcggagactcgtaccacaaatttagggaagacgccgctctcattaaaag
catgggtgccgatttttatcgcttctctctctcatgggctagaattgttccaactggacgagtagctgatggcgtcaatc
aagcaggcattgatcactataacgaagtaattgataacctcatcgccgaaggaatcacgcccttcatcactttataccat
tgggatcttcctctaccgctgacttgggatggctcctggcttaacgaggatatcatcgaacatttcaaagattatgcaag
aattgtatttgaaaattatggtgatcgagtcaaactttggttgtcctttaacgaaccgcacgtcttttgtttcgcggatt
ggacgtatgcttatttaaatccgttcaattggacgcaaccggttaaaccgtacatctgttcacataacattctcaaagct
catgctctagcttggcgaatgtatgactcggaatttagaccaacacagggcggaaaaatgggaattacgctaaactgtga
ttggcctgagccactagatccagcaaattctgcacatgtagaagcttcagatcgatccatgcattttcattatggattgt
atgctaatccacttcttcgaggagaatatccaccaattatgagatccttaattgatgccaaaagtgaggcagaaggtaga
aacgaatccagacttccgagctttgatgccgaatggactcaaattgttaatgattttttggggctcaaccattatttcgc
ctataaggttgtcccagacgataacaatgagtcaatttgggttgagggcgacgcaaacattcatatagaaccagacgatg
aatcgtggaatcataccgctgtgggttggccaattacaccatttgggataagaaaagtagtcaagtggattgccgacgag
tataattatcccatctacatcactgagaatggttatggacattgggaaaatgatacattcaatgatccaattcgggttga
attttacaaacagtatatcaacaacgtcctcagggcagtacggttggatggggcagatgtcaaatcgtacactgcttgga
gcttgttggacaattatgagtgggcttccggttattcagttcggtttggagttcatcatgttaattataccgatccaaac
ttaactcggactccgaaggcttcagctatgtatttgaaagtggtatttgcggataatggatttcctaacgcgacgcgaac
ggactagaaaatattcgagatcaaaatttaaacgatgttctaattttagaattaaagtctgtcagttaaaaaatataatt
cacgcgtgcg
>XLOC_002778.TCONS_00004552 ---NA---
ctccttccttcgtgctcatcatccatattcgacgagtgcattagtaatcgcgtttctttgccatgatgaggcaatttcct
ttctgtttaaacaaagtgcatggcataatgtagcactatatttatgaatttgaaataaagtggacttttctggagcgagt
tgcatacgttttttttcttacttgttgttcttccgcgatgatggaaggtcttatcaaatttctctgtgggttaatattct
ccaagtaaaaaaaatagcgatgcaaataacgatactatttcgggtcgtcgcagttgccgtatttctgcacacttttacgg
cgagtgaaattttggtgaccggaattttaaaccgacagagtggaagttgtgcacaggatgatgattgcagctcacgggaa
acatttttgtactgcataaatcgacagtgtcaatgtcttcaaggtgggtcgtcctacgttcacggggttttgctccagtt
taacatggaatgggacccttatcaaacgaaatgtgtcagcaagccgggttctccttgtacatttaagaatcgatggtact
cttcgtcagaaacggccaagttggattgtgtccctgattcaacctgcattccgcatgcttcttcctcctctgcaaatgcg
aagcagtatccgcaacatgactaccatcaacagcagagcagattccaacaaccagaaaattctatgacccctgcagattt
cggtgtttgttggcaaaatcgacaaggaagcgttgattcaaatgtggataaaaccccattttatccgattttgactccga
atcagcaacctcaatatcatcaacctggtcgacacgagtttgtggggcatggaaatggatatcccataagtccgacaaaa
gtggataattctgcaacgaaatatagtagcaggaatggattatttgtattttgcataattctggcaggtttatgggttgc
ttttaaaaaatagattatggagaaaaaaatttgatatttatttaattgggataaaactgttacacttaatacttatgtac
atatatagttttaaataaaaatatggta
>XLOC_005493.TCONS_00009298 lipase 3-like
tgcaaagtcacacaaactgaaaccttgaccgctgactcatcatccttctctgatggttccatagcacaaatttccagtcc
aaacatcaatgtggactgacaagtttgatcagttggattatacattcattcatgaaacatcagaatagaacgtgcaacgc
agtagtaaacttgtgcattataatccctgaaaaaaactcggagtggaaattgagactggtcgcttctattattcaacatt
atcatccccacctcactatcaggagaaaagagggctataaaacctaaagtagttataaattgcttagtcaccacctaaag
atatttcccacacgtaagaagttctcatattacggcgtgatgcgcatgaaaaaattcagtcttttgttgtccgagtgctt
agtgagaccaacacttgtatgatttatctgtgacttcaacttgactgcaaacactacaagtttgtgtagttcccaatctc
taagggcatcaactaaactaaattagctaccaagatcaatacacgatattatgaattccaaagtgattacgatttcttca
atactgcttctcaccctggtaggatttccaaatttagtcaaatcagcagatgaagaacctgcagacaacagttttgactt
tttctctctgggaagtgaatattggaaccggatgagaatgggactggcatttgacgtttatgacgatgctgcatttgtgg
ctgaaaccgtgaagaaggaagagaatccggatgtcaaattgaatgtgaccgaacttatcaagaagtacggatttccagtt
gagacgcataccgtttacacagacgacaactatgtcctaaccttacacagaataccatttggtaggaagcaccatccaag
ccacgcagattccctcagcaataatgataataatgtcacatcaagtggtacacaagaagctggagagaagaagcccattg
cattgcttcatcacggattatgtagttcatcagtggattggattatgaatactgcggataaagcacttccatacatgctt
gctgacgctggctatgatgtctggatggcaaacgcaagaggaaatcgatattcgaagaggaatattgcgatgactccaaa
aaaatctgcgttttgggatttcagttggcacgagatagggaaatatgatattcctgcttcaattgactatattttggcaa
caacgggtctgaaagagcttaattatgtgggtcactctatgggaacaacggcgttttttgtagcaatgtccttgagacca
gagtataatgcaaaggttcggaaaatgatagctttggcacctgcggtgcatctggaggggatgaaaagccctttgagata
tatggctcgatttggtgtaatcgaaaagtttatttatgaccttctcggaaatggggaaatcttaccggactatgttttga
agtacatgcatcaatttgcaccttctgcatgcactgagagcgatacgtttacaacagaaatttgtgacaatatcatgtat
gcaattggaggatacaatcctggtcagatgaacgagacgcaaatgcccgtaattttggcacatgcaccatctacatgttc
caccaaatccgcaatccattttcttcagagcgtacattctggaaaattcaggcaatacgattatggaatgataggaaata
tccaaaaatatggccaaatgaatccgccaatttataaactcagtaaagttacagctccagtgtccatattttggtcagaa
aatgatgtcctatgcgatccaaaaggcgtgaaacgactgaaaaacgagttgcccaattgtgaaacatccatcaagataaa
cgatacgcagtttactcatattgattatttgtatgcgaaagatgcagataaacttgtttataaaaaagtcatggacttgt
tagagcagcaaggaactgaatcaaaagaaattaaaaagattgatcagaaagattgataaaccaacagtgtcaaaggtcat
tttttgtccaattactctgtgtggcctaattaaaataaataaagcggtgaccgggttaatcacataattataagaaatga
aatttaaggaacaataacttttcgccatttttattatttgtcattttttatgagcgtcaatgccaaatcttgaggagaaa
gtatttctttctacattttctgatatcttccaaattccggggcggtatttccttccgagaatggaaatgaatggaccact
ccattgctgttaccattttcgccttgtgcgtcagatgacacgttggcgatgacggacgacggttgttgagttgctgcagc
tacggcattcacatctttaaacgccacttgcgccaagcgtcgtattgcttctttctgctgtttcactttccagaatgcaa
aactcccgccgaccaaggccacacaaattatgatagctccaaaaacatacatgattgatttccataccggcagcccatct
ggaaataggagtgtaaacgttgcaggaggagagtacgccaacctgataatgacagatcttgatgtcctttggata
>XLOC_005690.TCONS_00009705 ---NA---
aaatatctcgttaaaaagtatttcttagtcagtcagtaaaaacattcgcgttacgttagtatttcttgccaattttaact
ccatcaaatccataattttatataatccagaaatttttcgtaatgaccaagtattccagagttgcgggaattatcacaat
aatttttgtcatttttacccttggggtttgtcaagaatggcagtctgggaaagattatgagtgctatgaaaacaatcagt
tcggattttacgatgggtgtaactggaacagctgtccttgtgtcgaggatgccaacatcgtgtgccaaagaacacacaaa
ctttgtctttggaggaatggaacccttatcctaacgccacacgagggactgaaggattttgcacaaaataaatgctgctc
tgcataataaataattttataagatgtaatttccaataatattaatatatgcctgatgaagatgacagtgagtcattgaa
agcttgcaatacttcaaataaaatcaagtattatccccttacaccacagaaatgtctcgtcaaaataaataattctgcta
cgtcatcaaatcgaataatgggtaaattattttcaatacaatttattaaacgattattagctcaacctgcgtagcacggg
agctattgaattccccttgttcgtcctcccgtctgttataataataatattttgttatactgatttatatgaacatgaaa
t
>XLOC_000767.TCONS_00001099 ---NA---
cgaagctaaaattgcatagttgtgaaaaaatacatcaggtttttggctccatcttttggtagaggaattggcgatgaaat
cattatcccctttcctttgtccgccccgatatgctcgtggctcgtgtaatgcgtcaaaatatgcaaatgtggtgatacgc
acaaataattcccagtattcttaagtacatacatatgtatataagtgcatatgtaggtaaatagtcttcattatacgaaa
ttttatagaaattaaaaattcggagtaactacgatactgcattttctctaggatgacgggagactttgagactgaatgtg
gggaagtttctctgaattctaaatttctgtaaaagttcaactaaatatatgtgaatggaaattatatacacattaacgct
aagattatgataatatcaagtatggcgcaagatttagccaaggctctcgatttcaatttgtcatactctttgtctcaagc
atataaacataattgtttgcatggcttttacctatttttatcaatttcgtcccctgcagtaatctcataatcgcatccta
attattttgcataaccaaatttacggtgttcaccaagctgccaataagcttcgtaaatcttatttttaaaactaatgtcc
aagatgcaaaacatctgcataaaaataaggctatacctatctacaatacaaatacaattcttggagtgatgagataagac
tacttattttacgtacataaataatacaaacgtctccatagtgagatatgacaaatataaaataaacgttgtcactaaat
atgaaagcaagagactggcttaatcctaaggcatac
>XLOC_012597.TCONS_00020468 ---NA---
aaaattatggagaagtcatttgcaccagatgtgcttacattgcctggctcagataatgtgtacggtttgacatttatagt
tagtcacttgggcaattccttaaattcagggcattatattgtgaattatagaattgtgaattattatactatattatatc
gacctaatcattaatacgtgatgtaggtactgcattaaatacgaatgtatttatatgttagtatatgcatattcatgtcc
ctgaattaatgcggaattatgagttggcttgcaaaaacaatgtatctaccacgtatgaaaatcttttgttattaaggagt
tttccggaattcttaaataattcaaacccacaaaattattagtgtcagcatcaaactcaatttcaggctatatttacatt
gtgacatttcatgtcagccttcataagtccgtaaacacataattagatgtgctatttatattaaaactacttaacatgtt
acgtaggcctcgaaggctcatcaccaaaatcatcaaaatcaacacatttatcccct
>XLOC_000773.TCONS_00001105 ---NA---
gttcgtaggagccttgtctgtaaaggatttggacttgtcgacaaaacgagtcattgtgcgtcccttacttggcgcattgt
ttgtaatggacattgtcgaattacttgcagacaatttaatcgtatcattgaatgttgctttattattatcgttaaccgaa
tcgactcggggaggatttgttactgtcccattaacttgtgtagattttctatttgtgtcgatccccgcgctaccattcac
atttgcagaacttttaagatctgtggaattggacgaatttaaaaatgagcttggttttggcaatgaaatatttgtattcc
ccgacaaaactgtggcattgttgcttgttgagggtgttttgttttttaattgtgacgaattcgcaagattattacccctt
gacgtgattttgtcgtttatcatcaatgaattcttttcggttgtggagatcaaattattgttatttctcctagttccatt
ggtgaagaatgtctcag
>XLOC_015432.TCONS_00025220 zinc transporter 1 isoform X1
gaattctttcgtgcactctgaattactggagtctgctcatacacatgtttattccaaagttaatttcacaaggaattagt
caaaatctaaaactacgcgtaatgtgtcgttctgtgccataaagtgttgtatgtatgtacataaaacagttaataacaag
ttttatcgcacttttaaaacgccagcattttaacggaaaaatatatttcaatccggaatgacgtattgtaaatatattca
taatttatggaattctgtgctacagtaataccaatgcagactagtaatccattgcaagtattgacttttgatttgggaat
cactgggactcgttgatccgtttgcacacgatacttgtgacaggaacaacaaaaaacacgttactttattgcatttgtat
ttaagctggaaaacttgtgtgcagtgcacgtatttcattgaagtttgtggtacaagtaatactcacttatctctcattca
attgtagactttaatgggtagtggaatcaattaagtacttgcatacagagatcaaattaatcagtcattcgtgatactga
tctgtcttaattttgggctgcagttatgcagacctgatacaaattaattaatcacaagtctcaacttgcctcccaagcag
ccaagaacgtacacctgttactcctgcgactccactatcctctctctacctgcaactggctgcaacccaatattcgttca
agtgacacttctcactttgtaaaagtgaaaagtgagacaatgcaagacaaaaacgaagttcaagtcactataaattcctt
ccaaaaggatcacacaaaagaaaagaaatctaaactaagaaaagcgaacaaaggaaacagagtccggttgatatgcatgc
ttatcttaacatttggatatttcctggttgaaatcgtcgtgggatatatgacgggctctgtggcattggttgcagacagc
ttccacatgctgagtgatgttatttctctggtcatcgctttcatcgccgtaagaatgagtccaaaaaaatggaatcaaaa
cacatttggctgggcaagggcagaagttcttggcgccttggtcaatgccgtttttctggttgctctttgcttcacaattg
tggcggaatcactggaaaggttcatcaacataaaggacatagaagacccgaaattaattttagtggtaggatcggtcggt
ctaggagtcaatttaataggcttggtgcttttccatgagcacggacactctcatggtggagggggaggaggtcatggtca
ctcacatgacaaaaaaagtcaccattctcacaaacaacacacttctaatttgcctgattcaactttggagcacgagcaca
aaacggaacctgttgacctcgtgaattggacgtcacttccgccttcagatatttcaaatccttcaaagtgtagtagtgag
aatcctggaacacaacttggagagataccaaagtcatcttctgctacgcaaatgaacatgcatggagtgtttctacacgt
gttagctgatgccttaggttcagtaatcgttatcgtctcatctttggtgatctggttaacggagtgggaataccggatgt
atgtagaccctttgctaagccttctcatggtgatactgatagtttgctcggtgtggcccttattcgtcgaatcttcaatg
gtgcttttgcaaactgtcccaactcatattcaaatcgatgagctaaaaaataagctactttcaaaagttcgtggggcaca
tgaagttcacgagttccacatttggcaactctctggaaatagaatcatagcctcagcccacatcttatgcaacagtcagg
ccgactttatgcgaattggcgaagaggttaaggaattcttccataatgaaggcatccattcgactacaatccaactggaa
ttcgcaaattcacacaatggttctcaagtggtgtccggagacagcggctcagattcagatattcagggagactgtgacag
tgacacgagatcggactgcttcctcacatgtcctttcgatgatgaagatgcagaatgtgtcaacaatagttgctgtcggg
tccagaaaagaaaaaatatagttgtgagcactgcaagtagcaacgcctgtgaaaataacgtagcacttccaatttcattc
aattctaatttaggatatgttgagtctgacgatgaaagtgtttcaactcgatctccaaacgtaaaatctgactagcgttg
tatgtaaatatgtattttgcgcgttattttttaattgtttatatttcttgcgaaaatctatttacgaggcatcacaacat
gacccctgataacaaacattattgtttaacaaaatattgtgttgtgtgtacaaataaatacatttacttagctctcatat
tgtatttattacaaaataacaataaaattcagtaaaataactcacaatggaggtctcccaacgtatgctcacagatttgg
acgaaactagtgtcaatcgatcacaaatataattagtatgaaatttgcaaatggaactatctgccaatgcgcaggtttgg
cggagatatttgcataaaaagaggagaaaacgcaccaaaaggctggcatatttttcattttccaaatttcctgcacattt
tttctgctttgaatgcaaatatctccgcaaaacctgcgcattggcagatagttccatttgcaaatttcatactaattaaa
tttgtgatcgattgacactagtttggtccaaatctgtgagcatacgttgggagacctccattgtcagtaaatgtatgtat
atacgtatctgaaatctgtattaaattacactcaacatattttgagtaaataatttgaaacttctctcgtaattttattt
aataaagaagatattatacacggggt
>XLOC_024658.TCONS_00041273 ---NA---
tgacttctagtaaataattggacgcacatatgtacatacgcacatatgtatatggatgcacgtattttttgcctgccaga
taattgcgatagttgttcttacgacgagcattgtggacgcttgcaactcgtacgggcactacgggagctcggtcgtggat
ttttcccatcttgacaatttggacgcttcccatcatcccacgttgagcgaaaagattcggagtgtggtgaggtcacatta
cgggaaagggtggggctggtcccctccaaagtcatcttaccaaggtcactctggagggggtgacagctacagtcactctg
ctggcggtggtggtggtgaaagcgatggccatcatcatctctcatcaatatcttcacattcttcacatcataaaccagga
tacgaatttgcggctcataatcaccagaaaccagtcatcgtgggtcctccaaagtccaaaaatgcggaaggaatgtcaag
aaaatatcgaaaagttaaggtggtacaagtcaagaaattaaacgaataatgcaatgtttgtatccattattagcgttaat
agtattattattcattgagttgttgcagtgagcatgtttgacagaaaaagtgtgtatgattgattaactcttaagaggta
ttaaaaccatctttttgttttcaaaattattcttgttgagtttttcccatttcattgcttgttctgtaaaacaacaaaat
tagataatagattttcagagctgtacatatactgattcacaaaaaatggaggtctattgagctcattgtaactttgtttg
atacctgctaaatccgttgcaccttggctgggcccgtacgcagaaacgaactcccttcggtttctactttcatgttccag
cgaagaatgctcaactgcaataaagtggacattgtacaaacgaagctgttcaaagaatgattaaagttagttaaatatag
gtcacatttactgggggtagaggttgataatacaatgaacgttaggcagcaggcaccaatgagaagaatatttatacagc
taactttgtgcattatgatgaaatacgtcgtcgttattataataatttgaaattagcttaaatttaagcagtaaattaag
tttttgtttaacaagagtcgagaggaacttgtctcatgaaagatttgtagaatagtgacaatttttctagtctgttttca
ttaaatactcctgacctatgcttcacggtattagtaaatgcaattggctcaattagtaattcatttaacaagtttagttt
aaagctgatgaatcattccatctcgt
>XLOC_009584.TCONS_00015829 hypothetical protein Ocin01_04803
gacgggaagggccatggacgtttccggaccgaactgggggatgaactttgtcaaggttttggactacattgacatcgctc
ggaagaactatgaaggtttcgactggcaaaatctggactgccagaaacgcgtcctttgcgaactcagccaggaacacagc
cttactggagagacgggacggaagattacgaacaattatttgttgagattcgtcgacgtcctggacggtcttcccatccc
gcagataatccaagcttatctggccgaatacaaggaagccatcactgagggaaagaacgccaagaaaacttgtaacgaga
tttactctcacaagtgcaaattctcgctgaccaagctcgtcgaaactatgaagaaggagagcaagaaagagtaaagaggg
ggattttctggggggaatggacttaatttcataacaattaagccatcaattaatgacaattggattgaatcgtttgaaag
ttttttgaaattcgggtaatttattgctgtttttttttgtaaaatcattgaatttttttttgtcctctacaaaatcaact
tactcaatgcaataattttagtttaattgttgactcttaaaggctagttaatttaattatgattataaatacttgacatt
tttggttcgttaatactgtgatgactgatggacgcatacatacaaaaaaatatacgaaatctgagcgacgacttaattag
tgacgatatttacgtattaattatataattaattactgaaatggacgcttaactgcacaatgtgaccatgatttagacga
aaaataaagataaagtaaaactgaaaacaaaaccgacatgtgaaaatgacgctgaatttcttgaataaaaatgaaaataa
ttaatatttatttatgtaaaatgtacaacttttaagaatgaaatgaacttgtacttatcaatttttgctcatcttttgac
>XLOC_021048.TCONS_00034891 Macrophage colony-stimulating factor 1 receptor
tagaacaatttgtattaggaaatttacccgagctgcagtttacccattctaaagttggtactcggaacggttgggtgcag
catttcaattcggcagtaacattgtcatagattagttggtcgatgaaggcaccgtcttcatggcataatttacacaattt
tgtaaaaagatttaatagaaacatgcactaaatttaagtacgtacctcccggatacatttcccaggtatgcatcgacctc
gactcgttgatactggtgcaatttatgagcgtcagattcgtcagatctccaattttcgcttcttttccggtgggatcatc
ggagaaggtgatggtcacattttccttggattcgcatttaaacgactgggtctcatttgtgaggatttgcatctctttga
catatggagtaacacggatggcgtctagaattaagagcaaatggactgaaacacttgtaaagaccgtacaaactggaggt
gtgattttttgtgaggctgaatccgtacaggggatcaaaatttattggtattttgctgttctctagggggtgatatttgg
cctcggatccgtcactgggcacggaatgagaacggaatccctgtattcccacgctctatttgttacgcttcgtttaacga
gtatttactaacctggaacaaaaacgttaacgtttgccagaatgttctcctgctggttgcgatgtccaaactcccttgtc
gaactgatgctattaatagcgacctacgatttgattgtccacctcgccaaatctgagctttgccgagtacccgtacgcgt
tggcgtctaggacggaaccgtttacaacccggtttgcaatatactccagatttggtgactgaaaatatagtttagtcggg
ttggaaatcaagtctggtcatgcttaccgtatgtgctgtactcccaggtgtggaggacttcgtcattagtggtgacacac
gtgatgactgtgtgttccgaggaggcgttggtaggatggatttcaaacgttgcgacgaacggatactgcgaggctggatt
tacttcaaagtcaactattctgggttgtcgatcgccggcgaaggtcagagtgatattttccttggctgaaaatagtgaca
attttgatgcctataaatagtaccgagggtgttaatgaaagtgttaggaattatttggacatattcatctgcaaaaggga
aggattcgaggttaattgtgtacataattaattaattcgttattcaatatgtgtaccttttggtgggaggacgctatgaa
tttccgagcttttacgagtcatgggctccttgcaaaagtactttcccttgtaactgctaagtggttggttgacctcgatc
ggtacagtgaatccaatttttggatcgtaattaaacgtgaatgttactcttgcaggtttctggtggatatgattttatgt
taaatttaaattaataatgggccttgtaaaaaatctaattcaattaataaattaccgacttaatcctactctgtttatag
agcttgataaaacttgcatagcgtgggtttgatatgggacacggcacgacaaactttgttgaatttcttgtcagctcagt
cttttgacttttcacaaagaggaacaaattttctc
>XLOC_024015.TCONS_00040119 Glucan endo-1,3-beta-glucosidase
gtctgaatatataaaactgcaaaagtggtgagagaatcgcttgcattgctgctctcctccaaaatgaaagtcctccttct
tctgtgttttgtggcatttgcccacagcagacaaattagcttcactaatcggtgctctcaagatgtgtgggtgtcacctc
tgacgaacgcacagggtcctccacatcccgatggaatacgacgactagcgaacggtgccacacacgtctaccaaatctca
gatgcaggttggggtggtcgattctggccaaagaccggatgtgacgccaacggtcaaaactgcgaagttggacaatccgt
cgacccgtgtttaccaactggttgtgatccacctgcagagaccaaagtagaatttttctttcccccaatcacaaataccg
atgatgtctggtacgatgtttctcttgtggacgggtacagtcttccagcacaaatcattcctgatcaaaatgggggtgcc
tgtgttccaacgcattgcgctgtatccttagacgcttgtccacaaaacgatctagaagtcggagatcttagggtgataaa
gaacggaagaactgtcgcatgtcttgccccatgcaagaaatggaattaccctccaccattcggacacgggcgacctgaag
acattgaaccgggattgtggctttgttgcccaacgccaccgatagatcctctggcttgtcgagctggtcttgtggttagg
acagcatacgtggacttggttcaccggtaattcacaatcacatatgcttaaacaactttcaaatttctgattgtgagaat
tttaacattattcattctatctcaattttttctagaacatgtccatcagcatacagctactcttatgacgatgaggccgg
gttacacaactgcccaaccaacaccaactttgctgttacattctgcccataaattcgaaattaaaaaaataatgttgatt
acaattcgattttatttttaactcagtgtgtgtcctttaagacgcttcttaactcgattttaaatttattccttgataca
aataattcttaatttgaccactgaacttgtgcataactaaatgcaacactttaaaattaaatttttatgggtggaattaa
ttcgactaaactattagtgccgcagcgctcattaaaaattatctgaaaaaaaaatatttggtttatttcgacctcggaga
tcggcatttttttagtaaaattaaaattacgaaatctgacagcaatataaagtcactgcatggtaccacta
>XLOC_007518.TCONS_00012383 ---NA---
ttgaaaagaaaatcagatttcataatttgaaaaacgtgtagacagacagatgggagaggcgtattgattttgtaacagtt
tctggaaatttttcttaaaagctagcaaaatcattttgcaaacttcatcctgtttatgtatgagatacaaatattcgttt
gatattatatttattaaagttgacgacttttctgatctagaaacttatttatttgagtcgtataaatttataattttctg
aaattggcatcaccgtcacataaatattgttcgtatccaccaagcgttcataaagtgtttgtaaaatcggttttttaatt
ttttttatcgaaacgtattctccccaacctttttagttttcaaaattctgataacaaataaataagtttccaatttccaa
ttttaatttgtaaaaaagtgtaacaaactatgcaaataagagcaatttttaatttcacttgcaaattatgtaacgagtta
caaagataaatcacataacggtaaaaataactagcagattttttttaacacttgcaactttttttttcaaattatcacaa
ttcttagaggaggatggacgatctagttagtcaaaaattatttcaattttctgccaattttttatacggtgttaataata
ataattgatttattgctttatagccaacagcctttgcacatcatatacggtgttaaaattgtggaaaagccactcgtaca
ttttttgtccaatagtttgatgccatcggtgctggttatatacaaatatgcaggtaagtttgaaaaatccttaaattttg
aaaaaataattttagaaacttttacaaaataaaaaagacgcctttgatctggccaagtttacaaaaatttgtaaggtcat
tgttccttaaaatatttgacaaagtttgtgaatttacggattttacgaagttgccaaggcctgaatgaactgccgcagca
gagttttctttttataaatggtccattgccaattttagataactatatttcttaatactatgtggataattttgtcaaaa
tttctaccacaagtaaaaagataccactattttttaaggtacaattcaaaaaattgcaaaaaaattgcttgcggttttgt
ctgtttcggagatattttctatttaaatattcgtatttacttacttgtttttgtgtattgtttccgcgtagagttttttc
taaggtgtgcttgctgtgtgtgtgtgtgttcatctgtagtaggtatactctgctgcgaagaagccataatggcagatata
ccaatggtattaaacaggactgttttgcaaggaataaatattaattcataagcattattgtggaagagggaaatcagttg
gtttttcgagtttggtttggtttgatattctgtaaataaacaacaacacataaatattagtaagtcacgagttcgaatcc
cagcagcatttccaaaaacccacaatcacctacacagaccactcgaacaacaagccatggttgaaattggatggagttca
ccttttatttatgcgtgtgtctcaatttgtgccaagcaagtaaataagtagaaagtatttacaaaaatagattaggg
>XLOC_011661.TCONS_00018962 ---NA---
ctagataattatgttgtgtcaagtacccattgaatcaaaaatggagcgggcaattcaaatttacttaaaatttcggaaca
aagcatgcctaaaattattttatatttcgtttataaaaattccctgtctaatttatgcactaaataaaattctgttgtct
taatttcagcctcaaagcccggccctaaatgaaggaagggatgaatacaagagtgaaaaatttatggagaaaaaaagctg
gagaggaggacctgtcaatcaaacggattgtaaaaacctatctgacggaaatagagcgtaagtcgtctttttatactttt
tgttgtaaagtgttgtatttagtatagtaataaacccttaaaaaatgctgttttattaccactttgttaacattatgtaa
ttttgtagagataaattttgaagtcagtctttccctgtttgtcaccagtttaagatctgtttaagggtttagtttttttt
aaagaaatgtaagtaaatttctgagagaaaatgtatcatttttgaatatcaaaatttgtaacgtctgtttgccgttatta
aaaaatcggcaaaactaagttccaataaggattaaagatattgaatacgtaaaaaaatatttgtataagtttcttataaa
attctaataatttgaaaatattgaaatttgtttcgtc
>XLOC_014328.TCONS_00023535 Juvenile hormone acid O-methyltransferase
cagattatctgtattgtaaaatatgcttcattcatgcattcatgttaacctgtcaccactaatttattctggttgcactt
tacttaccaaaaattaataaagtaaccgaaatttcaaaataaaatgtacgacccagtacgatacgaaaccaacaaatcgg
ctgcagggagtaccggaaacaagtttgtactgcctgaagtggagaaattcgactctaaaatccactctgtcgacatttca
ccagatatgattgctcatgcgaaaaaaacctatccaagtccaagggtaactttcaacgtgggggacatcctgcaagacaa
ctttccccacaaagaggtcaagttcgacaagatatttgccgtgtatgtgctccactttgtgaggaattatagggaagcac
tgaaacgatgctatgaccttctccagcccggaggatattttggatttactgttctttccaaatcaacattgtacgtgttg
cacgaaaagttgggaacttctgagaagtggtccaaatacatgaagggatatgaaaactacattcccgaatggtttgagca
aaaggaagactccgaagtggcatttcgccgaaatctgacacaacttggttacgagattgtagaattgaagccgtaccgac
aagaatatgatttcgaaagcgtaaacacggttgcagaactctacttgtccctcaacccgtacgtgaaggtcatcccgaag
gagttactgaacgatgtgaaacaagaatacacagattttctccgcaaacactggaacgtaccagaagggacggacgcctt
atgcacaaattatgagcttttgtacggcgtggttcgaaaaccattgcagtaaataaattaatgatgaaataatctaattt
caaattctttataaaaatcacaacatgacataacgacaaagagaaagcataataaagaccgttaataattcttcactttg
cagcggggatggcgccgatgagcggcgatagtaatattcatccgggtcaaaaatggagactgttcccagtttccgaggtc
catgttgtccaagcacatctattaataacaattttgtggttttacatatttgcttagtttagtgacatgttgagtcttga
ccacttgtcatttgacgacctaccggaatctggttttgctggttcgcccacagccattaaaattttgtacttttccttcg
tcaagtcgaacaaggctcgcttcacggggccagaacctttgacatattccaccatcgtgattaaaggcctgtcaaattca
cacgtcaaaacgttggttttcgagtcatatatttccgtcttgtttttgataatgtgtgaattgtctgctagtcgagtcgg
catgctgtggaaatttgaccacgagtgatacatccgagggtggacggagtctcgtggtttgacgcattcaacgatgtgat
cgtcgtcctgaaaataaaaataaaatgacacgtttatctttacgagtcagaaattttagcagtaagtaactcaccatctt
atcatccttggataacccaagggcaacatatccgtaagttttgtccatctttcgagacattttaaaatgggcatattttt
gcacttcgtgaccaaccttgagcgactttaaagttatcacggcaaggtaaagacagcgtgtagcctcgattggaatgtcg
tccttcggatagaggtctatgcactttggtggaaacccatatttctgaattgttggcatatgccaactccccgtaacgcc
gagttgttctttttgtccattttggtgaccgtgagatgcagaatcgtggtcattatggtcattatggtcaccccattgtg
gatcatgctgacctgacgttgttggtgcgggtaggcttccgatctctgtaacttctgcggagtgtaccctcacgtatcgc
tgatttggaattatgactggataaccgggttgatgggcgtggtcgtaatcgtctacttcagggttggatcccttaaaaat
atgaaattacatatttcaaaagctgcaaaaataaggagtcggattttaacacttaccgaaaaccatagagttttattaat
ataagcagagggagtaccattgctctttgttcagcgagaatgcaagccacgtgatgttttgatttggttgagaacataaa
cattacgtcatcactcatcaccaccatcactagaatgttatatacaacacatacaaggcatgtattttatgtataaaatt
ctgtgaggttgttgagactcagtttcaacgtcaggtacaggtagcatgttaccaaacttgttaccaaattacgataacct
tcaaattctcattatttcttcatgacaaatattttcgaaataatttttaagtaattcttaactaatgtttctgaccacgg
tcaataaaccaacttagatacacattgtggttggatggaccccactccgatctgcttgtttttccccaacatgagagcca
tcatacaagaagtaaatcgtcattttagtctgtttagttgtggtttagtttgaggactgtcggtatggtggctcgttcgc
atgcaattttagatcacccattcaattaacctgctcctgtcaggccttgccgaaaacactgcagtaaaagttaacgctaa
acagagtgaaagtattgctcgtctcattttgtactgtgattttgatgaccgtgtatcacta
>XLOC_008086.TCONS_00013464 PREDICTED: uncharacterized protein LOC108668307
gttaaggatgttgggattagtttgtgagtaaagatttgtgtgaatcaataactaaattgcaacccattcccagtcttccc
gtgtggacgttaattttaagggatcaagaaacaattattttttgatccgtaaaaaaacagaggatgcaggatccctctca
ccggttaagtagtgaaagcgagtcaaattttttacccaattttgccaaaaatatgtcattcagtcggaggaggagggagc
atctctccagcgtgcaaatctctcagatggaggtcgtggggacaacgatgctctgctttcccacggatcattcctggttc
caaggaaacattaatacggaggacgacagttcctactcactcttcggagatagactcacttcacaggaaaatctggatat
tatacaaagcagtaccgattgtaatttcctacatgacgataacaacaatactgacgagaaaggagatgagaccttggttg
tcaacgtgaagaatgaagggatcacttacaaggtcacactgaccgaccatttcaccggactgaattacaatttacctgaa
attcgagttcatttggatcccaaggctgccaagtttctcacctgctcgcaagatgcacaggtggattttaacgtggagga
agtgtaccgtggtcaaaaagcggacatgatgatacaacgccaactggggtcaagttcgctcttggggagaaaatgtctcg
tttattcgggaccaatttcactcatttttaatgatacgatctcactaggaaaaaattggtgtttgtaaataattagaatt
aaggaaaaggaaagccaaactatgcaaatgttgtttataaagttggagtcatgattttggaagtatttttattgagatga
agtatgacgtaaattattatgtataactgattctttactgcaattgtaagtaaataattgtttaaaggggtgtaatttta
cgctatcttaagtataaaaaccttgaccagactgattaccaggagaacataacttaggtatgtgcataagtactttttta
aagtattggataattcagtcactgaatttcagtgtgagacaattcttgcaggccttactaatattgcaaattccttaaat
tatataaatttgcaaacctttacatacataatttaacatatttttaaggaaaattagctaacaaatttttgcaaacttac
gcagatcaagggcatctttttattttgtggaagttcgcaaaattattttacaaacttacggattttgcgagttaccaatg
tctgcgtgaattgcctcaatttattgtaattgtgtaccggaagtatctaagaatactgaaatagagtaatctacatattt
ggcctaatgactacgtatttttgtgcgtaattaagtcttacaagatagacctaatatttgttttgttaacgtacatcagt
aaatacatacataatgttatgcaatatttccgaagtattcttttgttgtgtcttcgattttgtatccggtgtaaatattt
cagtatctgttaaatcccaataatgaccaaac
>XLOC_024745.TCONS_00041407 Sepiapterin reductase
ccttgagtgaaacatgtgggtcagtctaacaaatctcaatttatgtttttagtagtgggtatcttgtactgaatgtgtca
cagtgaccgttgtttaattcctcatttgtcaaaggagtctaattagttggtaaattaaactaaaggaatattcatgagat
ggagtcatactggaataggaagacattttgccttgtgaccggtgcgagtcggggaattggtcgctgcattgcacaggaat
tcgccaagaaagttggaccagggtctgtattccttctgcttgcaaggtctctctcaggcctggaaagctgtcgagaggaa
attctcagacatcggaacagtgatatttttgtgtcagtggctggagttgatttagcacagccaaatggagccgaatatca
agtacttatcaaatctgccatggaacaaggaggaagaactatggctgaatttgaccatgtcatgatcgttcaaaacgcag
cgagtctgggaatcatgtccggtctgcaagtagcagagatggatgatttgaaagaaattcagacttactatgccttcaac
ttggattcattcatcatattgaactcttccttcctcaaagtttttccagaatcttccacccagtgcagaagtgtggtcca
cattagttctgatggcgccttggagccattcaagacttggggattgtattgtgctgccaaagctgcgagggacatgttgc
tgaagtcgctggccttggagtcgggggttcatgcccttaattgggcccctggttgtgtcaacactgacatttacgaagaa
gccgtcaaatacactgcggatcccgacttggccagatttttcgaagaaagtaggaaggctgggaaagttttgtcgtgcga
gcaaactgtgacaaagttaatgaaggtgttggccagcaaacagttcattaaaggggagcatgtaggctatcacgaaattc
cggatgtatcaaacctgtggaattgatgttattaaaaaaattactgggattaaataaaattggttgtttaatatctgcac
gctga
>XLOC_008301.TCONS_00013798 ---NA---
gtaaaactaagctttacatgtgtatataaatatttaaatactcacatgtcaccgaaacaagaactgagatgatgaaaaaa
tccaaaagtgccagttccggaaaataggggatatctggatcacttgttagtaaattcaggaaggacacaaaatgcaagat
ttttgataagaggagtaaaatattccagactgcggaatgaagaaggagcacattgaagggaaactttctaatggatgggg
aaagtaacacattagcacacaaaatattcccaactattccaaacaccccgataactgagagcataagataactcgaaaat
ataactggatgtgagattccgtcgtagtgacgcagagaggatcgcgtattacatgatacctccattttgtttgattttaa
tttattaattacatatttaatattagtcccagttcacgaaacataattttttaattcgctgagttacacaggtttttata
acaattggctaataaattcatatatatatatatgtatacaaatctatattataagctggaaatgtttgtctgcaacggaa
gtgaaagtaattttccgtgacggaagtgaaagcagggaaagttaaatttcgaatggcgcgaaaattcaaaaattttaatt
ttaaaaataaatttgaggttattgggtcgttattgttcgatggt
>XLOC_008302.TCONS_00013799 ---NA---
agattctaaaaaacatagtgggtaccctggactcaaacgacaggtcgtgagtgtcccttgtgagccaaatggggtgccaa
agtgccagtggcactgccattgccactggcagactggactggcaaaaatgaccgagccaaatggggtgccagacaaagtg
ccagtgacactgccattgcccctggcagactgggctgacaaagatgacagagccaagtgggtgacatttaattttccact
ttaactttcgttgcaaattgctttcacttccgttggcgtcaaattatattttaaaaataaatatctacaaaatatttaac
aggtgaaattttgataatctaatcatctctcgcccggcgggagacgggcttatacgctagtgctatatatgctctacgtt
gtcgtgggatcacactgaccaaaaatatgtaaatgtaaatctagtaagtttgtatctactcgtatcatctctgcttcttc
aaaatatattaatatatttatttgccacatgttcacataataagtttcttcatacatgtgaacatgagctaaacgatgac
aagttagggttccgcagtattctggatgcattgtagtctttttggtgacatcagaatagtattttttatcggaaaatggg
gagagcttctcgacttgagaatctgaagtatgaataaatgtagatatgtttactaaattattgcatgcaattgtccgcac
aaatatgtatatatattttgggctacatttttaagagtttgttcttaaggttagggttttttaatgtacgactcctttgt
agtcagcttttcctacgtgtaatttgtttgatatgataacgtgtgggcaattataatgtgaaaataaaaatgacttttct
>XLOC_021349.TCONS_00035292 Serine protease easter
taatagatgcgggtttctcgctcagttatcctccgttaagttcattccgatttgaccaggaagtctgtataatagcattt
gaaaattctcccaaattctaaaattaaaaatttgtaaaaaaaaatcatgcagcgaataatcttcatactgattctaatct
cagtttcgagtcaaaaggattcgttcccatgcatatccggttcaattgatgactccctcctgaaaatcctccagcccaac
ttcgaccctgacgccatgttccaaaatagtgacaacaattgtattgatgacgacaaatcaacatccgtcccaaatttagg
gacaagaaacgaccagactttgccaaaccaagccaccgaactaccaacagcagtcgcagcagcagaagatagcgtgctcc
caaattatgaccagtgtggcaaatcagcctccgtgatcaaagttcggatagctggtggcacggatgccgggttgggaacg
tttccttggatggcgttggtcgggttttccttgatgggggaccgacgacccggccccgtccagtttggttgtggaggaac
cctcataaattccaatcatatcctcacagcggcccactgcgttgctggattgccgacaggttattctccggtactcgtcc
gtctaggcgaatacaaccaatcttcacctatcgactgtgtggggaaagtttgcgccccaccgccgcaggacgtgccgatc
gcggaagtcatcccgcacgaggagtacgatcgaacgcagaggaaggagaatgacatcgcgttaattaggctggaaaggaa
ggtcgaattggggcaatttgtctctcccatttgtctcccacacgtgaaggcgaagcagaccttggacggtcacgtcctca
cagtggcaggctggggtcgcacgacaggtgacaatccagacaactctcccaccctccaaatggtcacagtcccctttcaa
cccaagcaaaagtgcagccagtactacggcacctatttggaaagaggcgtcgatgtcggtcggttctgtgccggtgggga
gtcggggaaggactcgtgcaaaggtgactctggggggccgttgatgatggacttgaaggtgcgcacgagtaccccccctc
cacgcgtcttccaagtgggcgtggtcagtttggggcccaaggggtgtgaaaaatccctatttcctggcctctacaccaac
gtgagtcattacatgggatggattttacaacacttgaagtgaatttaaaaacgagaatttgtttttggggcaaggattaa
gatcctcttatcttaagcaaaataataagcccaaagtgtgtcacaccattaatagtagccgaataaattaaaaaagttat
ttacaattatggttcgtaggtctgagtgagttgaatatg
>XLOC_010468.TCONS_00017281 ---NA---
tgggcataacaaaaaatacttctttcttaaaacgtgggcgagttagtctcactttttgtcataaattaaatacagatatt
cttctttatccgcatccaagtccgacttgcacaggattttgcaaggcgagaaagcggagagtctattgcagccgatcctc
ccgtacgacgagttgtggacgagtctagagtcaacctaagaaaaacctgtgaggattttgtacccctcaaatttcttccg
tctcactcccataagccagcaacgatgaattcccctcattcacgatcatccaacgcctctcgtacgtaccacacttgcct
cactctccgtatgcagaggcaactcgtgcaattttccatcattagtttgcatccgtccattgtgtaatttgcaaagttca
aagctttgccttgttttgctggcgttttctcaattttactcaatttttaatcaaatactccgcacgtcaaccaacaacca
gccgaccaacagcccaacagccaggatccaacgtaagaaaatcttactcggagattgaactttgcaaaattcttccttca
cacagcaccccaaatccaatcctcaaataatagtccaaataatagtcggaatacaatagtttccgtctttttccttcgtt
tgctagtgcagcaaagtcagttttttaccaaattgtcgtgtcacagtagtaagcatatcgtttattaggaatgaaacaca
gtaaaaaatatatgctgtgcgtcccagctatgtacatacaaagagcttgcggataataaagctttatacatgcactatat
tttgcaaaatcttaatctaagccattctgcgagtaaattagtgcaaattcataatgcaagataaaacattatgaatctca
tacttttcaaattacctcgattagaattttacgttgcatttgcattaagtatgtataacctacattacataattttcatt
gtctgtggagattggaagaataagttggagcaaacacgcatgtaccatgtacgcatgtaccaatatttatctagttacat
aaggccactaacatcggataccgggtcggattttaaagccaactcgagtaaagatttattatcttgttatgtaaggttgt
gagtcactagttcatccaatcaccaaatctccgttgctgtcacaaatgtaactcgcaaacgtttattctgttgttggttc
acactatttaaaaccagagtattacaccgatttgcttcaaaatgatggacgaattaatcgaaatcatgttgagccaagtg
gttcagaattacattccatcgattgagaaatcaatcctgaataagttgcgagctgaaatgcatttggagagagaaacgaa
caatcggataacagaattggaaaattcagtgaaatccatagagcatcgaataacaaatttggaaaagtcggctcaagaaa
taatacaaaagactgacgaaactcgaaacctaatcaattgctcgtggggacagattggcaccataattacacacgaaatt
gcagcagtagaagaacgccaatgtatcaagctagagaaatcaattacagaaaacattgcaacagtagaaaaacggctatt
cagcaagctagagaaatcaattactgaggaaattgccaaatcggaggagatgaacaaggaagtcaaaaaattaaaccaac
acatccaaaaaacgaaaaagacgatcaaaaaacagaacaaaggagcaaatcaaattcacaaggcaaatgaaacattaatt
ttgaattcgcaaagcctactcagggagagaatgaaaagaataatcagcattatcaagaagaaagcagttgtcactcttcc
aaatgatcctgctcaacccgataattccatcccggttcatgaagagagcaattccgaggaaccgaatgcaatcgaagctg
aagaaattgagaccgtaaacaatgaaattctacaattggacgctgacaaaaaccatactcccaacgaggaaaacaaaccc
aataatttcctttctggtcatacgagtatgccaaaattaattccggaacaacccatgcgaatttatggaagggttataca
taattcttcctctgtaagaagttgtcagtactcgaaaagttcaaagtcaaatagcaccaaaaaccgtgattataatcaag
ccttcaagtgtaacatgtgtcccaaatcgttctcctgcaagtacacccttgtccgtcataagaggaaacatgaataattc
catatccagccgaaggataccggaactcattctctgtgtcaaataagaatttgatttgtagacgggatacataagaacta
ataatacgactttcaggtataatatgcaatattggtttatatacttaaaattattagcgtctttataattcaaaagtaaa
aaattgatcataagtgttttttataaatgtttacatgcatgtgcataaatagtcaagttcacctcaagaaaagtgcattt
attgtatctaacaatttgttttagctgtaattttagcatcaactttgctctctcaacgttatcaaatttgtaatatatac
atacgtaaagtaatatatacgtactcattgtgagtattcatttcatgcgagttgggagttattaacagagttattaaccc
ggttggagaatggataagtggaattcaacgagatcatccggaaggtgataccctcccaaagttaggttatgcacacaacg
ggaatgaaatgataatgataccttctgcctacgtacacccactcgcccactaccgcggacagtaacatgttctcttctac
acatttctgtagtgttggatcagatgaactcctctttctctctctgcccgtcaaaacaatggctgcgtgatggaaagata
aacgaaaccagggttaaaccaacatgaagctgagattgaattttttctttttctttgtttctctcagtcagcagtcagtt
gcaccttgttctgttctgctgcatatttaatagcgtattttttatgcgagttccaattacttagttgtgcatattttcct
tcctcttctggtatgtcatgtatcttgaaatgttggttgtaggaaagtagtgaacgtggtggtggaccgattatcccgtc
tgtcgcattgagagaaaggaaggaatgtgctcaacgcagccctgatgctgctgctgctggcccttcttcttcttcttcgc
ctgctctctccgaaaaccggcaggaccagatcgatactgttttctttgagtcaatattatacaaaattctagccttgcca
ccaccaccaccagcagcaccactactacgaccatccatactactcttaccctcttccttcctcttcccgtggtggtcgtg
gtataagtataacaacacatcagcaggactttcactctctgaatgcacatccacactacccacttactacgactccctcg
ccttttatctcttctggtctcacttcaactccagctttctcttcctctctctctctctctctactcggaggtttggtatt
tggtctctgctctcctctcactgcacacacaaactatttgctttctccagctggaggactctatgacggctggttacttt
atcacactaaatcacacccccaccacccaggacgttcgagtgagtggttggttgaagggcatcctcacgactaaaaaaaa
ctatccaagtatcaatgtaaagtgacccctacgcatccgccttattggacaatttcgtcaatatttttaataccaaactc
taaaacttgggcagtttgtgtttagtgtgggattaaaattttatgagggggtcacgtttcctatggccaccagcagcagc
agcaggtagaaggcaaggaaggctgggaaaggaatgaggtaagagagaatggtttcttggttgatgtgtgcttccatggc
tggctggctggctggctggctggctggtggcggtatggtgagtgccattatgtttacaactggtaataactaacgagaac
acagctgttggggaaacttgagttgactttctccagcttaaatttacacctttctccatctttacaacccattcactcct
ttcttctgccttgtgttgtgtcccacaatatctacaaagtatgtcgtcgtttctcggaaattataaatttgagcattgta
atttttaaaattagatttaactgcgcccggattattttgcagcaatgatgtcaatgagcagttgttggtggatggaaata
cggtgaagcaccacgaggccagagtggtggtgctggagagaagtaatgcgatttagctagagcggagacaactgcgacta
aagagacgccgaggaggacgacctattttatctcttatatccaacccattacattacattacatccaccaacagtaatgt
aatgcaatatccttcagtttaatacgctccgcttcattccaagtaaagtaaaaattcctaaaactttcaacattcaacaa
cgacttttactctcttctgactttttccaccacgaggaaagcatgacgacgacgatgatggcacgcagcggtacgtggtt
ttgattttatgaaattttacaacattccaaaatccggattagtgcaaactttaggtgcggagaattgacacaaaattctt
gcatcctccatcacctgccaattcaagccacccaccacacacactcgcgtaccgaacgttggaagatgaagccaagtgaa
ccatgtcaaactctgcctactttctttctttctctctctcttcctgtctctctggtatgacccaacattagcagccaact
aactttgtggccaattcctccccaaccatttctcagaagtcggaccaaatgacaatcacacaaagaatggcaagcttaaa
acttttgtcgaaataaaaaattatgctataataataatggattggttggtatggttggtggtggcggcggtgtgatcttc
ttctttttattcctctgtcaaatgcagctatccatttcggtttcgtcatcgcgatcgttggagcatattatttttattcc
gccgatccgtcctcttggctacatatggatacatggctgagcagcagtgcgtggatttccagatgacgattctccatcat
acgttaaaccagaaggttgtccacatctatatcatcgattggcgtcgtctccaaatgaggatatgaatccttcaaacatc
cagcaaatatcgactttccttggaataatgctacccacactgataatcttattcgtaatactcgcgatttattgctgctg
tcaaagactgaggaatcgtgtccccaactacttgtcgatgcatttcccactttacgacgacggggctgaagagtgtcatt
tgaatgcgcccattatgggaaggaggacgttatcggtgccagggttggaactccctagaacgttcaaatcaagttttgga
tttggccgcaatgattcacagcaatttatttaaacagattgggaaaatttttacaacgaaatattttatttataattgag
aaggaagttcgaattaatttgttaaaattttagttgataatgacttatttgatagtcaatgatcatattaatattggaca
aatcccttaacctgcaccatggatttgctaccttgaccttttgaaacagcattcaaacttccaatctgatatccaccacc
tgattagaaataagttttacgcattaaacttcatacatacatacatatttacatatttacatatttactgattattgctt
attttatatcgtgaaaaataaaatcatacttggatgaatgacatgaaccggattttcatcgattatggtgatattcgaat
gcgtagttgactctggcacaatttccgttggacgtggtttaggagcgtctgtaatgattgggacaatttctgttgagtgt
ggttttggagcgtcggtaacgactggaacaattgtcgaagtctcaaatgttgacgcctcacttgtcgtgaacgttgtagg
ggctgacgtgttttctaataaaagcagtctctcaaatttcatgtgtttcattttcattttaactttgtacttatgtacct
gttgggacagatgagtgattttggccttcagtcgggtgaggcagagtttcactttcagatccagggattggaacatgttc
ttcgtgaggggctgctggtgagacttcagtcactggcgatggttcgacagagctaacgctggaccctgtgggctgatcta
catgaagatttgaatcagggacaaggctcgaaatgggagaatcgcccacaggagtagcgtctgggccgtggttaatagtt
tcccatggcttcgaattctgctcggcgactgccgcagctccccagggggcttgatctataaagtggccattatttagcat
acgagattttattagttaaatagacgttaccgattccatctttcacatctctccttaaatgttttcctcctgaaatagat
aagaatttaataattgggagcaagtctcagtaaaataatattcgtgaattcttaccacgagctcccgcaaccacaacgac
atttccaacctgtactaaggactgaccatgtgactcggaagatgcatcaaacttcttaactaataaagtttataaaaatt
gtcatcatttattgagaaagatgcaataatggctaaatacctgaagggtccaaattttctatgaacaggtctccgtttac
tctaacttgagaaaccccttgtttcttcgacaccgcgttaaactcttccccagctaaataatttattaaaatttacgaaa
atctacaaatttcttaatattttctggaatattttctaactcctgtttgtagcgaaaccatgaacagcaccgcccacagt
gacaacagcttgagcattgttttccgattctgcgttgaagttgttccctcctaacgatcaattttatcatgagttacgta
tgcatattttagtgttattgataattagctacataccttttccaggagaaagaatcacatctttttctatatctacaaca
gccataccaaagtcatctgcatgagcgttgaagtgtcctaaatttcgggaaattatatctaaaatattagcatgcgagta
acaagagaaattgaatttcatattacctggtgaaatgggaacgccaaatgcagcatgtatgaaaatggttaaaacaacag
taaaatgcatgattgatttctcaataaatatattccaagcgacaaaagcagactgcactactgaccgcacaagactttat
tca
>XLOC_011175.TCONS_00018180 ---NA---
ctgactcatcctcgatgaggtccacttatgtaacaacaacatcatattgattgcttgggcctaccctcatttcatttcct
ttcctgagactgagaatattacagatattgcatctcaagttggtttagctagtttactcaagtccgtcaatatcatcatg
tcggacgaactggataatgttattagttatccagaggcaagaatgtcttcatcattgatctccgatggaagcgttggggg
tggcggacatgaaacccttgaattaaataaactttcaccatcttcaccttcaaatgtgggagacattgacctgcaaggag
gtcgccgtttcggagcgaaaggaattttaggggcggtggtgacatgtgcgttactggtcatcctgattttagtagtgatt
ttcaatggaggcaacgaaactcaacaggcacccaattcgtctccacctactcctgtcgataatcacgcgttgcaagtttt
ggattacacttcaaactcttcacgcacaagaacggaacaaatccatatgaccacgcctaccattaaagcggccagcacga
cgagacagcctgtggcatctcccagtggcacgaatcccataacgaccagaccaccgttaagtactttgataactgaa
>XLOC_021290.TCONS_00035226 ---NA---
tctacatacatctcccaacattgggaggagggttcttcttccaaactccaaataatccaactccaactgaaatgaaattc
tccacccaaatccatccagtcgtgcgcagtatcctcctgagacaggagcttaagttttttcccagaatctggaatccact
ttcgatttccgttagaacatcgggaggatggaaatgtcggtttttagcgggcaagaagaaggccgaggaatggctgatat
aatttcgttggaaaacggcgtctacgttgtcgctgctttgaatgtgaaatgactccaaccacgcggcttatcggggcggg
aattcttggagtctacaccgttccaatgatgtacttgcatggcaggctgtatgccgcagtagaaacgaaagacgaggaat
ttatgacaacctggcttcaaattcaatccgtcctcctcatattccgcggcatcggctactccaccacccaaccggcgctc
ctcctccccgaattggtccaactttggatggttcactcgtaccaaacgcagttggaaatcacaaagctgcaacaaatccg
gacaagctcctctcccgttccgaagcagaaggttcttggatataatccatatggagttgcagcagaattgtggaaaagtc
atatgaaataagatgtcccatttttctttcatggtttcgtcagttcaattaataaattttgacatgtattcttcactttt
gtggaattcttttctttcggaaaattcaatcagtaggggtaagcattgtgcgttgtgggatataattggtttttatcgtg
tagtaaattgtgttaaaattctctaattttcagcaataacttgaataaaagaaatttatttaaaaaaaggaaagtactca
gatgaaacaatattttttgattacaaaaagtttatatgttgacgggcatcaggtgaaattttgtgcaagtacatgttgta
agtttgaaaaattttgttagatttatttatgcttggatttagagaattgaaccattatgactgactttcagttcaataaa
cgatccgcagctctcagcagtggtaatgactgttatgaatagaacaagcagttgctggctgcagcttaatattttaacac
atgtaattgcacgccatttacaaaatacatttgttggaataaataaaaccacccatataaaaatcggt
>XLOC_015434.TCONS_00025222 Limulus clotting factor C
cccaagcggttttgttgtaaccctgcaataaagaatgacattgacttatcgccctcatttctatcttttcatgtcttctt
agcttaaataacaatgctttgctgagctgtaccttttctggttaatctcatcttgaacttgcaaagatccatcttttctt
actcaattcttccaagcacttatttaacgcaatagattcgttcgcatatatacgacttgcgattaatttttgatctgata
tacaaatatattttaattatgatataaacataattgcatttatataaatacaacgaattatgactcgtttgctcgaagtt
tttggtgtattaattgcatacggactgacatccgtgaaatgtgcaaattgtcctcaactcacagcgtccgaagatgtttt
tctggcatgctcacatccagaaactggacaaacaattccctgtaattctgcagaattgccacctcaaactgtggcaaatt
atgagtgtggaaaatattacacgaggcccgtgggagagtcggaatcaggtcgtatgacatgccagaccaatggaaactgg
ggtcggcattcacagtatgacgatttccgatgcaagttggattgcggacgagcaacgcctgccctgcttggagcatctac
tgtcgttgtgtttggagaggtgacaacgcgagagaattttccttggcacgtggctattttcaggtcagaagggcctggga
ccgagttccgatatttttgtggtggaagtttggtcaaccccacgaataaaggatatcttatccttacggctgcgcattgt
gtcacatcaaaagctcgtacaacacgagtccgcccgttagaagatttcagagtagtgttgggtcctgtaagcagtgacta
tgttacaaaccaaatgtcaaatggaactcaaatatttccagtgaaggcggcaaaggtgcaccccaattacaattacgaca
ctatacaaaatgacgtagctatcatgaagctcgcaggcaaggttagagtgtctgatttcatagcaccaatctgctttccc
acgtcagacatggcaaataagcaagttcaaggatcaggctcgattgcaggctttggcgtcgaccgttctacgcacatctc
ttcgtctcttaatttcgccagtctccctgtacgagaaaataaattatgcaacgatgccctcgggaaggaattgactagca
tagaattttgtgctggacatccaacaggaaaatccatctgcaggtacgtttatatttattagataagggatggaataagg
catatgtacataaaggcatatggaaaataaaataaagtggagactcgggaggaggattggtcttcaaagatgagcaatct
aaccgattttacgttcaaggcatagcgagtaatgtggatcgcagacctttacaagaattgaaatactgtcaaaattacaa
tacgtttacgagagtgagctcctatgttgactgggtgcaagatgagctggattcattctttgctgatgacgacgacgaca
ccaacgatgacgtgagaaaaaggccgactcaacagcgtcctccgcctgcaaatgatgagttccttgtgaccgtttatgaa
gactatgcaaataacagagaaaaatatgttcaatggcgaatgaagaactgttctgcagttccacaagagtggaacaagaa
acggttttggcttgacattcatgggaaatgtctcctattctttgaggggtcgtactgctatggtcgctctcttcagcttc
aatcaactccatcgtccagcgtgtttgaatggaactttccttcatataatctcaagtcggtcagcttgtgcagcccttca
accccccaacaacaacaacccccagcacaaacaactgcacggccgtccacaacgactagttggagtcagggggtcaacgt
tggcgacaccggaaatgattacgagaaagttggactgcaaaaacacaacttgtatagaacaaagcacggcgtatcccctt
tgacactgaatgaaaaccttaatcttgcatctacgagttatgcatacgaactcttgaccaagtcgaagcttgaaccttcc
ggcaaaggaggagaaaatcttttcgagattaatggaagcagtgaaccatattcgaccattgtggctcgggcagtggagct
ttggtacaaaagcatggacggttacaactacaactctccgtcggccacctctttttctcaacttgtgtggaaagcgacaa
aggaattgggaattggaattgctagatctggtcgtagaactgtagttgttgccagatattcgccccccggaaatatttat
tttgtaggcagtggaggggatagagcaaaatactttcgagaaaatgtcctccctccaagaaaataatttttataaggcac
gacgagatttatcaactttcttgttatttattactcattatctgaacgtaatacatacacatgcctactttacctagatt
taggttggaagattgatttattctgaataaattagcgtttacaacattacaaattatttgcgtcaagcgtattattactg
tcatgacgtacataagctgtcggcgttttatacttacatactatttctgtattacatatatagttcatcaccggttgtag
caatgtatgtaaatactaatgactaaaatgcgcatgcattttgggataaacgttcaattaatctaataatttacaaacaa
tgaaaatctcgtaattgtcacgaccgaggaaataaaattgcatctgcacagaaaaaataatcacatgatccgtaaaaata
ataaaatcaaaagtaattttgtaaatcgttcagcctttcaagcgtttgaaatgtcagtcatttctcatccgaggtttctc
atcctaaatataa
>XLOC_023552.TCONS_00039220 DBH-like monooxygenase 1
gttggagcagaggcacgaacttcatcagaaaagccatccttctacacagctttctaagaattatattgctcagaattggc
ggaaattgtttctcggagctggagtgaaaccgtcgtcatcatcgtggtcgtcactgcgattcgtttttatgtcgctgaaa
tccatgggacaactctgactcactttttatttgagtgaaagtggtgggtgggtgcgtatcaatacttcggcatgaagtcc
acaccattcgtgaaagtggtacattttactgcatattttacaaatcaccctaatggaaacacttgtgcatccgactacac
ccccggagaaagttgtctcaacttccccggaattttactcaatacacagtactgataattattggagttgtgggatgtta
tcatgtaattttatattcattttgacgaattgtctcgtttggttttcattgatctactccatcactcgtctcacctccat
ttgtcactttctccttcaccactcggaagatggggaggagggagaggacttggaccaccaccctccccctcccacgtccg
tcgcctatcatcgaggtcacagaaaacattgtttgtgggaaattgctggaatgattttgataagctacgaagcaattttg
tcgttcgtcctctgcattgggacgggatcatttgtgtttgaggtgaaaggcttctttgtcctcatgtggtgcctcaacta
tcccgtgttccttatgcttcactgggtgctgggattttttctgacaaaatgttgcatcccccaacaccgcatgaagaggt
ccactctgcacaactgtgccatcgtggtggtcaacatcgtgtggaggggcgtgctgtactggtgcaccctcaatttactc
ttccatcccaaaattcatcccgaaacggaggacatggatcttggaatcctcaaaagcttcagtagcagtggggtcaggcc
cccctttggcaatgggactgaggatgaggtggcggatgaggtggatggaattctgataaattcgacagaaccaagtcgtg
tcgcttaatgcataaaatgtgtattcataaatatttagttcaaaactcgtcattttgctgctcagtattatgaataaagt
tggtaaattgtaaaataataggcatcttaatcctgataaatgagggagaacgtgcacgctttgtcacaccattgtatcac
taattatacaatatcagacagatatagccacattcgtcaattggctattgtatatgtcagattgatttgtgataagggga
atttcgtatcattttcgtcccatcaagtggctaccaggataaaaaaggttacccgcagtacaaaattagccagcacactg
agagcataaacaaaaattacaatgtgcaggattagattgttggtagtgcttttgctttccgttattgggagaggtcacgc
tttggtcctcagtcccgagtactccgtcacgtgggactacgactcttccacttccggtggaaatgtcacgtttgaagttg
tcgttgagacgagaggatttgtgggtttcggtctctctcccacgggtggcatgacttcagcggatattgtgattgggggc
gtgggaagtgatgggacgccatattttatggattatcacggcgtgggtcctcaagctccaatcgtagacgagtcgcagga
ctggtttctaatttccgccgcagaaaacgatactcacactacattaaagttttggagagagttgaacacctgcgatggcg
acgattggataatcacgatggacacccagaaaatgatttggagttggggagctagcgatgttattcagtatcacggagtc
aatcgcggaacaaagttacgaaacctgcttgacccaacccacacctctccagatctgtcaaagtataaagtttggaacgc
gtttaatacgatcactgtgccagccagacccacgacttattggtgctcgatccacaagacgcccaacttcacgacgacac
accacatgattggatttgatgtctttctgccgaacgatgtcgcagtgcggcacacccaccacgttgacgtttatggctgt
cgggcagatgaccctgagttgatttttgaaaagtgggttggtgacgagggacgggattgctatgctccagatccagcgaa
acccgattttcctgcgcattactgtgacctaatcgagttgggttgggttcttggaggggaaattaccctatttcctgagc
atgctgggttcccttttgaaccgaacacttacattatgctagaggtaggcgcactacgacaacccacagtccttggacaa
tattgcgtatgaaatgggctaccagatttactataccgatcagcttcgagaatatgacgccggttatctgctggtcgggt
ccgtggtctcgtatactcagatgattcctccaaattctgtcaatttcacacaagtggcccattgtagcccttggtgcacc
aacaactttcctgcaacaggtctccaggtattcgcatttctgttccacgcacacacctctgcgagaggaatgaaggtccg
gctgtttcgagacggggaagaactcgagtgggtcctacatgacgcccacttcgacttcaactatcagcagaacagactgc
tgagggaggagttcagcctgctcccaggggaccatatcaccgtagagtgtttgtacgactccacgtggaaagagggggaa
gctacaatcggtgggaggtcgacgcgagaagagatgtgcatggcctacttcttctactacccaaaccttccggaagtcgc
catgtgcaacagtgaaatgccagcgggtcgtttgctccaatttctgggtgtggagagtgttgagctggaaggggagtggc
aggaggaccccacagtcacaggtccaccacaatatgcaggccagtccttcaccagtgtcattcaaggattaaattggacg
gacgagatgagagcagagtatcaaaatatgcatcgttacgggtatcacgaattggaatgctttccgaagcaaggccagag
caaggccaggaccagttacccaccttacccggaatggcagcctgtcgattcttgtgcagcgacaaaatagtagaatcaaa
tcgaaaattaccaagtgggatgagttttcaaaatttcatttcaaataaaatatgtacatatactatctcgaatacattaa
gtgaaaacttttggaaattttataaattatgcttctatacatgcatttatttttacatgtaataagtaggaagaaaatct
gctgggataggcgatcagtttcgataggctggattctgaaaagttgacatcggggtcgcatacaatggattttctcccta
>XLOC_022037.TCONS_00036490 ectonucleoside triphosphate diphosphohydrolase 5 isoform X1
gtccagtcaaaaaatgctttcactttattattcgctccatgccttccatttccatcactccattccatcgctttactatt
atagacaattaattgctggcttcatttttagagagaaactgcataaaacaccgtgtgcagtcatcgtaaagaattcataa
gtaaaagttccatcaccacgctgcttctgggcaaactccagtcacaataataataataaatactccacgtctgtctaacc
agttctagtatttaccaagtcgttcgaccttgaaagacattggccttcgcttttggctgcatcatcttcatcaagcacga
tttcttataaagttctctgatcctctgtgaatatggaataacaaaagcaacaaaaaatccggctcatttttaaaagtctt
gatcgcttaaaggagcgtttcattcaatcccaatagatcctcagtctcgtgacaccacattttattaatagaaaaaccca
ttagaggagaggatttactgaattaggttgcatattagtgtggacgataataacgtgttgttcaccaaccaattcgcata
gaatctttcccctcatctcctcaaatcatatcatcatcatcataataataaaatttgtgattgcgttgaatgtgtttttg
gagctcaaatctattcagctgcggggacgagtttcagttagaatgacaaattcggaagaggtccaccttcgcagccggga
aaaatcaagtggaagttcgggatttggtgcttcttcaaatggtgaaagttcctcaaaattgaatactaaggataaaatga
agagggtgccgggaggaggtcgtcccaggaacaggaaggtcgtaattggtggtcttttagtcctcgccctgttggcctgg
atgtttctgttcaacgggtccagcaccccgatgcactcggtcggatggttggatgagaacgtgtaccttcgattcggact
taacaaagaggtttatgcagtcgtactggatgcagggtcgacggggacaagagtgcttgcattcgcatttcatcagtccg
tgcatgacaataatttgaagctgaaggatgaactatttcacgaggttaaaccaggtctatcctcatactcggatgatcca
caagcaggtgctgacagtgtgaagcagttattatccagagcaaaaatattcattcctcaggaacattgggctaaaactcc
agtttccctgaaggcgacggcaggacttcgtttacttccaaaagcaaaggctgacgcaattttagaagcggtgtcaaatg
tgatcaaaagtattggattccatgcaacagaggattcagtgggaatcatggatggtgtcgacgaaggtatcttctcgtgg
tttacggtcaactttttattggatcggataggaggaccagtttcaaaaactgtcgcagcgttggacttgggtggtggtag
cacccaaataactgttgcttcctctccaggtacaattgaattccttccctcagaagacattcaaaacattagcctctttc
atcaacaagtgccattatatacacacagctacttgggccttggccttcaagctgttcgaaaagcggtattatctgcaaat
cagacaaatccagaatcaactgtattggaaagcgtttgtgtaaaccctgtggtttcaagggaatggacttatggaggcgt
cacttacacgatgaagggtgtccaaactggaaaatttgaaaaagttcagtataatggttttgctcgcaaagaagcagtcg
cggactgggatgaatgttacaaagtgattgtcaagattattgaagaaaaaggcgttatcaaaccaaaagacttaaatcgg
caaatcgttgttatttcgtatttctttgaaagagcggcagaagcaggtttagtcgacccactggaaggtgggaagcttac
cttacagcattacttggatgcagggaaacttgcttgtcgaactgtgaatgcggacctaccacttgcctgcttggacttga
cttttatgggcgcaatacttcataatggatacggactagcaaaatctacgccacttttagtactaaaaaaattacatggg
cacgaattaagttgggcgctaggtgcggcgtaccacattcttcaaaatggagggtaataattaataatcataaataatag
tcaattacagtccaacacacatacacaacataacttgcgtccagtttaaatttttgtgtgaatcctattcctctaaatat
ctaaatgtagccatttgtctggtccccacattgtgaaaagtatataaccgatagactataacagactatatcaacttatg
atatgatctgcattgcatgatgataagtatagactatagcaaaaggcaagactgtgatattcttgcacattttgataata
tttctctcgcgtttgcaagaaatatgtaaaattcattccccatttattactataaataatgccttgtcgtcgagtttatt
gctccaaaaccatgcatctggttcctctctttgtactgatttatgctaataataacgtttcagcgttaattttatttttg
gacttgtagacaattaaatacgtcgtaatcaataaataaacttcgctcaattgcattttaaaaattggtgcgaactgcta
ttgcaatagcaatattaaatgaattatttactgcatatataataatttcactccatggcaggatttatttttccttttgc
gagtttaaatacaacaaacgaaaacatatcataaaatcaaagaaagtgtcattcatgtctacttaaaaatttttccttga
ttaaattttctgccttccttgtcagtaccctcccacgaaaagtagtcttggaccattttcttcgtttctggagagttggg
gtccaactttttccaggtgtaaacttcataatcaacttgccagtctgggctaagagtgaaagccaagtcctgaccacgcc
agacccaaaggccagatatggtgctgttgttgtcttcaccaaacaggcaagcggatgcaaacgcgttcttacgcatcttg
tccaaacgttgatacatgcctataaaagtatttgagttaaaaccaattagttcagtaacaattataagcaagattgacaa
tatattattatattatgaatacctgagataagattgcagctcatgaataccttggtgagctcggtgttgaaattatactc
tccaatccaaatggagtaattctctggatcaaacttttcccaaaagtaagggacggacttatcaacatcgttgttggagt
agaatcgcttaaagtcgtccatattgaaggttcctttaggaagagcgtccaagggatccttggactttggttcctcagcc
aaagcagcctctgctgcgtccatctcttcttctggttcaggttcctccttcttcggggccgctttgggcttttcctcctt
cttcttatcttttttgtcgtccttcttggcggcgggttgttgagaaccacc
>XLOC_009346.TCONS_00015457 ---NA---
ctgaataattcattaaacaaataaataatgaacgaataacgcgacacttcaaaatacttattttttatttatttatcatg
ttaagtcgaattatatttatacactacgtattttcattaattgagcagagttttttttacaaaaataatatttaaaacat
gggaaaacatttaataaattaataactaggtacagtcagaattgaaattgaaataatatgaaaataaattcccactatta
attgtcagggcggatgtaaccaccacaaaggtaaagattacttattatgcaattgtcacgcccaactataaattctgact
aaatgaaaaatgagactgaataaataccctagccaaatatccagagtatggatttctttcgcataaatttattcaattta
caggatttaataccctgtgtttaaaaagttgtgtaaacttaaaaataaattaagtaaaaaacacaatgtaaaaacgtgca
aattttaattatagcaaatattggatttgcaaaagtatggtttatatttacattactattcaaattattctttaaaaatt
cataaggcacatggaccataattttccacgtgatagaaaattcagcagcttgaaataaagtgtaattggtggaataagta
tggcagatttcatagcacagaacacgcttataatccttgcagtatttttccgtaagtttttgagaagccattcatccgta
tgtcgatatttgctcaattaaactgatgccgaatagttaaatatttatttaaatactaaacatacattttccaaatactt
ttccaagagaaggcagtgacaatgacgacaacaccgagttggtccaccatttggaagctacagtgtcaagtttgcgacag
gaagtgaaaattctgaaggaatcgatcgacaaggttgacgaggcgaatcgggaagggttgtggctttgttttgtgtccat
ccttgttctggccttcatgtttgccgctacggtcctctacgtctggtatcagatgggtggatccgcctaccttccgtgga
gttggagaaagtctgaattataatggtacgattattacgccgc
>XLOC_024806.TCONS_00041504 Mannan endo-1
ggctacattatcgccactcctaaaagagacttcatacagatcaaaatgacacatttcttcgcaaaagtaataatttttac
cctatttttgggggctttgagcaatgcagaattcctgagcgtctctggaaaagatttttactacggccaatccaaagtct
ttctctcgggcaccaatatcgcgtggaacagctacggctatgactttggcaatgacaattatgcaaactcaggacccatt
ttggaacagtggattcgtgaaattgctctggctgggggaaatattttaagaatttggctccatattgaaggtgatgatac
gccgctgtttgattcgcagggaaatgtcactggcacagaccgactgggaaacttgattcgagacctggaaacatttctgg
acgtttcagcccagaataatgtgtttgtgattcctgtgctctggaatggagcactcatgagaaatacgaattttgtcaac
ttggttttaagtgatgaaaaattacaaacctacattgataatgcacttcggccaatggtacgtcaattggcgtccaaacc
tgcgctggctgcatgggaagtgatgaatgaaccagagggctcagccctgatcgaaagcaacgccaacagatgctacgaca
cgaccatcattggtcgctggggggcaggttggactggagccaatatcccgatggagagattcctcagattcatcaatcga
caaaatgctgccatccggcaagaagatccaaaagttctaatcacattgggttcctggtcagaacattcgcaaactgatgc
attcagcgatagtgtgaaccactacactgactcgtgccttatcggagctggaggtgaacaagaaggcacgattgactttt
accaaatgcacacatatagttgggaaggacgatggagtgacacgtctccattcaaaattccagctacagcgtaccagtta
acgaaaccgatagttattggggaattttcttcagtttgtggagagaatgaaggtgttgacacgttgtggtacaacgctta
caattctgcctaccaagggatttggtcgtggcagtacaatgctggtggtcactgcagtgatacgaaggctgaccaaaatc
gtggaatgactcacattcgcaactttgcccacaatggccaaatcccagtcaacattcaataaaaattaatatatatcccg
gccaggtataattcgtattaattaatgaatgcttgaagccattgacttaaaatactaaaaaaacaatcttcagagtattt
ccaactatgcaattagctcaaataaaaagtagtgca
>XLOC_017963.TCONS_00029910 Oxidoreductase NAD-binding domain-containing 1
ctttttaggccggttgtaaggtcaaacaaataataatttgtgtacacacgtcatgaacagttaaactttgctttgtgtac
tttacttatctcaacagagtcagtcctgttcaacagaattctggtcttcacgttgtagaaaccaactggcatttagcatg
ttaaagttgatagctctgtcaagacatatctgctacggctgcttggtaaagatgtccccaatgaattcacaagtcacaaa
tttctgtaccgaatcgtctgaagatggtgctagtaaaacaaaggaccatttgaccgtgacatccctgcaatctcgggatc
ctgatactcacgatgtcgctgtcaccaagatgtccatgatatctcccactgtgaagcatttggtcctcagcacatcagag
cggcctgtgccgttcagttttaaagctggacaatggatcgatatgcatataccaggagtcgatacagtgggtggattctc
aatcacctcgagtcccatgcatttacggagaacgggtgacattcacttggctgtcaagaattcagaaagtcctccgtcaa
tgtgggtacatacaaagtgtcaagtagggatcagcgtatctatacgagtgggaggtgatttcttccttcctcctttggat
cagttcacgatgcctacaaggattttatttatcgccggaggagttggaatcaatccgttatcatcaatgatcatggaaat
cagagataatattactcgttcaacaattggagcctggaagcagttgaacgtgacgctcctttttagtgcgaaaacacacg
aggaattgatctttcgagaagaattcgatgctatcaaggccccttggttcaagccaatctattttctcacttcatcggat
aaaggctattcttcgtcttcgtcggtcaagtatggcagaattcaaatccaagatgtacttgcagtcctccaacaagatga
taggtctaagggtcctaacacgaacaaagccttgaatcaatgccacgtttatttatgcggaccaccagatatgacaaata
ccttacagcattgtctaaaagacatgggcgttgaaaatatattttttgaaaaatggtggtaataaaacaacagagaactt
ttaaaattggtattagtcattgcgaaaactttatttgaggagaaaaaatatccactcaatgaatcatacatatatccaat
catccagatattgtaacttacctgttttgttcaagggtaaaaaagtatgtattttctcatgccaagtttttgttgagctg
aaaactttgcgaagacaaaaaactttcgaaacacaagcatacaaaatagcgcaacgtgataaaacctagacggatatgac
ttgaggttacgtagaagtgtaaacccatataaaaaaatctttggaaaaagttgagctaattaccaaattattaggaaggc
gagttttgtttttgtacgtccgaacgttatgaaggtttcaattcagatgatgaagaaagatgcaatgagtgtcatactgt
tcttattatacgatacgaaggatttgcgattttataaccccactcctaacttgcaatttcaatcttctaaaattcttttc
cggtgaactcacttcatttttcttttctgtactttgtaaattgaaatttctttacttctcatcccaagactgaaaacccg
gcttgagtgtgtgcaattctttatcgctctccaaattttcaacattcttcccaattcttaagtggcttgttcagaattct
ttcgatcagcattaattcttacttgaacgaagcccttgataatcaaaataaacaaacatgttagcttaagttacataacc
taataagttttctaataacagatttattcttagaattccaacattaacaaaatctcgtagttatttttttacgtaatatt
gagaagcagttacgccatatatatgtgacatactatagtaaaaacctaaataccatttacgtcaggtgggaaaccttttt
taaatgtaagaccggcaatctactccatatttaaatgacgcctcggtttcctccaagtagtaataataataaagccgtta
gtgtcgctgccaagctaatctgacatatacatcgatcaatagatcaaactaatctctattttttggaatatgtacagcag
atatgaaaactactgattaaaaaattacacattttcaattttgaaaaatcagttgtgtaactgacaacaccaccatccgc
acaacgaccttttactatatataattctatcttgctcacataaaaaatttagtgtatcaaacaataataagaagattgat
aataatagttgtccttccttgttaaaattgaagtgaatgtactaacaggaaaagacaccatgctaatgactattcataaa
aaaagcaaattcgtaaagttttaaattttaggacatcaaaaaatgaataagataatgaataagataagaacgaataagct
ttacaattaaaacagacattctaaaagaaatttaagaaatgtttctatttatataccaattcattagaaacggaaaatcc
attccactcgtgtgcatcaagatatccattcaatatgttccgtttttattaccaattgattttagtaacgtccccctaaa
aaacgaaaattttcaatttctgtcttgtcctttatgcaaacaaatagcaaattgctgtgtattcatgtactaacgtgggc
tgtattcacgagatcgtgatcgagagtatctgcctctgcgacgataatatggagaaggagatcgacggttataaccccgg
ttatactcctctcggcgtcccccacgactgcgtctgtcaacactattgaaagaaaataaacccatacaatgattgataag
taaggtttgtagataatgaatatataaatctatttttcatacgaatcatcatacgtgggctttcccatgtatattccggg
tgttggagtgtgggctcgctgagtaatcgagaaatctacacgaattcgtcgaccatcaatttcaatcccattacaactct
cttttgctgcttttgcatcctccatgctctcaaaataaatgaaagcaaacccacgtgaacgaccagtctgaaaaacatat
tttatattagtatgtagaaacattcaaataaaatcaaacaagacaagtgcacgacatacctgagcatcaataaccacagt
gcattcatctatgggaccgtatcttgagaagacttcttttaaatcgcgttctgtagttcgaagactgagaccgaagactc
cctatatagatgaatgtatgtaatatatatcaaaacatatcaactacaaataactacaaaagcagagaataaggaggttt
tgatcagggaagaactggatcgaactatggacattgaattccacttattcccatcttacaagatctccttcctccccaat
ttggaaaagtatgaccaccacattgataaactttgaagcaaagcagccaaactaaaacttttgaaatatttatttactta
ccaagcatttatttggttgaggatcatccttcaaagaaacggccattttctttcggttaggacgtttataaatcgaattg
aggtaaattggtcaactaaagtattgaaaatatttataaacttacccggcctccatcttgtcgccgacgaccagacattg
gactccgtgaacggcttctagcgccaccaccaccaccaccgccgcctcccctaaaaataataattgcaaattagctgaaa
ctcaccattcaatagtcaattcctctgattatagcaacacgtgtcgattcttactctactaaccttgatctggatcgtga
cctataaccccgacgataatttttcctttcgcgtcctctcgagtgacttcttgaacggctgtaccgatgttgttctcgat
gacttccagagcgatcatgtcgcactggacctggactccctcccattctgggtgagatactgccccgtccacccatcatt
tcctaagaaagaaacaggttcagtatagt
>XLOC_021674.TCONS_00035839 inorganic phosphate cotransporter
gaaatggttgatcagccccacgtcctgataaccaatctcaagtccaagactgctgccaacgcgtcctccattttgagcca
agatctcgaagtgtgtccccatcacattgaggttttgagacacggcagcagcagcgttaactcatccgagctgctcagtg
gcaacgttagagcaccgagatctgctgatggtgagcagatgaactggaggcggttcggagagaaacggttccactggacg
gaggaggaacagggagaaattctgggcagtttcttttggggatacatttctacgcagtacccaggcggcaagttggccca
cgtgtatggagccaaatggatattctccgtgggcctcttaatcaccggagccttgtcctcagccctcccgttcgtgacgg
tccattggggaaagaatggcattctcactctccgagtcatcatggggctggcagaagta
>XLOC_014201.TCONS_00023390 ---NA---
ctctaatgattaatcaaattaaacatgtctgaaatctgtgaaatgttttgtaccgtaattaatttctgattattatgcat
cgctgattctgttgtaagactatgaaggcccaagtgagaaatcagagtgaaaattaatgtgaggaaaataggatagaaat
gaagtttgcttcctctgcctgaaaaaaattgtctatttttacaactttgacctaaaatacttgacaaattccaaccatcg
tacaaaccgcctgaagaacccttggttgcattaacttgagtttcataattccaagattt
>XLOC_008094.TCONS_00013477 aminoacylase-1 isoform X1
ttactagagaatggaaatccctgttaaatacgaaatctaaacgtgcattgctacacgaagataaaattgtcattaagttc
tcatcaagtaaatattctgtaaattatactgatacctatttcaccacttgtcttggacacattcgtttcaatttattaaa
tggatttgtccacaattttgaaatttgcatttattctcggacaagttttttggtcaagttcggaatatttaggaaccaag
gattctccagaagtagcaagactccgggaatatctacgaaccgagtcgtcacacccgacaccaaattacgaggcatgcat
agaatggttacaccgtcaggcagatgatatcgggcttgtttttaattacgaggaatatgacaaattcaaacaaaatggat
ctttcgccatgtggcttacatggctgggaagataccctggattaaaatcaatcatatttgattcacacatggacaccgtg
gcagtagatccgggtggacttgcaaccaacgtaattcctgacgagttatgggcaatatttgacctgcgtctcaattctgg
aatgttgcccagtacggaaacatttcttcgaagcgttgcggcagagtcaggcaacgacacgagcatccaatttttacaaa
aggatgacgaattctcaaaatcgattgttaacgataactcaaacatttggtgggtcgctgcatcaaagatgtgtaagaag
ctgaatgcgacctgtaccccaattaatctcgccgcagttacggatggacgatatttcaggaatgaagggatcaccgtgta
cggaatgggaggagcgggtggtggtggcgttcatggtcataacgagtttatttctgaagacgcatatttgcaaacaattg
aacgatatgtcttacttttaaaaacttttagttcagttgaggagtgagattgacgtcgaatttattatgtacgtatgtac
atacatacaaatctatcacaattttttacttgctacaaaactgtattgattatgtacacgcattttttagcatgctcgtg
ttgcaaattctgaa
>XLOC_009813.TCONS_00016356 ---NA---
cacaggtctcttaatttgtgtctgtcttacattaaatagtgtccttgttaatacaagttgagttgtcagtttcagtttca
gtcagtcagtcagtcagtctgctttgcatgcacgtgtcttcgtgaagaaattgtcagaaaacataatttcataagtgaaa
gtgacccctcgaaatcatggaaatcatacccatcaaaacacccaccagccattcttattattaccaccgggtcataattt
tattaccgtttctctccctcttactttcaccctgcgccacactcgtgacgaccagaaaacacaaaggtgagccggaggtg
gacctgtttcctggtggagggcgtggtcggggacctctccaacccggcacgacgctcacgctaaacgtccccccgcaaaa
tatcgtgccccccgaccaagccaacatgtgggagtcgtacgtccatgaggtcaacggtccgcgtcgggcgaccgttttca
taacgccgaacgccctccggaccaagggcgatgacgggattaatgatcccaggggcacggtgaggtataactttatgccg
aatgggtaccttggaaagggcgtgattacaaatccggccgatgagtcggcaccttatacgcaggcgaatgttcctgaaat
gcatgctaatgcgtacgcggag
>XLOC_019460.TCONS_00032253 serine threonine kinase
tgccatgttgcataaattccataataaatctcagagaaaagtattgaactgaaacatggactcatatcatgtttcagtcc
aatacttttcaccgagatttattatggaatttatgcaacatagcaattgtaaatcacaaacttgggaatttattgccacc
aaaacgaaatcaatccattttgtattagctgcaaattagaagttttagtgacaaaaatcatttacattactggtaagtgg
cgaggagaaaaagtcaactcgctcactaggatgcacagagtgtacccgaacttaaactttaaggacaactgcatacactt
tatttctgaaagaataatgagagttctattaatgtttactgaaatttggaagagtggtacatatatgcaaaccagaccca
agattgtcaagtaaaaatttaaaaatacgccgcataacgaattttagataaaagaggttcactattaagtaaatacatat
tattaaatttatttaaggcgcgtgatagtatgcgaagagactttattgttactctcttcacatttactgacctcagaaat
taaaagataaacttttcgtggcatgtcacgtgactgccgaccattacccccccccccccttggtgataattggtgacaaa
tttcagacccctcccccccctatgatcgatcacgtgatttatggacactcccatatggatcatggaattttatgaaattt
taattacatatgtaattgcaagcaacaatttttaccgattccatcaaattctaggacttgaatatttatttgtatatatg
tacccacatccgttcaattttaaccaatttgtgatagcttaagtctaaatatatatgtattcatcgatttttaacaatac
atacgtaggaacaaaattattaatggtttccttaacattttgccattgttctctccgtattttgttttaaaagaatgtaa
aatccaatcgtgatgaaaacatcggaactacaaagaacatcgtaattttatgggtgtcatgaaactacgcacagtttcat
tcaatggttcaggaactattatataaatataatttatacttatgtatgacttaatgtgaccttgtagtaaacaatctaga
tttgtactctgtgcacccaaagttatctcagtagtttaaaaatatagagtttaaattcgaagcatacatattaattaagt
aatgcgggacattttgaaatgttcagttataattttaattttgtcaacagtccactcgaacattcctccttcagttggtg
acaaaagacccaggccaattatttgcactcgcgacagtctcatgatttattttgactgtagactttgcatttgtccacga
ccaaacaaattggccaaatgtgtgaggaaactttgcgaaactcgaacaaaaaacgctcaatgtcccatggcggtgctatg
gatggactacagccagctctgccccacaatatctaaaccagaatgacaaacggacgacgattgtcctgggaatcaattat
gttgctttgactattgtaatgaggcgagatgtcaaaaccctattccattagatatctcgacaggaattccgatccatcgt
ggtttacagaaaagggcagagttatgatgtttatgcaacataattataccagagaacagtttacaaatattgaaaatatc
cattcgcattgcttcccttatgaaacacaatttgacttaaattaagtaatttaatatgggtaattagtatagataaataa
atatgtatgtaaattcagcgttgaaaaatattatcaaaaattaaaaatattatttattacgtatcgagttttatctcttt
cgtaatactacaattccatatgcgtctccctcttttttggcatctgcaacagcgtcatcaacatttccaccggaaatttt
attgttatttctcgaaggtgctcgtgccacatctgcttgatgattcacctccacttttttcatactcacgtgggaatttg
caattttatcccccagaacaatgtccccaccttgcgatagtgggggcagaatatcgttatttcctgccatttgtcccaat
gacgttggacgatctcgactagatgctccccaactactatcctgaacaatatgactgaatccggtcgactctttcggtag
ctggttgcgattaactccatgatttatctcaacctgcttgacttcggtgtcagcgttagcaatcttgtctccgaatacga
tatcacctcctccagttgaaatgcttgtcggtggcgatggtttaactgttgtttttgtaatttctgtcgttattggaact
ggatggtgaatttcttcatcccatttctgaaagttaccaccatcacaatccgttgaaattagaagatctttttcaaacct
tctcgcatccatacacaatcctgtggcgacattacgaatctcgttgtctggagtgaaccaccactgattagacgtgtctg
aagaacaacccattgcagttatgctttcatcttttctcttggattgtaaacataaacctgtagcgtagttttggatcgtg
agattatgattaaatacccagttttgaaaattgccagtgttgcaatccagcacataaatctttccttcaacattcccgtc
gagacactgcagaagagaacgatttatgactttccgagttttgaagacggattcaaatccgaggcagtaggtagcaagca
gaaaaatataaaaatgtgtagaaaacttttggtagtacattacaaaaacttgtgtagtgagaaatgtattaaggaatgcg
agaatgatttgacatgtcgtttagaaagatgctgaatgacaatgcttaatgtttc
>XLOC_019283.TCONS_00031949 Sodium potassium-transporting ATPase subunit alpha
ttgtgactgtcggcttccacttgatcgttttccaattggttatgaatttgatccagacaacatggagtttttggatgtcg
ggtttcgtttcgttggtctcatctcattgattgatcctccaaaagctgctgttccggatgctgtggcaaggtgccgttct
gctggaataaaagtcgttatggtgactggagatcatcctgtcactgctactgcaattgcaagatcagttggaattatttc
ggacggaaacgagaccattgaagagatggcacttcgtcggggatgcagtgttgaagatattgacccaagacaagtgaacg
cggctgttatttctggagcagaactcaaactcctcaccccagaccaattacgcaatgttcttacaaatcatgaggaaatt
gtttttgcgagaacgtcgccagaacagaaatacaccattgtggaggcttttcaagacttgggttgtgtcgttgcagcaac
aggggatggtgttaacgattcccctgctttaaagaaagcagatattggcgtagcgatgggaatcagtggttcagaagtta
gcaaggagacggcagatatgatcttgatggacgacaattttgcaaccattgctactggggttgaagagggacgattgatt
tttgataatttaaaaaaattaatgcaatataacttggcggataacattgctgaaatgtattcggttatgacgttcatgtg
tctagggacccctcttcccatggggacaattgccatgttgcttagtgtctgtgtaactgattgtcttccggctattagtc
ttgctcaagagaccgctgaagctgacattatgaaattgaaaccaagaaacccacaaactgaaaaattaactgctcaggta
cacatatttgcagacgtcagttatcgaattggcttcgggatggttttcctggatagtaatgtactgggctcacggatggg
gcccgctgcgaatgtggtggatcaatagaaagtgggatagcaaatcaatcaacgacttggaggactcctacggtcaagaa
tggtcatgggacgctcgacaagatttagagcttgcaggacaaactgcattttttattagcattgtcattacccaagttgg
caatgtcattatttgcaaaacgagaagaatgagttttttccaaaaaggaatgaaaaactggcgtatgaattttggaatat
tggttgagctcagtctcgctatatttttaacaagcacaccatatctaaacaatgccttaaagttttatggaatccgaccg
gaattttgggcaccaccaatcccttttgcaatctatctaatattttacgacgaaataagaaaattaatcatccgttgttc
agccggagggttttacgctaaggaacttacaacctaaggaaatatacttgtttagagataatatgtgtgcattgtcttct
gttgatatttcagtagtactacatatatttattaaatttgtaattttaactttctgtgacttgggggaatcatgaacttg
tacgcatacatacatactcaatcaactgtcgaatttgatcaaacgattaaaatttttaatattacactaaggctatcaac
aaaatataattgacaagtgaacgttcatgaaatacgcaaattggcgattttttacgtgggtcacccgttcaccggtaaca
caacaaccatccctccctctcccctgcgtatattttatgaatgttccccaaggatcgtaccaaaaggtaacattgaggtt
ctcaagcagagctcggcgtcccgggtggaaatagtatgtaataaattaatgtcgtggttttttctcgccttccgccagaa
tctgtcttaaatacttacgagggtgcttttggtttgacagtgagtgattttgatcacattctgatatcctgtatcatatg
cgagtgcaaataaactccg
>XLOC_022089.TCONS_00036603 Trehalase
gtagatccggttgggttcagtggtgtcattaagcgaaaatatgaagatataaatcatcctaagtacaagtacaacgtaga
aattgtaagaaggcatagacgacactactactaattttccaagtctgtttagcgatcaagaattcagctcaggtttagac
tagagactcgaacaacaatggagtttcataacgagacgtcaatcaatggcgtacatattatttcacttacatacgattga
caccacatacatatttatgtcttgatttaaaaccaaggaattgttcagtgcaaaccgcaaagtcaagtgttttccagtat
taatggaagtgtttaatatttaagtacttaaatcagaataataccagtgtaaaatttatcaagtaaagatttgttatgca
cagaagtgttatttgaatcgcttatcatcgcccatacatacagataacagaacaatatcacccactaacgtgtttgtgaa
ctcatgcattcttcaattggcatctgatctttctctctgtggatcacgacaagatcgcttgcatcatgaaactgataatt
ttgcattggtttatattgtacgtgtgcttattctttaagatttctcatggacaggaatttgaagaaccttgtaacagtac
gatatactgtcaaggcccccttcttgaaacggtccagctcaaccatctcttcgttgacgacaaaaccttcgtcgacctcg
caatgaaacaccctccccaagaagtgctatctaattttgaggcacttggtttctcgggcgatgttcacggaaacgaaaca
ctgattgatcagatccgggattttgttgccctcaattttgaggacggaacagaatttgtgccctggactcctagtgactg
gatagacaaccctgttttcctcaacaatatttccgaccctgacttaaaaagttgggctgaaacacttcattcattttggg
aagaacttggccgtcaaattaaagaagatgttagtactagcgatcgctactctatgcattatgtttcacacccagttatc
gttcctggaggacgctttaaggaattttactactgggactcttactggattcagaagggccttattgtttctgaaatgac
ggccaccgtgcgtggaatgattgagaattttgtggagatggttggaaaattgggctatattccgaatggtggtagaattt
attatgagcgaagtcagccaccactttttattggaatggttaaaaattactttgacgccactggaaatttgactttcata
agagataacattcgcataatggaggaagagttccagttttttatggaacacagaaccgttactttccaacttcctggtgg
gcagcagagttacaaaatggcgaggtacaatgttgaccggaagggtccacgccccgagtcttacagcaaagactttgagc
tggttgaaccacttaccattaatgagaccgagaaggacattttgtacgccaacttgaaagctggagcagaatccggttgg
gacttttcttcgaggtggtttgttacagaagacaatgaaattgaagccaacttgtctcacaccaagacgcgtgacatcat
tcctgttgatctaaatggatttttatattggaacgcaattattcttgaagagttttgtcaattggttccagacaactgca
cgcttggaaatgcaacgtattatgcaaggcaggcggctgattggaagcaagctattcacgatgtcttatgggacgaagaa
ttgggttcctggttcgattatgactacgtcagaggaaatctacgcaaagaattctttgcaactaacgttgtccctctttg
ggtgaaggctcaccacaatgagacagcagtcccaaaaatagtgaagtacttcaacgacgccaaagccacaacgtttcctg
gaggaattccctcctcgatggctcaaaccggacaacaatgggacttccccaatggttgggccccacttaatcacatggtc
gtcgaagcattcgagtactctggaaatcaagctgcacaagaactggcattcgatttggctcaacggtggacaagaacgaa
ccatttggcttatctaactcacaacaacacaatgtttgaaaagtatgatgtgacctgtcttggatgcgctgggggaggtg
gagagtatgaagtcgttgttgggtttggttggaccaacggtgtcattctcgactttttgcaaatgtacggcaatcgaatg
actgcatatcgaaaaccaggtgacagtggatcgtcttcagttcatgttggaattgttacccttattttctcattattatc
ggtattaaaatcctgtaacgatttatagtttttaatcatgttgaagattgtatatttatcgcaatccataaaataaaaac
ttgaaaaactgca
>XLOC_021048.TCONS_00034893 Macrophage colony-stimulating factor 1 receptor
tagaacaatttgtattaggaaatttacccgagctgcagtttacccattctaaagttggtactcggaacggttgggtgcag
catttcaattcggcagtaacattgtcatagattagttggtcgatgaaggcaccgtcttcatggcataatttacacaattt
tgtaaaaagatttaatagaaacatgcactaaatttaagtacgtacctcccggatacatttcccaggtatgcatcgacctc
gactcgttgatactggtgcaatttatgagcgtcagattcgtcagatctccaattttcgcttcttttccggtgggatcatc
ggagaaggtgatggtcacattttccttggattcgcatttaaacgactgggtctcatttgtgaggatttgcatctctttga
catatggagtaacacggatggcgtctagaattaagagcaaatggtacaggttggatttattgtgtgctaaaagttagtat
catttacctgatggcaaataaacttgaataattcccgaactttggttctgttcaggactgaaacacttgtaaagaccgta
caaactggaggtgtgattttttgtgaggctgaatccgtacaggggatcaaaatttattggtattttgctgttctctaggg
ggtgatatttggcctcggatccgtcactgggcacggaatgagaacggaatccctgtattcccacgctctatttgttacgc
ttcgtttaacgagtatttactaacctggaacaaaaacgttaacgtttgccagaatgttctcctgctggttgcgatgtcca
aactcccttgtcgaactgatgctattgtaatgaaatattattaattatgatactattttgtgaaccttttgttattaaaa
cctctgaaactttaccaagaatagcgacctacgatttgattgtccacctcgccaaatctgagctttgccgagtacccgta
cgcgttggcgtctaggacggaaccgtttacaacccggtttgcaatatactccagatttggtgactgaaaatatagtttag
gacttcgcccgattcggtttgaattgatgcccggagttgtggtgattctaattattatattttttgtcttatcttagcaa
taatcgataagttatcaagttatcttacccctaacgaatatcaaccctgtcacatttctccatgttgttcgagacgataa
aactggagcatagcaatgaatcgctctcacactagtatcattaaacttaatctcaatctgactaaaggacgtgttagagt
tcatattatcatctaaagaaaagcagagaaattcaaaataatgaaaaatttcgaaatgtaaaaaatattttcattacacg
aactatccaagaacaccgagcttccattattgtactcgaccctccacacgatcccatttgctaaaaatagttcggaaaag
taacacagaaatctttgccgttccccaacaagtgcgtttttcgacgttttcgaaagtttcatgatagattcgctagcttg
gacttttcctgcgtcaaacttgtcatccgtgtaagctttaaaaataaaaatacatatgtacaaattaattagcaaaaagt
gggcaaagattggcacgcatgttttgcataaaattttaccctgataaatcctgtacgga
>XLOC_001488.TCONS_00002312 serine threonine- kinase haspin
tttagactatgtattagataattaatatacatgcattaattcagggggcaatatcctggttcgagagacaaacgcagatc
atgtttcctacactttggacgggaaagtcgtgcaggttccctcaggtgactagataaacacttattcattttgcattttt
tactggtttggcaggaacattcagtttttcttcattcatacgttctgtacctcaggaggtatcaagggatgcatcatcga
ttttacgcttgcccgaatcaccgacgctaagtctggtccagtattttacgatctaaaggatgacgaagagcagtttttgg
gggctggcgatcatcaatttaacatttacagaatgatgcgggactgtaatcgaaacgagtgggcgccgttctgtcccaag
acaaacatttattggattcactatttagcagacaagttactttgtaaagggcgatatttggaaaccacgtcggaagagca
tctattcttcatcagacagcttcgaataataaaatcttcaatcatgcagcatgattctgccctagattttgttttacaca
agttctgtgaagatttcaaacaaattcaaccacgctaataaatgcagaaaattaaactataataagtttttgaatagtgc
ataactattatatgtagtaattaattgcatactgcaattgcacatgcactgactacatacatatgtattttatacatgcg
agagaggcctactgcgg
>XLOC_025010.TCONS_00041871 ---NA---
attttacttcttcgcaactcaatcctcaagttgtgctgtaatcctaatgagttgagcaaatggaaaatatctcatcttca
tccagtgtgcagttgtcgactggttttaagaccttataaacgttcaaagtgttagtgcaagcaagagcctttgtcttata
acaccactcaccgcaccgccgacctaccttacctccttcctataccaccaacagacagacgctcgtaaggccagagaaac
aacgttgtacaatctcttgactctaatccctttaacataaaatatatcaattttgtctcaagttcctgaactccgtccat
acaatgggaacagtccgtccactctaaatatctacagcacattcagttgagcatctctttatcaggtagtatgacaagta
gtacctccagttgtaaatacctcgtcaagaaaacttggacagggtgaggcatgcacaaaggacacaacaatgtggaaccc
atgcggatctgttgcacgcagcagcgttaaactcgtcgcatcgttcaaagttcaat
>XLOC_009177.TCONS_00015158 acid phosphatase type 7 isoform X1
gttgtaggtatacagcagatttattacaagctttcgatgatacttgcatcatcatcaggtaactttctcaaaataatatt
tctgaagttgataagccatataggggtacttattgtcaaaccttatgcaaaaaactcaaaatgttcaaaacttttatatg
attgtattgaatttgttaataaattccactcttctttctcctcattaaaaactaagcttatttaaatcgacggcaattcc
gttgatacacttgcaactagagtcaccgttgccacatccgcctcctccctctgatcgtagagcgtcctctctctcgttga
acagggtttccaagagttccgcagcgtcggggcagatggtcttgaactcgtgcacaaatcccttcacctcaccccacgag
ggaggttcctggcctgggttcactctcaaattcaaggcaaagtggttcagcttggcaagaaacgtgtgcagcggggtgtc
ctcagcagagtctggactgatagagattgcagctctgtaaaaatacatgaaaaagtaattggcacagctctatgagatta
gtaaataattccctccagttcagttcattgcttggacttactcgaccacacccatcagtttcccaagttctgtgtacacg
gccaaatgggtggtgagttggcgtggggtaaacacctcgtgggccttctcttcggcagttgtggccccctccacataacc
ggcctacgcataccaaccaatataccttgagactatgttgacccaataaatatgtatagcgcagagcataatacaagaag
cgtactgtaccttgaacaatttttcacgcattttataaaaatctcgtgagcctgtcgtcagctcgtcctcgtccccagaa
tccatgctcaataatttgatgcttcctgaaaaaaatagcaaatagaactacatcagcattacgattgcaatcatttttac
aattcactgcaaattcataaatgcatcgatccatgatatgtgcagctacatatgctccactttatgtcatatttactaca
gttttaaatcaatattttcatgactaatgttttcaagtgcaagtcaatatcagagatgggaaaatatgagcacaaaatac
acaaaatgtatttatttggataattgataggtttgagtcaaagtacaaaataaatccttcctctctgacacgtaaatttg
gttttagagcctgatgagtgaataatttcacatgtaaaagcccagaagtaaaactcatagggcgtggtttaaccgtttca
aaaaactactagaattagaaaatcggtgtggttcacgcaacgttcatgcaaaatcatttttggtgtcattttgtaacaga
actcgcagaactctgagcatgatttggttgatttacaaaattttaggcatttggtttagagaggacaaatgtggcatgta
tgtacacacttcagatcatctttcacactaacaactaatgcaaatcccaacacaatgctttagaactgtaggcatataca
tgcagatgaatctacatatgcaaagagcatgatgaagatatgatatgttaggtcagttgactggaataagagacgattta
accaacccagtccagcgccagtttatcaactatttgttacaaattactaaattcagcagccactgctcttcaaacacata
gagataaatacaccacgaatggcgatgaacaaatagacacaatttgataaacaatacgtcgatactattattattattac
cacacttggcatttgacactcacatcaaaaaagcagccaagaagtacgactagtcgttgcttgcggtcaacatagtcgga
gagaaaatttcagtctgaggatgagaacaagttgtgacctcctgctcctcttggtggcgattgttagtctcgtgtcatgt
caggtcctcgtggagagggccgacggaggtctacttggtccgcaaatggaggagccggacaaactggtccactaccaacc
cagacatgttcacattgcgtatggcaactcccccacgacgaagatggtggtgacgtggagtacggtggactggccggaag
gtggtgatgtgacccctttcgttgaatggggaactcggctcccttggcaaggtcggacaaatgggtccaccactcgattc
gtggacacgggggacctgcacctcgcccagttcatccacagggtcacgctcacggacctccaaccacacacgtcttacat
ttaccactgcgggagttcagaggggatttcggagctctttggtttcaccacgatgatggaggggacagactggtcgccat
cgctggcagtgtacggagatctggggaacgtaaacgcccaatccttggtgcgactccagcaagaagttcagctgggagtg
tacgacgccatccttcatgttggcgacttcgcctatgacatggactctgataacgggctggtgggtgacgcgtttatgga
ccagattcaacctatcgctgcctacctgccatacatgacctgtccaggcaaccatgagcagagagataactttgcccaat
acaagaaccgattcagcatgcctggaaagtttgactcgatgttgtactcgtttgacatggggccggttcacttcatttcc
atttccacagagttttactacttcctccagtatgggatcaagcacgtggtggcgcagtacgagtggctggtggaggactt
gagggaggcgaaccgaccagagcgaagggcggagaggccttggatcgtcactttcggtcaccgccccatgtactgctcca
acaacaatacggacgactgcacacagcacgagactcgtgtccgggtgggcatccccttcatccacctcttcggcctcgaa
gacctcttcatggagcacggggtggacttggcaatctgggcgcacgagcactcttacgaacggatgtggcccatgtacaa
ccaccgagtggtcaacgggagtgatgagggagatccttaccacaacccgaagggactggttcacgtgaccacgggcagtg
cgggctgcagcgagcgacacgacgactttgtccagtacatgcccgactacacggccttcagaagtactgactatgggtac
agtcgtctccacgtgctcaacaagacgcatctgcacatggagcaggtgtcggatgatcaggatgggaagataattgactc
cttcaccctggttcgggacagacacgaggcgtacaaaattccaccccgggattgagaaatacgcatataatccatcctat
ggtctcgtcatcatcatgtgccatccaaacattaccatgctgcttatttgtttgtatgcatacttatgtactagacttat
tcctacgccttgaataatatttcttttatgtgtttttggttttagtcaattatattgcatagcttttaataaaacagatt
gaatcgaaagtcgttaaacagttacttattaacgtatgcaaatgaaacacctcgatcgagatctgcatgcacctgtcaac
gttttagaggaacgctgctaagagaaagtatgaacaacaaaggcagtccaaacaaaccacccacgccacgaataacccaa
aaccagtaataactcgacagatcacatacatacattagaattgggcttgtggctttttcaatattatagaattgcttgtc
cacaaaattgaaactccaattttcgaggggacattgtttgtaccccaaatccccagaggttgcgcatgtggaagattgtg
accaagccagcataatatgtattcagctagcttcgcattcattttgtggtgatgtcagttcagttcagtggtgtcagtca
ggttgggcaagatgaactcgatccatttatggcaactgaggaagaatctgtggcccacgtaatagacttgtcactggggt
gagcccagcagaaggagacgaagcagtaggaaaatgtgctacaaattaggtcgagttatagcactattgaccatactcac
atttttcgtcgtgctcctccagtaccagaagaagggtgggcttggcaggccacaccccttgctcttgagtaggaggaggc
ctgtcaccaccaactacatcatcaacaaccttgtgtgtgatgtgagtgtggggaaggagagggttcgtctcattagtctg
gtaacatcccatccgggaaatggccagcttcgagataagctccgaacactgctccctacgtcaaaactgagtaaactggg
aatgagacgactcttcctcctcggaacattagactcggaagggaggcgaagagacgagtcgccgagtaataagaaataca
actgggtctcatggtcagacatcgagcgagaagggagagagcacagggacctcgtcgtgggcgacttcctcgaaagttat
cacaacctgactcctaagcatatgatgggactcgagtgggtggaccgcttttgtccacaggcaacattcgtattgaaaca
agatgacgacatcatcgtggactatttccagctggatgtcctattgggtcagccccccttcgcgagcgtggtagaagaca
aggggcaaatattgggcaaggtgctccaccaccagaccgtcattcgtgaccccagctcgaaatggttcgtctccaaggac
gagtacccatccgacatcttcccaagcttcgtgtcaggatgggcttacatcaccacacccaaggtggtcaaggcccttct
cgttgcggcgcaaaacttggagtacttttggatcgatgatgttcatgtgacgggaacattaagggaggctgcaggcatct
ctctgctcgacttggccgactactttaccacattcaaagggcagctggagtgttgtgtggccactccagaaaaaaagttg
ttcgtggtacaggaacatggtcgtcgtccgttctggtgtgactttgtgattggcccaccaaacgatgatcaggtcttgat
ggaactattccaccgacacgccaccttctgccacacgactaagctctgtgggaggaggagggggaggcagagactggaac
gcagttgcgtcatcacaccgcacatgatagtcaacaggttcttgggccactcgcagaataataatagtattattagaagc
gtgcaaaagggggtctggaaaccccttgcgcgcaattatggataagtggtatatcagtacaacatactttgtgatattat
ttaagcatcatcatcagtgtttctattgtattatttcactcaacagtaatgtttgaataatttgattttctacacgtaat
aaataattctgtggattttcattgagaatttgggacattacaatagttggaggattgatggcagcgttggatcggatcac
tcaagtcttaaactatttcagccctcgcccggactcgacaatgacgacggattggagttcgatcatgtctcgctcctttc
ttgccgattcttccttgatacacctcatctgtattacgaatagagataaatagttgcagaggtgtactaacaagtgaaaa
taaatggtaaataataattgagacctctctcatcgcagaatccaatcgttccgacatagccatgctgtgatattctgcat
gacccagaaatgccgtctccgccgtcgcttcagacaatctctgtatactcgaca
>XLOC_011317.TCONS_00018380 2-aminoethylphosphonate--pyruvate transaminase
tttggacttgaggttgaggtgataagaagatgcgatcagatgttgatcgtctggttgttgtgatgagttttatggtctat
tggtccaattgaatgagatgggttgagattcttatagtgctgcatgtaaaatgtcgcatttttctacatctccttattta
tttcgtacatccacgcacaacacctcgcccacagcagcagcaggaacatcagcagtacaggaatgcaacgtcgtttccgt
tccctttggtgcaaggccaacaagttgctcactgccaacaacaacttcagaatcgttctaaatccctggtttcatcctcc
gattttaagattagttcggtgtttatccacagattttccagttggagccccgtccgctactcccgcggggggtggaggag
gggacgatggtgagagaaggagcaagaagctgttcacgcctggccccctcggcgtcagcccaaccgttcgtgctgccctg
acacgagatctggggtccagggatggggaattcattgcccttgtgaaatccataagggaacagttggtcgacattgcgga
actcccggcagaaaagtatactgccgtgttgatgcaaggaagtggtacgttcgccgtggaatccgtgctccagtcgattt
cggaccgcacaaaaaaggtgttgatcttggccagtggtgcgtatggtcgtcggatgggcgagatttgcctcaaagccgac
cttcctcacaccgtggtcgagtttgcggagaacgagcctgttcaactctctgaggtgcgtcgcgtggttcagtccggcgt
gtggacctgcgtgtgcgtggtccactgcgaaaccacgtccggggtggtgaaccatattgatgagattggccacgcggtca
aaagtctgggtccagacacgttctacgtggtggacgccatgagctcatttggaggggtggtggagaactacgagacggcc
gacttcatcatcagctcggccaacaagtgtctccaaggggtgcccggcttcggctttgtgattgcagacaagaacaagct
aaagcagtgccaaggtcggagcgcatccctgagcctggacttgtttgaacagtggcgtgggttggagtcgtctggtcagt
tccgtttcacgccacccacccacgtgctcctcgctttcgcccaagccttgagggagctgaagcaggagggtggcgtcccg
gccagggcgaaacggtacgcagagaacaatgcaataattaagaggagactcaagtcgttggggttcgagcgattcgttcc
agaagattcggatgatggtcacattatcacctcattcaagtatcctgcccatccagccttcagctttgaccgcttctacc
aggagctgagcaacaaaggtcagctaatttatccgggcaaggtgaccaatgcagactgtttccggatcgggaatattggg
catctctttcccactgacatggaacatttgggcgactgcattgtccaggttttgatggacatgggagttccaaccccggt
ctcgtcgtcccaactttgatctgatttttcagcattctttatgcagttctgttggacttatttcaaattaaaggattgcg
taataaacacatgtttaccaatgaacgatccaagcaggaaagcgtattgaaccggaaccattcatgcatttctccaatga
tggcgtgggcagaggctttcatgtattttctctgttatgatccaattatgggatccgtttcatagacaccaaaaatgtat
ctctcctttgtcccgtgatgaccggtccctgtctttttgcccaatcacaaacaaagtcatcaccgtctcatctttccgtc
cgtcgcacctttcgccccacgtcggcttctttctttagtctcaactccacaatcttggtatctgtttcctggtgtcttga
agcggaaaatgagtaatctgtcaattccattatgtactcgcctcgaagtggccgtggtttacttttccttggtcgctctc
cacctgtcgaagaagacttggtttgttttgtcttttgtgctccgtcccttcgtcctcttcgcttggatgagcctgtccac
ccaccagactcggaatacctcagctaccaagattcgatatcctcagcacggtgccccacgctttaactgtattcatataa
atatcacacggtccctgcgcctcactgctagtccagattagtcccgatatgccgacaacaatcgaatgcagccatccatt
ccaatacgatgagcagaagcaagagcacatttttttcatcaaatgaaccaatttccaaattgttccgacttcaatcacca
ttgtgcgcatttcatgatttcctttccgaaattcacgtttaaggtttgatgaaaaactttagatgcc
>XLOC_004855.TCONS_00008061 ---NA---
gaacatttcattttattcttgcactaaggtgcacaagtttgctaattatattttgttacaaggcgtatgtataacttaat
aagcacataattgccgttccatggtcatcatcacgtatctgtccagtctcacgcaaaataaagattttcagtccagttga
agagtaacagttaattagaattcatcatcccacagttaaatacatattcactcaataaacagtttcataattattgctgc
catttttgataaaataagttaacaattttacacgatttaacaatgattctgactcaggttgcatccttggtgggtataat
tctagtagttgcgtcctgtccatctcttgcgtattccaacgacgacgtgaacaatttcttacaaacaggaatcgttcttc
gagtcccacgccacgccaatcctgccccacagcgtggacactacgattataatccagcttatcctggttatggtgatggc
ggagattacggtcaatttggtagtcaacgctattttaacccatataaatatcgacctcgttacatgaacaattatggaat
ccgacgcctttgaccagcccagtaaaaactattttttttacacatttagtaatttaattttttcttaaattaccgtatgt
ttttattcattggagtacatataaattgtgttcacagagcaagcattattattattttacattatcaaatgaaattatag
acacatg
>XLOC_015759.TCONS_00025680 Structural maintenance of chromosomes 6
gaaccattgacaaatgtacaacgacaacacttggaacgtacaaagaaagcacatctcaccaatttccagacctattacca
aatatttattcaactaaggggatacacggggaaagcactgttcgatattgcagacgaaaaactattttactatgtcagtg
tcgataaaaagagtgaagtcaaggcgcaagcatacgtgacaaagaatcaagtttccggtaaagtcgttgttgattggaaa
ggactcaaagagtttacaatgcaattgagcggtggtgaacgttcattttcaactatggcttacatttctgccctaagaca
aatcatgccaacgcctttcttcatgctggacgagtttgaagtttttatggatggtggaaataaaagagtcagcatgggaa
tcttggtggaacaggcacactcccttttcgacgcccaattctttgtcttcacaccacacgaaccagacgaattgccacaa
gatgatccattcattaaatatttcaagtgagtgttattctatatattaatcgtagtctttgtacataaatattttcgaat
tttatctggacatgttgcatgatgtattttagattggagcatagtggaagaaatcccatgataacctcagccgttgccgc
aagtcgtgtcagtagtgcttttgggcacgatcaagaatcacctccaagtaaacgaaggaaggtttagattacaaattttg
gtagatattttttagaaatttaataatttgcttactagaaagcagacaaacaactcaccgtattttgttatatttttagt
taagttattctattgtgcaaattactacctctcagatataacacaaccataccaaagttttttttatgcatatgttgtct
ttttgaatgagagcgcgtcgattagtggcaaaattcgtatatgaaatgatattattactagttaattaactattattatt
aattcattattcacttgcataatattctgtacgtatttaagtatgcactttattgttgtcatttattatacacatttcat
tagaaagtagtagcaaatattgttcagcgataataataagatgaggatggactggatacaaaatgatgacgtacgatata
tacgtgaactatcaagcaatattattatatactattatcaaacagtgagatcgagaaggggatgaaatgttaaaaatata
gcaaagatgccgataaggctcgattagccttattcgacaggaaaattgtgatattaatgtttgtttgtgtaaactttaaa
tgtgtgttgctatcataaaaatagtgtaaatagtaggatattacccaataatagcaagataacaatattaagacattgtt
tcttgactatgcatttatgcaatatctgcctcaacttaattaaagcataacataacaactaaattcgtacttgagtaaac
gatgtatttaataatcagacgattttgccgttttgtaaaaggaacatgcccaccaataatatagattagaaattgttcaa
taatacgcgaaacggattgagttattaagaaacaaacgagcatatacatatgcacaagtaaagacgggaatattaaatat
aagttaactacggaataaaaataacttccaaatattattctcataaatttttcccacttatttgcatattcacatgcata
aaattcataccataaattatccaacacattgtatgattctttgtactttaatcggaagaatcatcatcttcttcagcagg
atcttcatctgtgctgtcaggagcagcatctttatcttcgtcatctttatcttcaccttcgtcacctttgtcttgacctt
cgtcaccaggatctgcatcttggtctttatgagcagtatctgcaccttcatccgcagaattttcgtcttgttcatctcca
ctaacatccattgcattctgctcctccattaagcttgacgcatcctggcttttagatcgattattattatttttcccctg
ctgccgattcttagcttgagcaatgcgatgtttttctagacatttttcacgcagttcctctaattctcg
>XLOC_020549.TCONS_00033914 macrophage mannose receptor 1-like isoform X2
ttacatagcttccactgccgctgaatgtgacgtgggatggaccccttacaactcggatgtttgcgttaaagtcttccaaa
cctccttgatgaactactccgcggcacaggcattttgcgacagtcaagcctcccaatccgtccaaccgagaccgagttta
cccatcgtgctgaccgcggactaccaaaacttcctcgccaacttgttcttcgccgaggcatttgacgacatctggctcgg
tgccagatttgacgagcctacatccagtttcatctggagcgatgggaatatccttgagtacacaaattgggcagacggct
acccacggacgattaatgattctgatcgttgtatgaatatcagacctccaaacgctaaatctccggcattatgggctgac
gcatcttgccaaagaagtcacgtcgttgcttgtcaacgtcaacctagtatgacgttggacgaagtgattacggaactcat
caagttacggaaagagtcctttccgattggattcatttatgtggaatatccctttaaccagcctccaaacattttatggc
caacgatgacttggcgcgatgttacgaacaactatgctggcagcttttttcgagcccagggaggaaatgctgctgcatgg
ggtgcgcttcagggtgcctgtgccccccgaataacacatgttaggtttgggggcgaagcgccagatttaaatgagcttcc
agaaaacggatggtccaccggtgtaaaaacggatgactggagcagtggatgggaccactacatccggggacaaagttttc
acacagctgggtgtgaagttaggccacaaaattttgccatccgagtgtggcaaagggtggcttaattacagttatccaaa
agcttagccgtgacgaattgtaataactggaaattctaataaaatgcaactacct
>XLOC_024317.TCONS_00040606 ---NA---
cgaatcacacgagatggaatgattcatcagctttaaactaaacttgttaaatgaattactaattgagccaattgcattta
ctaataccgtgaagcataggtcaggagtatttaatgaaaacagactagaaaaattgtcactattctacaaatctttcatg
agacaagttcctctcgactcttgttaaacaaaaacttaatttactgcttaaatttaagctaatttcaaattattataata
acgacgacgtatttcatcataatgcacaaagttagctgtataaatattcttctcattggtgcctgctgcctaacgttcat
tgtattatcaacctctacccccattgagcattcttcgctggaacatgaaagtagaaaccgaagggagttcgtttctgcgt
acgggcccagccaaggtgcaacggatttagcagaacaagcaatgaaatgggaaaaactcaacaagaataattttgaaaac
aaaaagatggttttaatacctcttaagagttaatcaatcatacacactttttctgtcaaacatgctcactgcaacaactc
aatgaataataatactattaacgctaataatggatacaaacattgcattattcgtttaatttcttgacttgtaccacctt
aacttttcgatattttcttgacattccttccgcatttttggactttggaggacccacgatgactggtttctggtgattat
gagccgcaaattcgtatcctggtttatgatgtgactgaaaaagagaaatgtgaagatattgatgagagatgatgatggcc
atcgctttcaccaccaccaccgccagcagagtgactgtagctgtcaccccctccagagtgaccttggtaagatgactttg
gaggggaccagccccaccctttcccgtaatgtgacctcaccacactccgaatcttttcgctcaacgtgggatgatgggaa
gcgtccaaattgtcaagatgggaaaaatccacgaccgagctcccgtagtgcccgtacgagttgcaagcgtccacaatgct
cgtcgtaagaacaactatcgcaattatctgaacaaaaaacggcaaactttagatttatttaaatcttcaagaatttgaaa
aagatgtcgcagtgatatacatcaaactacataatagctcgtgtaaatgtacatatgtaattacccattttgtgacagat
ccagataatcccatctttctgggaacttaattcaatttaatttgtgtagacttattttttgctgcacaccacagaaaacg
ccacaaaaaagtttctcaccaaagttattaataaactaagtaaaaagcgaggaaataaagaactgacaaggccacaacca
taacgaataagcaattagcaattgattggtgccctttaaattagaaaatgttacctggcaggcaaaaaatacgtgcatcc
atatacatatgtgcgtatgtacatatgtgcgtccaattatttactagaagtcatgtacaacttctgtcagatagctacat
actaactgcagtttcattcgaaagccttgcagtggatt
>XLOC_011745.TCONS_00019112 ---NA---
attggaaatatggcaagccgggcgtaatgccataaatgcctccataaaacgtgaagaataagatctctggtcaatttgtg
tttgatttcttgcaatttttccacatttcttgcaagtgtattttgtccaccataaaaaaaccctaaaaatatgccaaatc
tggcacctgccataaatgcctcctttttcacaaaaacctcgtacaaccctaatacccacttgaagaataagactcctcaa
tcccaccccatccttcctgcaccgtccccaccaccacccgcacccggtctctggttttgtgccagggaagaaaataatat
tgtgatctcccaacaaagtttctcctcggctggaataagtccaactttacttcact
>XLOC_011662.TCONS_00018968 ---NA---
catccatctaagggacgtacccttacctcacccgttacgtaactcatcatcaaccaaccaaccaaccagcccttaacaaa
aatctatttctttctccttcaaaatggctcccttcaagtaagtagcctccacttttcgtacctctcagttctacctaaaa
gttaaagaaaactcaacctaaaatggaatcaaggtcaaatttccggttaaaaaagacgttatcaatttcaaaatcagtct
caaaaattcattttctacttgaaaaaatggtttcatttaagtaacctgcacttttcgtggctcagttggtaaaattttca
agaaaactcaacctaacttaaatttccggttaaaaactgccttatcaatttcaaaatcagccccaaaaattcattttcta
tacttcaaaaatggctcccttaaaccttttcctcaggttaaaaccttgtcctcaaactcaacctccaaaataatcaaggt
tacaaaaaaaccttctcgtcgttatcaattttcgaaatcaattccataaagaagaatttgtgtaacagaagcagcacagc
aacctgcaagtgagtgagtgagtgagtgatggtatcttctcagaagaccaccttcatcgtctctcagtctgtaaagaaga
caagtttttgtcctttgtgtagtaaaaaagtcaccttgttcaagtcgagtggacaaagaaatttcttatccaaaaagtgt
ctccgtttgtgactcggatcgtaaattgtgtaaattgtcaagtcaagagtgaaatgccagcaaagaagagaagagaaacc
cactttaaagaaactgaaatgtgtagcggaggacttgattgttgttttggttggtgttggtgtggccccgcggtgctact
gtccgtctcttcttcctggcgagaggaagggtactttaacaaaggtttgatccaagtttcattcttccagtcgaccacgg
cttggttcttctcggtcctcaaaaacaagcaaaatcaagcaaaatcttagcgtcacgacacacaccaacacaaaaaatat
ataaaaaat
>XLOC_015056.TCONS_00024625 ---NA---
cttcgattgacaaaagcccatgtctggagcatgtgtgtgcatgcatgttagacagcagaatatggagtacgcagaatttt
ataattttcaatagacaacaatttagagtgcacattaaatactgttctccagccagggtatttgtatcgtaaatttggag
gcatattttcatggaaccaggtatcataattttgatctgcgtcctggccgtcgtctcgttcgtagtaattctgcttcttg
gtattgtcattgcaaggaaaaagggacgctgcagacggacccactactctcatgatatcacgacagaaagtcaagctgga
gaaattcttgcagtcgtttccacaaccaacagggctcaagcagtggagaaaaatacacaatcaaaaccaactacaaatgc
aactttctcgtcgccaacacaattattcctacagcagcagcagcgttctttcatgtcatcattacaacagtcagatcagc
aaacgcgactccctttcccaataacttcggtgagtggtcaagtcgagtttgacagacgtaatggattgcttactgggagt
gagagggtgttcagtttgagaccaccttacacgggatttggtggacctccgtcatacacagaatctttggcacttcaacg
acttaggagctcaattcgctagattaacgaaagctaaggaaggaagtaacaaaaggtcatgcaaagtgtgtcctgataac
gaattaaattgtgaatctcgtgcataactcgtaactttgaaggtgtaagaaataattttgcaatttacatggaaaatcgt
gaaaggaattggaaacagagactcatctcgacccggatatgagtcgtgctttacttttccctgtacatattgttgagaga
tgtgactaaataaaat
>XLOC_021682.TCONS_00035852 band 3 anion transport isoform X5
cacagatatatgcgttatctgtccacgcatcagaataaaaacaaacttatcaccacaagacagagagaggagataagtga
aggacagcgcgactgacgggaagtagggtatcaggttgaataatattattcaacactttagctagagatcctggtgacca
cggccgtcgttcttgccgttgactttggcgttgaggcgcaacaacttgatttattctgcggacaattaggcaaattggaa
aatgagtggacctgctgggcgatccaaacttcgtgactatttcgaccggcgcaagtcagacgttcctcaatccggctctt
tctattttgcaggtggtggagcagaggacgaggtcggaatgcccctccaaaacctgaacgatgagtcgtctccgttgcct
gaggtaggaacaacgggttcaaatcgtgcagagcaacgagattataccgcgtcggccgcctcgaccggtgggtccgtaac
caccccactgctacttccagccattcaggaggaacgggccaatgggagtcggcgaccccagtaccaacattccatgagta
tggtggacaccgtcaagtacggtgccaatgctgacatggctcctactgcttctcccaatcctgagatggtctatggcttt
gtggagctggacgttctttcgggcggcgatactggggcggatctaagcaaccgagaatggaaggaaatggccaggtggat
caagtatgaggaggacctcgaggcaggttctggtcgatggggaagacctcacgtggcgtccttaagtttccactccctgc
tcaaacttcgtcagctcattgaacgagatggtgtggtcatgctggacatggaggaacatgacatgcctggtgttgcttat
cgagtcgtggaagagctcgcaaataagaatctcattcgcccagacgaatcgcctcttctcatgagaatcctcctcctcaa
acacaaacatgtccaggagaatgctcagtggtttggactgaaacgaaccaacacgagcgctgtcagtctccagagcttgt
acgaagatagagggaagaaaggtggcggtctcccgtctacgacggacccctgcgttctggtgaggagaaacagctccatg
attaagatgtccgcccccgtggacattatcaagtcccctttgcaacgaaccgcctccgggaactaccttaagccccccac
ttccgtagcggcctcctgtcccaccacaactacccaccacgtcccctcatccatggactctggcgcattgaaggacaaac
ggaaggagagctgtgccccctcggaggaggatctgaagtgggtgggtaggcgagacacaatgtatcgaatccttcccaat
ggggctgcggaggccacgatgatcatggtgggcgactatgacgctctgcgtaaaccaattttcgtctttgtcaggttgtc
agagccgcagttcatgttcaacatcacggagatccctgttccggctcgatttttttccatcctcctcgtcccaccctcgc
tggagatggacatcattgagattggacgagcctttggagctctcatgtccaacaagcacttttatgaactggccctgcga
gccaacgggaggaagaacctcttgacgggcatcaacgagtttttagacgatagcatcgtcctccctcccggcgactggga
caaccatgatcttctcccgatccatgtgctgcaggccaagagcaaggccatccgcctgcgtcgcctcaagaagcagattt
cattcgtacggaataacgactccttcgtggatggcatcaccctccttccgcctaaaaaggatgactctgccagcagaggc
gatgattcagacccgttcaagcgaactgggagactatttggcggggttgtgaacgatattcgcaagagattcccctatta
taagtcagactttacggatgctttcaatttccagtgcttttcgacaatctttttcatgtattttgcgtccattggattgg
taatcacttttgcagggttaatgggcgaaaagacacacgacttgatcggaatgtcggaaaccttaacggccacatcaata
gccgggattttctattcgcttgtagctggccagccactaattccaatgggacccacaggagccctgctcgtgtttgatga
gattctattcaatacatgtggacgatatggctttgagtttcttcctcttcgagcctggatcagtgcgtggctcatactca
tcacattcattgtcgtagctctggaagggagcgtcctggtcaaatggttcaccaagttcacgcaggacattttcgctgct
ctcaccgctctcctcctcatcttcgagtcggtcaacaacctcgtcgagatttacgagacccatcccgtggcatccccggg
agacaagagacccatatttctccacgtcaacacgaccaactactcgctcgtatttgaggagacgaccagcccggaggaaa
tgcgggacgggtcggaggaagaaatgtcagcccagcccaacacggccctcctctcaaccatcctcatgctcggaactttc
ttcatcggctacttcctcaaggagttccgaaactcggtcttcctaggggaacggacacgtcgggcgttgggagacttcgg
ggtgcccattgcaatcctttttatggtcggcctggatgttctagtgacggacacgtacacgacaaaagttaaggttccag
tcggattccaaccgtccagctcggagcgcggctggttcatcaatcccatgggcagagacaattcattcagtccttacgtc
gctctgggcgccatcggccccgccctcctgctcttcatcttgatctttatgagccagcaaatttgcgaactgctcatcag
ctccaaggagcgtcatctcaccaaaggatctggtttccactttgatcttctgctcgtcgcaataatcaatcttggcgcag
gtttctttggcgccccgtggctttgctgtgcgacggtccgagcgttgggtcacatcacagcacttaccgtttactccaag
aacaaccctccgggagagaaacctactatcgtaaaagttcaagagcagcgagtgacgaacctgtcagtgtcaattctcgt
cggatgctctgtgcttctaggtccactcctagccctgatccccatggccgtcctattcggagttttcctgtacatggggg
tcacttcgctcgcagctacgcagctttttgaccgtttctccctcctgttcatccccgtcgagtcccacccacaaacgagc
tacgtgcggaacacgcccacgtggaaaatgcatctctacacgctcatccaaattctctgcctcgcactcctctggttgat
caagtcggtcaaggccatctccatcgccttccccctcttcttcatcctcctcgtccccatgagactccagctgaccagat
tctactcggagagcgaactggaagccttggatgggaagcccccaacataacggctctggacagagaaatatcgatagtga
agactgattgataacgataatagcagtaataatagtcgtacatagtaaactgtggtgataataaagatgagtgaaaagtc
gacgactagcaatagtagcagcaatttagtgccgagctatgtatgtaggtgcctgttactaactagttacatacaactgc
gtgtgatcatattgtgaatatagcaaacaagtgaacaaatcaagagtagatgcatttgtaaagcctataatttattttat
ttactcgtcggtcgttaatgtcattctgttttgatcttcaatcttcacgaaatttcaatttatttaaagatcgatctttg
gtgaaactgtgcaattagatatttttcaaagttttctgtaacacaattattaaattgcataagaaactaaagctaaattt
tcatttcgaccgaaccctgctaaagtgaatttacaggattcaactatttatgcatcataatgtagacaaacaaattctga
atacataaatcgtg
>XLOC_021275.TCONS_00035209 ---NA---
cagcatgcgagaaatggagactctgactggcagggcggcattcgtttatggcgatggttccgacgtgtcgacgaaaaacg
tcatgatccaccccgcgaactgggtgtgcctctacttttccgccgacgaccacattttctcgggaatgtgcgccgaacaa
agaggagtcctctgccacatgaataatgcaaatggaaccaattcccaataaattcttgcttcatgcaatctttcaaacat
acgtaaattcaaaattatcttaaaactatttacgatcagttaataaaatggcggcgctataatcaatttcat
>XLOC_001967.TCONS_00003104 c-binding -like
caactgactcctagagagcattgaatcgagaaataaataatacaaattttgtagtaaagtgctacaaaaatttcggcaca
acttttgtgtggaaatagtagcacctcttttatgcatttgggtttgtacaattttccgggtacgaattgtgtaagaattt
agtgcgagaaatctcatgagaatgttgtacccagaaatacgcaatgaattttcaccaatttctttgtaattattttgtac
taaatcttttgtgataatttagtggatttcgtgtacaagtttgttaacagcaaacatattgatatcagttttacatgaat
attgtacaaaataataattacattttttatgcaaagaaattgcattaatttgcattgggatttgcagtaaatacgcattg
aggctcgttgggacgtgacacttatcttttccttgaatggtccctttgaagaaaaatattggcggcaaagttcaactttt
gagtcaattttctcttgctttttcctccacgggatgaaaaccaaggcggacgtgtgaactttaccctgcaatattttttc
ttgaaagagtcattcaatggaaagataagtgctgcttgatgattggtaatttttcacttgactttttgataaaattgtta
agcaatcgcttgaaaaaaggttccattgggggagtaaaaatatattcatacttaaattatttttagtaaattaaatttaa
aaaaatgacaaaatattttcgttagcatgatttgtcgtgtaaattttaaaagaattgagaacctttttcaaaagggattc
ttccattggtgttaacaaagagctggccgtaggtcgaatttgcgaagatgaagggatcacggaatagtgtgacgggggca
aaggcgtcgtccgatgggggcagggtgacatcgccattttcactaccgaatggcatcatgtcaaataatggcaggtcgga
caagccatttggctgtggatccggaacgatccaattgttcgcattatggtctcctttctcc
>XLOC_004702.TCONS_00007774 ---NA---
cgcctttttttgtttgttaaaaattttcaccatggatgcgttactttgacgcaaaagtaataatttttgttgatcgggtc
aattgcaagtgattgcagtaaacaagtcaaggacgcattttggattacgccattttcctattttagttttagtcaaatat
ttaaattttggattacgccattttcctattttagttttagtcaaatatttaaagtgtgcctaaagctggtcctgtattcg
cgttttagtacatagtcagaccaataaaatgaggttttcgtacccggcgtcccattgtctcattctaatatgtaacactt
tccgaaaatagtactttgaggttatggtaacttactttctgcaaaatattgttcccgggaccatcacctcgttaccatta
ctcatacgaagtacaatgaaatcaaaccatctaataacagcgcaatgctac
>XLOC_000589.TCONS_00000901 Dehydrogenase reductase SDR family member 7
gtggtgaaatggtttttgtggtgataagtaaataaaagagattgttacatcatcatcccggagaacgtttcagttttggt
ggatccgtccttgacgctggttgtcgtgctggtgatcacatacatattattcgtgtggaattgagagttctgaaaaatgt
tggatttaatcgtggcagtgattttggccttttttgcgatatgtgtgggaattttgttgtgtggagattgcgacatttgg
acctttatgcatctcaaatttgggaaggatatcgcgagtcgctttgagggaaaagttgtctgggtgactggagcatcttc
tgggattggagaaggtctcgccaaagagttggtgaaggtgaaaaatgtgaaaataattatatccgccaggagaaaggaag
agctagagagggtgaagaaggaatgcttagaactgaacaagtcgaccaagcaggaatccattctggtcttaccgttcgac
atggtggattacgacagtcatgcaaaagcattggaaaaaattgtgaaaacctttgggaagctcgacattttgatttctaa
cgcggccgccatgggtcaatacgcgttatgggaagaagcgccaatttccacggataaagccctcttcgacctgaacgtgt
tctccctcgtaaatttgaacaggattgtgctcaactatttcaaaaacgaacgcgggcgccaaggacatttggctgtggta
tcgagtttagcgggaaagctgggtgttccatacctcacgccgtacactccgaccaaattcgcgctgcatggctattttga
cagcttgagacacgaattgagaaaaatggaacggattcatgtcacggtactttgtccgggaccggttgaaaccaatattt
tcgacaattctatgaccggaacgggcgcgcgattcaaggacaccatgcttaccaaaaggccagctaacattatgacggct
gcgcgttgtgctgaactttgtttgacttcaattgcaaataaattggaagaatcgtggatggcgcctctgcccaatttgcc
atttatgtacttggcagcgtatcagcctttcttgtattccaaattatcagccttcatgatgaaattctttgtcgtggatg
aaaaataagcgaaaatatttaaactaaaatttctaaaagcaagaaatttacgtcaaaaactatcataacttgaaataaac
aaatgagttttgtgagaccatttatgaacaactacatacatgcgcacgatttttattggagttgagacgtattatgggaa
atgttccattctatgtacgttgcatcgatttcttggaattaaccttttaaaa
>XLOC_004624.TCONS_00007606 sarcalumenin-like isoform X2
cgaaaccaagaaaagaaaccaccacattaagcgaactgcactaaactagaagttcctcctcatccaagccgtagtctcag
ccagactgccatggaagaaacagaactgcttctccaccaactttcttatcgccgtctcacgctgagctgaactgcctgtt
gcatccttcccctacaaaacgataacctggactcttgtgattccttgcaagtctttacctgaacattacacatcatcaaa
aatcatttagtgatacacaaaccgtttagtttaataacgcgtaaaattatataatcacattaatcagtaaattgttacct
gatgaagtaataagtacctatcgagaaattgtacctgtgtcggattttacgagataaaaactattcactttattattcca
gtaataatctgtttcctgactaaatctagtaaaatattatatttgctacaccagtgataacttagccattacgaacagtt
atttatgactcactaaataaggaaggagaggcaagttgagaaatacgctgcataaaccgctcctcatttctgaactactt
tttggagactcggacaaaaagatcattcttaattctacatcaagatgaacgaccgccccgctgacgaggtacaagtgtca
agtcgacgacaaacttgaatgagaggtcatttcgcactcgaaagaagatatcacttgctgagactgaatagtattcattc
tcattccgagagtgagagatggacatggttgtcgagccagagggtgaattagagactgagaggtacatttccaccaccac
caccaccacgaccgtcatgtatggagaaagtactctcatgattctcttttgcgtcgctggactcctagccaacgttcccg
ttagctgcctctacttccggtccaagcacatccgatccattaccgacaaatttttgataaatcttctattggccgatatc
gcttccgtgatcctcctgttcccaagcattttgtggagctttttgaagaccactacagacacggaatatgttgtatcatc
tcagcagcaacctacacaattttcctcgtcacagaatcaagggaatctcttttctaatggtcataattttacgactgtga
aagtagacgatattcccttcggggcaggatactacggcctggctgcatcttggcgctgggactgcgccctgactaatgga
atcttagccggcttggctgccgcgtctgtattagcagcgttggagattgcaatggaaagatatttggctgtcgtcaagcc
acttcactaccacaagtttctcaccactcccagtattctcgccacctccgtcatcggaggattaatttcactcgccacgg
ccatcatcgcatctatcgaacccagttttttccgttttccctcactgtctccaagttcaacgtcaagtacatcgtgctgc
tcgagtcagtcgagagatcttgctgaatttgaagatgcaaaataggacggaagaacaacaaaatgatctcgatgaaaacg
aggcaggaacgatgacgttgggaggatttcaccctccaagccattcttctaaccttaccaaagatgatgacgtgttcatc
catcctagtcccaccagtggagatctcatttggtcactgtactccttgaccagcactatttttctattcgtaattccagt
catcctaatgatttatatttatactaaaatctggttggaggcgagacggcagaagatcaagattgcaaaccagtacaaac
catattttctctcagtttctcccgagcatactgtgaacaaagagtctgaaggaaaaaaggtgaaaggagcagcatttctg
cccattgtagtcaaatttcgactgatgaaccgtctgcgagttgctcgcctagatagagctggccgtgtcgcagttgtcgc
ccttttcgtcacaattctttgctggtcaccatattattttctcaaagcaaatagtgccatacaaaccatcatgacaattt
acggaacccaatctcaaagttactccgccgtatcgtcaaacttggtctggtcatggagtacaaccgttctgccactactt
ttcgcagggctgcacccgctcctctccccccttttctacgcttatcgatacaaacggatgaggacagagatttacaaatg
gatctcctccttctgcacgtctcatgaccagtccaacaccaacaaccgtttcgatggaaaaagtcgttcaactctcaaca
caaatagcagttctggaggcggaaccccttgcattcgccaagccatcattacacaacaattgcagccacaacaaccctca
acagtcaatcccttgctgggaggaggaggaaatggagggtactatcggggtggtgaaagtaataatagcgtcaaagtcgt
tgtggatcatgttgttgagcaacaagaccaaagcgtgctgattgaacctgaagccgaagaagaaggcacaaccttcacaa
gtcccagtcacgtaaaggaggaagttaagaacgaacaagggcactacattcaccatcaatttccaccctcacacattcag
atcaacatcttttcctcggatgatgaccagagtagtattggcaatgcagccctggagaccgatctgcaggacaacgacaa
cgctgcacgtgacattgactctgatcgggatgaccaatctccaaactcatttgtcggagggattgttcgtgtggagcgtt
ccgtgggcaacttttttaattatttgaacgtctgggtcaactcttattctcgtcgatggctccaacaccgagaatctgtc
acttccactgcctcctttattactctgttgtcctcaaagtaccacaacaaaactcacactgctgctaatgtgtagttgga
taagttaatgtatttcgaatttttatcgcgttatttaaaagagccaacttttctctgaacatagaatactcgatctttgg
atctatactctgactggtacatttcttgcatttgtaatggcgtcgtactaagcggtacacaaacgaactcagtagtaata
aataaataaatatgtaatgtaataataaaataattcgactcaacctttgttaccttgtttaatcgtgctgatgaaaagat
gaatatttttgttacgtaaccattttgttttagtgtattttgcttgctttgtgtctcgtaaaatgtaaaactttacacgt
acagtcaaaaaaatcacattttataacttatattattcataaagataaaaattctcattactgtcattaaaaatataact
attacttcccatttaaactgaacgttattaatttaatgggaaattatattacttgtaaccgctagtattatatgcacgtt
aggttatgtaagaaaatgtaattatagaaacactcactgtttgttttaaaggcacatttttaatttatttcatttgacaa
attgatatgtcccaatacagtgaacattaacttacaaaattataatgatatgaatattaataaaaaatgttttacagtat
atttgtctttaatacaattgtttctgtgatttagtttcttacggtaaagatcatcaatcaccactattcggaatgttagt
taactgtgttttggtatttgatcactggtttgcttacacattaggaagcgacgagactttgcacaaccattttgtgttac
aactttcagttcaatattaaagatcaattctaacaaaattattgctatgattgcacgtaatgtagtacatatcaaaacac
aataatatcactctttggcgattagcaggtatataaatgctttataatatcatcctacgaaatcctctcatatagaaata
ttccaagatattttggatttacataaatgtaatattgtaataattaaagaaaatgtcgttattcaggcttatttgacaca
gattaagttgaccacatagtaatcgagaaataacttaattaagaattaagcagatagctacacgtgtttctacgcgatca
aggcaaaatagttaaaaaaaacaattaatagcaatttttataggaagctgatcccactgggaataaatgtcattataaac
atattcatatgcagaaacattaaatagaataagtgtaaacagggaatcggaattttacaatatcataatatgacagaatg
attcttacaagtggatttgctaacatacaaactaggttcaagatagaaggaagaataaataaaatagaagagatgacatg
attattcaatgaagtctgactcggcaacactctgtcgtaagtactccgagtacatggttttctaaacgaatcaataatat
cgtctattagtcaatctgaacaaaaatgatacacaatttacaaaggttacaataccttgcgattcaagttatcctctaaa
acgttcatagccagttttagattcgttagttcgcgatttgcaacaactttctccgttggaaaacagcgagggatcattaa
acatgctgcagaaaggcaaacaatcccaataacaatatgtaaatggtaagacttcggaacagcagaccacagaatggcaa
gcggtttctgtaaaagcaaggacaattcatattaaaactactgcacatacgtatttgtgcatgtaaacaaatattcttac
acaaaagtgataaaccaaatctccaccaggtccaatgtgctttcgcattccttcagccgatgtctcagcaattaccaaaa
cagtaaatagcaaaaatggtaggatgaagccaagtacattgaagaccaatcctaatcacataattttacaaattaaccac
caaggattacattttcaatccaacattacatttacgaagtacttactgcgaatgtttcgtcgaaaattcctttttcgagc
ttcagcatctaatgccaatgacacactaactctttcctttaccaggttagcgtctcgttccaagttgttcaaagaattct
gaacggtctgctcgatgactttctctatttcatcacatacatcagtgatttggttagcacat
>XLOC_022436.TCONS_00037281 Phosphatidylinositol transfer alpha isoform
ctccgtgagcaggacttctgggaggagtggttggtagcaggagttcggggtgaaggtggcgttgtatatgtctccattcc
cgtggtccacctccagcagggttgacggctgtgcaggagacattttagacagaaagatgacacacccgtccgactgcaca
tcctcatttacatatttaattaagccctccttacagagaatcgctgtggaactgtggcgtaagggatgcctctaaactgc
agatagggtcgtcgtactccattctcctccatggtcagccctcctccgccacgaattctccccaaaggcccagcatccac
gatctgagggtcgtcctccacctgacacagggccgccccacataagcaggagaccaggaaaacctgaattgcgagcattt
ttgaaaataggcgattgcgagattgcgagggggacacaagtatttgtgtgcaggacgaggtctcgagctaaagtgtgttc
tgttcggggtgggtgtgggcacgactactacactgccgacgtgatcaaaggaggtgatggaggggggattaagctgcaca
tttgttcttatcatgtgcccgattatgacacaatgtcatgatcatattgctctctaaccctgacaatgcaacagccacca
gcctcatcaatcatgtggattggataagccgaggataatctgggatcactcacttgctttgttcaatgcaaatcgactag
ttcttgcgtcatggttggattccgaaatggactctggctggataaggaagccacatttttccaccatgactgcatatcgt
tcttctcacatgtctcaatctgtcgtaacaacacaacacggcgaggcgcatgggatgttcattacaggcgaaattggatg
gatgagtcgggaattactcgtgtcacatgccataaaggagcgacaacaatgggcattctttctcctttatgcattactac
attcaacaaattaatgaaagtgtgagcaacaaaggcttattcacgaaaagtttgtaaatacgagtcggaattatgggtat
gaaatgaaagtgttggatttgagtagatttcgtgctaatgctttggctcaacttgttacttttctcgtccagatagcaaa
atatacataacacattcgataaaaatacactgaaacgatggggaaacgcttggtaattgcgtcgtggccgataatcagag
tcctcctcctggtctttgtgcctgggattagctcggaactccgcttctgccacaatgggcctcaccgcatcaaggacacg
gactgtcctgggggctttattgccaagagacccatcaacctcacctgcgccttctatgcaatcagcgactctgtgcccga
gggatccacgcctcaggtgattgagagctactgcgacgccccctccgccattgatttgaccgcgcaaggaggcgaagtgg
ggatcaaaatgctgcaagaattcagcatcaacattgtcgaccccgccgcagccccatcacaaccaggaaacttcaccccc
gagggagtctgcatggacgaatgtttggcccaatgggttgaccccacgttcgtagcggacgatccccacctggaagacta
cttcccactcaactccacgaaccgaggtggaggaagcgctggctctgaccaaggactttttcgtcaccctgctcaacgag
gagaccttcgaggaggacgaccccgagggaggcgtgatccagccctacgacccgctctggaatggcaacgggacggagcc
gcgcatcgtccagctcctcgcccagtcgatgcagatcatgtggggggcctgccaccccttcatcgaggactccttcctca
gacaaatcctcaaagtcagcatccttatgcgggatagacatcacaaggccttggtggacattggggtccaagagttaagt
ttttatgacgttcgtatcaagttactaattaaactgcagccttaattgactcagaacaatgattaattagttaattatgt
atcataaggtgatgagaacttatctgcatgatattacctaatttatataaatagctatttattacagttcaaagtcatct
cggccattctgacccagtgtcaggagatgaaaacgaggagttccggctgtatgactttttctttatttaagtatttattg
atgaggtaaaaacttcaaaattaagttgcacactttttttcaacttccaaagcatcggctccggttgtgactcgtttcaa
aaggtggagcggattgagaacttgcgaactgggaaaacgttcccttatcgacccttagctcagtccttcgtgtggggaaa
gtatgacccgctgcctgaagccgcttggagtgctgtggcctttgtgaattcatactgctcccctttctttgtcagcaact
ttcctcacttccacatgtacgtgattgcgatggaggctctttttcctccctaccccgtccaacgccaatggaccacgccc
acgaacatcagcaccgccatcttcaattccgtcctggagacggcagacgtcaagattgccatgcggaacttggatgcatg
tgtgcttggaggaaatcgaaataccatttttcgacatcgtatcgaacgccctttcacgcccgaagtgctgttggcgacgc
cgacgtacagcaccccaccggagacggacatggcgggctggaccaagagtttggcagcctactggagacagtacgaggct
cgaggagggttccgaggtgtgagcaaggactggggatactgcctccaagacccacaggaaccagaagccaagcagagtac
ggtggacgacattaggacaaaaacctgtggtggggcggaacccagtgacgggaatcaacaatgactcagactaaccctcg
tctatcacaatgaccaaacgccaaatatcgggcaaaatggactaccgaaaaacataggtgtactagatt
>XLOC_024484.TCONS_00040874 ---NA---
gtgcttctaatctctgaggagaaaaattggaagttaatgaatcttaatgcaatggtcattaacgaattgtgaaacagcta
aaattgagacgatacacaaatctgcagtcgaccagactacgcagaagtacacaggcatagttgattgaaaatcaaaatgt
ggacacaattattatttttaggggggttatatttcgtactcagggccacattcggtttacaattacaagtcggtggtgaa
actcgagcgataactcacattcgagatccgaaatatctcgtggcgcaatgcggagagaagaagacattaaactggccatt
gaatgtaaataattatcgtggtgccagactaatggatgccatcacacaagctggaggggcttccgtcgtaaatgctatcc
cttcggaaccctcattcctttggagaattgcattttgtgattcagtaattcacactggaaatcttgggatgggaaacact
acgacgattcatcgcaataaagcaaacaagacaaaaggaaccacggagaaaggcgaactcgac
>XLOC_002926.TCONS_00004836 ---NA---
gtggatcggttgacgttccccgacaactggatggtttctcatgggggattcggcacagctgaacctaattgatccgttag
aagttcctacacgacgcccttgtatagctatggatctactgaaaagtgaggttaatggacgtgcaatgttgtcagcaaag
ccagaagaacaagcaaaagatagaactgcaaaaattttacttcttctacacaggcggcattggatacgcactaccaaagc
atctcttagacaagttgaacaagaattggaagaagaaagacgagtttggagaaacagattaaggatgcaatcaacacaat
cctgccacccggagaatattatttagacagtggatacagagtaacacagtcaagcacgaacgagtctggattaacgcaag
caacaaagcgcgctaaattgacggaggattctactcacaacactcatcctgtcaccgatggaatggctagaccgcggaac
gctacacgttgatacatccacgaaactcctgatggagttaggtataaatcacgaggaacaagaagtggaatgacaagctg
ggacagagtgtgttccacaaaagattgtccaagacttgcaagtagggaccaatgcaattcatgtgcccatggaaggaaac
cgaacaaggcacacccacgtgggaagcaagcaggatttgtatatgaagacaaagacggaattagatggaaattcaatggg
accgtcttccaggtgatgtgctcgacgcagaattgtccacgacttgcacatgctaattcaaatgggaaatgcaattcatg
tgcacataacaaaaagccgtttcaacaacaccctaaatggagtgaaaggttcaaaggatacgaatatgaagacaataacg
gagtccgatggaaaatcagtggttcaaacaaatttcacaaattgtgtctcaacaaaccttccccaaggtcgcattacgtt
taacatctgaagaatctcaaaacaaatagtaagtcttgatacgacaacgactcagaatacatacgtaagcatttgtctaa
atgacccagagtttaaagcgtcttaataaatactactgaattcatgcaaaaataggattcacatgaaaatgtagtttatt
ttaggctattttaaccacgtgcacttg
>XLOC_017771.TCONS_00029414 sodium potassium-transporting ATPase subunit alpha isoform X2
agaaaggtgagttagacaagaacagtttcagtgaggagtgcataacggtttgagatgcctaatgctatcagttaacgtcc
acttacgtggaattaagcattttcatagtgagtttaatagttagtttttcaaaaatgaaaacccaaagatttaacaaggg
ttcttataactttaaagaaaaggacgatggaggagatgaaaagtcgaaaaaacttggcaaattacgattcgcttttaata
aaacaattgagccagagctgaaacaattcgttttagagggatggaatggggagaaaaaacgttccgtaaattacagggcg
ggatgggacattgacgagcacaggataagtcttggcgtcttggcgtctcgttatggaacggacttggaaaatggtttatc
tgatgatgcggtgaagatgagtagagcaacttttggagaaaatatcttgcatacggcgaaaaagagatcagagtggctca
agtttctggaaaatactcttatgggtctaaatttgctcttgtgggtttgtgggatgatatctattggggctggtgttgtc
cagtatatgacaaacgatatggatgatgctacaggaagtttatactcgggcgtatctcttctcgtggttgtcttgattgc
cggaagcttttcatattatcaagaatttcaaagtaatcgtgtaatggagtcatttaaaaagatggccccccaaactgtta
cagtgatacgaagtggtcagaggattcaactcgattccacagagattgtggttggagacattattgagctaaattatggc
gacaaactacctgctgatgttcgaataattgaatgtcaaagttttaaagtggacaactcatcaattacgggcgagtcaga
tccgcaaagccgaacagcaatttgtacagacaaagacgcagacggtcgaaaggtcgaatggtcggatgccaaaaatttgg
cattcttttcaacaagtgtaattcagggatttgcgaagggaatcgttatcaaaattggacactccacgttaataggaaga
cttgcaaaattggcgtcctcagttgaaagcacagagagtccgatagcaaaagagatgaaccgtataatacgtttgatgac
aaccttgtctctgttcttcggagtgatattttatggaatcggaatttggatgaaatattcttggctcaatgctttattct
ttgtcattgggatcgtcgttggtaatgttcctgagaatttaagtgtgacgctcacaataatactggctcttgcggcaaag
aaaatggcaaagaaaaattgtctggtcaagcagctacacgcggtcgaaacgcttggatccgcatcagtaatctgttcgga
caagaccggtactctgacacaaaacaaaatgtcagttgcacacttgtggtttaataacaagatagcagaagccgacacca
cggaatatgctaaaggaaaaggaaattacaatgtcagtgaccctggattcctcgagcttgcaaacgttggaatgttatgc
agcaaggccaagtttaaaccaggacaaaatgtgccaatattgtcaatggaagcggaaggggacagttctgaagttgctat
tttgaaatgcatggagctacaatttggaagtgtggaagaatatcgaaaaaactttcccaaaatttttgaaatacctttca
attcgataagcaaataccaaatatcagtgcacaagtcatgtggtaaagaacaaggatttatgctagtgatgaagggagct
cctgaacgaattgtggatctatgcagttctgtcttgatcggagaagtagagcatgttatggacttcaaaatgaaggaaca
aattaaagacacctacttaaaatttgcttcactaggcgaaagagttttaggattctgtgactgtcaattgccgtcccaac
aattcccagacaattttgtgtttgacgaaaataattttgaaatcggtggaaatgccttgcgtttcgttggactcatgtca
ctaattgatccccctcgatccgccgttccaaatgcagtattaaggtgcaaggctgcaggagttaaaattgcaatgattac
tggagatcaccctgttacagctactgcaattgcgagggctgttaacataatatctccaggaaataaaactgcacaagaaa
tggcgaataaaattgacactcctccagaaattgctaaagctgcagtatttacaggctctgaattgacagcaatgtctcct
gaagaattgcaatattgtatttcaatatacgacgaattggttttcgcccgcacttctcctgaacaaaaatacgaaattgt
gaaagcttatcaaaagttaggacatattgtcggtaagcgacattaatggcttgtgttatctgtatgagtatgaatgcaaa
tgatatttacatttcagctgtttcgggcgatggggtaaacgacgccagttccctcaagaaagccaacattggtattgctg
ttgggagtggaactgaagttgcgaaagaagttgcggatctcatacttttggatgacaattttgccagcattgtcagcgga
attgaagacgggaggttaatttttgataatttgaagaaacttattcggtacacaatggccgacaatgttgcagaaatgta
ctgctactgggtgtacataattcttcgggtgccgttaccaatgggcacaattggaatgctgttgagcacattgggtgcgg
atgtttttccagcagtggcattggctcatgaatctgcagaatcggacattatgaagttaaaacctcgtgatcccaacaag
gacactttgatgacgcttcctatgttgtcatattcgtatggtcagataggagttttagaaactctaggaggattcttcgc
ctacttttgtacatttgcgtgtaatggatggctacccaaagatttattattcagtcaaagtcgtttcgaatcttcggcag
tgaacgatctatcagattcatatggacaggaatggagttatgacactcgaatgacgttagaaaagcaagcacaaactgcc
tttttcttatcaattgtgataacacagtttgcaaatgcgatttgttgtaagacaagaagactttcaatttttcagcaagg
gatgaagaacaacctcatgaacgtcggtctcgtacttatgatctccataccatgcatcttcatttacaccccatatgtaa
acactgcagtcagttttgttcctttaaaatacgaatcgtggttggcatcaattccttttgcggtgttccttttgatttac
gacgaatgtaggagattttttgtccggtcgggagtgtcatcttggatttcaaaagaattttccacgtgacacatcatcct
gctgtatgtatgtgaatgtaattcgaaatttcgaagcttacaatggaggcgcaaaccatgttcaccccagataatttttt
gacctt
>XLOC_024484.TCONS_00040875 ---NA---
agaagacattaaactggccattgaatgtgccagactaatggatgccatcacacaagctggaggggcttccgtcgtaaatg
ctatcccttcggaaccctcattcctttggagaattgcattttgtgattcagtaattcacactggaaatcttgggatggga
aacactacgacgattcatcgcaataaagcaaacaagacaaaagttcgacacaaagatcgtattcgtaaccatttatcaaa
aag
>XLOC_011662.TCONS_00018963 ---NA---
tataaattcacaaaaatgcacgtaaattgaatttttcccctgtaaaccttctttcacacgaaattcttaaatttctcgga
ccagaaatctgtcccaaattttccatcccatcatcccatcctttttcccacatagcaaaatctcccatgcagaaatatca
tccactccactccaccatttccaaccgcccaacgttaatggaatttcttatttttgcagacttttttctcctctcgagaa
aaggacgagagacgaaaccatgcagccagccgactcttgattcttttttccactttttttgcggaacaacaacggaaacc
aagacgaagaagaagacgaagaaaatcgatctgtggacttgtgcccataaatctctcctggtgaataaagcatctcctga
cggcactaccatccaccattccggcctctccggctaccaaccaaccaaatccatcccactttacgtactttactttactt
tactctctctcagtatgtacgagaagaagtaaagtagaaaaaattcttgcccagagagacatcaacccggccagcttttt
ttaacgtacgtggaaggagatgaagaacaagctctttcttctgtggtggggtatgaattttgggtgaaataaaatgtgag
cgaaataaaatatttgccagccagaatgaattctaatatgtaaaactacacaaattctctgaaattcaaattcccagaga
aatattaattttgcttaattaaaattaaactgcgcattatccaaatttaaattaaaacatgtctaccttaccagtccaag
tataaattttcataaatatttgcagctaaaattgtaataaataagatagcttttttgtacaactcaaaaaccatgtcatt
cataaatatcacgatttgggtgttaccataaaacaaaaataaaaatgctctgttacagatttgctaaactgtccgaaaca
aaagttcaaacaaggatcaaaatcgtaattttttatacgaaccaaattttaatatattaaaaaagcgagaaattcaattt
tttcaaaatatagaaaattgtagaatgtacaaaaaaatatcttagacgtctcgatcaaattgttacctgcgttgcaaaaa
tattagaatttcacatctaatccaaaatccatccaaaactttaaattgtgataaaaatcgtaactttatttatacagaac
aattaaacataaaatctgtaataaaaatccattttt
>XLOC_000716.TCONS_00001048 ---NA---
cgcgagatatcctgtgcggaatcgtgtcctggggtggacctttagtagagtgtatggcacattggaatggatcatttcat
tcagaaccatgggcacaagtcttcacaaaagtctcacatttctcagattgggtttctcgtgcgatacaggggagaaagat
aaaatcccactttctttgcaagtcggagcttcagtacgtctacaaatttgagaagtgcgactcgtacgtggattgtgacg
atgggtcagacgagatgaattgcaaaattcatcttcagcacgatggaaataaaactggagacgcaaattcgactgtaact
gaaaaccccacaacaacacaaagaatccccacgaccaccatcaccggaaataaccccacaacgaccacccctgcccctga
agatgaccccacaagaaccaccccgattactaaaaattacctcaaaacaaccacccagattactaaaaatgaccccacaa
caaccaccccgattactaaaaatgaccccacaacaaacaccccgattactaaaaatgaccccacaacgaacacacctgtc
actgaagatgacctcgccaccaccaccacaaatgtggctcgaacaacgccagcatatgagataatcgatcttgatgattt
tgacctcacgttttctaattggagagattaagttgtgctaaacatttgtggcatgacatttatttataatcatatatatt
taaaccca
>XLOC_023956.TCONS_00040015 ---NA---
cattttgagactattatcctcagcataattgtatatataattattgcatatcattaactctaatcaatcatggtaattga
acgtctaagaataaatattgttaagatgctaatgagctttaaattagtgtcacaatgtaattcgtctggtctggacgaaa
tattaagaaaaacctctgtatatgtaaaccccatatttttgacccaggaattttttgattccgataacaatttatataca
tacatcaatttaacaattaagaaattacaacaatgcgaattcaatttattgtattggtttacgctatacttattttaatt
cccttattcggagaaagctgcatgttttccacaatcagaaaggcttccaaacccacatcagctccaggcacaacaataac
aatatcaacaactacaaagccatttgaagctgaaacagatattgatgtccgattgaacggtccaaaggaatcgatgaaga
gttttaagaactatccaagttccacagctccgacgaaattaggaggaatcgtcaatggcgttgggaaaccatcttcgccc
tacgagattgacgagacaaagcatttaccgtctgtagattacaaaacatttttaaagtaacattgataatgaaaccacac
tgtgtgatctcaaaaagctattgattgtaaggcgtaatgtgctttatccgatatgctgttattgtgttttctgtaataaa
ccttgttccaagaactggatacccggaaccccattgtactttctaagcataattctaaacatcaacaacttttagtatat
ctgtc
>XLOC_020664.TCONS_00034083 2-oxo-4-hydroxy-4-carboxy-5-ureidoimidazoline decarboxylase
attggtaatgtgtgttatatgtattgatcaaccaccactgcatgaactggttacaagtgatttcatagcttcgattagca
gttgtcatgtgcttgttcatcttctcgtactcacaacgtgcaattatcactgctctcttttcaacaactcgatttttgta
atagtttctcacacaattaaaaaccatctcgaaaaaatgagtcccctttccatcaaccaagtgaacgagatggagtacga
agactttatctccactttcggcaacgtcgtggaacactgttccctcttcgccgcagccatttggtcacaacgtccatttc
atggcgtgaaacagcttcacaaaacattctgcgactttatcgacactcttccgaaacttggcaaggaagggattcttcgt
tcccatccggaccttgcaggtcgcatagcggaacggggtcttctgaccacggagtcgaccaaggaacaattagcggctga
actgaatactttaacccccgaggaaaaggccaatctgacccggcttaacgaagcatacaaaaccaagttcggtttcccct
tcgtaatttgtgctcgagataacaaaaaggctgcaattttgtcaggtttggaagcccggttggaaaatgagaccgagaaa
gaagtcatccaaggagtggaagaagttaaaaagattgccttttatcgcttactcgatatcctacagcatgaagaggccga
gaaattaattggcggatggtgactaatcaatcaacaatgactgtcatgaaattggatcacgttaaagaaactctgccttt
attggaaacttgttaatgcagaaattaggttacaactttatgtaatttggttttcaaatgttgtccaataaaattactcc
attcgagcaaatatcttataatttaccccagaaatctagataactagctgcacatgaaaaacctgccaattttttggcga
at
>XLOC_022354.TCONS_00037186 ---NA---
agaccactgataattactttcgtcatcatcatccgcatcttctccgtcttcgtcttcttcatcgtggtcaccttcttctt
gaccatcagcctccactacttcatcgccttcattggcttcattatcaagttcctcttcgtcaatctcttcggattctgtg
atttcttctgtgatttcatcctccaatggcgatacatcggtgggcactttttcatggagacacaacggtcaatcacgtgg
attcatctaacgaaaattgagtacttattcataccgttggtagggtcactttcatgtatagaattcctttgatgtctctc
aacagcaggctatgaatgaggatgcacaaaggacaaattttttgatgtttgtggtctaatgtattgaatatttttatcag
gcttacgtcggtgccaggcataattcgttgttgttaaaataactaacggtaagctacgatgatcacgggagatactgcag
gttgatacaattttgatacaagagtctattttcctggagattagaccggatgacaaatcgggtacggtcataatatttta
tctgggacacctatagtaacaatttgatagtatagattctggttggaattgtgcatgatttgtcagaaattcgaccgtca
attggtaaattacggccattttctgcagatatgaccgggacatggcatttgcagaagcttgggataacattcttgcaaca
gcatcagtttttcaatcacgcagataataataatgtacataaatcaaacttaattacttatttgtattattcagtaagaa
cgtagatgtttattttcctctgaaaaatgaaccatagcaagataataaaatcatgtacctgactggacggatgaaggaga
gagatacatatgcatcgtaatattaactttctatgtaataagcagataaaataaagtaacggaagcgaagt
>XLOC_011662.TCONS_00018966 ---NA---
gtgacagtggtgaattgctcgtcgcaaatgatttgacgggaacttattattttgtcggaaatatttgaagatctagtgga
aattttgttactagtggaaatttattttggaaaaatattaatgattaacgaaattaatttttaaaaaattgtgttaaaaa
ttgtgtcaacttaaattggaagtgtgccacgtggcgaaatttggctgcttaaatagcaaaaaaaatcgcaacccttttcc
ccacgtggtttcaatttaataaaaaattgtgaaaattcttcacggatgaagttacgtaatcttattaagttacaagttta
atttaattctgcaatttacataattattttgacgcgaggtcgacacgcatttttcaaatttagaataagagttgaaaata
tttgcaaaaaattaaaactttaacgtcgtttataaacaattcttaacaagagtgtttcaatttagataaaacagatttat
tggcagagactttaattgaattgtgtaacctgaccgaatatattttaaatttatagaaagtggaaaaagttaaagtggaa
aatatcactattttcaccacccactttaaaacaaattccccatttttaatttaactgaaatataatatttattttacaaa
aatttgcatagtatgcaaatttttaacgtgttcattactacttaccttatttaatatcttaattcaaagtttcaacaaat
tgaaacttccaaacaaaatgaaaacgactcttatttccgaccaaatttcaaaaagtattaaaaaattactgaaaatacaa
attgcaaatttttttttttgtaaattgtgggatttaaattctcaaaaaatccctccccacatttttcaagtacataattt
atccccaagtgatctcagtgcttgtgcatctcaataatttggtcagcgtgaagatgatcatcttcatctcgttggatgat
ccaagtttaaaaaaaatacaaatgaattacccaactaatttccactgtttattaaaataatcaccatattaaaatctcaa
tttttaactggattgctgctaataaacgactcaattcccggccaaagttcgctcagaatttgttagattcggccaaattt
acctcaaaatttgttaaatactttaaaaaaattgtgtaatttttcccctcaaaatagtccctactcaaatttccagccga
aattgtatccctaatttatcaccaagtgatctcatctcatcctccgagcaagtgcatctcaccaataattcggtcagcat
tcggagatgatcatcttcatcttcatctcgttggatgatcccagtttaaaaatacattagtccaattttcctctttctct
cgtggatggtgaaggtgaatgagtgaagtgaattcgaatgtgcgagtggatttatttatgggtggaggaggcgagattcg
tgatttattccctccgcacacaaccaactggattataatgctcagatttttcttcttctttgatgattgggcactctcca
actaattttatttattacctttcaccccttaaacccaaccaccaaaccgccaccaccaccatcaccaccactcagcacca
agaatcagaaacgtgtagcggaggacttgattgttgttttggttggtgttggtgtggccccgcggtgctactgtccgtct
cttcttcctggcgagaggaagggtactttaacaaagactcccgacaaactcgcctcagatggatcatcatcaagctgctt
ctctcaaaataatgtcgccaccaaaatagaagggatgcgcggagaggatgtagcagaatttgcagatttcgcagaaaaga
cttttttctcctctcgagaaaaggacgagagacgaaaccatgcagccagccgactcttgattcttttttccacttttttt
gcggaacaacaacggaaaccaagacgaagaagaagacgaagaaaatcgatctgtggacttgtgcccataaatctctcctg
gtgaataaagcatctcctgacggcactaccatccaccattccggcctctccggctaccaaccaaccaaatccatcccact
ttacgtactttactttactttactctctctcagtatgtacgagaagaagtaaagtagaaaaaattcttgcccagagagac
atcaacccggccagctttttttaacgtacgtggaaggagatgaagaacaagctctttcttctgtggtggggtatgaattt
tgggtgaaataaaatgtgagcgaaataaaatgtaagcaaattctacagttcatgaaaatatggtgaaaatgaggcaattc
attcacgaaggtcttggtaactttgtaaaatccataaaccttgtaaaacttttacaaaatttgtcttcctttggtgggct
atgaattctgggtgagaaataaaatgtgaacaaattccaaagttcatgaaaatatggtgaaaatgaaattgaaaacgagg
caattcacgttggccttagtaacattgtaaaatctgtaaaattacaaacttgaaaacaaatttacaaatatttccaaaga
aaattagctccctaatttttgaaaacttgctccgatcaagggcgtctctttactttgtacaagtttaaaaaataatttta
catattttacaaagttacccaggacttctatgaattgcctcgatgtagctatgagatcatttacgtggacaaaataagat
gaagaaatgggttgaattttacatgattcgattttttaaatcaaaatttgatcacgtatttccatccactttttaaggta
aaacttaattttttaatttcaatttaatttttgtcatgtttcaacaccgtttatcgttaagttaaatagttcaacggcat
aaaatataaattcagatgtgtggatgaccaggtgaataggaaattagtaacattgtgaactctgtaaaatcgtatagtta
caaattttaattaagattacgaaaagaagatcattctccaaaaatatcaagttaataatcctgtaataaaattttgtgta
aactttacaagattaccaagtttacaaaaatctctaataaaacttcaatcataaatatacacctcattttcgctcctcta
atccataaatttgtacctgaattttgcacataaaaaatttgaactcttttctattacagatttgccagccagaatgaatt
ctaatatgtaaaactacacaaattctctgaaattcaaattcccagagaaatattaattttgcttaattaaaattaaactg
cgcattatccaaatttaaattaaaacatgtctaccttaccagtccaagtataaattttcataaatatttgcagctaaaat
tgtaataaataagatagcttttttgtacaactcaaaaaccatgtcattcataaatatcacgatttgggtgttaccataaa
acaaaaataaaaatgctctgttacagatttgctaaactgtccgaaacaaaagttcaaacaaggatcaaaatcgtaatttt
ttatacgaaccaaattttaatatattaaaaaagcgagaaattcaattttttcaaaatatagaaaattgtagaatgtacaa
aaaaatatcttagacgtctcgatcaaattgttacctgcgttgcaaaaatattagaatttcacatctaatccaaaatccat
ccaaaactttaaattgtgataaaaatcgtaactttatttatacagaacaattaaacataaaatctgtaataaaaatccat
tttt
>XLOC_008807.TCONS_00014529 ---NA---
tcacagacatcgcattcttcgtcatgcataaaaatgctgcccaataatcgtcttcactccacatcttggtcacctacata
catacatttctcacattctctcctgaccacaactcgtaaattcatccttgcctgtttttaaaaaatgacaagtttttcaa
tttccaaattcttcacaattttcctctggttcacaatctcatggaaagttcaccctataaaagacctgccaagtttcaac
cactcttcctcagtggctaacttgtcccccgaattatcctctggatggtccaacaacgctacccgcctcagactaacctt
ttccgctgatatagttgtttccgcgaaatatactatccctcatcccgccgaagtagtggagacatttatttcacgaaatt
ttctaccaagctcattcaccaactatcagaaatacccgtccagttattccaacgatgatttgccccctaaccaaaaactt
cgaggtagaagattatccctttcaggagacgaaattaagctcatgcagatcataattcccatcccggacacgaacgttga
cacaaaattgatcggaaacctgagaaatctttacatttcgtttggatatgatcccacgctggaaagtattggatgcacag
ggttttcatgcagggaatgctggctgaatatagagcagaatatttggagatgaaacctaacggaacccgaccagccagag
tggacgtgggcaagcaatcttactgcactgaaatggcctggctttttgccatacctcgtttaggacgttatgtagaagtc
atttttaaatctcttactttccaactgtttccgtataatgatggggctgaattgagtggcgttgtctcacctgtcggaag
tgaagatgaagtggatacggatgaggacgacaggttatcaggcctgccattgctgctcatcgcgggtggaattgttggag
tcctgctcgttggagtcttttgtgtcgtgatggtttgcaagattctatgtgcataataaagactcgaaaaatttgctaat
tacaaaatatgctgatacataaccgtgataaccgcatacatatttatgtataaataagaatgattattggaaattgtttt
ataaatattttacggttttgaggttttgcattatacggttgttttacctgatttgttatgacatagttaaagctcatgat
aattctctttaagaaatagtatgtcatgtgtatataacttcatgcgtatttgcatatcaacaatatgggtgtatttatga
ggacgagaaatttctgatctgtatatatttacatattatgtccccatttactcagatgtctcaaattattgtcaacctgc
tcttacatacatacatacatacatatctagtaaaccaccattacatattaacgcaatattagttttataatctctcttta
ttcgtaaataagatattgtttgacatatataaaaatgttccacaataacggtcttcactaaacctttttgtccgattcat
atcacacattctctcatagtcagaacccataatacatgaattattactggc
>XLOC_002423.TCONS_00003876 hypothetical protein Ocin01_10080
gtgagtttagttgactatgaattagacactaatcacccaccacgagaccattatttctaaaactgggtacgtgcatcctc
tgttcacattgtatattttacaaaaacatggcctggttacaccccgcgtgtggatgtcccacccccttcattgcaaaagt
tatagctgtatgcgatttgattttcggactcatcggaatattttggttcgtttacattttggaaggatatgatcttctca
tgaaggaaccttcctccatatacgaggctgagactacgacgacgctcctgatgacgacgtccaaaccaatttcgactgga
tttattaatggtacaaattggaatatgtcgacgatagtgacctcatcctcatcgacatctaccagtcatagccccttcgt
gacaattacttccggtgggatcatgataaacgggaagaattgtaatattatcctctccgcattttacacgattgtcaacc
tggtggcgttcgttctcttgttaagtgcagcgaatgataaaaatatttgcaaactaaaaacatggtttgccatccgactt
tcaattttcactttgaaatgcttcctctatgtgatgtacatcgtcgttggtgcgagattgtatgaccacatccctcacat
gctgttcatgttgattcatctgtacggtctttgggttgtttacgtcttcatccatgaaattagggaggaacgaaggacta
aaagactgagcagtggagctagcaatgttccatatactgtggagaacaaggcagtctagttaattaagcaaatggcttac
aattaatttttattctttaagtttgccctaaaactacaaacttgtctaataaaaaattgtacaaatgcatttcttacaat
aagagtgcctaattttaaggga
>XLOC_000587.TCONS_00000898 ABC transporter substrate-binding
atttgaataacgaaatggcgacttttattcaattcgttctcctggtgggtttagtttcagggccaatttttggccatgag
cataaccactacccgagttccggttgcggtcggggaagtgggtggggttccccctcctcgccttccaccaccgccgcccc
catcactgccgacacccgcactctctcccaacttcactccgccgccctcgctgaaggcggaaaactaatcgtctacgccg
gcggagatactgcaaatcagttgaacgaaatgaaaaccgcgttcgaaacccgttttcccggaatgtctgtcgaaatcatt
gtcgacttcagtaagaaccacgacgcccgaatcgaccttcaactccagaccaattccctcatcccggacgtcacccattt
gcaaaccctgcaggatttcgacagatggaagaaggcgggagttttactgaattacaaaccgatcgggtgggatcaggtgt
acccagagtttaaagatgtcgatggcgcctacacggccattgcagtgatcgctttctccaacaatatcaacaaaaatttg
gccggaacgaatccagcgggatggccgaccgaagcgaatgactacttaagggctaatttgacgggaaaagtagtcacaac
ttaccccaatgatgatgacgccgtccttttctggtttaaacaggtcatcgacaagtacgggtgggcctggctggaaaaat
ttgtcgctaacaagccaaaattcgtgcgggggacgcaagcaccctcggacgatgtttggggcggaaaaactcccgccgtt
tttacttcgggcggtgctatgaagatgaccaatcccgtccaattcgttctccccaagaacgacccattcgtctcgtgggg
gcaacgagccgccattttcaaagctacgaagcgacccgccgccgccaaattgtacctcagctggtggctcgacttgggaa
cccagaagaacacgtgggccatgtggagcgtgcgaaaggacgtcccacctcccgccggatacaagagcatcttttcctac
aaggggcaaagtgatcccgtcgaattccagaaatggatggctaatcgcgaagaagtggaacgcttcaaggctcaagtgac
ccagatcgtcggagaagttcagggccccagcccgccgggtaatttgggactctacccgacgaaaatgttgcctggatcgt
acccataaatggattaaattgtggataaaaccgttgatgattaatgtgtacatatgtaaatctgattagatgattggcag
cgaaaataaaattcaatagca
>XLOC_009992.TCONS_00016596 Venom serine carboxypeptidase
cgcatccggacttggattgtagtctaaattgtattccaaaaacgaaggatgagtttctcaagtaaaattcgggtttccat
tttaatcctggttttaaagtgggtttccctcgtgacctcttctgcggacccgcttttgttgaccccgctgttgtcggcag
gacgcgtggaggacgcgaggaagttggccttggtcaaattgagaaatgttacttccggttcttccgttggcgacacgctg
cccgtcgaggtcatcagctacagcggcctgctcaccgtggacgacgcctgtcattcgaccatcttcttttggttctttcc
ggccatgtatgacgcccccactgcgcccgtgatcctgtggcatggcggaggaccaggaagcagtggcctctcagccctct
tttcacaacacggcccattttccctgggagacgatggcactctccacttgcgccacatgccgtgggcactggcgcggtca
gtgctctacgtcgacagcccggtcggcacgggattcagtcgacacgatgaccgtcccgagtgctacgtcagaacgacgac
caagacggcgaaacacatggtgaccgcaatgtcccaatttttcattatgtttccagaatatgggaagaacgactttttca
tattctcagggtcttacggaggtaaatttgttccggccatagcgtacgaaatccacacccagaaccgaaattcagtcacc
ataaatctgaagggtttctgcatagcttccggtttctcagacccaatttcgcagatcgactatggcgccgtctacttggc
acaaggtctcatcgacgctggcgaattcgacaactttcatcaacaggaaacggcagccaaggcaaacataaatcaaggca
attggagtgctgcgttcgacataatcgagccccttatcatcggggttgacgaggccccttcgcgtctcaccaacttgacc
gggatcaccttcccctacaacatggcgaaagactgggtgtcaaatccccccgagttgagacgacatgtcgccttcctcaa
cagaccggacatccaagaggccattcacactggaagccttaactattccacgtccagtagcatcgtctactcaaatttta
agcaagacatctaccaatcggtcaagcctatttttgaagagcttctcgactcggggttgtaccgagtgctcataattggg
aaccaacttgacctgatcgtcccccacgcgagtttgacctcgttcctcaacggtcttaactggaagaagggttcagagtg
gagggggtcgcgatccaagattttagggggtcaaggtcaacgtaaggtcgcgctggggtatgtcagacaggtggacgaat
tgacatacctgtttttacgaaattctggccatctctggatattggaccagccccaggttgcgttcgaagtcatgaccaaa
ttcaccagtggggggaatctctgaccaaaaatggtcgcagaaacgacgggagttggatttctaaaatttggtgttcaaaa
aatttgtaaaatataatttattgggaatacaaaattggtacctatttttttaggaatttacaagtttcacaatgctcttt
ctaaattattccataattacatattgcatatagaggtaggtatatatacagataaatataaatctacatggggcttaaaa
atgtgcagtaatctcttttatgacttttcgtgtaccaatttttttaggatttttatttcttactacatatgtataattac
aggataacaattaattacaggaaaatttcacagtcgcactaataatcaatcccattgagttgctcatgta
>XLOC_011152.TCONS_00018157 ---NA---
tatgtatcgcatatgtatgtaaaaaaaatggtgcattagttaaacaaaattacccga
>XLOC_015756.TCONS_00025677 Solute carrier family 35 member G1
gttctaattcgtacgatatcatgatgtcttccttacttgaagaccagaaaaataccagcatcgctcccgtcgatgatgaa
gaggtcgtcgtgatcactgaaaaatctgaatttctccccagctcagatattccgtcaacgacggcgacgacagaaaccaa
gactaaaaataaagaaacgaccagttggacgaagagtcgctacgccggcattattcttgccgtcttgtctggtcttttgt
ttacctcgaccggaattattgtcaaatatttgaaagggtaccatgtattaaacgtgggactcttcaggtttgtcggtatg
ttcgtaccagcaataccactcgttctcagagcatgcctggataaaaggaacaacatatttgaaccaatttggccaccaac
tgaccggaaaagattgggcatgatgatgttgcttttcggcaggtcaatttgcggatttgcatcaataatgggttattttc
tttccgtgcaatacatcccagttgcagatgttagcgtcatcggatcaatgtcgatggttacggtggcactattagcacat
atcacgcttggcgagagatgtggtttggtcccaatgttgtgtgccattctgacgctgagtggaattgtgtgcattgccaa
accaccaattatcacgggaaaagaggaatatgatatggacacattgattggaactggactagcccttggtcggatggtct
ttgccacggttgcgattgttttcgtgcgaggattgcgaaccgttaatgggcctttggtagtattatctgtcggatttctc
caattagtccaaaatgttgtagcagtattgattttggacgtgtttgccttgcctagtgacaccttgacctgggtgctggc
ggtcggtgtgggtgcactttccttcgcgtcacaaatgacattgacattggctctaaagtgtgaagatgcaggaccattct
ccattgtcaggacggcatcggataccttgactgcttttatccttcagtttctcatatttgatttggtaccagatttgttc
agtatcgttggtgctgtaataatttctctcgccgttggtctaaccgtgcttcgtaaatgggttagttcacttccggaaga
tggtcaacgtaaatctcgaaaaattgcttcgttgctactgaagtaagcagatgcatttacagcgtaattagacgaaactg
atatttttaagtatgtgaaaaaatgcaaatagctatttataataaacactctc
>XLOC_010810.TCONS_00017751 Acetylcholine receptor subunit alpha-L1
tgtattgacaatggtcaatttcactaatttgagtgataatattgaataaagtcttgtgcggtcagtagtgcagtctgctt
ttgtcgcttggaatatatttattgagaaatcaatcatgcattttactgttgttttaaccattttcatacatgctgcattt
ggcgttcccatttcaccaggacacttcaacgctcatgcagatgactttggtatggctgttgtagatatagaaaaagatgt
gattctttctcctggaaaaggagggaacaacttcaacgcagaatcggaaaacaatgctcaagctgttgtcactgtgggcg
gtgctgttcatggtttcgctacaaacaggactggggaagagtttaacgcggtgtcgaagaaacaaggggtttctcaagtt
agagtaaacggagacctgttcatagaaaatttggacccttcagttaagaagtttgatgcatcttccgagtcacatggtca
gtccttagtacaggttggaaatgtcgttgtggttgcgggagctcgtggaggaaaacatttaaggagagatgtgaaagatg
gaatcgatcaagccccctggggagctgcggcagtcgccgagcagaattcgaagccatgggaaactattaaccacggccca
gacgctactcctgtgggcgattctcccatttcgagccttgtccctgattcaaatcttcatgtagatcagcccacagggtc
cagcgttagctctgtcgaaccatcgccagtgactgaagtctcaccagcagcccctcacgaagaacatgttccaatccctg
gatctgaaagtgaaactctgcctcacccgactgaaggccaaaatcactcatctgtcccaacagaaaacacgtcagcccct
acaacgttcacgacaagtgaggcgtcaacatttgagacttcgacaattgttccagtcgttaccgacgctccaaaaccaca
ctcaacagaaattgtcccaatcattacagacgctcctaaaccacgtccaacggaaattgtgccagagtcaactacgcatt
cgaatatcaccataatcgatgaaaatccggttcatgtcattcatccaagtggtggatatcagattggaagtttgaatgct
gtttcaaaaggtcaaggtagcaaatccatggtgcaggttaagggatttgtccaatattaatatgatcattgactatcaaa
taagtcattatcaactaaaattttaacaaattaattcgaacttccttctcaattataaataaaatatttcgttgtaaaaa
ttttcccaatctgtttaaataaattgctgtgaatcattgcggccaaatccaaaacttgatttgaacgttctagggagttc
caaccctggcaccgataacgtcctccttcccataatgggcgcattcaaatgacactcttcagccccgtcgtcgtaaagtg
ggactgaaaaaattcataaaattataattttatatttaactttgaaattatcattaataagatgtcgtccgtgttgacga
ataaacaaattttagtatttacacctttgtaaataacttacaatgcatcgacaagtagttggggacacgattcctcagtc
tttgacagcagcaataaatcgcgagtattacgaataagattatcagtgtgggtagcattattccaaggaaagtcgatatt
tgctggatgtttgaaggattcatatcctcatttggagacgacgccaatcgatgatatagatgtggacaaccttctggttt
aacgtatgatggagaatcgtcatctggaaatctttaatatgacaaacgtatgcaaattaattttaaaagttgtatagtaa
gtttttatatgcaaaccccacccatcagtatttctgaaagatgcgtcatttccaatttcgcacattctgtgtcacttgtg
aacgtatgaaaaaagtaattttctgactctctgatctctgagtactgcactaaacgcactgaaacttgccttgtatgttg
tacgagaagtaaacgctggatattttgtctgcgttgatttctaactagatccttggcattttcgttattagtcaagatag
aaagaattgatgcaccagagacttaaacgctttaaatgccttgcacaactcatattttgtcgtacgagattttagccatc
tttgccctattacgacttactgattcatgagaagtaaacaatgcacacaatttacgagtattgtttacttcttattgtta
tcagccccaaagttgtcaaagtccagttgcttcatttccattcagctccttccacaacctacgacttgacttgtggactt
aagttagtaacaaggaaattttatgtatatgcgtagttacagaatattgtcgcaacattctttaggtgataaaattgttt
atttaattgataaaaatgcaagtatttacatacgtatttatattcataaatatgaagttaaaatatatgcctaaacatac
atatgtacacacttgttacgagtcttgccctagtttgatgttcatgtcaaatactgaccgtgtaagaataatgactcatt
gggattttgagctttatttatttatcaaagcagacacttaaaggtcacaattataagtatatcacaattatattgggcaa
tatgcgatgaattttctattgaagaaagctatcgttgtttaaatcctccatttctgagctgagcttgtttatgcccaaga
cgatttagtctcaatcgtcaattcaaaacaataaattgtgtttcagaaattcaagaagtacttgggaactaactttacga
acttgcagatgcgatctttatacttaaaaatgcaatgatgaaggtcatcaagggcggagacccaagatttatcccagaat
gcttttaatcgtcatcatcaattatttcagaaatatgtacctactttcacattcaatccgtacaagtcgtgtatgtgaag
aaagacgttgttttacttaatgattgatttcgtttcaaatcgtcgcatgcaaatttcgaagagaaaatcattatccatgt
aatcttacttattactttgcaaactcttagcaggatgttttgtttatattttgccaaccacaaatccccaagaggtgtaa
atatttattatctttctgcccaaaatgatgttctcttttccgcaagctcagttcatttcagccatgcaagtaaaaaaaac
actaacatcgtacaaatatactatctaatacccaaaccataaagtaccagaccttcagatgatttttaagttgtaattaa
ttttttaaaaattcaggctaattcccgtacttgtgaacgtatttgtgcaaaatggaagaatctgtttgcaaccgttccct
taaaggacttgttgttggcataaccttgattcaactagtgagttcataatacatacataaaaaatatttgtagttacata
catgcatatttccttgtttttctcttatgcagatctgttcaataattggtgtaattgtggttgttgtctatggactggct
aaaatcggaggaaatttatttgggagtaagaatgcttcaaaagtgggggaagtttatcaaattggctatttccgattggg
tggtaagaaatcgtgtcggacaaaatccgatactcaaatctacccttgacatttttaaattaaactttcctagtttttca
ggaggagcgataattatcttcctcttaattttcacaattatatcgctaatacttgcgaaactgttgtatgcaggagttca
caatgtacgcaatctatatattttattgcaactcataaatcagtacaaaattaaataaagattatgtatgtctttcaagg
ctgagaagaaaaaatgtctcatctggatcgtcgcaaatgtcataattctcaccctatttgtagcaattattctaaacgtc
tggatttggattgtctccaatcagatgaaacttcccattgttatagttgtcctgaccttcatcccacccattcctgccta
tgggatatttctcgtgttcaaattttggagacaattgagcaataatggggacatggagactcaacgtaactctggggatg
gtgaaagcatgctttaattatgtatatgcattaaaaattgaaataaaatgcaaaattagtggtaagactttgataagcac
ttatttggagggggattacttgggtagcgttgcaattattaagcaccttgtaacttctatgcagaatggcagcatttgat
attcaagcatttattggaaggggaattatttggttggtatcacaaatactaatttacatcgtgtttatactacgtgattc
caaacaagaacacgataagtaataattccgattagaatctggaatcattgtcggttttgggaatgtaagtgttgcagaga
atgaatggattgggagacccgagtgagaatgagtctttttgtgaagtacaatccccgtgtaacgggttttctgaaagcaa
attgcaaaccctaggaacccgcaagcttgcactgaatccgagttgggagttagcaacaccatttgaatggcctgcgatct
ttacgcttctgcgttcaatcagttgctgttgttgcttgctgctggatgattcttctttggatgggcttttaatttttact
attttgtaaacaaggctattacatatgtcgttaaaggcttgatcctaagctcaccttgacgaacgtgtaaaataagaaga
aatccactttattagttataaatactggtttttcataaattgcaaatgtattttacaagatgccataacgtaacttgctg
cgcatctttgtaaagtatgtattgtccattaagcccagttatttatgtagatacgttgccatttagacaaataaaacgtt
gtgagggtcaatttcttttgagtgcactgctattttttaaggacatttattaatctggtgcatttgaggcttcagaaatc
ttaaacatgtacaattgtatgatttgctttactccggacgtgacgcaaataaaagtaaagtggtgacacttttgttaatc
gtaatttgagccaatattaattgttgatttactgtggtcatgtcatatcacttgacattggagttgcctgcataagttca
atttattttaaactggacaccgcatcagaatttatcaattaagacaatatgctctaattcatggagtcgtatatatacgc
aatcatcaattttaaaccttgtcataaataacattctttctggtgggcaggacagtttcgcaatgatgaagctctttgtt
tttcttgtcgtagccgttgcggtcgtcgcgggaaaagagaaggaggcggagaagattgactcccatgatgaaaccctctt
cgccgatcgcgacaggctgttggacaatctctttgagaattataaaaagcgtaattatccagacaagacaaccgtccagt
ttggcatgtatctcatcaacttagatttggatccagaaaaagatatgctcaactcggacgcctggctgaagtttacttgg
acagattcccgattaacttgggatccgagtgagtatggtgggttaaaaaatatgagggtttcacctgaccagttgtggtt
gccggatacgcttttgttcaacggaccgtcaatggaatgcagagccaccaacgcgattgtctaccccaatggaaaagttc
tatggattccaccatgccagctaaaaacacattgcaatttcaccactgacaccagccaagagcaaacatgcatactgaac
tggggaagctggacgttcgatgcgttaacgatgggacttgaatttttcgacggggaagacaaggtggacacctctcactt
ggaatcacaaaagtatgcagtgacgaagaatgaagccatcagggaggagaaagtgtatccctgttgtgttgaaccttatc
tcaacctcaagtttactctcggaattaatcgagctaaataagtaatttgaatgttttacaattccatgttaagaaacaat
atgatttaattctgaattaaaattccaatagtttaagcgcataagttcgcacgtacaagttgcacaagtgtattaaattg
tcttgggaatactgtttaattaacaaagctttataaaattgcatgttttgaatttcctcttaaaatgagactgaggttga
cgttgtgcgaattatcgtctccgggttggatttatcaaaaccatcgttcctctaagcaggaaaactacatcactccacat
caaattttgctcactgacgaggagacaactgaacggaggtggtgggtttggtactgcatttgcgttgcgcacatagcgtt
taagtaacaggagctgcgccacatgcatttcatacccagcatttttctattttttccaccataagctcaaatgtcggggc
aacctgagacatttggcgctatatgtggaacatatagtatgttgtcaggcactcttatgggaaatgtcgggggctcgtac
aaaaaaacggttgggcgtaaagagatgccgtaaagtgcattagatgcctctcgaaaagttttaaaatgacttttttctaa
ttcatggtatcttgaaccattttcaagaaattcaataaaaaccgatttttcggtttcgaaatcataaatgtttcgctgaa
tgaattgggtgcataacacaaagttgtatgtaatagcaaatatgttcataaccgcattatctataatatttactcgaaaa
tttttttcgaaataatgctaggtacaggcggtaagttcaaatttccgaaaaattttgcaatttcggctaccaatttctcc
actgagctacagcctagacgatacattttggtaacctaaactaaacgggatcgtattggggaaggtcccggctagtgccc
tcgactgattgactttttcgaaataagccttggtttttaagatatggcgcgatttctaaaattaaaatccataactcata
tttggtatgaaaaaatagaaattttcagcggttttgccgcatagcttgttatctggatgttgaagaggtcaactataaaa
ccatacaatacagccaatgtacatatgtggaattaaaccgaattacaaaaataactaactgaacattctggcaaaatatc
taacaaatggacaatattgatcacacaattaatattttggtgtttatgcaagatctgttaagcgtaattgttatagtctt
aaatcaatcacaaacctggacgaaatacaaaagctgactcggcaattccctggaattctcgaaacccgatcgcaggtttt
tgtgggattaaagcaacccgactgtctctgcatttatgaaaatttgaatgtatccaagtatttcaaatattttttgggtg
caacgtttaattatctgaacctatgtaaattcgattgtatttatttcagactttgactttaacaatgtaaatatgtacgt
aataaaaattattttagttgttgggaagatatttggatatatctaagaacacactcatctaaatgtgaatgtgatttaat
aaactggaggatggaaataaaatttgctggtacaattcctgctctaaaagtatcactttcattcagtagaaatgttaact
aatgttcatcttaataaatatatgtatgtatgtatacttacacgcgcatttgaacatatacaatatacgagtaaatagat
acatgcatgtaatcatggaagaagatactatatatgcagaattattaattaaccggtttcgaggattacgttacatatgt
aaagggtgttaataaagtccgatcccatgcattttttggagcgtggttgttacaaattcagctggaacttttgaaccagt
gaagttatttatttcaaatttttaccatgggaggaacaactaaacgtgtaagtcatgagcatcttagagttgagatacaa
acattgcatcagcaggggcttaaacctacagaaattgtgcaaaaattgggctgcagccgcagaacggtttggaaatggaa
gaataaaaattttgtccacgacaaaaagcgaccagggcgacccagaaaggtgtcacctaccacaaaaagaatgattaaaa
acagactttgcaagaaaaccggtagttcattacgtaattgagcaagggagttaaatgactcaaaacgctataaagagaag
aagaagcaaattaactgtgtgaccgtgcaaaaatttgtgaaaactacgaagtggggtcacacagcttacaaactaaccaa
aaaaacctctcatgtcacaaaaatatatcgatgaccgtctgaaatttgaagaactccttcagaaaagtgcccatttgagt
gaaaaaagacttggtgaagaattgcgcagtcacatcctttggactgacgaatctattattgaactatatccaaaattgaa
ccaacaaaatgttcgttacaggacagaaaacaaatcggatgtaccatcaagagcgatcccaaaattcgggcttaaagtta
tggtagcgggtggattttgtgcacgttgcgtgacccctctacatatcataccaaaaggccaatcagtcaatgcaaagcat
tatatggaaaaaatattacctatctatttcgatagcatggggaacaaggaaatatttccgaatgaaagaaaaatagtttt
catgcaggatggtgctatagcccatacagcaaaagcgagtttgagtctcatcaagacgcaagtttcaacggtctggagca
agggggtgtgggccgctaacggcccagatttgaatcccctgaagaaccagtggtccatacttcaggaaaatgtatacaaa
gagccacaaccccggacgagggaagagctagtaaaaaaagttcaagatgtatggaattcgatttccagaggcacattgga
aaaattagcacagagccttaaacaaagagttgagggcatggttaaagtaaatggtaacaagaccaaatactaaggtaaat
atgtcgaacattttttgtaagtatcacgggtagtttttttttatactagccttcacttttttacaggaaaaatgggatcg
gactttattaacaccctgtatatagcaaagaagaagtagaaaactattacacaaattacccacgcactgctgctcagcca
tgtatccatatgtagccaagaggacggatcggcggaataaaaataatatgctccaacgatcgcgatgacgaaaccgaaat
ggatagctgcatttgacagaggaataaaaagaagaagatcacaccgccgccaccaccaaccataccaaccaatccattat
tattatagcataattttttatttcgacaaaagttttaagcttgccattctttgtgtgattgtcatttggtccgacttctg
agaaatggttggggaggaattggccacaaagttagttggctgctaatgttgggtcataccagagagacaggaagagagag
agaaagaaagaaagtaggcagagtttgacatggttcacttggcttcatcttccaacgttcggtacgcgagtgtgtgtggt
gggtggcttgaattggcaggtgatggaggatgcaagaattttgtgtcaattctccgcacctaaagtttgcactaatccgg
attttggaatgttgtaaaatttcataaaatcaaaaccacgtaccgctgcgtgccatcatcgtcgtcgtcatgctttcctc
gtggtggaaaaagtcagaagagagtaaaagtcgttgttgaatgttgaaagttttaggaatttttactttacttggaatga
agcggagcgtattaaactgaaggatattgcattacattactgttggtggatgtaatgtaatgtaatgggttggatataag
agataaaataggtcgtcctcctcggcgtctctttagtcgcagttgtctccgctctagctaaatcgcattacttctctcca
gcaccaccactctggcctcgtggtgcttcaccgtatttccatccaccaacaactgctcattgacatcattgctgcaaaat
aatccgggcgcagttaaatctaattttaaaaattacaatgctcaaatttataatttccgagaaacgacgacatactttgt
agatattgtgggacacaacacaaggcagaagaaaggagtgaatgggttgtaaagatggagaaaggtgtaaatttaagctg
gagaaagtcaactcaagtttccccaacagctgtgttctcgttagttattaccagttgtaaacataatggcactcaccata
ccgccaccagccagccagccagccagccagccagccatggaagcacacatcaaccaagaaaccattctctcttacctcat
tcctttcccagccttccttgccttctacctgctgctgctgctggtggccataggaaacgtgaccccctcataaaatttta
atcccacactaaacacaaactgcccaagttttagagtttggtattaaaaatattgacgaaattgtccaataaggcggatg
cgtaggggtcactttacattgatacttggatagttttttttagtcgtgaggatgcccttcaaccaaccactcactcgaac
gtcctgggtggtgggggtgtgatttagtgtgataaagtaaccagccgtcatagagtcctccagctggagaaagcaaatag
tttgtgtgtgcagtgagaggagagcagagaccaaataccaaacctccgagtagagagagagagagagaggaagagaaagc
tggagttgaagtgagaccagaagagataaaaggcgagggagtcgtagtaagtgggtagtgtggatgtgcattcagagagt
gaaagtcctgctgatgtgttgttatacttataccacgaccaccacgggaagaggaaggaagagggtaagagtagtatgga
tggtcgtagtagtggtgctgctggtggtggtggtggcaaggctagaattttgtataatattgactcaaagaaaacagtat
cgatctggtcctgccggttttcggagagagcaggcgaagaagaagaagaagggccagcagcagcagcatcagggctgcgt
tgagcacattccttcctttctctcaatgcgacagacgggataatcggtccaccaccacgttcactactttcctacaacca
acatttcaagatacatgacataccagaagaggaaggaaaatatgcacaactaagtaattggaactcgcataaaaaatacg
ctattaaatatgcagcagaacagaacaaggtgcaactgactgctgactgagagaaacaaagaaaaagaaaaaattcaatc
tcagcttcatgttggtttaaccctggtttcgtttatctttccatcacgcagccattgttttgacgggcagagagagaaag
aggagttcatctgatccaacactacagaaatgtgtagaagagaacatgttactgtccgcggtagtgggcgagtgggtgta
cgtaggcagaaggtatcattatcatttcattcccgttgtgtgcataacctaactttgggagggtatcaccttccggatga
tctcgttgaattccacttatccattctccaaccgggttaataactctgttaataactcccaactcgcatgaaatgaatac
tcacaatgagtacgtatatattactttacgtatgtatatattacaaatttgataacgttgagagagcaaagttgatgcta
aaattacagctaaaacaaattgttagatacaataaatgcacttttcttgaggtgaacttgactatttatgcacatgcatg
taaacatttataaaaaacacttatgatcaattttttacttttgaattataaagacgctaataattttaagtatataaacc
aatattgcatattatacctgaaagtcgtattattagttcttatgtatcccgtctacaaatcaaattcttatttgacacag
agaatgagttccggtatcctgaacaaaatgcaataataaaaattagacaaatatgtagggcattaaataaggtttgcatc
agtacatgcatgtgcatatgtgtatatttagcatgtaatactgtacataccttcggctggatatggaattattcatgttt
cctcttatgacggacaagggtgtacttgcaggagaacgatttgggacacatgttacacttgaaggcttgatctggtagaa
aatcattaattaatgttaaacgtatgtatagcactgtatgtacatatttgaatatttaagtctgcatactataatcacgg
tttttggtgctatttgactttgaacttttcgagtactgacaacttcttacagaggaagaattatgtataacccttccata
aattcgcatgggttgttccggaattaattttggcatactcgtatgaccagaaaggaaattattgggtttgttttcctcgt
tgggagtatggttttctattggaatttaaatagtcaattatgagaaaatgaatgataaagtaaaagtatttgcacgtaac
ttactgtcagcgtccaattgtagaatttcattgtttacggtctcaatttcttcagcttcgattgcattcggttcctcgga
attgctctcttcatgaaccgggatggaattatcgggttgagcaggatcatcttttattaaaaaattaccattcactcgag
ttgattaaattagaattatttgtgcaaaaaaattgtgtaaagattattaaatcaactaaaaaaattaaacacagctaact
tggaagagtgacaactgctttcttcttgataatgctgattattcttttcattctctccctgagtaggctttgcgaattca
aaattaatgtttcatttgccttgtgaatttgatttgctcctttgttctgttttttgatcgtctttttcgttttttggatg
tgttggtttaattttttgacttccttgttcatctcctccgatttggcaatttcctcagtaattgatttctctagcttgct
gaatagccgtttttctactgttgcaatgttttctgtaattgatttctctagcttgatacattggcgttcttctactgctg
caatttcgtgtgtaattatggtgccaatctgtccccacgagcaattgattaggtttcgagtttcgtcagtcttttgtatt
atttcttgagccgacttttccaaatttgttattcgatgctctatggatttcactgaattttccaattctgttatccgatt
gttcgtttctctctccaaatgcatttcagctcgcaacttattcaggattgatttctcaatcgatggaatgtaattctgaa
ccacttggctcaacatgatttcgattaattcgtccatcctgaaaaacaatgaaaatttaagatcgtttttttatggaaaa
ataattaagaaaatttaattgttttacattttgaagcaaatcggtgtaatactctggttttaaatagtgtgaaccaacaa
cagaataaacgtttgcgagttacatttgtgacagcaacggagatttggtgattggatgaactagtgactcacaaccttac
ataacaagataataaatctttactcgagttggctttaaaatccgacccggtatccgatgttagtggccttatgtaactag
ataaatattggtacatgcgtacatggtacatgcgtgtttgctccaacttattcttccaatctccacagacaatgaaaatt
atgtaatgtaggttatacatacttaatgcaaatgcaacgtaaaattctaatcgaggtaatttgaaaagtatgagattcat
aatgttttatcttgcattatgaatttgcactaatttactcgcagaatggcttagattaagattttgcaaaatatagtgca
tgtataaagctttattatccgcaagctctttgtatgtacatagctgggacgcacagcatatattttttactgtgtttcat
tcctaataaacgatatgcttactactgtgacacgacaatttggtaaaaaactgactttgctgcactagcaaacgaaggaa
aaagacggaaactattgtattccgactattatttggactattatttgaggattggatttggggtgctgtgtgaaggaaga
attttgcaaagttcaatctccgagtaagattttcttacgttggatcctggctgttgggctgttggtcggctggttgttgg
ttgacgtgctgcgggccatagaatgagcattttagtttgcaattttaattattaattagcttatcgtagttttcttatta
gtactaatgcataatatattttcctgatattttaagagcaaaatcctgccgtgtggaagaaatgttgctaagatttcgaa
ccatgaaattttacaaaattaaag
>XLOC_001663.TCONS_00002589 ---NA---
gaattggcaaaagtacagaaggaaggtctgaaagaagtggcaaaactgcgacacgagtatcagcaacaaattcaggcgtt
aactgtggcacttgaacccaatcgaaaccttcaacacaaagccgagtcggggagaagaaaatggtgcaaagtagctgtga
tgaacaaaatggagtaaattatagtggttaaatcgattaattaatttagagtaggtcatgtcaaaaatggcaaaagtatc
cttttctgttatacattattggtgaatattccacattattggttcactttcttccatttttttaatgtcgctcaaaaagt
tatagttttg
>XLOC_023552.TCONS_00039219 DBH-like monooxygenase 1
gccagcacactgagagcataaacaaaaattacaatgtgcaggattagattgttggtagtgcttttgctttccgttattgg
gagaggtcacgctttggtcctcagtcccgagtactccgtcacgtgggactacgactcttccacttccggtggaaatgtca
cgtttgaagttgtcgttgagacgagaggatttgtgggtttcggtctctctcccacgggtggcatgacttcagcggatatt
gtgattgggggcgtgggaagtgatgggacgccatattttatggattatcacggcgtgggtcctcaagctccaatcgtaga
cgagtcgcaggactggtttctaatttccgccgcagaaaacgatactcacactacattaaagttttggagagagttgaaca
cctgcgatggcgacgattggataatcacgatggacacccagaaaatgatttggagttggggagctagcgatgttattcag
tatcacggagtcaatcgcggaacaaagttacgaaacctgcttgacccaacccacacctctccagatctgtcaaagtataa
agtttggaacgcgtttaatacgatcactgtgccagccagacccacgacttattggtgctcgatccacaagacgcccaact
tcacgacgacacaccacatgattggatttgatgtctttctgccgaacgatgtcgcagtgcggcacacccaccacgttgac
gtttatggctgtcgggcagatgaccctgagttgatttttgaaaagtgggttggtgacgagggacgggattgctatgctcc
agatccagcgaaacccgattttcctgcgcattactgtgacctaatcgagttgggttgggttcttggaggggaaattaccc
tatttcctgagcatgctgggttcccttttgaaccgaacacttacattatgctagaggcgcactacgacaacccacagtcc
ttggacaatattgcgtatgaaatgggctaccagatttactataccgatcagcttcgagaatatgacgccggttatctgct
ggtcgggtccgtggtctcgtatactcagatgattcctccaaattctgtcaatttcacacaagtggcccattgtagccctt
ggtgcaccaacaactttcctgcaacaggtctccaggtattcgcatttctgttccacgcacacacctctgcgagaggaatg
aaggtccggctgtttcgagacggggaagaactcgagtgggtcctacatgacgcccacttcgacttcaactatcagcagaa
cagactgctgagggaggagttcagcctgctcccaggggaccatatcaccgtagagtgtttgtacgactccacgtggaaag
agggggaagctacaatcggtgggaggtcgacgcgagaagagatgtgcatggcctacttcttctactacccaaaccttccg
gaagtcgccatgtgcaacagtgaaatgccagcgggtcgtttgctccaatttctgggtgtggagagtgttgagctggaagg
ggagtggcaggaggaccccacagtcacaggtccaccacaatatgcaggccagtccttcaccagtgtcattcaaggattaa
attggacggacgagatgagagcagagtatcaaaatatgcatcgttacgggtatcacgaattggaatgctttccgaagcaa
ggccagagcaaggccaggaccagttacccaccttacccggaatggcagcctgtcgattcttgtgcagcgacaaaatagta
gaatcaaatcgaaaattaccaagtgggatgagttttcaaaatttcatttcaaataaaatatgtacatatactatctcgaa
tacattaagtgaaaacttttggaaattttataaattatgcttctatacatgcatttatttttacatgtaataagtaggaa
gaaaatctgctgggataggcgatcagtttcgataggctggattctgaaaagttgacatcggggtcgcatacaatggattt
tctcccta
>XLOC_005456.TCONS_00009194 N-acetyl-D-glucosamine kinase
atcatcatcaccacatcagtcgcaagtagggaatagatctcataatatgtaatcaactctaccataaagatatgtagata
acgggctaattcatatgctattatctccattcatctacacatgcatacatacagtcagtaagttataattaattactttg
ctggtaaaatgtacgacgacacacgacgacgacacaacgtaccccacacatcatttttggtcgtcacgtcggcgacataa
tcttccaccacttctcagaaaaatctccctccctccaagaattagaaagacacatttatttgttcttacgattactatca
ttggcacgatttctactacaaatgacgccaccaccaccaacaatctgcatacaatcgagacgaaacttattgttagtggc
acgtcccttctactaatatctacaatgcaaattaagcctacagacttgagtgaatgaaagatattgaaggtgcataaata
aataaataagcaaatacgagcagctttattattactgcgaatgacgataatagtgaagggagagtaatctctgattaatt
gcaatcgctgactgaatcatctgcctgctcagaagcaaaagtgagactctccgaaagagccgtgtcttcgtgggagatga
acatttgtttgtagaactgaaaagtaataagaagtaacacaagttttatagaacatattgattttgaatatttggtcaac
tttacaaaattaaacatcattggacgatgaacaaaaagtactttgtcgggattgaagggggagctacccacgcttcagcc
gtcatgattggcggtgatggaaaagttatatctgaactgagtgatgaacccgcaatgaatttctggcttgttggaatgga
aaaatgctgtgaaatgacggtggatatgatcggaaagctgaaagctcaagccggattgaaactggataccattgttaacg
gtttggcactgtgtctgagcggttgcgaggatccaaaaacaaatgaagccttgaggttaagaatttccgaagtctgtgag
agcgttgattatgtggcaatagcatcggatacgcagtgtccacttgcagcagtttctgatgctggaggaattgtcttgat
ttcgggaactgggtcaaattgtctgctgattaatcctgatggcagtgaagcccgatgtggtggatggggtcatatgttgg
gtgatgaaggttcagcatggtggattgcaaacaaggcagtaaaattttgcatggatgaccaagacaactttgagaaaccg
ccttacaatacagatttcgtttggaaactgatcctaaatcatttcaaaattgactcacgatttgaacttttgcaacattc
ctacaaggatttcaacaaatccttctttgcgagcttgacaaaaaaattatcagaaggagcagaatctggagaccctctat
gccgccatttgttcagaatggctggtgaagttttggcaagacacctaatctctgtttcaccaaaaatcgatccagctttg
cacaacactcaatttggtcttcccattgtttgcattggatccgtatggaagtcgtggaaataccttcaacctgggtttct
ggacgttctaggactctaccccagccaagtacctcgtttgacacggttctctttgatgcgactgaacgtatcagctccct
ttggagctgcctgttacagcgcacagggttgcagcattccaagaaaatacgatgaaattgtccaagtcttctactcgcat
ggcatggaaaatgaaatttctaatttgaaaaatggtggcggcttggatattgtaaatgcaattgctgcgcaataattttt
tgtttcatacaaacgacatgatgccataatcttaactaatcacattttttaatattcggcttttgacttgtccaaaattc
gagatgaaatgaaaacgagatgaaatctattttttacaatgtctttatatctacaacataaataatttttttaatgcaag
aaggaatttattgtgaattaattactcagaacaacttgccaa
>XLOC_024443.TCONS_00040806 ---NA---
agtagaattcattgatttcggcaatagagacaccgtttctaagagccaattgatcccagcaagtacaattgacgaaaatc
tcaactttattccggctcagtgcttgagaggccgtattgctggattttacaagataaatgtatcccaattttggcgtttg
atgccgtccaggtctcaaccagcagtaaatattgtaatcaagaacatgaaaggggatgaagagaatgggatggaaatcga
aattttcagacttcacgctgagacttcaattagtgagacgtggagggcctcgtctccagaaagcttggtattggcttggt
acaacctcaagccggcagaggaaaactcaacaggtgcaactggaattcggaatgtctcccaatcaagacttgccctggaa
ggacgcaatttggatcatattcaaaattcattggcacatttaaactttgaaccctgcaggcactagcgctcatgagtgca
ctccgagccgcctatggtgatatttgaatcgaatttacgtagcaagggtagaagtagatatgtatgtagagtttttgtat
gtaggtaatttttgctggtgaaaggtttttacagaggagccaaaatatgtacaaagtctcctaatggggttgcattatcg
>XLOC_010409.TCONS_00017196 Lactase-phlorizin hydrolase
caggtgtccacatgacgctgatgatcattattgtctagttttctccacattctgacccaccattgagcacaaatacatac
caaatgaaaaatctgataaaatcgataaatccgtttagataagccgattatacataattcattacacaagtgaatgtaat
cccagagttaattgttctaactaagcgtgtcccaaattgttattttatcactcctgacaacccagagactggacaatggg
gaaaatataatcttgtgaatggttatattaagtcaagcacacacctccaatctatttcagtcgtcaacttttactcaatc
aacgtgctggagggtcaccttttagtttttgcaaaaatgctaaagtttgtgttcttgtctgtcctcctcctggctggagg
agtgaaaggacaagatgatgaatttctctacgacgtttttccaccagattttcagtggggtgtggcaaccagtgcttacc
aaattgaagggggtgcatttgccgatggcaaagggttatcaaattgggactattggtcacacaatggcagctatgaaggt
cattgtaatgtcagagactgtcaaaatggagacgttggcggagactcgtaccacaaatttagggaagacgccgctctcat
taaaagcatgggtgccgatttttatcgcttctctctctcatgggctagaattgttccaactggacgagtagctgatggcg
tcaatcaagcaggcattgatcactataacgaagtaattgataacctcatcgccgaaggaatcacgcccttcatcacttta
taccattgggatcttcctctaccgctgacttgggatggctcctggcttaacgaggatatcatcgaacatttcaaagatta
tgcaagaattgtatttgaaaattatggtgatcgagtcaaactttggttgtcctttaacgaaccgcacgtcttttgtttcg
cggattggacgtatgcttatttaaatccgttcaattggacgcaaccggttaaaccgtacatctgttcacataacattctc
aaagctcatgctctagcttggcgaatgtatgactcggaatttagaccaacacagggcggaaaaatgggaattacgctaaa
ctgtgattggcctgagccactagatccagcaaattctgcacatgtagaagcttcagatcgatccatgcattttcattatg
gattgtatgctaatccacttcttcgaggagaatatccaccaattatgagatccttaattgatgccaaaagtgaggcagaa
ggtagaaacgaatccagacttccgagctttgatgccgaatggactcaaattgttaatggaactctagattttttggggct
caaccattatttcgcctataaggttgtcccagacgataacaatgagtcaatttgggttgagggcgacgcaaacattcata
tagaaccagacgatgaatcgtggaatcataccgctgtgggttggccaattacaccatttgggataagaaaagtagtcaag
tggattgccgacgagtataattatcccatctacatcactgagaatggttatggacattgggaaaatgatacattcaatga
tccaattcgggttgaattttacaaacagtatatcaacaacgtcctcagggcagtacggttggatggggcagatgtcaaat
cgtacactgcttggagcttgttggacaattatgagtgggcttccggttattcagttcggtttggagttcatcatgttaat
tataccgatccaaacttaactcggactccgaaggcttcagctatgtatttgaaagtggtatttgcggataatggatttcc
taacgcgacgcgaacggactagaaaatattcgagatcaaaatttaaacgatgttctaattttagaattaaagtctgtcag
ttaaaaaatataattcacgcgtgcg
>XLOC_003734.TCONS_00006239 tolloid 1
gtacgctgttgcatacatatttacaggtataaatttgggacgaggtatctatcatcttgtaattagagcatgcagtgaag
tgcaattagtcagtcatgtatctctccgttggtttcttattcatagccatgctggcacggggtgctccagaaatcttcca
gaataaccggcccgaggatccagtcccagttgagacagttacaacatgcggtggttacattgtggcctcctcgggaacaa
tcaacttccaagtgggaggttctattcgagctgacatgcgctgcatttggactttgaaggctcccgctcaaaatcagcga
ttcgtcctcgtctcttccggccttaaagagtcggatggcttgtatttgaccgatttcgggtacgcagcggcaggtccggg
agctcaaacgagggtgacaaccgttgggcagaattacacactcccttcgaaaaacgtttttatcactttaaacgtcggcc
acgctcccaggatgggattcagcctccagtttttctccagcggtccagacaattatcaaatgttgaccggcctcgcggct
ttgaccggagtgaagggcaattacagctaccctgtgggtggagggcagtacaacaacagtgttatcgactggttcacact
ctgcccctcgaccccgtctcaacccacgttacgatttacccgggtggatgtcgagtataatgcggactgtaactttgaca
gcgtccgaacctacacctggtttaacaatcagttcagcgaagttgcgaggttttgtggaacaactattccaccaagtctt
acattacccgaaggtcttggcttgattagatttaattctgatagcaccgacaccaggacgggattcgactttgagtggga
ataaatatcaacgaaactgaaaacttgcatacttagtcatacaattaatgttattattccatattgtaattaaaacaaat
acattatgtatttcccagtagaacacaacgtattcggctaaccct
>XLOC_002926.TCONS_00004834 ---NA---
accgaacaaggcacacccacgtgggaagcaagcaggatttgtatatgaagacaaagacggaattagatggaaattcaatg
ggaccgtcttccaggtgatgtgctcgacgcagaattgtccacgacttgcacatgctaattcaaatgggaaatgcaattca
tgtgcacataacaaaaagccgtttcaacaacaccctaaatggagtgaaaggttcaaaggatacgaatatgaagacaataa
cggagtccgatggaaaatcagtggttcaaacaaatttcacaaattgtgtctcaacaaaccttccccaaggttcgcaacag
gagataattccattatataatatttatagtagcagagctcacttatcatttcacaaaggtcgcattacgtttaacatctg
aagaatctcaaaacaaatagtaagtcttgatacgacaacgactcagaatacatacgtaagcatttgtctaaatgagtaag
ttttaagttaattaaaaaactacgattatccttactctatttggtaacaacacttgtgaataattgcaattttcagccca
gagtttaaagcgtcttaataaatactactgaattcatgcaaaaataggattcacatgaaaatgtagtttattttaggcta
ttttaaccacgtgcacttg
>XLOC_002125.TCONS_00003368 ---NA---
aaacggacctccaggatttggatatcctggtcccggatatccaaacggaccaccacaaggaccgccaggcatgcaaaact
accagttccagcagcagagtgcattcatgaccggccccggatctcaagctcaacaaaatggtcaagcatattcctcatca
ttttcaaactcatactcgtatggaactcctccaaacgcgaatgggaataatatgcaaattccaaac
>XLOC_018732.TCONS_00031059 ---NA---
tattttcgggggtgattacttgctccatgtatgtaatatgcatatttagcaccatatttatctctctggacgaaaatgat
gaggtagcagtttacattacgtattaacttgcgttgcagattgcaattctgttcttgctggatcgcatcacatgtgattt
cttattttgtctaatctctgtcgtcaagctaattctgtggcagatttacattaacaatatttaaagttgaaagtaacctt
ccaaattgagttatcgggtaaagtttgcaaaaatgtttacaaaatttattgtaaccacgacatgcacactgttgttctca
gtgtgcttaatcatgcatcaagaagccactgacggtcaaatgacggaaccgagtcttcggtgtacctcctgcccagcagg
atgttcaagtttgtacggatggccgttgtcgtgtcggaacgcctgccgaagctatcatccaaatttgaccgttgtccaat
gcaaggctggaaaatgcacgtgcaaatcgtcaactaattcaaccacggcgactgtgggctgattttattactatttaatt
tccgaagatttcactgatatttataaatctctcaaatttaataaatcatgtaattaaggtttatacattagcatactaaa
aatacgttggtaacaaaattgttaattgttaccgagtgcaaagagtacgcaaagcttctctgaatttgctacaatttccc
atcgaaaggcaacaatactttctctgaatttggataacttacatagattataatacaaccaatgtcaaatcattatcaac
gtaacggtgtccattttcggtaataaatctgttaccaactttcattcattaactatgtatataagttattaacaaacgct
cgaatgttaaatttgtaatccagtaaactgaaaattatgcaaatatttgaaccgttccaaaataaagagacgtccttgat
cttggcaagtttacgtgcgatagattacttaccacacacgctgattttcctcataatctgtgcaagtttacagattttac
tctgtagaaacctcacgaatttccagtttgtatacaaaaaatgtgctaaatattcttatcttattaaatcctgctcacag
caatatcatctcaaaatctgttactccactttctgggtcgttcatgatgggaaatttgtaacttttttgcactctctctc
ctcccct
>XLOC_002705.TCONS_00004378 ---NA---
cagagtcctgaaatattatcggaggatgaagttcgccgcatgtctctagctctaccagtaagtttaaatccctcgggagg
gacaagtcaggacaatgacgttaatgtaagcagaaatccaaatggtactactacagataattaccatcaaaatagacgaa
gatcgtccggcacaagtggtacaaatattacttcataccctggaaatcgtgggaggagaaacaccaccgtttttggaaat
ttaggtctctcttcgtctaataagcatcttcatgggtcaagtgaaaatatttaccccccattggagtccaatttcacaaa
tccagccggcagttcagacaaggatagtaatatttcaatccccaagataaatcgaggaggcagaacgtctgttgctttct
ccgacaaaatgtcgaatggaagtgccaatggcagcataaataacattaacatcattgtggaagaccctgaaggaaatact
gacaacgtgaataatgcaaattcaagagatgacttccaccagaaagaaagtgagaaagaacatcgacgaaacgaaattaa
gaaaatgtttttgttcggaatggcgtat
>XLOC_000281.TCONS_00000428 50S ribosome-binding GTPase
atatgcatcagcacagcttaaatttgatctcagcgtagtataaaactcactccaccacccatttctggacactgttttaa
agcttaagccatctcgaacgttacaattcagtcaataaaaatataaccgctaaaaaaccattattttgaggaagcttaca
ttattacaaatttgctatcatgataatcaaatttagtcttagaaacgcgtttctactttgtttagtcggatttggggtaa
ccttaccgatggaatacgatgaattttcggttgcatggtatgctatgaaaatcgggcaagtttaccgagaaggggacgag
tgtattcctggggaaagatgtgacgacctttgtgctggagagtccgacgcgtgtaacccgttcttcgaggaagttttgtg
ctatcttcgcgttgggaggtgtgacatgccacggccggaagtaaaagatgtagtcgtggtcattggaaaaagtggtgctg
ggaaaagcacgtttgttcaattctttgccaatagcaccaatacattaaagagctattgtctttttggacaatgttgggtg
gacgatgactcatcaaacattggcggcggtatcatttccaaaacgttccttccaaatatggtagtccatgatgatgcaac
gcctttcttcgatatgccagggtttgacgattcaagaaacgagagcatcgaaattgcaaattcattcttcgtccaagaag
caatcaaacccagcgagaaggttaaaattataatactaacgctcgatcgttacttcgagtctagtaaccgtgttgacttt
ctagatttgttgaaatacacttcggtatttgttaaagaacctcttaagtttactggatccattagcctaatcgtaaatcg
agttccctacgccgacacatatgaggacgtattaggacgtgccgtcttctatatacaaaatgttatgacagattttgacg
atgtggcgtttgacgatgaattaagaccgaatgcccttaacattatgaacgaactcgtcaaaacagagacagttggaggt
tacgatccaataaatatcggcatatttagaagtcctacttcatcaatgggaaatgcgactttgcttaaggaagatccagt
tttccaagagaatatggcacatctaaataacttgatctctggcgtatcagtcttcaaaccgacaatcgatggtgatttcg
gtcttccggtatcaagtgaggcaaaacttctgcttgatcatattgctacacaagtttcggcagatattgtaaatgaaatt
gttttgtttgcaaatgctgtactgactcatgtgattgaaacttttacggccgtgtcgcaaaacaggccggttgacctccc
agaacttgagatcatggttagaggcatattaactgcagattactcctttgctgacactcccgacgagtcggcatcatttt
acataaatgaaacaattgaagcaataaattcattcggaaatggttttgttactgatacacaaaaaaatctattagatttc
tcgtcatttttacaatttgttgaagatttaaaggggcctattaatattcaaccaaagctatgggtcctgccgctacaggg
tttagttgcaaatatcactactgcactaaatgatacggtctccagtgagcttattgatatcgtttttctgtcggccaggg
gccaagcagagtcaaccgcaactaaaattatggatgatcttaagtcactcgataccatagaagctaaggttgataggtca
gtaataattgaccgtgacattacagcatgtacagacggattagagcctctactccgcactagcacatttaccgcgacttt
tgactatttgtcccgaaagtattcagctttatttacaactggttgtagcgattgtgtttcaattgatggggtaaaagctg
ttgagatattgttgctccttaatgatttccagtggcgttcgttggactggatgggaaatcacagatcaatgctagttgtg
cctgttgttcgtgggacaactatcaattattttttaagcaacctgtacaaagatttagtcaaagagaaagttcagagtga
aagggcagaaagcttgcattattggtggagtattggaaaagatttaaacaattatcaaatctttatggaattttttgtta
aggcaacaagtcttgattttctttcgacaaatccttatcaacaaaattcaacaatacttcacacaatgttgattaatgac
caaggtgcacttgctcgaatgcattctctgctaaggtttacacttggaaatcatgcagtaagtagttcggccgattttga
tgttataatttccggaaatttcttatcgctttcaaatatttatgatcttacacgagatgaatcttctgtagctataattg
caatggacaaattttatctggaccgtgtcctcgatcgcaaaggttctgatgtggccataatagctccacaaatatgggta
aaacaggaggcgagtattattttaaacgggcaggatggtgattctattctcgacaatcacggccgaggtggtgtcccaag
taggcagggatttgctggaaagaacgctggtacactctatatggtacatcagaatataaccggtgaaatacgactgcaag
cacaaggaggaaaaggtggcaagggcgggccaggggcaaacggggtggcttcgcctgacagtacagcgaagagcttttct
gttgatagtgacgactgtgcggcgtggagtggtgggcgaattcgtattcgtgtatatcctaatacctgtaacagtgggga
atgctgtgattgccatgctggcgatgatggagttcaagtagtaattgatggccaccccggtgtccaagggggtcgaggtc
aagatggaggaaaaggtggcgttagtggactagctggtgcggggttaattattaaggttgataatataggaacagataca
atccttggaaatattggcaatggtggggatggaggagctgggggaagtgggggcagaggtggcaaatttggcaataacct
tagagttacggtggatgatgttactggtggggcgggtaagaaatgtgcggaatatagtagatcctatgagatagttgaaa
gatggggacctaacgggctgaatgggaacactggcctaactggcgataggtctgggagaaaggaaattaatcttgataag
taccgaggatgcattggttcattcttaagttctattgaacccctcaaacagaatgagtttacaaaggaaaagaccgttga
attcttgacacatttcaacaatcatgctagcattccaaaatctgcataagaactgtgggcttactttc
>XLOC_002423.TCONS_00003874 tudor staphylococcal
ttcaactttttgtatattgtaaagtcttttgtactaatttataatcaaactttgtgctctttactttgcttttgttgggc
gtgaggagagttctaattatgtcaaattcacacattttgttatacgctttgggattgcatggctaaaccagaaattagtt
gaggtatttgcatcattgtctgtgtagaatccaaattggccctcttccagttccagtcagttatttgaagtgaaggtgga
aaaacagtgagtttttttgttggaaatttttgtaatttttgataccaaaatgggactccatccaacatgcaacgtaatat
ctttgcaaaaaggggcaaaactgatggcatttttggacatgattttaggcctctttggcgtcatttggttcgtcgtcatg
ctgggaaagtacgacatcatttcattagacccatttgaatccaatatggacgggaataatacaaagatttcaaaactaga
cgaatttcccgatgccatgtccaaccggaaagtgtcaacaaatcacaaaatcataggacttacattatccggtcttttta
ctgcgataaacttgctcttatctgtcgtgctcctgatcggaattcataagaaacacgttggcctttgtctcacctggttc
tacatccgatgtgccgtcatggtctttaaactaataattttcaccatgtacctgatcgctggacgtcctctattttcaca
aatccctttcatcgtcttcatgcttatccacgcctacggtttgtgggtggtcaacaactatatcgaagaattgaacggct
tcaaatacgagaaggaactgaccgcgagacaaatgcggagcagggatgagagcgtttgttccgtgtcagaacgggtcaat
gggattgaaaagttagccaagaagcggaaagaacagtatgaaatgggcaaagaaggtcaaggagaacacaacgaaggatg
tgtttagaatataaaaataaataaaaaatcttgattttatgtgtgtttaaaaaaatacacaatcacgtaatcagttttca
tactgaggctgtttacgtcactggaattaattatggatgctaaatgctaattttatgcttttctaattaaaggaagaatc
taattaaaatttatgatgcgctttagttttactttaacttggcagttcaccaaagttccatgcatgcttttagaacatat
cgaatacggataaatacaatttatctctggcttttacaaaataatttcgctgcaaacaatgaaaaaataattgagaatga
tcatttcttcatgaattgaattataaatgacgataagttttgcatttcatattcttctttcatcttttatactatttaaa
gtacgatttaaaaaatcgaaatttttttgaccggtatttctgtctaaaactgcttatgatttctaatggtaaactttttc
tattatttcaggaaaattggagtccctcatattaataatataattcctaagtcaaaaaatacataatggataaataatgg
caataacggcaatgaatgttttatgcaatcctttatttaactgtcaacaaatgaattaaattaaatgcatgtattatgta
ataaaattatatgtacatacatcaattaatatttaatcacccaatcttatcagtaactaaatccatgaccctggtcgatc
attggctgctacaggcatgtataggagaatttaacaaagagtgtacaaaatgcacaaatcctgatcagaaagtaataaaa
taaatatccaaagaatggataacaaaccatcactaaatttaaaataaaaatattatcataattactagaaaaactaacgc
tttttagttttgttttaatttttcaatggaacagttggggttgggatgatcagcttcacgagaagattcttactttcgat
caaagatgttgtaagcatcttgtccatacacacgatccaagcataaattaagttatccacagttttgagatacacggtaa
gctcttgttcctctgtaaacttttcaacatagtgatagacctcgtcttcacttacaccggggagtatttcgattgggatt
gagactttaagagcaaacgctttgtccttgcaaaagtaagacgggaggggttttatcattgtagaagtaatgacatcata
atttccataatctagaaaaacgactttgtacgcgtttttggctggacaagcctctaaaattttagctctatagtagcgta
aatcatcttcaatgttttgcctggccgcgacgtaagttccattggtcagagatgaaggatccagttgaggaacgtttttc
cagttattcaaaaattgggtcagttcttcacttactccatccgctcgatggtcgtcaccttctagctgaatacaaatcga
gtcataattttctatgaaagacacaactccttcatatttaactcccgacatatatgctgaggggccactaaataattcct
tcgcaagatcctggtcgatcattggaaattcgtggtcaacgtttgtatagtacttgcagagatttggctttcttaagcca
aaatcgtcaagaagtggcgtcccttcttctgaagcgagggtcactacacacctggtggaaggagagagacgagtgtaaag
gttaaaacgcagtttaaataaaataaataaatctctacttcttttccttatcttactttcgaatttctcggggatcaacg
tcatcaatgaaatttacatgactaatgtagcattccagatttttttcaataatcaactccatcaatttgccgttagtttc
atctgaaggaagtttgctcgggtccacagccaatagttcaattaagtagcagggtgtggctgcttcaggaatctcaacga
gttcattcggaattttgagcatctaggacataatttgtgacgatttaatggggcatgaactatgtcatcagtcagagttg
attagagtttctattaataccattaaaacttacgtctttttcctgaatattgacaaaatctccataatctaccagtttca
ccaagtatccaactgctgacttttgaataattgtagctcgataattcattctatcctcgccatacgcaacaagaacagca
tcgccaatatcctttgaaaagtccttcg
>XLOC_002235.TCONS_00003507 ---NA---
tcacatgttattccttgatcagtacaatttaatgactggtttacatcaagtaacacaacttaactacatatcttagtctt
aaaattatccatttcgcattacaactaatcataattacttttacgctgtttcataacaaactccgtgatacgactacgta
catttcctgagacatgtattttatcatccaaaatttcttgtatcattacaatgtccaatgcattccagattaaaattgag
taataacgcactgaattggtaaacatgaccgagttgtgcgtcagtacgtgcattttctgtgaacttgtagttctgtgacc
cgtttcgttaaat
>XLOC_023854.TCONS_00039809 ---NA---
ccaggccacacattatctcgcatctcgcagaaatatgggttggtctgaactctgaaacgaggatcatcatttgaatttga
aaagcagtcaacactgactctctggctgattgcctgtgttacgtgttacgttgtatgtacatacatacgcattacatata
catacgtacgtacatggttcatttgatggtcgttcaattcgaggcaggattatctccttgttgccgaagaaacaaggtga
tccaattgcaaaacccagtaggcattgttaagctcgtattttacttgtatgttgttttatgttctgcaattcaaagtatg
gacgactcgtaatgttaaattttaaacaataaaatccctttgatgag
>XLOC_007233.TCONS_00011986 hypothetical protein SPPG_04649
cgccgtttggtagaaagctgatatttggtacaaagtgaaaccttgttagtgccagatcattggtgcatatgtaccttgct
cccaacgctttataatctaaattaaattatatacgtacatgaacatgtgtgaataggtatgaattggtaatggagatctc
tggatatctgtgtgtacccatactttatgtatgtatgtatgtaagtatttacatatgtacatacatacatatgccgggac
gtgtcattgtcatggacaagtttttatgcacaattcaccagattcacggaaacgcttaaactcattaagctgccgtataa
ttttaaagattgtttcatccgcagacatgaatggcgaccacaaccacaattacatgattcagactggtatgttattattc
agacaggttcctaaaaatgaatagatgatggcacgcacatggaatatctttcttgaatttggccatactccaaattattc
cagcatctgtgctaagcattaggtacatacatagttgcacacataaaatgcaaaatgtatacctaataacaagcttggca
aaaattgtgtgcaaatacgcatacatacccgcaaatatgtgagtattgtaaaataaacctcaatttttactcttcatgtg
ttcctaaatatttataatttgaataattactaaatccaaaaagttaacaagttccaaaacacggtccagtccttaacgag
aaacgttttcctgatggggcaactaaaattcaaagttaaaattgtaccaataaaaattgtaacttaaaaattatctgaaa
atggagaatgcatcgtcatcctgctcccaggatccgctccaatccggctgcccatcccatcaaaataaggacttcgcact
attttacagtgtccacattttagccctacttttgacctcgatatccgccacgtcctgcctcgtcgtgatttgtagcattg
ttcacaaaaggtgtaaattatcgaggaaaaatgtggccgacagattcccattgtacattgcgatcaatgatttcctattt
ggaatcattcatgggacggatcatctcgtcctcctggtgaccggagtgtaccccgagaaatgggtcgtctatctgctcgg
ttgttcgtcaatgtttctcctctggtaccaacagcttatgtacgccttgatcgcggtctacacgtattttgacgtcgcct
gtgaaaagcgggtaacgaccgggaggtgggattaccgtctgcacatcgtggcagcctcactcgccgggataactgtcgcc
attatggttccactcgatagcatcggcttatcaagattttggatgggagctcacgagtcttctccactgtacaacgttat
cgccagtacgacctttacgaccatccaagcaatctgcaccatcacggcgtattcttccatccgctgtgtcgtcctctcgt
acaagtcgcgactacaaattggccaaatttctcacagctatcacgacacggcagccatgtgcttggtcacctttgtcaaa
atcggggctatcctgtacctcccgaccgcgctcttcttttgggcgatcgcattcgatagtgccactggactacgccttca
gaagaacgagtcattttatgctgtcggaatattcaccattgtcgttctgtgcaattgtggaggatttataaatacgattg
gctattttacaaataagaggattaaggcggaggggaaaagggcacggagggagagctcggttaagacgagcataatcagc
ttggaaagctcgatacacaagatttaagttgattaatttaagtttaacgtccaaagtaaaatggctaatttcaggtaaat
atgcatataattgtgggtatgactacaagtaatgcatatgtacatatgataattagtgtattcattaacagtatcaatta
ttcacaaatgtgcctcattaaccagctaatgaccaaatatagaacaaaaatacccaattttagaaaaataaatatatatg
tgcctacatacgtactttacaacttgaaatcgacttgaaatcgactctctgcaaaatggaagaagccctatcaaatcggc
tgatcttacttcaaatactgggaaatatttcccccaaagtggcccggttagtatgccactcttggaacaatattgccctt
catgatgatagacttgtgattaatttaaaatcaaagagcgacatacaacttgcaaatttatgtcgaagattgtctcccag
tttagctcgcaatataactctacgaaactgtagaaatgaattaacatgtgtcaaagaaggcgttaatggtcaattgaata
tcacagacatcaaaaatctatcctgctttatcaccctgtttaatcaatacgtacaaaaattggatatgacactaaatcct
acattgtttccagccttatataaactttttcaaactcgggagaatttcataaatttgaaatacttggacgttcacatttg
tcggggagaaaaaaattccgaaattccgaatgatgaatacttgccccttgcaccaagaaaaaaactgtccacgatcaaat
ttcgcatcgataagaattgcgatgcttatcgcgaattataccaaggtttgctcaattgtgccgtcaacttgctgaatcta
cgcctcgtcggtaactggttgcccgaccaaggtacgcaactaaatctgaagtcactcgaatatgttggtctgggaaagtt
agatttggccaaattatccaaccttgtatttcaagttgcccattcgctgcaatatttgcacctctacagtgaagtcgaca
cgcgaaaagtagaccctcaaaaattcaagcttccagcaacgatgccaaatttgataaaactatcaaacatccaccccaac
atttttcctattcaaattcaacacgtgatgtcgaacaggatgaaaaacttgagaacgatacaattgaaagacttgagtgg
tgatttgttactaaatgtgttttgtagtggtaacatttctaatgcgattaatccgtgcgtatcaaccttgtcgctaaatg
ggatcgttcttcccgaagttttagcaaaggtacgggtcccgttcccaaatttgcgaaatctcgaacttattttgatgccg
agaaacgctgtgtcacgtgtcgtgcaggataactctttcaaaatgaacaaagccgagttgaacgcagttatgggggcgat
tggttccttgaatttaaggcggataacaattatgttatgttaccctttaaagtgtagaggtttctttaaaacactctcca
ataatttgggcgtgtttgagaatgcgtgcttggaatatttcgagctggagatgtcctgttatgacaacggaagtctgatg
gatgatttttgtgagactgaagacttcaaggaaatcttgttccagctacttttgacattgaagaggttgaagaaagtaaa
atttgattgccctaattttaagttcactcttcagttcgcagagcaacttttccgtttcattttttgtcatgggataaacg
tggaattttgttagtcctgcatacatcaatgagtagcgaagtacgcgcagcatttcaaagtgatttatcatttttagtag
ataaatagctcaaacttcaatttttattatttgcattttagaacaagtttggtaacgatttttacataaaagaaccaagt
gataaacatccatcggagattagtgtatgtacaaaatatgtgaaggctaaacagtaccagatcctcctgttctcaattaa
tactgacctttttttattagcttgcgacaacatatgcataatttattactctgataattactttttcgtagcatattaac
attgcttaaaatttaaaaatgcaaagctcaaatatatttttttaatattcgaaattaacaatttgtcattgtatccacat
cgatttttgaatattctcgtgtggaaagattatttccccgaaatttgagcacctcatccggaacctgatcagctcatgta
gaaataataccaacgaaatgaggagacatgccgctaatgcgtaaaacgcacctaaaatgtgtttcaaagttagattattc
acttcttcaagatcacgcgtcatctcgtccgtttggt
>XLOC_024658.TCONS_00041272 ---NA---
ggatgcacgtattttttgcctgccaggtaacattttctaatttaaagggcaccaatcaattgctaattgcttattcgtta
tggttgtggccttgtcagttctttatttcctcgctttttacttagtttattaataactttggtgagaaacttttttgtgg
cgttttctgtggtgtgcagcaaaaaataagtctacacaaattaaattgaattaagttcccagaaagatgggattatctgg
atctgtcacaaaatggataattgcgatagttgttcttacgacgagcattgtggacgcttgcaactcgtacgggcactacg
ggagctcggtcgtggatttttcccatcttgacaatttggacgcttcccatcatcccacgttgagcgaaaagattcggagt
gtggtgaggtcacattacgggaaagggtggggctggtcccctccaaagtcatcttaccaaggtcactctggagggggtga
cagctacagtcactctgctggcggtggtggtggtgaaagcgatggccatcatcatctctcatcaatatcttcacattctt
cacatcataaaccaggatacgaatttgcggctcataatcaccagaaaccagtcatcgtgggtcctccaaagtccaaaaat
gcggaaggaatgtcaagaaaatatcgaaaagttaaggtggtacaagtcaagaaattaaacgaataatgcaatgtttgtat
ccattattagcgttaatagtattattattcattgagttgttgcagtgagcatgtttgacagaaaaagtgtgtatgattga
ttaactcttaagaggtattaaaaccatctttttgttttcaaaattattcttgttgagtttttcccatttcattgcttgtt
ctgtaaaacaacaaaattagataatagattttcagagctgtacatatactgattcacaaaaaatggaggtctattgagct
cattgtaactttgtttgatacctgctaaatccgttgcaccttggctgggcccgtacgcagaaacgaactcccttcggttt
ctactttcatgttccagcgaagaatgctcaactgcaataaagtggacattgtacaaacgaagctgttcaaagaatgatta
aagttagttaaatataggtcacatttactgggggtagaggttgataatacaatgaacgttaggcagcaggcaccaatgag
aagaatatttatacagctaactttgtgcattatgatgaaatacgtcgtcgttattataataatttgaaattagcttaaat
ttaagcagtaaattaagtttttgtttaacaagagtcgagaggaacttgtctcatgaaagatttgtagaatagtgacaatt
tttctagtctgttttcattaaatactcctgacctatgcttcacggtattagtaaatgcaattggctcaattagtaattca
tttaacaagtttagtttaaagctgatgaatcattccatctcgt
>XLOC_012191.TCONS_00019783 hypothetical protein Ocin01_02561
gtgatcttttatgattttagttattgactccgtatcatcgataccacttgtctgtgaccccattgcacttccattccact
catgtccccggttccgtttagtgcgttaataatcttgggtattcactctctctctcgctttccgtgtacatatgcaatgt
gtgagtttagtgctaaatacgtgtaattttaattaatagatagatacgtggtttaataataaattattaaggagtcgttt
gaatttgtgggtgtgaaaataatgttactcccgttaaaattgggggtggttaagagaaacttaagccacgcgggggtcct
aataacaatttattggctgtccagtttacaactttcgctatcacaaattccacagcgagaaccagtagaaacaagtagaa
acaaccgagtctcattttaccaacaacccctcccacgaccaccagggccaaatctagtctcgggcgcaataccactcccc
ctcacgcaacaattcgtaccaagacgatcatcagtgtccctttcaaatcctggaattactcagaatttcgtgccgatgga
tgaaaatcagagagaaagcaggttgcaaaagtacaataataataatgaacgacggtcccagcagcagcccaggataatgg
atccattagcttccaatctccaaaggactacacctctaaatccgcatttgaccattaatatggggttgagcaatgtcaaa
aatgaatccgtgtcttatattcgagttagtaataacggagcacaagatgaatttattcaaatgatcattctagactccaa
aggtcatggtatcccagtaaagccatcagaatttccacttggcgtcggtgccactgcggaaattccgttcacttttccaa
tgccacgcatgcaacaacaacaacaacaagcagaatcacaaatatttgaacggtcatcattatccagtggaagaataatg
agcattaacccgtccacacccaaatcggtggcgtctgtttcctcctcaaacatgatcacagttctcgctcgggggaaacg
ggacagcgttcagcgttccttcgtttttggagatccctatgacggagcgaactatgacctggaaccattctgcgtcgaca
aagacgtcacaggaacatgtcgatacagagacgacccgatagactgtttccgctgggagtggaccgcttatgcgacaatt
cttaataattatggtcccaatcaaaagataacttcacttccggaaggactattcctcacaccaggagaacatggacgagt
cagagtctatctgaaaatatcgtgttgcaccccatacgtccaatttatcgcgaccgatattcaccaccatactgcactta
aatcctgcgttgtggacgttagagaactgcaaactctccatcctggggaaattgctggaattgtgatcggtgtggtgctt
cttatcgccataattattgccatcattgtcatctgcgtgaggagacgaaggtcagagacgatcaacaacaatgtcaacaa
tgtcagcatgataccaaggctgcgaggtcggacgagggataaggaaggcattaccagagtccactgatgaaaaaaaggcc
ccgaacttaataattgtttttgttactatcttttcc
>XLOC_001255.TCONS_00001942 Epidermal retinol dehydrogenase 2
gatacatatgctcattgcacaactattggactgttggacttcaatttgattaacttaccagtgaatgaaaactaatataa
cggtaaaacttttacgattgagatcacagttggatcataattagcagactgatcggagtatgaaaaaaatacattgactt
agaccctagtcatcgctcattcaaaaacacagaagaatttacatggggccagaagaagaaaaaggacttaaaagcaattt
acaagcggacatggagacctttctggagctcgtgtgggccctgtgctacctcgtgtacggtgtcacggtcagcatcatcc
tcaccttcatcccgagaaggtttcgctacaaggatgtctccggacaagtcgttctaatcacaggggcaggatctgggatt
ggcaagatgatggccaaaaagctggcgttgaatcacggagccacaattgtagcctgggacattaacaaacaaggaaacga
tgagacggtgaaggaaattattgaggctggaggaaatgctactgggtacgtggtggacgtatcttcacgagcttcgattt
atgaagcagcagataaagtgaaggccgaggtaggaaaggtcgaaattttgataaacaatgctgggatcgtaagtggaagg
aaattcctggacactccagaccatcttattgagaagactatgcaagtcaatgtcatatccaatttttggacgatcaaggc
gtttctgccgggcatgatgtcctctggcacaggtcacatcgtcacaatcgcctcaaccgccggactgattggcgtcaatc
gtcttgttgactactgcgcctcaaaatatgccgctattggccttagcgaatcgattcaaaatgaattgagggccgaaaaa
ggatacaacaaaatttatacgaccgtagtctgcccctactttatcaatactggaatgtttgatggggtgcgctccaaaat
cgttccaattttgaagcctgtagacgccgtaaatgatattgtagcaggaattttgacaaatcaagagcaaattgtgatgc
ctcgttggctgtacccccttctttgcatgaagatggctctcccaggagaagtgggacggagagttgctgctgctttagga
atttctgggacgatgatgggctttaaaggtcgagtgggagcacccactccggtcaaaggaacagcaaacaagtcattaaa
ataattaataaactattcactagcaaatgacctatgtatataaacgtaccaagtacgttcctcagattgaaccttcttca
gattagtcagtagttattgtacagcgtatccacctttcattatatgtacacttaaagatatgtatgtgttggacttctta
attttagtattaattatgtgacttattaactttgcggttgtttggtttgcatttgtatttttaagttcttgttatcttta
tattataaaagtctttaagtctattatgcttaacgtaagtaattatttatacatacatcatctaaatatacgtatatatg
tatcatcctgagaacagattatactgcataactaagaatggtgcaacaaagtggacccctaaacacgtacttaattcaaa
tacggcattttagttacacaggtacgacagctcaactatttagctcgttaatcatcaatatgtgtgtttacatatttatc
gcttaattttgtgatagagaaaatggcagatgacacgcgatacaaaattcttgaatcgaatcatgcatctattaatttat
tatcgtttgttgcattacgttcggaaattagaacaaagctattaatctaccactgagaatacctcctttaacggcaaaca
gcataataatttccacccattatcgcagcttattattgttttcttagaattcggatagtgtagcaatattgaactagctt
ccctatttccctgctagacaatttgactggataaacataatttattaaatcgtatcgccacattacaaatatttatattt
atgtacgcacacaaatgatgtatgtttaagcatttgaaaataaataaaattcctaaagtaaaattcagaaaggacactat
gacaagaatattgtgctttatatgagtagcaagtgcactaatctggatttaatggtgaatatctagatatgtacgtacac
ttgactacaaaaattactgtaccggaacgtcctgcatttagaattttgtttgtttaataggctggtttatttatccacga
attttgctcttcttctgtcaattgtacacaatctaaccaaatatgtgcatacttacatatattttctaacggttggcggt
gaacggtcgttttaatttatgtatgtatgtagcgtagtccataaattcttgtgattccacatcgttatgttttaatttaa
gtaaataataaagggaaccaataataatataggcgaa
>XLOC_013185.TCONS_00021340 ---NA---
agtctggagatgaaatccaaaccttagcatccggacaccaaggttgtcaccactgttacatctgaacgatgtatttatct
ctctcctgttcgtgatttcgttaataaatgaacttacatacacgatcttaactaactactaatgaatatatctgtgaagc
tactatcccactcaggatactgggtgtaaggaactcaggttacaatcctttaattcgagaaaagagtcgtctcaacaact
cgtggtcattacatacgcagcaggaagacaatcgccactgattttcagcatttcctttccacggcctaaaatctgatgga
atttaaagcacttctctaacgccaacacaagttaaatttaaacattttcttaccgaaagtttggatatttcccaatatta
ttaaatttttgatgtttcgattttattaaaatgtctgaattcctcctcactcaccataactataacatatttaaatgtcc
ctgacgattcgttccggacgatatgtaaacgtccgtcttttcttatcttcaat
>XLOC_000774.TCONS_00001106 ---NA---
tagtaatattcttcccagctcttccagtaatgaacaatttttcgtttgtgtgtctggataatgtagtaactgtctcagtc
tcaatttgtccgttggacgattgagcctggttaacttgatgctcgctggcttcctttgtagtgttatcaagcatgacgtt
agtggcgtttgagtaagtactaataattgttaagttcgacacactgttagaaattataccatgggagtcgggggagttta
aaggtgtgcttatactgtgcttatactggtgtgttatactgtttatggaagcaacattgctttcttttccactattattt
ctccatgtcatggctccactgctcacactatcttggagacgattatttgaagacacagtactgttcgtttcactttcatc
tcctgtggacaatgctacaggttcgttattagccatgttgaatgagatgccattctcgcttgatttaatattttgtttgt
cagcggaagttgaattaatttcgtcatttctgatggatgaatgtttatccatgttagtcggagaatttgcaatatctccc
tgctcggcgttgtggggaatgagggagcgattgtttccatcaggtacaccattatttgtctcagttctgtcgccactaaa
tgttatattcctcccacttgtgccgtcatcggtgtatgaactgttcccttgaccagtttgggttatatcattgttatgac
gagtattctgagaggaaccaggatcgtcccgagtacctccattgttgag
>XLOC_021682.TCONS_00035851 band 3 anion transport isoform X5
cggggactcaattatgagatgttgtatttagaaccggaaacagaagatgtgggtggcaatgagctcgtacagcagaatgc
ccggtttctcgccttcccccctacttccccaagtcggggatggtgttgttctcccggaaaggaacaccgggcgggatggg
aatggacaagtacagagcgattgagagtgaaaacatggaaatgctgacaaataaaagtgttcatttgattgagattgttc
agttgggtgaacgtgttaagaattaattggagtactcattgtttaaatgcagaggtattattattcgcaattggggtcga
catgggttgaatagcactcggagatctcatggcgtgggggtgactggcagtgaaagaaaggaacaacaagatattattta
cctacgtattctttgaacatggaccgcaacaaataaatataaattacttattatttattctgtatattatctccgtcgca
gcggcaatagcctgcgaacccatcatcgcatcatcacatccctcacttccctcagtcagtggaaccacaaaaacggtaga
ataataactcttattattcatgagtaagcagtttcatcgggcgttgattgaggtgaattgcggtggacttgagacggaaa
ggaagctctgccggccactttttatcggtgagggaacaagcacaaatcctccctcgtcagctgctgctactgggccctgc
tgaggaagcagggaaggacgtcagactatttactcgaatcagtgatacttcagagtagcaacccctacaaactacaagtt
ccaagtgtccaagtctaagttctaacggcatgtggagtttggatgaagacgaaattgagtcctcgtcctctgctgacact
cccaccaacgctcggcgagaagaccaaagtcctttcgaggaagaggggacacccaactatctcctccgtgggtgtgacac
tacctccatgacgtcctctagcccccacaagaaggtccagttccacgtgggtggtggagcagaggacgaggtcggaatgc
ccctccaaaacctgaacgatgagtcgtctccgttgcctgaggtaggaacaacgggttcaaatcgtgcagagcaacgagat
tataccgcgtcggccgcctcgaccggtgggtccgtaaccaccccactgctacttccagccattcaggaggaacgggccaa
tgggagtcggcgaccccagtaccaacattccatgagtatggtggacaccgtcaagtacggtgccaatgctgacatggctc
ctactgcttctcccaatcctgagatggtctatggctttgtggagctggacgttctttcgggcggcgatactggggcggat
ctaagcaaccgagaatggaaggaaatggccaggtggatcaagtatgaggaggacctcgaggcaggttctggtcgatgggg
aagacctcacgtggcgtccttaagtttccactccctgctcaaacttcgtcagctcattgaacgagatggtgtggtcatgc
tggacatggaggaacatgacatgcctggtgttgcttatcgagtcgtggaagagctcgcaaataagaatctcattcgccca
gacgaatcgcctcttctcatgagaatcctcctcctcaaacacaaacatgtccaggagaatgctcagtggtttggactgaa
acgaaccaacacgagcgctgtcagtctccagagcttgtacgaagatagagggaagaaaggtggcggtctcccgtctacga
cggacccctgcgttctggtgaggagaaacagctccatgattaagatgtccgcccccgtggacattatcaagtcccctttg
caacgaaccgcctccgggaactaccttaagccccccacttccgtagcggcctcctgtcccaccacaactacccaccacgt
cccctcatccatggactctggcgcattgaaggacaaacggaaggagagctgtgccccctcggaggaggatctgaagtggg
tgggtaggcgagacacaatgtatcgaatccttcccaatggggctgcggaggccacgatgatcatggtgggcgactatgac
gctctgcgtaaaccaattttcgtctttgtcaggttgtcagagccgcagttcatgttcaacatcacggagatccctgttcc
ggctcgatttttttccatcctcctcgtcccaccctcgctggagatggacatcattgagattggacgagcctttggagctc
tcatgtccaacaagcacttttatgaactggccctgcgagccaacgggaggaagaacctcttgacgggcatcaacgagttt
ttagacgatagcatcgtcctccctcccggcgactgggacaaccatgatcttctcccgatccatgtgctgcaggccaagag
caaggccatccgcctgcgtcgcctcaagaagcagatttcattcgtacggaataacgactccttcgtggatggcatcaccc
tccttccgcctaaaaaggatgactctgccagcagaggcgatgattcagacccgttcaagcgaactgggagactatttggc
ggggttgtgaacgatattcgcaagagattcccctattataagtcagactttacggatgctttcaatttccagtgcttttc
gacaatctttttcatgtattttgcgtccattggattggtaatcacttttgcagggttaatgggcgaaaagacacacgact
tgatcggaatgtcggaaaccttaacggccacatcaatagccgggattttctattcgcttgtagctggccagccactaatt
ccaatgggacccacaggagccctgctcgtgtttgatgagattctattcaatacatgtggacgatatggctttgagtttct
tcctcttcgagcctggatcagtgcgtggctcatactcatcacattcattgtcgtagctctggaagggagcgtcctggtca
aatggttcaccaagttcacgcaggacattttcgctgctctcaccgctctcctcctcatcttcgagtcggtcaacaacctc
gtcgagatttacgagacccatcccgtggcatccccgggagacaagagacccatatttctccacgtcaacacgaccaacta
ctcgctcgtatttgaggagacgaccagcccggaggaaatgcgggacgggtcggaggaagaaatgtcagcccagcccaaca
cggccctcctctcaaccatcctcatgctcggaactttcttcatcggctacttcctcaaggagttccgaaactcggtcttc
ctaggggaacggacacgtcgggcgttgggagacttcggggtgcccattgcaatcctttttatggtcggcctggatgttct
agtgacggacacgtacacgacaaaagttaaggttccagtcggattccaaccgtccagctcggagcgcggctggttcatca
atcccatgggcagagacaattcattcagtccttacgtcgctctgggcgccatcggccccgccctcctgctcttcatcttg
atctttatgagccagcaaatttgcgaactgctcatcagctccaaggagcgtcatctcaccaaaggatctggtttccactt
tgatcttctgctcgtcgcaataatcaatcttggcgcaggtttctttggcgccccgtggctttgctgtgcgacggtccgag
cgttgggtcacatcacagcacttaccgtttactccaagaacaaccctccgggagagaaacctactatcgtaaaagttcaa
gagcagcgagtgacgaacctgtcagtgtcaattctcgtcggatgctctgtgcttctaggtccactcctagccctgatccc
catggccgtcctattcggagttttcctgtacatgggggtcacttcgctcgcagctacgcagctttttgaccgtttctccc
tcctgttcatccccgtcgagtcccacccacaaacgagctacgtgcggaacacgcccacgtggaaaatgcatctctacacg
ctcatccaaattctctgcctcgcactcctctggttgatcaagtcggtcaaggccatctccatcgccttccccctcttctt
catcctcctcgtccccatgagactccagctgaccagattctactcggagagcgaactggaagccttggatgggaagcccc
caacataacggctctggacagagaaatatcgatagtgaagactgattgataacgataatagcagtaataatagtcgtaca
tagtaaactgtggtgataataaagatgagtgaaaagtcgacgactagcaatagtagcagcaatttagtgccgagctatgt
atgtaggtgcctgttactaactagttacatacaactgcgtgtgatcatattgtgaatatagcaaacaagtgaacaaatca
agagtagatgcatttgtaaagcctataatttattttatttactcgtcggtcgttaatgtcattctgttttgatcttcaat
cttcacgaaatttcaatttatttaaagatcgatctttggtgaaactgtgcaattagatatttttcaaagttttctgtaac
acaattattaaattgcataagaaactaaagctaaattttcatttcgaccgaaccctgctaaagtgaatttacaggattca
actatttatgcatcataatgtagacaaacaaattctgaatacataaatcgtg
>XLOC_004818.TCONS_00007971 WD repeat-containing 46
aaaccgcgtttcttcgtgagtgcttactgcccacgagacaaaataatctccacgttctgctgcatttctattctaacttt
taaatatttgtctagttaattaactaattgtttactactgactagtgcattagctaaaatgtcagttccagaagatccgt
tggttgtttccacggctgtcggtaagcacagccgtgggaaaggtctctcgtccaacttggatgtcaagatgggaattcgg
aagacgaagattcttaggaaagaggcgaaaattgtatccggggtagaacgtgcggcacggtcggaaattcttctagttga
ggactctggtgggattgaagtggacgaaggggaacacactctgcagcttaagcagtttgacatcaccaaaaagattgata
ttgcatctgccacgaaaggatttcacctatcgttggacgagtttggaccttacaagctacgatacacaaataatggacgg
tatctcgtgctgggtggcagaaaaggtcatattgccgcgtttgactgggttacaaagaatttgatgtgtgaaattggcgt
gagggaaagtgtccacgatgtggtgtggctgcataatgagaatatgtttgctgcagcccaaaaggaatggacttatattt
acgacaatcagggtatagaaattcactgtttaaaaagtatggatagggttatcaatctcgactttctaccatatcacttc
ctacttgtcgggggacatcagtctggttacctaagttgggtagacgtctcgattggaaagattgtatcccaatttaatgc
tcgcagtggacctgtagctataatgactaccaaccccgcaaatgctgtagttcactgtggtcacacaaatggaacagttt
ccctgtgggctcctaccgtccgaaaatctttggcgtctattttgtgccatggttgtcctctatccgctgtagcggttgat
aacgtcggacgacttatggcaacaagtggacgagatggatctatgcgtatttgggacttaagaaattcatacacacccct
tctctcagtcaaagtaggcatatcgtcattattacagtttagtcagcgaggacttttagctatggctacttccactgatg
caatgatattttcagaagtcagtcataaaaccaagccatacttaaagcatgttgccaatagccagatcagttctatgcag
ttttgcccttttgaggatgtgttaggggttggaacgaatcgtggctttgactctgtaattgtgccaggtgctggtgaacc
taactttgacgcacttgaaagaaatccatatcaatccaaaggccaacgctgtgaagcagaaatcaaaggacttcttgaaa
agattcaacctgaactcattacgcttgacaacaacattttgggtgaagttgatacacacgcagttagcagtagtttggac
aagaaaccgaattacgtgaagaagaaagacattcaattagctcatcggaagaagaggaaaaatgcaaaactcccaaaaat
caaggaaggcttgcgaacagagctcaatcttaaactggcaaagagtgaacatcagactaagaaacgcgaagagcagtcaa
agaaaactattcaaatgtccgatgacgacccactatctcgatttgccaagaaatccaagtaaagttgatgcgcaacgtta
ttttacaaatactgttttaattagaattatacgaaatttagtaattgatcgtttgttttactattatattgttattttag
aatcttcataattatgctttgtatataataataataacggaccgctgtatatttttctattttcgttattattttcacaa
cattgcaagtaatgaaggtcatcatttaagacaaaccgaataattggaacttcttgttaattaaatataaagtattgtta
tactaatacatgcacaaaatcattatacaaatgttgacatcttcaattcctttacacgctacatgtcaatcagtgaagcg
ataagcccacaatagtggtgtggtggatggctggatgaataactacataaattagtaatgataaactcaaatgtgataat
ggggttagttttttcctgttgcataatatgcaatgaaccacttacaatttggaacgcaagccttttgtcttaaatatgat
aatgaatttatatcattcaacaatgtcattgatccacaattaatttccataaacagtgcgtttcgcaccaatgcgtacta
aatgataataatattattatgacttaacttcacgcatcttcatttcgtcacgtgtaatgccatgtaagctaaattgatga
cgcaccagtatagtctgaccaattaaattcccattatgagtcccatatataaatgagcttgataaaggaaatctacagta
attggatactctttgctgacatagacgaacggactcttattcttctacaaatccatcaacatgaacgcggtttggggtta
cctttgcattctgggaatggtcatggggagcattactgcggcacaagagactttggtgaaccgggcagtgtacactttcc
agaataagggcgatttcgggtttctaacttcgataggaaaagccaagtttgccgattcggatcgatggagggatagtcca
acgcaaaaatggcgagtggtcaagggatatttggggtcatcatacatgctgaagcctacttcggatgagaacatttcggt
atttgtcgacggaaatatggttggagtggagcactccggatttgctttgtccagctctcaatattggacagtatggcagg
ctgaccaaggattttatatcatccgtaactcccaaacggacgagtgcctagaatctccagggttagggaaacgagtaatc
acctccaggtgcagaaatatccgagagcaacaatgggcaatgcatcgtcgctaaataatcccgattagttgattgatgct
aaatatgatatcttaaataaagaaattacaatcgtcattattatgctgacatattattattcctgatcagtggtggccaa
actaggcgttacaattagcgcattattaatattagtttactaatttactgacaagcataatttccactaaatgtatacat
acatacacaatatatgtgtatttattagcatcaaaacgtataattagttagtagtagaactgatgcgatcctggagtgtg
acgatacttacttgacaaataccagtagtctcttcgacccatcctgtcagtaggatatgcccaacggtaaagccaataca
tg
>XLOC_021048.TCONS_00034892 Macrophage colony-stimulating factor 1 receptor
tagaacaatttgtattaggaaatttacccgagctgcagtttacccattctaaagttggtactcggaacggttgggtgcag
catttcaattcggcagtaacattgtcatagattagttggtcgatgaaggcaccgtcttcatggcataatttacacaattt
tgtaaaaagatttaatagaaacatgcactaaatttaagtacgtacctcccggatacatttcccaggtatgcatcgacctc
gactcgttgatactggtgcaatttatgagcgtcagattcgtcagatctccaattttcgcttcttttccggtgggatcatc
ggagaaggtgatggtcacattttccttggattcgcatttaaacgactgggtctcatttgtgaggatttgcatctctttga
catatggagtaacacggatggcgtctagaattaagagcaaatggactgaaacacttgtaaagaccgtacaaactggaggt
gtgattttttgtgaggctgaatccgtacaggggatcaaaatttattgggtgatatttggcctcggatccgtcactgggca
cggaatgagaacggaatccctgtattcccacgctctatttgttacgcttcgtttaacgagtatttactaacctggaacaa
aaacgttaacgtttgccagaatgttctcctgctggttgcgatgtccaaactcccttgtcgaactgatgctattcgaccta
cgatttgattgtccacctcgccaaatctgagctttgccgagtacccgtacgcgttggcgtctaggacggaaccgtttaca
acccggtttgcaatatactccagatttggtgactgaaaatatagtttagcataagaaaaatcgacggggtacgacgcgtt
gcaatccagggcaaaaaatgtgttaagttttgacccggaaactccgtcgacagaattgtttagaatttctagcgttgttt
tatccaggattacgccggtagtagaattgatctcaatttgtttcaggacttcgcccgattcggtttgaattgatgcccgg
agttgtggtgattctaattattatattttttgtcttatcttagcaataatcgataagttatcaagttatcttacccctaa
cgaatatcaaccctgtcacatttctccatgttgttcgagacgataaaactggagcatagcaatgaatcgctctcacacta
gtatcattaaacttaatctcaatctgactaaaggacgtgttagagttcatattatcatctaaagaaaagcagagaaattc
aaaataatgaaaaatttcgaaatgtaaaaaatattttcattacacgaactatccaagaacaccgagcttccattattgta
ctcgaccctccacacgatcccatttgctaaaaatagttcggaaaagtaacacagaaatctttgccgttccccaacaagtg
cgtttttcgacgttttcgaaagtttcatgatagattcgctagcttggacttttcctgcgtcaaacttgtcatccgtgtaa
gctttaaaaataaaaatacatatgtacaaattaattagcaaaaagtgggcaaagattggcacgcatgttttgcataaaat
tttaccctgataaatcctgtacgga
>XLOC_010987.TCONS_00017962 ---NA---
attatcgtctgttatactaattgtagatatctccattatgtaatgcaaggtttagtaatggtgcttaatgataatacaca
acttaaagctaggtatatttattttcaaacaacttcattcaaccatttcactcattgcttgttaaaatatgtaataaatt
ggacaatattttattttcgagtttgatcaatcattggatctaaactttaccaacttttacggacctggaaatattgggat
acttttacaaatatctgtatgcgacgtgaattaatcatgtcgtactttcctcccgttatcggaatcggaatcaagtacct
gcagattttggcagtgctggtgattgttgccctaactgcatggatgatctatattacgtgaaaaaccttgataaagcgag
attagatagactaaggaggctca
>XLOC_020967.TCONS_00034707 acylphosphatase-1-like
gtctgcccattcaaaagttattaagggtcaaagtagttggagactcaaacgccctttttgaaccaacgattttaaaatga
attttttatttgtaactcgaccatttgtcgcaaccgttaagggagactaacgttacctagatacttaaagtcaagcaatc
gtgggcgagttggtttggatttttgttgctgagaaagtagtcgtggagatggatcttcaagcatcaaacatcaaaccaca
attttttctggatcatgctaactttatgcgtcagtatactttgaaggataaagtgacacaggacacattacaggctaagt
aattgccgactaaattgtaatctggtctttctgaccaaaaatgaattcgaatccgtcaaaatctaaaccatcagtgaccc
gaacgtcactcactagtcaacgcggctctctcccgtcaactactactggtggcttggtgtctattgattttgaaattcga
gggaaggttcaaggcgtccatttccggaagtacactcaaagaaaagctacggaactcagacttcgaggatggtgcaaaaa
tacggaacacggaactgtggctggacgcatggaaggtgaaaggttacaaattgacatgatgaaagactggttgaagcgtg
tcgggagtccaaaatcacgaattgatggggcagattttaagacggccaaagctatctccagtttctcttatggagatttt
caaatcatcaagtaattctttaattgaacacatttaggatgtaatcaaactctttgtgctttgcaattcggaaataaatt
acacacattttttcagtttttatattgaaaatattgtagtatttattatcctatatccaaactaaagttccacatgtggt
caaatttcaaatggaaaaatcttggtctttcatcgtaattgtggtataattctgacctagaaatatagcgttgcatttta
ggaaaggctgcagatcttggacttggccagtaatgatagtatctcctcattctgactggaataggttgatattggtacat
ctgctgaaacataaattcaaatatttagcacaattaccatatcgctattaaattattttttgcaacttacttctgggttc
accctcctcgatcggacatgtcctgtgccaaattgaatttcagaaacaacaatcacaccaaagcacaaaaaccacaacgt
gaaacaccttcgcagtgatccttccatgattgctcgttattatgtgagatcagcgtctgccgtagttgtaccacggcaat
aaacgtgtggcaaatgaatggttagcataatttaaattagcagaacctaggaaaatttggttggttggtccgttatccag
ttacacaatttggcatatatacataaacttttttcatgaaccccataatatgctgtattcttatcgcagcgatctttacc
ataaaacagacaatagaaagtaaagtaagcagagtagaaagaataagctatcgtagttcatcccctgttggaatcacagc
aagtaaggcaacaagtaaaaac
>XLOC_010529.TCONS_00017352 copper amine oxidase
tccagctaattatgcatgtacaaacaccaatgtatttgattattcaaaagccagcgttcatttataaattataattcatc
cattgaattcaaaaattagaggcacaaattatgcagttattcttactcctcacctttactttcctcctctctcgaggaga
aagcatccataaattttctctacaaactcgccatcctcttgacccactatctccccaagaaatttctgacacggttgtaa
ttatcaaaaattactcaacacatccaattccttggctttacatatggattacgctccaagaaccggaaaaagcccagctt
tttccatacttcttaaacaacacgattcctcccgaatgcgtcattccacgtcaatcattctcaattttgattaatcccca
agatgggtcagtttttgaagtcattgttgacctgtcgacgaagcacgtccaaattttcgacaaagttgataaatctttac
aacctacatttgcctatgatgagttggatgccattgcgaaaatgttattggaggatgaaaccattcaagcacggttgttc
aagaatcactgcaccaacttgagtttagttgttccagacgtttggaaatatggatatgatggagataaaccaaattataa
gaaccgtcgtatggcccaagcttatttttacgttcgagaatttgagtttggcaattatttcgctcatcctctgagttttc
tcgcagtgattgatatcatacaaaacaaagtcctcgaattagaagaacttcctatttatgaagattcaaaaattcctaca
aaccttgacattattcccaaaccaaagaactctaactacgacccgatcgtgttgccaaaagaattttacggaccaagcct
gaatccgatcaaaatcgagcagcctcttggcccaagtttcgttatggaggggaattacctgaaatggagaaagttcagtt
tgcggataggctttaatggacgagaagggctagttctgcaccacataaattacgatgatgctggaaaacttcgaccatta
atattccgggctgcactttctgaaatttttgtcccgtatggttctccgagagctccatatcatagaaaaatgccatttga
cgctggcgaatacggagttggcttcaacgttaatgaaatcgatccacgctcagaagtttgcaaaggttccgtcgtctacc
tcaactccaccgtgaacacgatgtccggtgacgtcaagaaattgatgaatacgatatgcatttacgaggaggacgctgga
attctctggagaaagaaggatcctataacaggacgcgccttaacattacgagcccaacgactggtcatctcgatgtttgc
gacactctccaactacgactatcagctgaggtggatgttatatcccgacgcgacgataagattcgaaaccgtgctgacgg
gaattgtggatttgaatcttgcagctggtgggacactgccagaaaaacatgggacgcttcttggagacaacgtggttgga
caatttcatcaacacttttttgtgattcgaatcgacacagattttgatggattgaataatacagtgtcaactgtagatat
taaacgtgatattgctcaaaatccatacggcaatggctttcattctgaagaaaatgtgctcaaatcgtctggccaagctc
gtaccatgacatctgcagcgacgtctcgatcgtggaaaataaggacatctcaaattaatccggtttcacttactgcaaaa
tcatggaaattaatacctgaaaatggtcaagcacccttgatttcatcaaatagcgaaattcatccaaagtcggcgtttgc
aaattacagtgtctgggtaacaccttatcgggaaggacagctatacgcgggaggaatgtatctcaacaatagcgggctac
cagaatgggtaggacacgatgaaggagcaaatgttgaaaatacagatatcgttttatggcatgttcttggcctaacgcac
attccgaggacgtgtgattttccagtgatgcctgccgaatccgttggattctggttaaagccatcgaatttttttgcagt
gaatcctgccatggatttgaaaccgttttgaaaaatgggtcaactaatgtaaaactttcatgggagtgaaatgagagaac
aatgcacaaaattaataaaatatttcctataaggcttttattctagcgtgattattttaaattccgactttccatgtttc
atacaccttctgataaatacaaacatgcaaacttattggttatctcaattgcttcctcataattaagtctagggtcgcaa
tacgtcgtgtatgccgtgggttcctcatcttctgagagattgcattccgttacattttctcccgtcgtttccaaatggat
tcctcccaaacggcttcccatggcggcgtgaatcttcacagttaattcgagctctttcagcatctactaaccaaaaatct
tgacattaaactaagaaaacaagccccgtcatcaattgacttctcatttcttacctgatcggaatatctcgttttgtacc
cagcttgagtaacttttgtatttccatgacacggatcacaagaccaaatcactgtaaacccagcggatttaacagcatcg
atatgcaacggaaggatgttctcaacctgttgcaatttgtagttaatatatgataatataaacttaataagtcattaata
atttgaaattgtacattagctactccgtatcgtgtaattagtgttatcttcttttcatgtgaattcagacgctttatcac
ttttatcaattcatcgcttaacatcgt
>XLOC_009584.TCONS_00015828 hypothetical protein Ocin01_04803
gtgaaacgaattcgccgacctctgtctaaaggccatggtcacatctttaagatcctcttctaccctcatcatcatcatcc
cttgtgatgcatgagtgagaataagggatgaaaaatccgagtcaaggttctccaccatttcaggtacccttaagtgcatt
cttgttgcatccctgctgcaacctgtgactggagaaatctcacctgcatctcaagtcctcctctcccttaaaaaataaaa
tccgtccctgcgtcacttcctggctggctggcttggcccttaaacaaagaagtctcctccatataaaaccaagcctgcca
cccactcccctcctcaattcctctccagccctcactccaaacacgacacaaagttccaaagtttctgaacttttttctga
aaatggggaaatttctccaagtcatcttcctcttcgggattctcgtctctgtcgcgttcgccgctccgaaagaggagtcc
gcgagtgtagaggaggcgaaggaaaagtcgtcgtcgtcgtccacgacgcgcgacgtcgcggtcgtggatgacacttggtt
gacgtatttcacgaataattcgtacatcattggctccgtggtgttgggctcggtcctcttcatcggtgggttgggggttc
tcagctactatgtctattacgtctacgccgcctacgacgcggtgcccgtgaccagtaatgcggtctataataccagccct
ggacaaccgtacgggttcaatggtggataccagtatgcgacgggaagggccatggacgtttccggaccgaactgggggat
gaactttgtcaaggttttggactacattgacatcgctcggaagaactatgaaggtttcgactggcaaaatctggactgcc
agaaacgcgtcctttgcgaactcagccaggaacacagccttactggagagacgggacggaagattacgaacaattatttg
ttgagattcgtcgacgtcctggacggtcttcccatcccgcagataatccaagcttatctggccgaatacaaggaagccat
cactgagggaaagaacgccaagaaaacttgtaacgagatttactctcacaagtgcaaattctcgctgaccaagctcgtcg
aaactatgaagaaggagagcaagaaagagtaaagagggggattttctggggggaatggacttaatttcataacaattaag
ccatcaattaatgacaattggattgaatcgtttgaaagttttttgaaattcgggtaatttattgctgtttttttttgtaa
aatcattgaatttttttttgtcctctacaaaatcaacttactcaatgcaataattttagtttaattgttgactcttaaag
gctagttaatttaattatgattataaatacttgacatttttggttcgttaatactgtgatgactgatggacgcatacata
caaaaaaatatacgaaatctgagcgacgacttaattagtgacgatatttacgtattaattatataattaattactgaaat
ggacgcttaactgcacaatgtgaccatgatttagacgaaaaataaagataaagtaaaactgaaaacaaaaccgacatgtg
aaaatgacgctgaatttcttgaataaaaatgaaaataattaatatttatttatgtaaaatgtacaacttttaagaatgaa
atgaacttgtacttatcaatttttgctcatcttttgacatgaatgataacacagtcactgatcacttaacagtatcgttt
aaataaatatcaatatcgggcacagcataacgaaaatcacttaaaagtcagcagacctgctgattaaccctgataatttg
accaccaaaacaattagcacttgtcttttctagggcataattccacattttataaaccgttcatgactcccgagacgttt
cagttcagtcattcatcatcagggtcgtttaatctccattttttcaccattaacttggatcattttcattctgctgagaa
aattcagtaaaaagtagtgcacgcatgggacagacaggtaaatatgtaggtggagaaggtcaaaataaggatttttttaa
ataagtggtggtggtggtgctaaattttaaaatatagtcaaagtttccgtggaaatgatcagaaaattggtggtgacatg
agaggaattcgataccggaaaagggtcgacggggtggcgtcctgtctatttttctattttgtgattcatcttgttactct
tttcgtgatgggggcggacaacgtgtcagtgtcaagttcgggtaaaaaatcgagaacattttccgacttgttaaacatcg
tggggggtttggggggcggtggagggaaaccggaagataagacattttttggggaggacgccgatggaaatgagatcttg
gtagggacctggtttcaatatgggtcctacaccctagccacggccatgtttgggacgggatttttggtcgcgtgtgccgc
cacggcggtttattatgtactttttgtcgtcacggatccgaggcagagtgggttgacgaagagtaaaaggagcttgtcct
caacgacttcagcagttgatcggattggtaaactatttaccacggtggatctagcgtttgacctgtatgacaggtttgac
tggagtagtgacgaatgtcggaggaggatgtggtgtcattttaatgggggaaatagtgacgaaaagaggacctttatgcc
agactgggttaagaagagtaattattggaatcttctaaaagtggtcagtttagatgacgcgacgaatttggactgctccg
aagatactgatgacgtctgtacatttccatttgacgagtttgggaataaagttaaatcgttgtatgattaattaattaat
tttaatttttgtatgtattgctcaacttgaatagcgttttgaataaataaagatgccaag
>XLOC_022037.TCONS_00036491 ectonucleoside triphosphate diphosphohydrolase 5 isoform X2
tgcaaattgggaaaatttttgagtgaaagtttttactatgaagagagaatgacaaattcggaagaggtccaccttcgcag
ccgggaaaaatcaagtggaagttcgggatttggtgcttcttcaaatggtgaaagttcctcaaaattgaatactaaggata
aaatgaagagggtgccgggaggaggtcgtcccaggaacaggaaggtcgtaattggtggtcttttagtcctcgccctgttg
gcctggatgtttctgttcaacgggtccagcaccccgatgcactcggtcggatggttggatgagaacgtgtaccttcgatt
cggacttaacaaagaggtttatgcagtcgtactggatgcagggtcgacggggacaagagtgcttgcattcgcatttcatc
agtccgtgcatgacaataatttgaagctgaaggatgaactatttcacgaggttaaaccaggtctatcctcatactcggat
gatccacaagcaggtgctgacagtgtgaagcagttattatccagagcaaaaatattcattcctcaggaacattgggctaa
aactccagtttccctgaaggcgacggcaggacttcgtttacttccaaaagcaaaggctgacgcaattttagaagcggtgt
caaatgtgatcaaaagtattggattccatgcaacagaggattcagtgggaatcatggatggtgtcgacgaaggtatcttc
tcgtggtttacggtcaactttttattggatcggataggaggaccagtttcaaaaactgtcgcagcgttggacttgggtgg
tggtagcacccaaataactgttgcttcctctccaggtacaattgaattccttccctcagaagacattcaaaacattagcc
tctttcatcaacaagtgccattatatacacacagctacttgggccttggccttcaagctgttcgaaaagcggtattatct
gcaaatcagacaaatccagaatcaactgtattggaaagcgtttgtgtaaaccctgtggtttcaagggaatggacttatgg
aggcgtcacttacacgatgaagggtgtccaaactggaaaatttgaaaaagttcagtataatggttttgctcgcaaagaag
cagtcgcggactgggatgaatgttacaaagtgattgtcaagattattgaagaaaaaggcgttatcaaaccaaaagactta
aatcggcaaatcgttgttatttcgtatttctttgaaagagcggcagaagcaggtttagtcgacccactggaaggtgggaa
gcttaccttacagcattacttggatgcagggaaacttgcttgtcgaactgtgaatgcggacctaccacttgcctgcttgg
acttgacttttatgggcgcaatacttcataatggatacggactagcaaaatctacgccacttttagtactaaaaaaatta
catgggcacgaattaagttgggcgctaggtgcggcgtaccacattcttcaaaatggagggtaataattaataatcataaa
taatagtcaattacagtccaacacacatacacaacataacttgcgtccagtttaaatttttgtgtgaatcctattcctct
aaatatctaaatgtagccatttgtctggtccccacattgtgaaaagtatataaccgatagactataacagactatatcaa
cttatgatatgatctgcattgcatgatgataagtatagactatagcaaaaggcaagactgtgatattcttgcacattttg
ataatatttctctcgcgtttgcaagaaatatgtaaaattcattccccatttattactataaataatgccttgtcgtcgag
tttattgctccaaaaccatgcatctggttcctctctttgtactgatttatgctaataataacgtttcagcgttaatttta
tttttggacttgtagacaattaaatacgtcgtaatcaataaataaacttcgctcaattgcattttaaaaattggtgcgaa
ctgctattgcaatagcaatattaaatgaattatttactgcatatataataatttcactccatggcaggatttatttttcc
ttttgcgagtttaaatacaacaaacgaaaacatatcataaaatcaaagaaagtgtcattcatgtctacttaaaaattttt
ccttgattaaattttctgccttccttgtcagtaccctcccacgaaaagtagtcttggaccattttcttcgtttctggaga
gttggggtccaactttttccaggtgtaaacttcataatcaacttgccagtctgggctaagagtgaaagccaagtcctgac
cacgccagacccaaaggccagatatggtgctgttgttgtcttcaccaaacaggcaagcggatgcaaacgcgttcttacgc
atcttgtccaaacgttgatacatgcctataaaagtatttgagttaaaaccaattagttcagtaacaattataagcaagat
tgacaatatattattatattatgaatacctgagataagattgcagctcatgaataccttggtgagctcggtgttgaaatt
atactctccaatccaaatggagtaattctctggatcaaacttttcccaaaagtaagggacggacttatcaacatcgttgt
tggagtagaatcgcttaaagtcgtccatattgaaggttcctttaggaagagcgtccaagggatccttggactttggttcc
tcagccaaagcagcctctgctgcgtccatctcttcttctggttcaggttcctccttcttcggggccgctttgggcttttc
ctccttcttcttatcttttttgtcgtccttcttggcggcgggttgttgagaaccacc
>XLOC_024489.TCONS_00040885 Methyl farnesoate epoxidase
tggagattaagccacgtatgtgttggatagtctgtagaaagcaaaatttaataacgattattgtgattgaagagtgattc
agtcaatgcacagtcatgaacgaatatttcaattaaaatttacgaagttttcggaaaactgactcatctccttcgttctt
ggttctcttatttttgctggtttattgtcagcaataaatcaaggaaaatgatcacagaatttattctgatcattattgcg
ctgggtgcactttattcctggtggaattctcggtcaccaaaaaaacttcctccagggccaagtccgttttttcccaatct
tgggcaacatccctcaacttatcaagtacaaggcggaggccagctatgaaacctttgacaagttggtagaagtatatggt
ccagtagtttacattagatttggcgcaatttcacaagtggtggtacaagacttggctctcgccaaagaggttttgtccag
cgatgtttgggtggatcgcgtgtttgacgaatacattggcgaaagatcgtggggaaagtcactcggcataattttctcgt
ggggcgaagtgtggaaggaaatgaggagattttctatgagaaccctcagggactttggttttgggcgaattcaaagcatg
gaaagcgtaattgacgacgagattacgctggtgctgtcctccctcgaaaacgttacctcttccaagaaggaaatgtccat
gcgacagtttttcaccgtgtcgattctcaatatcttgtggagtatggtggccgggttcagattttcccatgaggatgtta
aactcaagaagctcatcaatttaattgacgaaacgtcaaagaataatcccgcgaaggctggaatcgtccaagcgttccca
ttcctatttcgatttgtcaaaaactcccaccgtgcaaaccgtagaagaatctttattgaagaaatgcaaaacttttttag
ggaaatcttggacgaaaggcgtaaaagcggaagctacaaggaggacacccccaaagattttattgatgttttcctccaag
aaattgacgctcacaagaacgacgacagtttgacaaacctttacacggatgagcagtttattatggtcttatatgactta
tttgtcgctggggctgaaacaaccagcaacacgctggaatttgctatgctttacatggttcttcatcctgaagtgcaaac
caaggttcaagaagaaattgaccgagtcgttgggaagagtagacgagtcactttggaagacaaatccaaaatgccataca
cggaagcaacgcttttagaaattcaaagggtggccaatgttttgcctgttgtcattcgtggttgcaatcaggacacaaat
attgcgggttaccacattccaaagggtaccttggctggcatcagctcaattagtttgcataacagcaaagccatctggtc
agaccctgacaagtttcagcctgagaggttcctggacgaggacaagaccaacatagtcaacgcgaacaagatcctgccat
ttggccatggaaagcgtgtgtgcttgggcgaggccttggctagggcttccctcttcagctacttcgcctccatcctccaa
cgcttctccctcacgccgtccccagaacatccacggccctcgaaggttcccgtgaatggatttactctttcaccccagga
gtactttgtcatcctcaaacagcgatgaacataatcagtcaagctcctcgtatcagaatttcctgaagttacgtctttaa
cgattatgcatgtgattatattaagcattgcttcatttagttggtttattaattacaaaataaatagagaagttacccat
ttcctcaacttgctcaacgatatccc
>XLOC_012926.TCONS_00021005 ---NA---
aattatcaaaattcatgcataaaaataaattggaactttgacaaaagtagggatagcgtaaatatgtacaaaaaaattaa
tattaattaatattttacagaataaattaatttaagttaaatataaatcaatgtacagattcatcagatttgggattatg
gagatattacaaaagattttaggaaataaaaaaaaccaatgctagaaatgtccttattagtgtttgactaactaattatt
tgaaatttgtgaaattatttttatataccattccgtaaaaagtatttatcgttatttgtgccgtctagcgttatattggg
tccgacgtggttaaactaaattaaatttataaaatgttgcgtaacgatgtaattaattaagattggttttacctttgttg
attgtaatctgattaaataattacggtatcttcagtttactagaaaaaggcgatgtacacatgtctcaaatatattctca
cattatttcgtgcttttgtaattagctatgctataattaatgaaataaataaacaaattgcccattatcaaaaactaatt
gaagacgtgttagaatttccaaagccattcaaatatttttagcagtttcattttttcagttacaaatttatacaagaaat
caaagtccgagatgaaatacgactgccatcatctccataagctctcaagtgttgaactgaaaattagccagatttcctat
tctacatattctattcgactcggacaattacaaaacaggtatgcggaaggaaacagcccgcgaaaagcagcccataaaaa
acagccgacgaaaagcagcccagcgcaatttgcatcccgctgcaaaaacagcccacgataagcaaccctgac
>XLOC_000768.TCONS_00001100 ---NA---
ggatgccgttagaaccattagtaccacggtagctaggccgcaaaatgatttgatcacttcgcccccaacccatacgaata
caaagattcgtagcagaattataatgaaattggaccctgggaaaaacgtgtattgactgagaacatgaagcgggtctgtg
tcgcacaggacaaaaatcgtgttcagaattaggggaaatgagggacaaatttgaataaaggtgttcagcgctgtctacag
gaattcattgacggggggctcgtggtgaatttgacccaagcctgaggaacaaaaagatatatgtaaactcttagaaacta
gtagtaaaataataccgagcggttttcatacatatatgattctaccaaactgcagtcgaagaaacccggtaactaagtta
ttaccaggcggagtatctatttatgtgattctaccgcatggtaatttatttattactgagtggtagacattttgtaacca
aaccggtaataaccccggacgcgaaatttgaaaatattaccagttggcaactatttttctaccactcaataataaattaa
ttaccatgcggtagagtcacatagatactccgcctggtcactctgtttctctctctctgcactcattagtggccagagtt
tgttacggctcttgcgatataagatggcccccacagaaactttgaccccaaaaatctcatggtccaaggcatttctcttc
ggacaacaaaagccgaaaatatagctcttctaatggagaaaattctggcatcaggttgtcagactcgaaatgggtaggac
catgacttttttaacgatttatgtgtaagtcaaaaaaccgccaattttcgaattttgaaacttttgatgcatcaaaatgt
ccgcattcatgggcaaattagaattgcaaatgcaagttggggtctaattcttgttgtaccgagtgtgcattggatttctc
atttttcccagtttcttttctcaatttttaaaaggggggtggctgaatataattcaaaaatagctatgctgaattgacgg
ttgcacccggaactctacttgcaagtttttatatttaaccttttaaaatgtatggaggctttttggcctccttggaaacc
ttgcgttgctgcgggaggaagtcttttagcctcctaaaattttcgggcttacttcgggaggaggtcaataaacctccacg
aatttgtagctatggtgcgggaggaggtcttttagcctcaacccaaattttttctccactgcgggaggaggtcaatagac
ctcgttaaaaaatatttttttcgctcttcataactcataat
>XLOC_008016.TCONS_00013393 ---NA---
gttgaactccgttgaatttcagtctcattaacatatcgggaccaataattgtaactgattaatgtataatacgaacctga
ctcaatcgctcgtcacctcacacacactttgcacttgggcagtaatattacaagtaattctttgtgcactgtcaaccttt
cctcaaatggttatgatgagtcttaaacctctcaaccgaaagcaaaagctgaaaaagagtcgttaaaaaacaagcgagcg
gatatggtccataatgatgaatggatttgttattgtccatgaataaattgacacgtatttaggtacggtgcatgcaccga
ggttagttgttgtccattaagacacacgttccgagaatagggtttcattattggagccacgataagcaaatctcggcacg
acaaagggtaagtacataggttgtaaatgatgcattacaaattagcaaggcggagacgatgtgcgaaatacagatgacat
aaaagtgtctgacatgtgtctcatgtaaaatctggacttgaaatcagtaaagttgcatgcaaaagtagagtaaaaaaggt
actgtagccagagaaatgacgtataaaagcgtgttaaacctcttttccaggtttcattctgagatcgtcagtaggaactt
tgttggttttcatatctgcctgagcaagggtggcaaggttttcgcccttacgcccaagtcgatttcctacccttttgata
catttttgaataatttcttttaatggcttcatcgccttacgacctttagggaccttggattgttgaggggccacagtcat
tggaggaggggagaagaggcccggagtttgacgtctgat
>XLOC_013538.TCONS_00021991 Chondroitin sulfate synthase 1
acactgctgagagcacagattccgtttgcatgcatgaacaaagtgtccgacgaaagttttaagcttcacatgcaaaagga
ctggaagttacccaatcttcacttgattgaggatttagtgtggtgtacttttcaaggtcattccccgtgtgactgatcac
ataggtcattagctcatttttagttttagaaaatggggctcagatcaaggaaaaaaacagtgttaatcttcctattcttt
gtcggcctaatcattggacttgtaatttcgtatggaatacgactattatctaataaatcgagtttgtgtcgtcaaacaaa
tttggctccttctacatcctcctcaatatcgagcgcagtagtaaagttcccagaccaaattgtcaatctcgcgtccaatc
aatggaacacgtcgtttggtgacagtagtggcgatgacagatccagctcctccccaattactgcgagtgttcaacgagat
gataaaccgagacaattgctgtttgtgggtgtaatgactgctagcgtatttcttgccacgagggcgagggccgtgtggga
aacctggggtaaaaccattccggggaaagtggttttcttcactggaggcaatgcgtacagcgaagaaaggagaaagtcat
ttaacgagtccttcccattggtcctcctccccggagtagatgattcctaccctccgcagaaaaaatcattcatgatgctc
aaatacatgtatgaaaattatggagacaagtatgaatggttcatgcgagctgatgacgatgtatatgtgcgtggtaataa
gctggccgagtttcttcgacaaattgacagccggcacatctactttattggtaccgctggtcaaggcaatcaggttgata
aggggaccctaaacttggcacacaatgaaaatttctgcatggggggtccgggaataattttgtccttccaaactttgaat
aaagttgctcctcacgcccaacaatgtctaaaagatatgtactcaacccatgaggatgttgaagtgggacgatgtgtaaa
gcgatttgccaaaatttcctgcttgtgggcttacgagatgcaaacaatctttcatcataattctagtggagatttggctt
tcactggaaaattaaaacgcagagaggtgaacaaagctattactttgcatcctataaaggatttcaagcatctttaccgt
cttcacgtgtactttgaggggctaaaaattcaagacatgctctacgaaaaaattttaatccaacgagacatcaattacat
gtcacagtttctaccgctaaataaatctttgaagtacaacaaacagcgaggtcagtttaatcgaaataatcttgctattt
ttgatgatgggcattccactgaagatttcatcggaagaacaacaggattttctcccagcctaacaaagttttccccaacc
aagctaaacgacataattgactgggattttattggcaaaggaatattttctgctggaacaataagtccaaaactaaagct
caagagcgatgggaaggaggccttggaggatattgtcagagaggtgatggacataataaacggctactctcgggctagag
gtagaattgtagatttcaaggaaatcttgtatggatatcgaagagtgaatcctgtacatggatcagactacattcttgat
ttgctcatgacttatagaaagtacagaggtcgaaaaattactattcctgttcgtcgccacgtttatattcagagaccatt
tagcccattacaaataagtttagttgaaccaatttcttccgtcgaagatcaatccatagtagttgttaatactgtaaaga
ctaaaattgtaatgatcgtcccgttggcaggaaggtactcaacattcaagcgattcttggataacttccatttcacttgt
atggagttgtatcagttggataacacctctcaacatgtttcgccaactctattcgatcttagtttagtggtagtgttatt
cggcactgacgacgagaaagacaagtttttacacctggttcaaagaaaaagggatttattgtcgtggggaaatgatcccg
aagagacgcagtgtaaaattcaaatggttcagctagacacagagtttgccaggggccaagcattagaaacgggtatatct
caatgtaacgatgaagatcttctatttttaatagacgttgacttgactttcagtgcagatgtgttaagaagagtcaattt
aaacacgaaacagggacgtcaagcgtattttccgatagtatttagccagtacaacccaaagttttatagcgacccgacga
aagatgacaaaggggcttgcaaacatattaatggcgacagtaattttagccaaaacctcgagtgtcaaataaattctgat
ctcgggtactggagagaatttggctatggaattgggtcattttataaatctgacttccgaaaagctggtggatttgatac
caaaattagtggatggggaaaagaagatgttgcattgtttgacaggtttttacaacacactaatctaacaatatttcgtg
gaccagatcctcatctagttcacgtgtttcatgagaatgagtgtgaccgaaaattgccaaaatcacagttggaaatgtgc
cttgggtcacaagcaaacacgctgggaagcgatctaaatcttatgaagcaccttttaaagcaaaggcaataataggtaat
aggccggttcgtaatataggggaattatggggcaagtttaataacttaagtcctgtttagtgttatcattttcttgtgtc
atgtttaatcgactggcttcactcaactttagacaatattatgcgatgatttagtttagaaagcgactataaaaagcttg
gccgatacttgattaaatcatgtcaaaaagtttctcaccaagcagacagacctcgcaaaacgctaaatgggtcttatcta
tttgcatctttaagaggttggattattacaatgtacttacatatggattctgataaatgtttattccaaatacacataaa
aatacattaattaaggtacacatattaacacataatttttatctatcatatcacttgaaaaagtgcatgtatttgtacaa
tacgagcgttatgtatgccatgagaattttctaatctggaatttgattggtgagaataatattcctatgcatgacataac
gatggtgtgcgaagtaggacaaatgtaaaacaattgattattattttgtaaaaattcctagtccgcatcaaacaccttac
atttatatcgaggtgcatcaaaataatagtatacaataaaagtaagccttattaatcaaactatataatcattaatataa
taattatgcatgttgtcagtcaatcatctaaataagtatgtgtatcatatttgaaatctgaaattggtagttgacaaaaa
atacataaatttgggtgatatacagttaatccccgaattgcataaaataaaatctaatgatcatttactatttttattgt
tcttccttgaaaatgagattttgagagtgattctaatttttcagaagacttgacagcttccctgttatatctcccactag
gctgacctgatacaaaattaggtggaccgtattgtggtctgcttccaacgggagcttgaaaatttgctataagtgatgct
ggcctaatgtcgtcgatagaaattcctgaactcccagcaccagtttgactagatcctgtttgatacccaccagtactacc
aaacgccgctcctccgtatccaccgccagaaggtccacccacaggcgctccgtacccgctacttggtccactaccgcctc
ctggcgcaccatacccaccgtttgaaggaccagtattcccgcctggagagtagctgctagaaggaccactgccgcttggc
gttccgtatccgttacttggtccaacaccaccgcttggggcaccgtacgacccactcggcccgctgcttcctccggggac
accatacgacccacttgacccaccgccacccggtgctccatacccgccgtttgaaggaccagtattcccgcctggagagt
agctgctagaaggaccactgccgcttggcgttccgtatccgttacttggtccaacaccaccgccgggcgcaccatacgac
ccacttggtccactacttcctccgggggcaccgtacgacccagttggtccaccgcctcctggcgctccgtaaccgccgct
agatggtccactgcttcccccgggggtaccatacccgccgctagatggtccacttcctccgccaggcgcaccatacgacc
cacttggtccaccaccgccaccaggcgcactatacccgccacttggagtgccgcttgacggaccgctaccccctggcgct
ccgtacccactgcctggtccactaccgccgcctggcgcaccatatccaccacttgatggggctctgtttccacctggcgc
cccgtaagatccacttggtccactgctacctccgagagcaccgtacgaccctaggccactgcttcctccgggggcaccat
atgaaccgcttgatccaccgcctccaggtgatccgtacccgccgctagatgggctactgcttcctcctggcgcaccatac
gaccctggcccactgcttgatcctggcgcaccgtaccccccacttggcccattagtgccgcttgacggaccgctaccccc
tggcgctccgtacccactccctgatccactaccgccgcttggtacaccatatccgccgcttgatggggctctgtttccac
caggcgctccatacgacccacttgacccactgcctcctcctggcgcaccatatccactacttggcccacttggcacacca
tatcctccgctagaaggtccagtattcccaccggaggagtagccgcttgaaggaccgctacggcccggggttccgtagcc
actgtttggtccactaccgcttcctggcgctccgtacccgccgctggatggtccactatttcctccgggagcaccgtacg
acccacttggtccactgtttcccccgggggcaccgtaccctccgctagatagtccacttcctccgccaggcgcaccatac
gacccacttggtccactacttcctccgggggcaccgtacgacccagttggtccaccgcctcctggcgctccgtacccgcc
gctagatggtccactgcttcccccgggggcaccatacgacccacttggtccactgcttcctccgggggcaccatatgacc
cacttggtccactgcttcctccgggggcaccatatgacccacttggtccaccgcctcctggcgctccgtacccgccgcta
gatggtccactgcttcctccgggggcaccatacgacccacttggtccactgcttcctccgggggcaccatatgacccact
tggtccaccgcctcctggcgctccgtacccgccgctagatggtccactgcttcccccgggggcaccatacccgccgctag
atggtccacttcctccgccaggcgcaccatacgacccacttggtatacttcctccgggggcaccatacgacccacttggt
ccacttcctccgggggcaccatacgacccacttggcccactgcttcctcctggtgctccgtacccactacttggtccact
accaccgcttggagcaccatatccgggccctgcatttcctcctagggatccatatgattgacttggcgaacctcctccga
ttgagtatccgggtgacggagggccatactggttattcaaggcgccattacgtccaaatcctggtctcacagag
>XLOC_014328.TCONS_00023534 Juvenile hormone acid O-methyltransferase
gcaaaacaaatatcaccagatcgtgtatttaatactaatttgtttactgcacaaagtaagctcatgatttcaaggtcgac
agcgacacttgaactaccagattatctgtattgtaaaatatgcttcattcatgcattcatgttaacctgtcaccactaat
ttattctggttgcactttacttaccaaaaattaataaagtaaccgaaatttcaaaataaaatgtacgacccagtacgata
cgaaaccaacaaatcggctgcagctcgggacgctgagcaatttgttcccatgctggtaaatcacatgacttggaagaaaa
atgagctcattttggactacggttgtggcgcagggagtaccggaaacaagtttgtactgcctgaagtggagaaattcgac
tctaaaatccactctgtcgacatttcaccagatatgattgctcatgcgaaaaaaacctatccaagtccaagggtaacttt
caacgtgggggacatcctgcaagacaactttccccacaaagaggtcaagttcgacaagatatttgccgtgtatgtgctcc
actttgtgaggaattatagggaagcactgaaacgatgctatgaccttctccagcccggaggatattttggatttactgtt
ctttccaaatcaacattgtacgtgttgcacgaaaagttgggaacttctgagaagtggtccaaatacatgaagggatatga
aaactacattcccgaatggtttgagcaaaaggaagactccgaagtggcatttcgccgaaatctgacacaacttggttacg
agattgtagaattgaagccgtaccgacaagaatatgatttcgaaagcgtaaacacggttgcagaactctacttgtccctc
aacccgtacgtgaaggtcatcccgaaggagttactgaacgatgtgaaacaagaatacacagattttctccgcaaacactg
gaacgtaccagaagggacggacgccttatgcacaaattatgagcttttgtacggcgtggttcgaaaaccattgcagtaaa
taaattaatgatgaaataatctaatttcaaattctttataaaaatcacaacatgacataacgacaaagagaaagcataat
aaagaccgttaataattcttcactttgcagcggggatggcgccgatgagcggcgatagtaatattcatccgggtcaaaaa
tggagactgttcccagtttccgaggtccatgttgtccaagcacatctattaataacaattttgtggttttacatatttgc
ttagtttagtgacatgttgagtcttgaccacttgtcatttgacgacctaccggaatctggttttgctggttcgcccacag
ccattaaaattttgtacttttccttcgtcaagtcgaacaaggctcgcttcacggggccagaacctttgacatattccacc
atcgtgattaaaggcctgtcaaattcacacgtcaaaacgttggttttcgagtcatatatttccgtcttgtttttgataat
gtgtgaattgtctgctagtcgagtcggcatgctgtggaaatttgaccacgagtgatacatccgagggtggacggagtctc
gtggtttgacgcattcaacgatgtgatcgtcgtcctgaaaataaaaataaaatgacacgtttatctttacgagtcagaaa
ttttagcagtaagtaactcaccatcttatcatccttggataacccaagggcaacatatccgtaagttttgtccatctttc
gagacattttaaaatgggcatatttttgcacttcgtgaccaaccttgagcgactttaaagttatcacggcaaggtaaaga
cagcgtgtagcctcgattggaatgtcgtccttcggatagaggtctatgcactttggtggaaacccatatttctgaattgt
tggcatatgccaactccccgtaacgccgagttgttctttttgtccattttggtgaccgtgagatgcagaatcgtggtcat
tatggtcattatggtcaccccattgtggatcatgctgacctgacgttgttggtgcgggtaggcttccgatctctgtaact
tctgcggagtgtaccctcacgtatcgctgatttggaattatgactggataaccgggttgatgggcgtggtcgtaatcgtc
tacttcagggttggatcccttaaaaatatgaaattacatatttcaaaagctgcaaaaataaggagtcggattttaacact
taccgaaaaccatagagttttattaatataagcagagggagtaccattgctctttgttcagcgagaatgcaagccacgtg
atgttttgatttggttgagaacataaacattacgtcatcactcatcaccaccatcactagaatgttatatacaacacata
caaggcatgtattttatgtataaaattctgtgaggttgttgagactcagtttcaacgtcaggtacaggtagcatgttacc
aaacttgttaccaaattacgataaccttcaaattctcattatttcttcatgacaaatattttcgaaataatttttaagta
attcttaactaatgtttctgaccacggtcaataaaccaacttagatacacattgtggttggatggaccccactccgatct
gcttgtttttccccaacatgagagccatcatacaagaagtaaatcgtcattttagtctgtttagttgtggtttagtttga
ggactgtcggtatggtggctcgttcgcatgcaattttagatcacccattcaattaacctgctcctgtcaggccttgccga
aaacactgcagtaaaagttaacgctaaacagagtgaaagtattgctcgtctcattttgtactgtgattttgatgaccgtg
tatcacta
>XLOC_002423.TCONS_00003875 tudor staphylococcal
gtgagtttagttgactatgaattagacactaatcacccaccacgagaccattatttctaaaactgggtacgtgcatcctc
tgttcacattgtatattttacaaaaacatggcctggttacaccccgcgtgtggatgtcccacccccttcattgcaaaagt
tatagctgtatgcgatttgattttaggcctctttggcgtcatttggttcgtcgtcatgctgggaaagtacgacatcattt
cattagacccatttgaatccaatatggacgggaataatacaaagatttcaaaactagacgaatttcccgatgccatgtcc
aaccggaaagtgtcaacaaatcacaaaatcataggacttacattatccggtctttttactgcgataaacttgctcttatc
tgtcgtgctcctgatcggaattcataagaaacacgttggcctttgtctcacctggttctacatccgatgtgccgtcatgg
tctttaaactaataattttcaccatgtacctgatcgctggacgtcctctattttcacaaatccctttcatcgtcttcatg
cttatccacgcctacggtttgtgggtggtcaacaactatatcgaagaattgaacggcttcaaatacgagaaggaactgac
cgcgagacaaatgcggagcagggatgagagcgtttgttccgtgtcagaacgggtcaatgggattgaaaagttagccaaga
agcggaaagaacagtatgaaatgggcaaagaaggtcaaggagaacacaacgaaggatgtgtttagaatataaaaataaat
aaaaaatcttgattttatgtgtgtttaaaaaaatacacaatcacgtaatcagttttcatactgaggctgtttacgtcact
ggaattaattatggatgctaaatgctaattttatgcttttctaattaaaggaagaatctaattaaaatttatgatgcgct
ttagttttactttaacttggcagttcaccaaagttccatgcatgcttttagaacatatcgaatacggataaatacaattt
atctctggcttttacaaaataatttcgctgcaaacaatgaaaaaataattgagaatgatcatttcttcatgaattgaatt
ataaatgacgataagttttgcatttcatattcttctttcatcttttatactatttaaagtacgatttaaaaaatcgaaat
ttttttgaccggtatttctgtctaaaactgcttatgatttctaatggtaaactttttctattatttcaggaaaattggag
tccctcatattaataatataattcctaagtcaaaaaatacataatggataaataatggcaataacggcaatgaatgtttt
atgcaatcctttatttaactgtcaacaaatgaattaaattaaatgcatgtattatgtaataaaattatatgtacatacat
caattaatatttaatcacccaatcttatcagtaactaaatccatgaccctggtcgatcattggctgctacaggcatgtat
aggagaatttaacaaagagtgtacaaaatgcacaaatcctgatcagaaagtaataaaataaatatccaaagaatggataa
caaaccatcactaaatttaaaataaaaatattatcataattactagaaaaactaacgctttttagttttgttttaatttt
tcaatggaacagttggggttgggatgatcagcttcacgagaagattcttactttcgatcaaagatgttgtaagcatcttg
tccatacacacgatccaagcataaattaagttatccacagttttgagatacacggtaagctcttgttcctctgtaaactt
ttcaacatagtgatagacctcgtcttcacttacaccggggagtatttcgattgggattgagactttaagagcaaacgctt
tgtccttgcaaaagtaagacgggaggggttttatcattgtagaagtaatgacatcataatttccataatctagaaaaacg
actttgtacgcgtttttggctggacaagcctctaaaattttagctctatagtagcgtaaatcatcttcaatgttttgcct
ggccgcgacgtaagttccattggtcagagatgaaggatccagttgaggaacgtttttccagttattcaaaaattgggtca
gttcttcacttactccatccgctcgatggtcgtcaccttctagctgaatacaaatcgagtcataattttctatgaaagac
acaactccttcatatttaactcccgacatatatgctgaggggccactaaataattccttcgcaagatcctggtcgatcat
tggaaattcgtggtcaacgtttgtatagtacttgcagagatttggctttcttaagccaaaatcgtcaagaagtggcgtcc
cttcttctgaagcgagggtcactacacacctggtggaaggagagagacgagtgtaaaggttaaaacgcagtttaaataaa
ataaataaatctctacttcttttccttatcttactttcgaatttctcggggatcaacgtcatcaatgaaatttacatgac
taatgtagcattccagatttttttcaataatcaactccatcaatttgccgttagtttcatctgaaggaagtttgctcggg
tccacagccaatagttcaattaagtagcagggtgtggctgcttcaggaatctcaacgagttcattcggaattttgagcat
ctaggacataatttgtgacgatttaatggggcatgaactatgtcatcagtcagagttgattagagtttctattaatacca
ttaaaacttacgtctttttcctgaatattgacaaaatctccataatctaccagtttcaccaagtatccaactgctgactt
ttgaataattgtagctcgataattcattctatcctcgccatacgcaacaagaacagcatcgccaatatcctttgaaaagt
ccttcg
>XLOC_018015.TCONS_00030034 hypothetical protein Ocin01_09016
agttattgctcggatattacaataaccgacaacatttcctgtgaagctcaacccatccaagttcagagagtgggctcacc
agatacaattttaaatcaatcgattactgcataactggaatgttattatactaactgctaactaattaccacaaaattaa
aacttggctcgttggtgtcgggggtcggccagtttgaagtagattgtgtcgtacttgtgtgttagcgtgtgtgccaaatg
atcaagtggggaagtaccttaactaagaatcgacatggtgggcagagatttattttattcatcaagttttaaaatactga
gtaaacttcggaaatgcagaagcttttagcagtctacccagtaatcttacttgcttttttgggattcgatcgtctcaact
tttccactgcgcagaattgcgcaataccacaccttgttccattaccactcgatgattcaattcatacagaatgtgcaaca
agtggaacagttttggcgaatttagccaccaaaaatatcaagtcaattcgagatgtcattgtcactccgccaaatttcgt
cagagttgagttggacaataatgggagcttatctttgatagtggaccaacccctatacttccaaactacacctctaagca
tcaataattacgatgcatattcacagaaaacatacatcgacgagacttggagtcaaaatatagaggcacaagtagagttg
gaatgcaatgatgggagaaacaagaccgttttatttaccattccaattgcagataaaaatacacaacctccattttttca
atttaaaaactacagtttaacaatgggaccatgttataatgggacccatgcccaagcttgtccactaaattttgaaacgc
aaattctcgcatttgacgcggatcgggatttacttaactctgacatgaatttcacgaccgatcgtccggaccagattaga
ttagcctcttcgattgttgaaattgccttaacatccaaagaaataaaccctaaccacttgatgaggagtgtccgagtata
catcgtagaaagcagtaattttagtgtgggcgatacttttcaattcaaattgacgggatataacaatggcagtttgagtc
cgtcacaggggcgactttcatcaacgactttaatcaccatttactttggtgaagtctctgatggagaaaattcaacggtc
ctgaagcccccagtattctctagcaaagcatattatgcagtggtggaaaatttgtatgaagcaattccgggggctgagtt
gtataatgtaaaaccatacaaaatatcggcgtatggtaattcaactatcggtccacttgattatgacaaaggatacggac
caaatcctggaggcggagatgaagataataaattaaacgtgagatatgccattcaggaagacgccattgtaacgattgac
cgaatcacgggaaaattgtactttaacgacggtgtagcctacttggacacagattctgatacgagattatatgagattga
agctttttacgacacttacgagtttctccctgccaaggtttcactctttgttttctttaattcgataaatggtactacct
caaaaccctgcacaacttgtccagagtgtcccacagaatgtcccacgacagaaactacatgtggagaacaaacaagtcct
tatgaaggcattacgaacggaaccacagttagctttacaactgaaaatccagtaacgccatcgaaaaacacatcgccatt
cttctctacaatcccatattccacaactacgaccaattcatcgacaacaattcatattaacgcaacgactacaggaacaa
taactaccacacaaccaacgaaggctaccactcagcaatccgagacaactatttccagtgaaactacaaccgagaaaatc
tccagcactacaaaccccccaagctttacaaccgtctcgaccaccaaccctccagttgaggaaacgacaatcgataatcc
atcaacaaattctacaataccttccactgaagccacgccgccaacatcacattcgaccacgagaaccacatttacatcaa
caacgactccaaattctactactacgactagtacgacgactagtagtactacagatacaacgaccccaccgggtgataac
tgttgcaacatcataagagattttgagtgcccgagttacatcccaaatccgaacctcttatttcctgacccccataattg
taaaattttctaccggtgcagcaacgaaggaggttttgcaaagccaattcaatacaattgcgagcaagacggacacattt
tctgtccagatttgcaaatgtgtgtatttgcctctgcttgccgttgcatagccctccccccgcgtgagaagagctgtagt
ctggaggccacgccggagagtgaaatttgtagttgctatcgtggaaatgataccaacaacaacgtttgcaataaatatga
gggtcaatttccagattctagacacatccctgatccgaaatactttgatattttccatgcctgcacgcaagaacagcctg
gactgccaggattgttggactgcatcattcaatgtcctccccttctccatttttgtccctcgacaggtaattgcgttcat
gattatgacgtctacccgggctgtgacaagggggacaaactaccgtacaaatgcagtttatgtgaaggttattattggac
tcaaggcgtaaccctttccttcgcacaagaatactaattgaaataagtgttaattaataaatgtatataaaacatggtgt
taataaaaaatgtgggtttattacgtatcaatcaatattgattaccatcagttatgcactctggtcgttgtaggctgatg
acgtgaa
>XLOC_021297.TCONS_00035233 serine threonine kinase
attacatagactttatagaaatctcgcaaaattttgtcacgaagaaaatcagacaaaaaaaatgagaaactttctccttg
tcctaatcgccttggtaatttccgcctctgaagggcgtcgcttccttaaccttaagtcgcgtaactgtctcgacagcatt
caggacggacacacttctctggtcaattgtaccggtgaaaattctcaaaactgggagcatcaccccaccaacaaaaccat
cgttaatgttgcgacggggaaatgtctggacacgaaagacaacaaagtcgtcgccattggttgtaatatattgaagaatc
cccttggagattctcatcaggaatggagaatcacaaaaacactcggcgtcattcatttagaaacggatcaatgcttggaa
gacaaaaatgatggcgatgtgtatttattgaaatgtagtgggagctggtatcaaaagtggcagagttaaataatatgaac
aaagacagtaagattaagggtttatgtcgc
>XLOC_019670.TCONS_00032644 -like aldol condensation-catalyzing enzyme
aacaaacgtatgtatgtatttacacagtgaaaatatgtagctttacacaacatgaccatccatctgctatttgatttgaa
atttaatgttcagctgaaaaagcataaaatctggtcgtaatgacttctgactaactacgaacaagaaattgaacccgtca
ccatcaaaaatcctgcagttgacaaatggcattctggctataaaataaacgagtagaacagacttgggaccaagaacaat
gaaaagcaatcgtaataacaaaaatcacagcattattgttccatcatcatcataagcttccgatcaaccaattcaaggcg
aaaactgaaaatatatttataacttcccaaaatatttaagatgaactgcctcgctatacttgtcgtatctgtggccattg
ttgggagcgtgcaaggggatggggaaggtgggtccaagtgccagggaacaaattgtaccccagcccctggagggacaaca
tgtgagccaaagtatgaacgggatgatggctgttgtcctgtttggcattgcgctaatggacaaactgcttatggaaaatc
ttcgtcttcgtccagtttctctggaagttcgtcttcattttctttcgggtcgccacctgggaaacttccagggcttcctg
gatttggaggactcccgggttttggaggtggtggtcttcaaggattcccattctttggtaggagataggccaaacttctt
gtaattgttagataagactggtactaaattcctaaaatgtattaaaaaaatctgcaaaaattatgaaattagactcgatt
ttatgtttaagaaaacgatttttctctttcatatcaagggaatgtccttggattttagaatgtaactgggttgaaaatta
atgctattgttcatgacgtgcgtgcatgtaattttgtatgctttggttggtgcaggtccttcaatgcattatacatacga
cgctctttttatgtgccatacatatttatgcacacacgatgtcgtttccacaatgctatttcatttttgcaaaagtggaa
cctttaagtttattttatcgacagttctaattgttaattgccatttgtaataactaaatgctgaacaatatacatacata
gaggataagaataattgcttacagaaatgatatgaaaaatgatatgaaaattgaatgttatataaaataaattaaataaa
aatgaaaagccaatgagaaaatcgtgtggtaatcatatcaaaaaattgtataataattaaatttatattttctgtaagga
aacaaactcatttttgaatgaatgcaccggaagtgcgaatttgtttttctccttccaattcgagaacatcccaatgctct
ttaatctgtccacattccacccgaaaaatgtcagcagcaatatacgactgattaaacacttttaaccgggccaatgtcca
aactaggtccgcatcagccgccgttttcatgaattctactccttgaatgggatcaggatcttgaattacggcgtctcttc
catctgcaatggttggattatgttggatgtaatctggatgaaaggaattttcgactcgtttcggattagtggcgagacca
atgtaggcatgaatcacaagctgctcgtttcttacggggtcgtttggtggacaagaagaagacgaggagagggacgttgt
tggtaggaatgtgggaggataattgttctggtctgtggagggattccattgttgtaaatcctgctctggattaaagaatt
gagggggttcagatatcccagacttccacagcgttatgcttatgaggatgaccaatgactgccatttaatacaatatatt
attgacggtacgaagcagaattaagattatttttcaatgacacataccaaattgtgacaaaagacgtccatagtttagca
ataaattttcttaaaaaatatcacgtgcaataataactataaaaatcatgagttttttagaagtaaaaatcaaagttgca
tggataacttttaagatatttagtagttatacataaaacgggatatttataactcgaaaagaaggaccgtcgactgatcg
gcagaggaaacattactgtcattcatttatttcatttttgcatttttttcg
>XLOC_017963.TCONS_00029911 transformer-2 homolog beta isoform X2
gtaaataaacaattcaatagttagttccattagtggtacacatttagctctaaacggactttcagttatctactttactt
tctggtcaaggatgtagctacttatgcaatttgcgttcaactgaactcattatcagtattctgttgtacaactcgcagga
ttcaggtgtgcaaaattcgagaaatacgcacaaatcagttgtatcaaaatgacagatacacgtgacttgacaaaactgta
tagcaacgctcaagagaccaagattccagaactagttccaattgaaggacaaataccagactatgttaacggaacatatt
taaaagttggtcctggaaaataccatttcgaaaatgggttctcagttaatcacttctttgacgcttattcatctctggct
caatttgtaattcgtaacggatccaccgtaaagtttcagaacaaatatttggaaacggacgtctttagaagagcaaatgc
ggcaaaagggtccgttgtttgtgagttcgggactggtgctatacccgacccaagcaagggatggttgtcgagatgcatcc
cacaagtgatttcttccttcctcctttggatcagttcacgatgcctacaaggattttatttatcgccggaggagttggaa
tcaatccgttatcatcaatgatcatggaaatcagagataatattactcgttcaacaattggagcctggaagcagttgaac
gtgacgctcctttttagtgcgaaaacacacgaggaattgatctttcgagaagaattcgatgctatcaaggccccttggtt
caagccaatctattttctcacttcatcggataaaggctattcttcgtcttcgtcggtcaagtatggcagaattcaaatcc
aagatgtacttgcagtcctccaacaagatgataggtctaagggtcctaacacgaacaaagccttgaatcaatgccacgtt
tatttatgcggaccaccagatatgacaaataccttacagcattgtctaaaagacatgggcgttgaaaatatattttttga
aaaatggtggtaataaaacaacagagaacttttaaaattggtattagtcattgcgaaaactttatttgaggagaaaaaat
atccactcaatgaatcatacatatatccaatcatccagatattgtaacttacctgttttgttcaagggtaaaaaagtatg
tattttctcatgccaagtttttgttgagctgaaaactttgcgaagacaaaaaactttcgaaacacaagcatacaaaatag
cgcaacgtgataaaacctagacggatatgacttgaggttacgtagaagtgtaaacccatataaaaaaatctttggaaaaa
gttgagctaattaccaaattattaggaaggcgagttttgtttttgtacgtccgaacgttatgaaggtttcaattcagatg
atgaagaaagatgcaatgagtgtcatactgttcttattatacgatacgaaggatttgcgattttataaccccactcctaa
cttgcaatttcaatcttctaaaattcttttccggtgaactcacttcatttttcttttctgtactttgtaaattgaaattt
ctttacttctcatcccaagactgaaaacccggcttgagtgtgtgcaattctttatcgctctccaaattttcaacattctt
cccaattcttaagtggcttgttcagaattctttcgatcagcattaattcttacttgaacgaagcccttgataatcaaaat
aaacaaacatgttagcttaagttacataacctaataagttttctaataacagatttattcttagaattccaacattaaca
aaatctcgtagttatttttttacgtaatattgagaagcagttacgccatatatatgtgacatactatagtaaaaacctaa
ataccatttacgtcaggtgggaaaccttttttaaatgtaagaccggcaatctactccatatttaaatgacgcctcggttt
cctccaagtagtaataataataaagccgttagtgtcgctgccaagctaatctgacatatacatcgatcaatagatcaaac
taatctctattttttggaatatgtacagcagatatgaaaactactgattaaaaaattacacattttcaattttgaaaaat
cagttgtgtaactgacaacaccaccatccgcacaacgaccttttactatatataattctatcttgctcacataaaaaatt
tagtgtatcaaacaataataagaagattgataataatagttgtccttccttgttaaaattgaagtgaatgtactaacagg
aaaagacaccatgctaatgactattcataaaaaaagcaaattcgtaaagttttaaattttaggacatcaaaaaatgaata
agataatgaataagataagaacgaataagctttacaattaaaacagacattctaaaagaaatttaagaaatgtttctatt
tatataccaattcattagaaacggaaaatccattccactcgtgtgcatcaagatatccattcaatatgttccgtttttat
taccaattgattttagtaacgtccccctaaaaaacgaaaattttcaatttctgtcttgtcctttatgcaaacaaatagca
aattgctgtgtattcatgtactaacgtgggctgtattcacgagatcgtgatcgagagtatctgcctctgcgacgataata
tggagaaggagatcgacggttataaccccggttatactcctctcggcgtcccccacgactgcgtctgtcaacactattga
aagaaaataaacccatacaatgattgataagtaaggtttgtagataatgaatatataaatctatttttcatacgaatcat
catacgtgggctttcccatgtatattccgggtgttggagtgtgggctcgctgagtaatcgagaaatctacacgaattcgt
cgaccatcaatttcaatcccattacaactctcttttgctgcttttgcatcctccatgctctcaaaataaatgaaagcaaa
cccacgtgaacgaccagtctgaaaaacatattttatattagtatgtagaaacattcaaataaaatcaaacaagacaagtg
cacgacatacctgagcatcaataaccacagtgcattcatctatgggaccgtatcttgagaagacttcttttaaatcgcgt
tctgtagttcgaagactgagaccgaagactccctatatagatgaatgtatgtaatatatatcaaaacatatcaactacaa
ataactacaaaagcagagaataaggaggttttgatcagggaagaactggatcgaactatggacattgaattccacttatt
cccatcttacaagatctccttcctccccaatttggaaaagtatgaccaccacattgataaactttgaagcaaagcagcca
aactaaaacttttgaaatatttatttacttaccaagcatttatttggttgaggatcatccttcaaagaaacggccatttt
ctttcggttaggacgtttataaatcgaattgaggtaaattggtcaactaaagtattgaaaatatttataaacttacccgg
cctccatcttgtcgccgacgaccagacattggactccgtgaacggcttctagcgccaccaccaccaccaccgccgcctcc
cctaaaaataataattgcaaattagctgaaactcaccattcaatagtcaattcctctgattatagcaacacgtgtcgatt
cttactctactaaccttgatctggatcgtgacctataaccccgacgataatttttcctttcgcgtcctctcgagtgactt
cttgaacggctgtaccgatgttgttctcgatgacttccagagcgatcatgtcgcactggacctggactccctcccattct
gggtgagatactgccccgtccacccatcatttcctaagaaagaaacaggttcagtatagt
>XLOC_021348.TCONS_00035291 Serine protease easter
tgcatttccaatcatgccaggctacgtagttttaaatcttctcgtgtgggcggtatgcatctcgggtgaaagtacagcac
aactctgtgaccccacgcccatcgattccgacctgcttcaacttcttcaaccgaaactgggtccggatgcgaagatattg
acgttatcatcgggatcaaaatgtggtccgacagaagataagagcgatgatgagacgccttcatcctcaccaccaagtag
tatcagtgtggcctccatctctgcggaaatcgcgacccatcccaacctccacctacttccggacaaggagcattgcggac
atggaaacccatccctcctcaaggtcaggatcgctgggggcagggaggccggactgggaaccttcccatggatggcgctc
atcggatattcacttatcggggtcggaggtcaacgcggcccaacaaagttcctctgcggggggagccttataaatgaatt
gtacgtccttacggcggcccactgcgtatcagagagtgacattccacaaggaaatattccgatatctgtccgcttggggg
agtacaaccaatctatggccatcgactgcgaggggaacatttgtgccccacccccgcaggacgtggccattgcagagatc
atcatacacgagaattttgataagaacagtacgaaggagaatgacattgctttgataaggttggagaagagagtcgagct
gggacggtttgtctcccccatctgcctcccacgtggggagaagattcaaaacatgaccgggatgactttaactgtggcag
gttggggtaccacgacagcccgggaacccacgccgtcccccgtcttgctcaaggttgacgtccccttccaaaaccgacaa
aggtgcaacgacgtgtataaaactagtcttggtggcgacgtggacgatggaaggttctgcgtgggtggcgaggtggggaa
agattcgtgtcaaggtgactctggtgggccactcatgttgggaaggaagaggtcagaaggtcaggacgaaggggggtcga
cctatgtatcccctgtgtatcaggttggcgtagtcagcatgggtccaggtgactgcgactcctcgatctatcctggactg
tatacaaacgtgttttatttcatgagctgggtattgcgacatttgagaaaataatgaaaataaaaacttatataaacttg
gatacgtttttgagaccatgtttagcgcatgaacaagcagaggatgcttgaaatctatatatgaataaatagataaatat
gtgattaag
>XLOC_008086.TCONS_00013463 PREDICTED: uncharacterized protein LOC108668307
gtgaagacttacttcgcagttggatgctcagtctgtttgtgtcgatgcaacaaaactgacacagttggagacgagctgtc
gataaagtgcagtgcttatctataaatatatccagcgaggcaaattgagacttgatattttttcagtctcgtatttttct
caattccagaacaactaaactgtagactttcagtgtgaaatacgtataattcatgttttatctttgtcaaaaaagtggaa
acttacatacaattatttaaagtaaataacacttggttcgatttaaacacttgaatgtcaagtttacccagtttctggga
gaagttttcatcttttgaatggattcatgaatggagtgaccttgttttgtcgatttgtgtgaatcaataactaaattgca
acccattcccagtcttcccgtgtggacgttaattttaagggatcaagaaacaattattttttgatccgtaaaaaaacaga
ggatgcaggatccctctcaccggttaagtagtgaaagcgagtcaaattttttacccaattttgccaaaaatatgtcattc
agtcggaggaggagggagcatctctccagcgtgcaaatctctcagatggaggtcgtggggacaacgatgctctgctttcc
cacggatcattcctggttccaaggaaacattaatacggaggacgacagttcctactcactcttcggagatagactcactt
cacaggaaaatctggatattatacaaagcagtaccgattgtaatttcctacatgacgataacaacaatactgacgagaaa
ggagatgagaccttggttgtcaacgtgaagaatgaagggatcacttacaaggtcacactgaccgaccatttcaccggact
gaattacaatttacctgaaattcgagttcatttggatcccaaggctgccaagtttctcacctgctcgcaagatgcacagg
tggattttaacgtggaggaagtgtaccgtggtcaaaaagcggacatgatgatacaacgccaactggggtcaagttcgctc
ttggggagaaaatgtctcgtttattcgggaccaatttcactcatttttaatgatacgatctcactaggaaaaaattggtg
tttgtaaataattagaattaaggaaaaggaaagccaaactatgcaaatgttgtttataaagttggagtcatgattttgga
agtatttttattgagatgaagtatgacgtaaattattatgtataactgattctttactgcaattgtaagtaaataattgt
ttaaaggggtgtaattttacgctatcttaagtataaaaaccttgaccagactgattaccaggagaacataacttaggtat
gtgcataagtacttttttaaagtattggataattcagtcactgaatttcagtgtgagacaattcttgcaggccttactaa
tattgcaaattccttaaattatataaatttgcaaacctttacatacataatttaacatatttttaaggaaaattagctaa
caaatttttgcaaacttacgcagatcaagggcatctttttattttgtggaagttcgcaaaattattttacaaacttacgg
attttgcgagttaccaatgtctgcgtgaattgcctcaatttattgtaattgtgtaccggaagtatctaagaatactgaaa
tagagtaatctacatatttggcctaatgactacgtatttttgtgcgtaattaagtcttacaagatagacctaatatttgt
tttgttaacgtacatcagtaaatacatacataatgttatgcaatatttccgaagtattcttttgttgtgtcttcgatttt
gtatccggtgtaaatatttcagtatctgttaaatcccaataatgaccaaac
>XLOC_010468.TCONS_00017280 ---NA---
gcttacatccatcagaattatcaaccattgctgggcataacaaaaaatacttctttcttaaaacgtgggcgagttagtct
cactttttgtcataaattaaatacagatattcttctttatccgcatccaagtccgacttgcacaggattttgcaaggcga
gaaagcggagagtctattgcagccgatcctcccgtacgacgagttgtggacgagtctagagtcaacctaagaaaaacctg
tgaggattttgtacccctcaaatttcttccgtctcactcccataagccagcaacgatgaattcccctcattcacgatcat
ccaacgcctctcgtacgtaccacacttgcctcactctccgtatgcagaggcaactcgtgcaattttccatcattagtttg
catccgtccattgtgtaatttgcaaagttcaaagctttgccttgttttgctggcgttttctcaattttactcaattttta
atcaaatactccgcacgtcaaccaacaaccagccgaccaacagcccaacagccaggatccaacgatggacgaattaatcg
aaatcatgttgagccaagtggttcagaattacattccatcgattgagaaatcaatcctgaataagttgcgagctgaaatg
catttggagagagaaacgaacaatcggataacagaattggaaaattcagtgaaatccatagagcatcgaataacaaattt
ggaaaagtcggctcaagaaataatacaaaagactgacgaaactcgaaacctaatcaattgctcgtggggacagattggca
ccataattacacacgaaattgcagcagtagaagaacgccaatgtatcaagctagagaaatcaattacagaaaacattgca
acagtagaaaaacggctattcagcaagctagagaaatcaattactgaggaaattgccaaatcggaggagatgaacaagga
agtcaaaaaattaaaccaacacatccaaaaaacgaaaaagacgatcaaaaaacagaacaaaggagcaaatcaaattcaca
aggcaaatgaaacattaattttgaattcgcaaagcctactcagggagagaatgaaaagaataatcagcattatcaagaag
aaagcagttgtcactcttccaaatgatcctgctcaacccgataattccatcccggttcatgaagagagcaattccgagga
accgaatgcaatcgaagctgaagaaattgagaccgtaaacaatgaaattctacaattggacgctgacagtaagttacgtg
caaatacttttactttatcattcattttctcataattgactatttaaattccaatagaaaaccatactcccaacgaggaa
aacaaacccaataatttcctttctggtcatacgagtatgccaaaattaattccggaacaacccatgcgaatttatggaag
ggttatacataattcttcctctgtaagaagttgtcagtactcgaaaagttcaaagtcaaatagcaccaaaaaccgtgatt
ataatcaagccttcaagtgtaacatgtgtcccaaatcgttctcctgcaagtacacccttgtccgtcataagaggaaacat
gaataattccatatccagccgaaggtatgtacagtattacatgctaaatatacacatatgcacatgcatgtactgatgca
aaccttatttaatgccctacatatttgtctaatttttattattgcattttgttcaggataccggaactcattctctgtgt
caaataagaatttgatttgtagacgggatacataagaactaataatacgactttcagatttccagatgacgattctccat
catacgttaaaccagaaggttgtccacatctatatcatcgattggcgtcgtctccaaatgaggatatgaatccttcaaac
atccagcaaatatcgactttccttggaataatgctacccacactgataatcttattcgtaatactcgcgatttattgctg
ctgtcaaagactgaggaatcgtgtccccaactacttgtcgatgcatttcccactttacgacgacggggctgaagagtgtc
atttgaatgcgcccattatgggaaggaggacgttatcggtgccagggttggaactccctagaacgttcaaatcaagtttt
ggatttggccgcaatgattcacagcaatttatttaaacagattgggaaaatttttacaacgaaatattttatttataatt
gagaaggaagttcgaattaatttgttaaaattttagttgataatgacttatttgatagtcaatgatcatattaatattgg
acaaatcccttaacctgcaccatggatttgctaccttgaccttttgaaacagcattcaaacttccaatctgatatccacc
acctgattagaaataagttttacgcattaaacttcatacatacatacatatttacatatttacatatttactgattattg
cttattttatatcgtgaaaaataaaatcatacttggatgaatgacatgaaccggattttcatcgattatggtgatattcg
aatgcgtagttgactctggcacaatttccgttggacgtggtttaggagcgtctgtaatgattgggacaatttctgttgag
tgtggttttggagcgtcggtaacgactggaacaattgtcgaagtctcaaatgttgacgcctcacttgtcgtgaacgttgt
aggggctgacgtgttttctaataaaagcagtctctcaaatttcatgtgtttcattttcattttaactttgtacttatgta
cctgttgggacagatgagtgattttggccttcagtcgggtgaggcagagtttcactttcagatccagggattggaacatg
ttcttcgtgaggggctgctggtgagacttcagtcactggcgatggttcgacagagctaacgctggaccctgtgggctgat
ctacatgaagatttgaatcagggacaaggctcgaaatgggagaatcgcccacaggagtagcgtctgggccgtggttaata
gtttcccatggcttcgaattctgctcggcgactgccgcagctccccagggggcttgatctataaagtggccattatttag
catacgagattttattagttaaatagacgttaccgattccatctttcacatctctccttaaatgttttcctcctgaaata
gataagaatttaataattgggagcaagtctcagtaaaataatattcgtgaattcttaccacgagctcccgcaaccacaac
gacatttccaacctgtactaaggactgaccatgtgactcggaagatgcatcaaacttcttaactaataaagtttataaaa
attgtcatcatttattgagaaagatgcaataatggctaaatacctgaagggtccaaattttctatgaacaggtctccgtt
tactctaacttgagaaaccccttgtttcttcgacaccgcgttaaactcttccccagctaaataatttattaaaatttacg
aaaatctacaaatttcttaatattttctggaatattttctaactcctgtttgtagcgaaaccatgaacagcaccgcccac
agtgacaacagcttgagcattgttttccgattctgcgttgaagttgttccctcctaacgatcaattttatcatgagttac
gtatgcatattttagtgttattgataattagctacataccttttccaggagaaagaatcacatctttttctatatctaca
acagccataccaaagtcatctgcatgagcgttgaagtgtcctaaatttcgggaaattatatctaaaatattagcatgcga
gtaacaagagaaattgaatttcatattacctggtgaaatgggaacgccaaatgcagcatgtatgaaaatggttaaaacaa
cagtaaaatgcatgattgatttctcaataaatatattccaagcgacaaaagcagactgcactactgaccgcacaagactt
tattca
>XLOC_021674.TCONS_00035838 inorganic phosphate cotransporter
gtgcatacgacataatgtctatacataaaggacaattatagcttttggattgacagttgcaccttgtctcatcgatgcca
ctgacatccatctcgtcgtctcagggatttgtcacagtagaagaaaatttcgcaccaacacgacaatggattctgtaaat
ttaggcaggaagactaaattcattgctgacgggtggggcacaaggcacacgctgacgctcatgggattttttggcttcgt
tctcgcctactccatgagattcaacttgtctttggctatcgtcgaaatggttgatcagccccacgtcctgataaccaatc
tcaagtccaagactgctgccaacgcgtcctccattttgagccaagatctcgaagtgtgtccccatcacattgaggttttg
agacacggcagcagcagcgttaactcatccgagctgctcagtggcaacgttagagcaccgagatctgctgatggtgagca
gatgaactggaggcggttcggagagaaacggttccactggacggaggaggaacagggagaaattctgggcagtttctttt
ggggatacatttttacgcagtacccaggcggcaagttggcccacgtgtatggagccaaatggatattctccgtgggcctc
ttaatcaccggagccttgtcctcagccctcccgttcgtgacggtccattggggaaagaatggcattctcactctccgagt
catcatggggctggcagaaggggtcatgtttccagccatgcatgtgatgcttgcccattgggcaccacccgatgagcgaa
gtcggatgacgaacctgatattttcggggattcctctggggtcggctctgacgatggtgacgggaggatatctcatccac
tacttgggctggccctccctattctacacagttggggtgtgcaccttggtttggttcattctgtggagcttcttagttta
cagccaaccctcggaacatcccagaatttcagaaaacgagcttcaagccattgaaggctccttgcagggacaaaccaaca
aagagcatattccaacgccttggagggccgtattcacctcaatgccagtcattgccatcttcgtgatccatgtggggcac
acgtggggtcattacctgctccacactgaggttcccaagtacctccattccgttcatggcttcaaaatcgaacacaatgg
gtggttttccgccctccctcaactcctcaacttcatggtctgcattgtcatgtcacacctctcggatttcttaattgtgc
aaaaccttacctccattctgttcacaaggaaaatgtgcgcgacgctagccgtgtggggatctgcggcagcattcttgggg
attatttttacaggatgtaacactctcttggccgtaatctgcttaaatatcactggaggggtgatgggagccgggtttgg
tgcatggatcgtcaacaatattgacattgcacccaatcattgtggtccgataatgggggtggccaactctttgtcaaatt
gtttgggcttcatagctccgtacgtgactggcctcatcctgcatgcaaacccgtcactcgtcgggtggaaaattgtgttc
ctcatcccagctttgatcaacattgtggcgaatctggtatacctaatattcgccaaagcggatgaaatgccctggaatcg
acccaaaaagtctccctcagcctagccatatttcgacctgcagttcgacccatgcaaatccatacatcgacccagactta
cgcaaactaggttttcctggctgaagttacgtatatattttgttatgtatataccgtggtttacctatagattggtcatt
aaattgtcagtttgatgttgataaaatataaaaaaag
>XLOC_017771.TCONS_00029415 sodium potassium-transporting ATPase subunit alpha isoform X3
agaaaggtgagttagacaagaacagtttcagtgaggagtgcataacggtttgagatgcctaatgctatcagttaacgtcc
acttacgtggaattaagcattttcatagtgagtttaatagttagtttttcaaaaatgaaaacccaaagatttaacaaggg
ttcttataactttaaagaaaaggacgatggaggagatgaaaagtcgaaaaaacttggcaaattacgattcgcttttaata
aaacaattgagccagagctgaaacaattcgttttagagggatggaatggggagaaaaaacgttccgtaaattacagggcg
ggatgggacattgacgagcacaggataagtcttggcgtcttggcgtctcgttatggaacggacttggaaaatggtttatc
tgatgatgcggtgaagatgagtagagcaacttttggagaaaatatcttgcatacggcgaaaaagagatcagagtggctca
agtttctggaaaatactcttatgggtctaaatttgctcttgtgggtttgtgggatgatatctattggggctggtgttgtc
cagtatatgacaaacgatatggatgatgctacaggaagtttatactcgggcgtatctcttctcgtggttgtcttgattgc
cggaagcttttcatattatcaagaatttcaaagtaatcgtgtaatggagtcatttaaaaagatggccccccaaactgtta
cagtgatacgaagtggtcagaggattcaactcgattccacagagattgtggttggagacattattgagctaaattatggc
gacaaactacctgctgatgttcgaataattgaatgtcaaagttttaaagtggacaactcatcaattacgggcgagtcaga
tccgcaaagccgaacagcaatttgtacagacaaagacgcagacggtcgaaaggtcgaatggtcggatgccaaaaatttgg
cattcttttcaacaagtgtaattcagggatttgcgaagggaatcgttatcaaaattggacactccacgttaataggaaga
cttgcaaaattggcgtcctcagttgaaagcacagagagtccgatagcaaaagagatgaaccgtataatacgtttgatgac
aaccttgtctctgttcttcggagtgatattttatggaatcggaatttggatgaaatattcttggctcaatgctttattct
ttgtcattgggatcgtcgttggtaatgttcctgagaatttaagtgtgacgctcacaataatactggctcttgcggcaaag
aaaatggcaaagaaaaattgtctggtcaagcagctacacgcggtcgaaacgcttggatccgcatcagtaatctgttcgga
caagaccggtactctgacacaaaacaaaatgtcagttgcacacttgtggtttaataacaagatagcagaagccgacacca
cggaatatgctaaaggaaaaggaaattacaatgtcagtgaccctggattcctcgagcttgcaaacgttggaatgttatgc
agcaaggccaagtttaaaccaggacaaaatgtgccaatattgtcaatggaagcggaaggggacagttctgaagttgctat
tttgaaatgcatggagctacaatttggaagtgtggaagaatatcgaaaaaactttcccaaaatttttgaaatacctttca
attcgataagcaaataccaaatatcagtgcacaagtcatgtggtaaagaacaaggatttatgctagtgatgaagggagct
cctgaacgaattgtggatctatgcagttctgtcttgatcggagaagtagagcatgttatggacttcaaaatgaaggaaca
aattaaagacacctacttaaaatttgcttcactaggcgaaagagttttaggattctgtgactgtcaattgccgtcccaac
aattcccagacaattttgtgtttgacgaaaataattttgaaatcggtggaaatgccttgcgtttcgttggactcatgtca
ctaattgatccccctcgatccgccgttccaaatgcagtattaaggtgcaaggctgcaggagttaaaattgcaatgattac
tggagatcaccctgttacaggaaataaaactgcacaagaa
>XLOC_011511.TCONS_00018650 Arrestin domain-containing 3
ttcgtcaggtaaactgcatgcgaaaccattaactttacgttttaagactcactttccatcataaatgtataaaattttac
cttttttgcataataattaattcttccagacactaattaactaattattccagtttttagttcagtgtgtcagaaatttc
tgcaatattttttgcataataattaatgtgctgcattcttcttccagacaataattatttccaagttaattagctaatta
ttcgaatttaggaaaataaaatcgagttcggtgtgttgaaaatttattcgaatttataatatcgagttcagcgtgttgaa
tattttgacctgcataaaataattaatgcgttatgcgttgcattcttccagccagacactaattatttccaagttaatta
actaattattccagtttaagaaaataatatcgagttcagtgtgaaattttttgtgacttgcatgacaattaatgcgttgc
atttttccagacactaaatacttctaaatatatacacgtcacacgtacgtcaattaactaattattccagtttttagttc
agtgtgccagaatttttgtattaatgtgctgtatttcattccagttccagactagacgctaattgtttccaagaaaagaa
tgttaactaactaattacaaaacggatccattttcacactttaaatgaactgttaactaattacttaagtttattgtgcc
agtcgtaatgtgacctcggttaagtgaggtttggtttttgtgagtgagttaagttattatgtgatccctaaaaatattta
aattaaagcgtgaccttggctgacctctaagtttattatgtgacccttaaaataagtaaattatatcagtgtgaccttgg
tttacatttctggaaaaacaagatgccgatgatgatcgccttcgaaaaggcgagttattcgccaggagaggtggtttccg
gtcacgtcgtggtgataaggtccaccacgccgcagaaggtgaaaggcttatcgatcaggattttagggagggcaaatagg
atattatcggagatcgaaaatccgataagatcgagtaaaaaggagctatattttgatgataaagtggacatttttggaca
tgacggtcgcgactccacactttccgtgggcgaaaccttatttccgttttccttcacactcccacacggcctgccctcgt
ccttcgtttgggggcgtggcaacgtcctctacttcgtcgaagcccgactcactcgctgtgggtggaaagacgacaaaaaa
acctcggttcgtctcagcgtcgatggcgtccacgatctcaaccttgaccccatcgcaccacttccggcgcaagcgtccgc
ctcaaaatatgtgaatcacctcctcacaaaatctggaccgtttggattttcatttctcatgcaaaaatccggatttgttc
gaggacacgcggccacgtttcagatcagtgtgaagaatttgtcaaaagtggatgcgaaacggttgagggtcacgttgatc
caggaaatcgttcaagacgggaaacagtcgtcttcctctgtgattgaagaggtccgtggtcctgccgttgcgtccggaga
gattcaaatatgggatggtcgcctcaaaattccggacaacattccacccacaaatttaggaaatttactcaatttcagtc
ccgtcttaagtctaaactatttcatgcaggtcgaactttccccaaaatccgccacagttgaccctttaacgaccaaagtt
cccataattattggcacaattcccctcatctcgtcaaggtcacgatttcgccaccatcaccacgatgacacttgtcccat
gagtagcacgacccctccgacgacgaacccgtcacaattttcgccaggatttttgatccaccaccacggttcgtcttcgt
ctcttgtgggcggcacgaatgaaggtcaaggtcaaaatcaaggtcaaggtcatcatccttgtcgacattgtccccctcct
catatttcccctcaagcccaccatcttcaccatcacaaccaccaccacaattacgggatctatcggagactcagaaattt
gcagagccggaggagacgagaatctcccccaccgagttacgatgacgtcgtttctgaggcaactcgacccccgcaaaata
ataattccacgataaccacgatgcaaactaatgaacagaacgctgccgtcacccaatcaactagtgccagtacgactccc
tgccaagaaaacaacgagggggaaattcccccctcgaaaaaccaaccagccaaaattacctcaaccgaaccggaagtagg
agaagacaaagtgaccataattacctgcaccccgtcaactagtcatcacaatcaagttgaccaggtgaccacaacaacca
tgagtaaacagcaccacgtggtcaccgtccaaattaaaagttgtgtagatgaagagttagaataattatgtatgttttgt
tcctaaaaatttatatatttcctaaaattcttggtaaacttttgattttcttttctgttctgattattcttttcctttaa
tcgcttaatttctttgggaaattgtattactcgaaattttggttatttcctataaaatttagctaaaaatttcctacatt
ctaggtgacttaaaatttctgagaacttctaaatatctatatgcataaagagctattgttaagttctggctggctgggtc
cctgtggctctcaatgcaactcgccccactactattgaatggagtttacgcaaccagcgtgtgctccgctacaccattga
gcgtacccatgatgactctgccgcgacactttgtctctatcttcttgcagtagaattgtaaacataccagcagcataaaa
ttcatatcctattctctggaattttcacttttttgctatgcagtcacccctccctctggaaatttgagttttttgttagt
taatcacccctctctctggaaatttaagtgttttgttttttagtcaccccctctctggaaatttaaggtttttgtcattc
ggccaccacatcctgtggaaatttaaacgtttagctatgtagccacccccacgcgacgggaatttaagtagttagctatg
cagccacccccacgcgacgggaatttaagtagttagctatgcagccaccctcacgcgacgggaatttaagtagttaccta
tgcagccactacaagagggggaagtcaaattgttccgtgatcagggaaattgaaatgtatgatttgatacacgtacatat
gtattatgacaatggacaaagtctccactgggaattatttgaagtgtagcgtaggggattttgcgctatgggcacacccc
ctctgggagcctagaacccgttcttgaacgggcctctactctagtattatcataatttcttttatttaaatactgtctcc
aaagtcttcaaaatttctatattttcatcattcttccatttcctgtctcaaaatttttcagaatttctatattttcataa
tgtcttccatttcctgtctcaaaaaatcttcagaatttctatattttcataatgtctttcattttctgtttgaaaatatc
ccaaaatttccatattttcaaaatttcttctatttcctgttcttcgaacccttcagaatttctatattttcataatttct
tctttctcctgtctcaaattccttaaaaatatctatatttccaaaaacctacctctcaaattcaaacaaaaatagctcaa
aattccaaattgctcaaaaatttccaaaattccttccattccttcccatcctttctcaaccagctcaagaaacttattca
tcccaaagttccttttaccaatgtgtatacaatacaaaaaatacaaaaggtggctaaacagccataaacattatctaatt
aaatatcccactcgtaacttaattaatgtagcaacgatttaaataataaataaataaatgtgcaaatttaacagcatctc
ttaaacgaattcacacgcgtgatgagattcacaccaaataatttcgcatacatctatgttatgaaatgattcatttaact
catcagtgctgaaccggcagactcgcaaaaaagtgcacatacacaaattagcaaaaagaatttgcaaattagccacactt
aaaagttatcaatgcaaaaaaacacaagatcagaatcactttccttttttcatgggattttttttctcaacaaagcgttt
aaaaacccagccaagtatgtaaaagtgaggggccgggcaggaa
>XLOC_000576.TCONS_00000880 ---NA---
gtaattatgtatgcagacaagtctttaatgctcctgctatttaaaatcgactatcctcaattattgttaatatagtttta
attactgctcaccttgacaacacaattatttcttggtcatcttgtgatgcgacttgacatttagtataatactctgggca
gagattgcatatttcttactgacttatgcacatatataaataaaatcgcaacaagaatctgaacagtttgtttgccactt
acatataattcaatatgaattctgttacgatcataacgctgctcgccctggtggctttggtttcctcggcaaccatcact
aataataattttgcagcgcctggtgataccataacgaacaataatgactcatccggtgaccgttttacagacatagtgct
aaaggctgccattggggaagatcacgaccctgaaatgacgagatctcgtaaattttctaaagcacagttggctaaacatc
caaaggttaagtcggaaagtgactgtccttacgggacgcagatcaacaacaatcaaggcaaaaaggaaatcttttgttta
ccggaaggggtcccatcttcgattaataataacaattaaaaaacatattttaaacatagatttattaattttttagttaa
taaactatatatttaatgaatgcatgaaatacttgaaatttcgagtttacaaaaaattgcatttctcattaagcataaat
aacttctcagactatgtacatatatacccattgctgttgtataattaaaaacagatccaggttgtgtaaaactgtacaac
aaaaattgttcttgatgttggtgtattaatttatgaacatccg
>XLOC_023956.TCONS_00040014 ---NA---
ttagtgtcacaatgtaattcgtctggtctggacgaaatattaagaaaaacctctgtatatgtaaaccccatatttttgac
ccaggaattttttgattccgataacaatttatatacatacatcaatttaacaattaagaaattacaacaatgcgaattca
atttattgtattggtttacgctatacttattttaattcccttattcggagaaagctgcatgttttccacaatcagaaagg
cttccaaacccacatcagctccaggcacaacaataacaatatcaacaactacaaagccatttgaagctgaaacagatatt
gatgtccgattgaacggtccaaaggaatcgatgaagagtttagcagttaagaactatccaagttccacagctccgacgaa
attaggaggaatcgtcaatggcgttgggaaaccatcttcgccctacgagattgacgagacaaagcatttaccgtctgtag
attacaaaacatttttaaagtaacattgataatgaaaccacactgtgtgatctcaaaaagctattgattgtaaggcgtaa
tgtgctttatccgatatgctgttattgtgttttctgtaataaaccttgttccaagaactggatacccggaaccccattgt
actttctaagcataattctaaacatcaacaacttttagtatatctgtc
>XLOC_015434.TCONS_00025223 vitamin K-dependent C
taatgattatcattgtgtcacatcaaaagctcgtacaacacgagtccgcccgttagaagatttcagagtagtgttgggtc
ctgtaagcagtgactatgttacaaaccaaatgtcaaatggaactcaaatatttccagtgaaggcggcaaaggtgcacccc
aattacaattacgacactatacaaaatgacgtagctatcatgaagctcgcaggcaaggttagagtgtctgatttcatagc
accaatctgctttcccacgtcagacatggcaaataagcaagttcaaggatcaggctcgattgcaggctttggcgtcgacc
gttctacgcacatctcttcgtctcttaatttcgccagtctccctgtacgagaaaataaattatgcaacgatgccctcggg
aaggaattgactagcatagaattttg
>XLOC_024804.TCONS_00041502 SEC14 2
atttatttcagtgaaaatcaccaaatgtgtctatttacctatatatgtactaccatcagcttcatttcaagcgacacaca
ggtctcaagatgtttcacatactcgtcaactttttcgccgtatttctccttctgattgtggctgccattgaatgttccag
ggattggaattgggagtacgaatgtttcggaagaaattgtcccactctcagtctccccgtgacgtacgaggagagcaagc
tcgtgacgtgtaatgggaccgagtcgctgttcaaggacccaaacgactgtcaccgcttctactactgtcccccacgagga
gaacaaccaaccgaccctgagaccaacatcactgccattcactaccaatgttcacaagggtacgggttccacgagggctg
gggttactgcgtcccagaacacatggtcaaaaactgttccgccattgactgcccggcctacatctacgacggtgtcattc
ccgaccccaaagactgcacagcgttctatcgatgcacctatggcttcgcgacacgatacaagtgtcccaagggctccatc
tttcatggggaaagcggcctctgccaggactatcaagagccgcctccttgtctccaaaagccaacgacaacgacaaccac
atcgacgcccacgactaccacgtccacccctttgcccacaacagagaaagaagtgcttacgccgtctccagcccccaacg
ccaatctcacacatgaaaaagaggggctagaagccttgtagggcatcggccaatctgagccagctcatgctttcacagtt
ttcaactgaactctgtccattggaagcatcatgttataaattaatatgcatattaatggaatacactgttcaaatattaa
aatatgtatatgcattttatttggtgaatttcatcaagtgcgttgttgttattctgaaatgtctgcagaaaattattaat
agtcgtcctccatgccagcatagatttttgagccaccaagtgatgggggcaacttgtcaaaatcaaagtccttttccaac
tcgttcagccattggcgacggttggttccgtaaatgtgaagactttttctcatccctggacttaacagagctttaattgc
gttaagcacaggttccacggaggatggggctgaaaggcaaatgagttgtacatatttgcttgtggacatcaattgataaa
atatttaatcacgtactgttcactgtgataatttggtctgcacattctggatagttctcttcgtacccaatgacaatcct
gagcagaaatgggatacctgcacaattaatatacgcacatcgtgtatttattgttaaatacatgagaaatgaaattacat
cgaaggcatccatgctgcataatgttgaacccgtcgaggttgatgatgagatgtcctcgagtaatgttcttatattcttg
tcccaagtttctgaccagagtacacgcctcttgcagccctttgtcgacatagcgcattaatttctcccccttcccttgaa
caagggctcgtcgcaggtcaatggttcccgcttcaaagtatataactgcgaaggagaaattttggtaatcaaaaaaaagt
atttgaaaataaataagtgtgtgtacaagtggtttacttacaagaacgacccagtttgtctctcccttccaaagaatatc
gaaaatccggtcgaaggtcggaaaaatcttcttgatcaatcgtgtccatgccgtttttcttgcgccaggccatatgctgt
gcccgcatgaaaacagaaataattatgctgtatggatagacctgggttaaagtggcaaaatgttttaatttcagtgacta
acatacctttaatagacgagattcggcagattctacgttgaaattgctatctgtttattttaagcatacattaccagcgt
cctcgttaatcatgggtgacatgcatatgtattaagctatttcaacatacatctcagccacttgaggaggaaaaggtcgt
cttgcatgtatggttccacaagtttgggcatcacccggattttaaactgctcttggaattaatatttaggaaattcaacg
tttagacgtttttcatatgtagatttggagcgtacctcgtctaacaggcccttttgtgcgagggtgagcgtaacatcttc
ttcgaatgttatggctttgcaactattttgcatcaaacctatgaaaataaggacgctgacgaagagttggagaatcattt
cgaaccccattttcaaagctagagctagacaccgaaacttcaacaatatgcaccgacgatctgcttgttgaactggggaa
atactttttgagatgttttcacagacattcctgattaaatatgtagttggctgaaatgggtgggaacggaatggaaacaa
acaggcataagtaaaatagaggtacacgtgtataacattgtattgctcaacttatgcactatgtttcattatttacctgt
gtatgtatgtatatacatatgaacatatgtaccgattttttctaagggaaaattattctgattagtctcacagttctgct
ttgtgatgcaggatttctgcgcagataccgcagaaactttttttctggtttctccaaaggagaaaccaaggacaattcaa
aagggcatagtcaccctggcgcagataagtattacataagattgctcaagtacttgagtactcaagtcattgattgtggt
caagtacgtaatcctgtgttcaaaagtgttatcaaatatcagcaaattggctcaatgagcagcggcatatttattaactg
tatctttcatgaaaacaaaatgcaatcccacatgtcggtgttgataacctgaaaaatgcgcatgaccaggcttgtctttc
cctcgcgatcattttcaattcgttaatttgaatttgtttgttcgagtctcttggatgacatcttcaacctccagcttctc
ctggtctcacacgcaccttaatcacaatcttgtaatcgaagatcggatcactcgccgtccgcacaacaaacttgcggtca
tctccttcaatgcaccctgtcgaggtcgaaaacaagatcggatacacaagatacaaagagaaaatgagtcaacgtgaaat
tatttagtactcatcgactgactcatacgctcagtcaccaggagcctatattcttgtaatacaagtgtcattggccttga
cctcttcagagaaggggagggactggtcaaagaggaagacgtgtcgctctctgatcttcctgaagtttttttatggctcc
aaacttggaagttttcttgccgtatgaccgcccacaacgtgcccagagttacaaccttacaacctgttagttaataatgc
gatggtatgaaatgtaaccctctgatttggttgaaattttaaaatgatgtggtccaagttaatataagcaacgtttcttg
gggcagtttgtgtgatggttggaatcaatcaaaatattcaagggcaaagttgaaaaaatgttgaaatgctccgatattgc
>XLOC_008094.TCONS_00013476 aminoacylase-1-like
ttactagagaatggaaatccctgttaaatacgaaatctaaacgtgcattgctacacgaagataaaattgtcattaagttc
tcatcaagtaaatattctgtaaattatactgatacctatttcaccacttgtcttggacacattcgtttcaatttattaaa
tggatttgtccacaattttgaaatttgcatttattctcggacaagttttttggtcaagttcggaatatttaggaaccaag
gattctccagaagtagcaagactccgggaatatctacgaaccgagtcgtcacacccgacaccaaattacgaggcatgcat
agaatggttacaccgtcaggcagatgatatcgggcttgtttttaattacgaggaatatgacaaattcaaacaaaatggat
ctttcgccatgtggcttacatggctgggaagataccctggattaaaatcaatcatatttgattcacacatggacaccgtg
gcagtagatccgccgaagtgggtccatccccctttttctgcgtataaagatgaaaacggccgaatatttgcgaggggtgc
atcagacatgaaacccacaacggtcgcgactctggaagcaatcaggtcactaaaaaaggccggttatgtgccacgacgtt
ccattcacgtcgcaattttcccagacgaagagctgtttaatcgtggcgtcaaaggttttatcaagtctggttctttcgcc
cggttaaatgttggcttcgccttagacgaaggtccaggtggatcaaaggataaaatatttatatcatacgtgcagaaaac
gcgttggcaggttaaatttattgtacgtggaccgtcaacccacaccgcggcgatgcctcgatcaaccactggagaaaaat
tgacgtttgtgctgaataaaatgatggcctttcgtgcatctcagtttggattaaattctaatgagaccagctccgttaat
ttggtccagattggtggtggacttgcaaccaacgtaattcctgacgagttatgggcaatatttgacctgcgtctcaattc
tggaatgttgcccagtacggaaacatttcttcgaagcgttgcggcagagtcaggcaacgacacgagcatccaatttttac
aaaaggatgacgaattctcaaaatcgattgttaacgataactcaaacatttggtgggtcgctgcatcaaagatgtgtaag
aagctgaatgcgacctgtaccccaattaatctcgccgcagttacggatggacgatatttcaggaatgaagggatcaccgt
gtacggaatgggaggagcgggtggtggtggcgttcatggtcataacgagtttatttctgaagacgcatatttgcaaacaa
ttgaacgatatgtcttacttttaaaaacttttagttcagttgaggagtgagattgacgtcgaatttattatgtacgtatg
tacatacatacaaatctatcacaattttttacttgctacaaaactgtattgattatgtacacgcattttttagcatgctc
gtgttgcaaattctgaa
>XLOC_012191.TCONS_00019784 ---NA---
ttactcccgttaaaattgggggtggttaagagaaacttaagccacgcgggggtcctaataacaatttattggctgtccag
tttacaactttcgctatcacaaattccacagcgagtagaaacaagtagaaacaaccgagtctcattttaccaacaacccc
tcccacgaccaccagggccaaatctagtctcgggcgcaataccactccccctcacgcaacaattcgtaccaagacgatca
tcagtgtccctttcaaatcctggaattactcagaatttcgtgccgatggatgaaaatcagagagaaagcaggttgcaaaa
gtacaataataataatgaacgacggtcccag
>XLOC_010468.TCONS_00017279 ---NA---
gcttacatccatcagaattatcaaccattgctgggcataacaaaaaatacttctttcttaaaacgtgggcgagttagtct
cactttttgtcataaattaaatacagatattcttctttatccgcatccaagtccgacttgcacaggattttgcaaggcga
gaaagcggagagtctattgcagccgatcctcccgtacgacgagttgtggacgagtctagagtcaacctaagaaaaacctg
tgaggattttgtacccctcaaatttcttccgtctcactcccataagccagcaacgatgaattcccctcattcacgatcat
ccaacgcctctcgtacgtaccacacttgcctcactctccgtatgcagaggcaactcgtgcaattttccatcattagtttg
catccgtccattgtgtaatttgcaaagttcaaagctttgccttgttttgctggcgttttctcaattttactcaattttta
atcaaatactccgcacgtcaaccaacaaccagccgaccaacagcccaacagccaggatccaacgatggacgaattaatcg
aaatcatgttgagccaagtggttcagaattacattccatcgattgagaaatcaatcctgaataagttgcgagctgaaatg
catttggagagagaaacgaacaatcggataacagaattggaaaattcagtgaaatccatagagcatcgaataacaaattt
ggaaaagtcggctcaagaaataatacaaaagactgacgaaactcgaaacctaatcaattgctcgtggggacagattggca
ccataattacacacgaaattgcagcagtagaagaacgccaatgtatcaagctagagaaatcaattacagaaaacattgca
acagtagaaaaacggctattcagcaagctagagaaatcaattactgaggaaattgccaaatcggaggagatgaacaagga
agtcaaaaaattaaaccaacacatccaaaaaacgaaaaagacgatcaaaaaacagaacaaaggagcaaatcaaattcaca
aggcaaatgaaacattaattttgaattcgcaaagcctactcagggagagaatgaaaagaataatcagcattatcaagaag
aaagcagttgtcactcttccaaatgatcctgctcaacccgataattccatcccggttcatgaagagagcaattccgagga
accgaatgcaatcgaagctgaagaaattgagaccgtaaacaatgaaattctacaattggacgctgacaaaaaccatactc
ccaacgaggaaaacaaacccaataatttcctttctggtcatacgagtatgccaaaattaattccggaacaacccatgcga
atttatggaagggttatacataattcttcctctgtaagaagttgtcagtactcgaaaagttcaaagtcaaatagcaccaa
aaaccgtgattataatcaagccttcaagtgtaacatgtgtcccaaatcgttctcctgcaagtacacccttgtccgtcata
agaggaaacatgaataattccatatccagccgaaggtatgtacagtattacatgctaaatatacacatatgcacatgcat
gtactgatgcaaaccttatttaatgccctacatatttgtctaatttttattattgcattttgttcaggataccggaactc
attctctgtgtcaaataagaatttgatttgtagacgggatacataagaactaataatacgactttcaggtataatatgca
atattggtttatatacttaaaattattagcgtctttataattcaaaagtaaaaaattgatcataagtgttttttataaat
gtttacatgcatgtgcataaatagtcaagttcacctcaagaaaagtgcatttattgtatctaacaatttgttttagctgt
aattttagcatcaactttgctctctcaacgttatcaaatttgtaatatatacatacgtaaagtaatatatacgtactcat
tgtgagtattcatttcatgcgagttgggagttattaacagagttattaacccggttggagaatggataagtggaattcaa
cgagatcatccggaaggtgataccctcccaaagttaggttatgcacacaacgggaatgaaatgataatgataccttctgc
ctacgtacacccactcgcccactaccgcggacagtaacatgttctcttctacacatttctgtagtgttggatcagatgaa
ctcctctttctctctctgcccgtcaaaacaatggctgcgtgatggaaagataaacgaaaccagggttaaaccaacatgaa
gctgagattgaattttttctttttctttgtttctctcagtcagcagtcagttgcaccttgttctgttctgctgcatattt
aatagcgtattttttatgcgagttccaattacttagttgtgcatattttccttcctcttctggtatgtcatgtatcttga
aatgttggttgtaggaaagtagtgaacgtggtggtggaccgattatcccgtctgtcgcattgagagaaaggaaggaatgt
gctcaacgcagccctgatgctgctgctgctggcccttcttcttcttcttcgcctgctctctccgaaaaccggcaggacca
gatcgatactgttttctttgagtcaatattatacaaaattctagccttgccaccaccaccaccagcagcaccactactac
gaccatccatactactcttaccctcttccttcctcttcccgtggtggtcgtggtataagtataacaacacatcagcagga
ctttcactctctgaatgcacatccacactacccacttactacgactccctcgccttttatctcttctggtctcacttcaa
ctccagctttctcttcctctctctctctctctctactcggaggtttggtatttggtctctgctctcctctcactgcacac
acaaactatttgctttctccagctggaggactctatgacggctggttactttatcacactaaatcacacccccaccaccc
aggacgttcgagtgagtggttggttgaagggcatcctcacgactaaaaaaaactatccaagtatcaatgtaaagtgaccc
ctacgcatccgccttattggacaatttcgtcaatatttttaataccaaactctaaaacttgggcagtttgtgtttagtgt
gggattaaaattttatgagggggtcacgtttcctatggccaccagcagcagcagcaggtagaaggcaaggaaggctggga
aaggaatgagatttccagatgacgattctccatcatacgttaaaccagaaggttgtccacatctatatcatcgattggcg
tcgtctccaaatgaggatatgaatccttcaaacatccagcaaatatcgactttccttggaataatgctacccacactgat
aatcttattcgtaatactcgcgatttattgctgctgtcaaagactgaggaatcgtgtccccaactacttgtcgatgcatt
tcccactttacgacgacggggctgaagagtgtcatttgaatgcgcccattatgggaaggaggacgttatcggtgccaggg
ttggaactccctagaacgttcaaatcaagttttggatttggccgcaatgattcacagcaatttatttaaacagattggga
aaatttttacaacgaaatattttatttataattgagaaggaagttcgaattaatttgttaaaattttagttgataatgac
ttatttgatagtcaatgatcatattaatattggacaaatcccttaacctgcaccatggatttgctaccttgaccttttga
aacagcattcaaacttccaatctgatatccaccacctgattagaaataagttttacgcattaaacttcatacatacatac
atatttacatatttacatatttactgattattgcttattttatatcgtgaaaaataaaatcatacttggatgaatgacat
gaaccggattttcatcgattatggtgatattcgaatgcgtagttgactctggcacaatttccgttggacgtggtttagga
gcgtctgtaatgattgggacaatttctgttgagtgtggttttggagcgtcggtaacgactggaacaattgtcgaagtctc
aaatgttgacgcctcacttgtcgtgaacgttgtaggggctgacgtgttttctaataaaagcagtctctcaaatttcatgt
gtttcattttcattttaactttgtacttatgtacctgttgggacagatgagtgattttggccttcagtcgggtgaggcag
agtttcactttcagatccagggattggaacatgttcttcgtgaggggctgctggtgagacttcagtcactggcgatggtt
cgacagagctaacgctggaccctgtgggctgatctacatgaagatttgaatcagggacaaggctcgaaatgggagaatcg
cccacaggagtagcgtctgggccgtggttaatagtttcccatggcttcgaattctgctcggcgactgccgcagctcccca
gggggcttgatctataaagtggccattatttagcatacgagattttattagttaaatagacgttaccgattccatctttc
acatctctccttaaatgttttcctcctgaaatagataagaatttaataattgggagcaagtctcagtaaaataatattcg
tgaattcttaccacgagctcccgcaaccacaacgacatttccaacctgtactaaggactgaccatgtgactcggaagatg
catcaaacttcttaactaataaagtttataaaaattgtcatcatttattgagaaagatgcaataatggctaaatacctga
agggtccaaattttctatgaacaggtctccgtttactctaacttgagaaaccccttgtttcttcgacaccgcgttaaact
cttccccagctaaataatttattaaaatttacgaaaatctacaaatttcttaatattttctggaatattttctaactcct
gtttgtagcgaaaccatgaacagcaccgcccacagtgacaacagcttgagcattgttttccgattctgcgttgaagttgt
tccctcctaacgatcaattttatcatgagttacgtatgcatattttagtgttattgataattagctacataccttttcca
ggagaaagaatcacatctttttctatatctacaacagccataccaaagtcatctgcatgagcgttgaagtgtcctaaatt
tcgggaaattatatctaaaatattagcatgcgagtaacaagagaaattgaatttcatattacctggtgaaatgggaacgc
caaatgcagcatgtatgaaaatggttaaaacaacagtaaaatgcatgattgatttctcaataaatatattccaagcgaca
aaagcagactgcactactgaccgcacaagactttattca
>XLOC_011540.TCONS_00018712 Cytochrome P450 9e2
ccatcaatcaattccagattaacttccaaaatgtttgttgctttgaccctcgtcgttgccaccgtggggcttataatcta
catccttaaaaagtacgaagcccgtgcaaaaagctactggactgatcgtggatttgcatccatcccaagcggactttctt
tctgggacatatttttgggcaaaaaggatgcgatcgattctgacgttgagatctaccagaaacttggtcagctccaggaa
aaagtgggtggggtcatggaactgggagcattttcggctccaatcctattcgtcagagacttggatgtcgcaaaagacat
tttaattaaggattttgaccacttctttgaccgaagaagttttggggattttgataaattgttcaacgatgggcttttta
atatgaaaggacaagattggaaagatatgagaacatttttaagccccactttcacttcgggccggatacgcagcatgttt
tcgcattttgagaggactgctgacaagttgaatcaacacgtcaagtcatttcccgtcacaaaatctggatttgacattcc
actttcagaatccatgcgaagatatacgctcgaagtgattggtactgcagtcttcggcatgagtgttgataccttcaatg
aaaatgacattctgtacaaaatggcggaaagaattggtcaattctcttattttcgaaaacttaaactctccctgattcaa
aattttccaaagttgtcaaagattttaaaacttaatggactagatcaagatgtttccgacttcttttggggaatgttgtc
cgcagctctgaaggcccgacaggaaggaaacataaaagggaacgattttgtacaaatgttggtcgacgcccacaacgaca
acttgaaagaggatcaggaatcagagttaagtcgggaggaaaaggacgccaatttgaaaccaaaatcgggcggaaataag
aacaatataaaatggagcaacgaaatcgccattccgcaagcattcgtattcatgtccgctggtttcgatacggtcgcgaa
taatttggcagtagcgagttatattttagccacgcatgaagatatacaagacaaagtttatgaggaggcttgtcgtgtct
tgggaaatggggaagatggaaagaaaattgcgtatgaggaggtgaatcgcttggaatatatcgacatgttcatatcggag
gtccttcgtctgtaccctgcggtaaccagattggaccggaaatgcatgcgggactatacattgtcaacatctgacggtga
gaaaccccaaatcatcaaggctgggacattcatcgcaattccggccgaagctatccaacgtgatgaacaatactatcctg
atcctttaaaatttgaccctgagcgatttaaccaagagaacaaaactaaacggaatccatatgcttacatgccattcggt
atcggaccaagaaaaactgcattggaatgcgatttgccctggtagaaactaaagttgcgctggcacacattgtccgaagc
tttaagattggaccgacagaaatcccaacttctaacaaagaaagtgtatttcgaaccgtttttggttatcgagttaactc
agacttgaagttgagatttacgccaagagtataaattacgatttgtaaaatgggtagaatttgtatctatcgtacagcta
ttttattaatgtaacaaattaaaatggaaatcttgttggacagtaaaaattataaaaattggaaaagataccgatccggt
gtcctctcaggaaaaaaattgtgcactatttttccagccgaaaattaaaattacatgaaaactgc
>XLOC_019283.TCONS_00031948 sodium potassium-transporting ATPase subunit alpha isoform X1
tagttttttttgggttgctcattgatagttgtggttcacgtctctgggtccttctctttttaccaagagtttaaatcaga
tcggataatggaatcctttaagaacatggttccacgtgctgcttatgtacatagaaatgggagacgaatagaaatagcag
tgagccagctagttgtgggtgatattgttgaggtgaagtttggagacttgatcccagcagacataagaattctagagtgt
caggattttaaagttgataactctagcttaaccggtgaatcggaaccgtgtaaaagatccccagaatgtacaagcgaaaa
cgtgatggagacaaagaacatggctttcttctcaacaaatgcattggagggggtggctaaggcagtagtggttagggtcg
gagtgaacaccctgatgggaagactagcgtccctggcctccacagttgaccatggccttagtcctattgggattgagatg
gatagattcattatgattatgacaattcgatcgttagtttttggaggattcttttttgtccttggtctcgtcatgcatta
caattggacagacgcagtcttttttgtgatcggaatcgttgtagccaatgttcctgaaggattggcggtcactttcacca
tggtcttgtctgtaacggcgaaaaggatggcaaagaaaaattgtctagtaaagcatttgcatgctgttgaggggttgggc
tccacatctgtgatatgttctgataagacagggactttaacgcaaaacaaaatgtcagtggcccacatgtggttcaataa
tgaaatagctgaagccgacacttcagaattttattctggacaaagctttgataatgatgaccccggattcaaggctttat
caactgtagcatgtctttgttcacgagcaaattttaaaccaggacaagaaaatattccaataattaaacgaattgttgaa
ggagatgcttcagaaactgccattctaaagtgcatggaaaaccaaattggaaatgttgttaaatatcgtgaaaagcatcc
aaaactttgcgaaattccattcaattcttccaataagtttcaagtatctattcatgacatgagagaccccaacgatcctc
gccagcttctcgttatgaagggagctcctgaacggatcattagtctctgcactaaaattttagtacaagatcgtgaatat
gatatagatgatgaatggcgagaagcgtttaacctagtgtatcatacgcttggatcatatggcgaaagagttttagggtt
ttgtgactgtcggcttccacttgatcgttttccaattggttatgaatttgatccagacaacatggagtttttggatgtcg
ggtttcgtttcgttggtctcatctcattgattgatcctccaaaagctgctgttccggatgctgtggcaaggtgccgttct
gctggaataaaagtcgttatggtgactggagatcatcctgtcactgctactgcaattgcaagatcagttggaattatttc
ggacggaaacgagaccattgaagagatggcacttcgtcggggatgcagtgttgaagatattgacccaagacaagtgaacg
cggctgttatttctggagcagaactcaaactcctcaccccagaccaattacgcaatgttcttacaaatcatgaggaaatt
gtttttgcgagaacgtcgccagaacagaaatacaccattgtggaggcttttcaagacttgggttgtgtcgttgcagcaac
aggggatggtgttaacgattcccctgctttaaagaaagcagatattggcgtagcgatgggaatcagtggttcagaagtta
gcaaggagacggcagatatgatcttgatggacgacaattttgcaaccattgctactggggttgaagagggacgattgatt
tttgataatttaaaaaaattaatgcaatataacttggcggataacattgctgaaatgtattcggttatgacgttcatgtg
tctagggacccctcttcccatggggacaattgccatgttgcttagtgtctgtgtaactgattgtcttccggctattagtc
ttgctcaagagaccgctgaagctgacattatgaaattgaaaccaagaaacccacaaactgaaaaattagtaactccacaa
ctgctcaggtacacatatttgcagacgtcagttatcgaattggcttcgggatggttttcctggatagtaatgtactgggc
tcacggatggggcccgctgcgaatgtggtggatcaatagaaagtgggatagcaaatcaatcaacgacttggaggactcct
acggtcaagaatggtcatgggacgctcgacaagatttagagcttgcaggacaaactgcattttttattagcattgtcatt
acccaagttggcaatgtcattatttgcaaaacgagaagaatgagttttttccaaaaaggaatgaaaaactggcgtatgaa
ttttggaatattggttgagctcagtctcgctatatttttaacaagcacaccatatctaaacaatgccttaaagttttatg
gaatccgaccggaattttgggcaccaccaatcccttttgcaatctatctaatattttacgacgaaataagaaaattaatc
atccgttgttcagccggagggttttacgctaaggaacttacaacctaaggaaatatacttgtttagagataatatgtgtg
cattgtcttctgttgatatttcagtagtactacatatatttattaaatttgtaattttaactttctgtgacttgggggaa
tcatgaacttgtacgcatacatacatactcaatcaactgtcgaatttgatcaaacgattaaaatttttaatattacacta
aggctatcaacaaaatataattgacaagtgaacgttcatgaaatacgcaaattggcgattttttacgtgggtcacccgtt
caccggtaacacaacaaccatccctccctctcccctgcgtatattttatgaatgttccccaaggatcgtaccaaaaggta
acattgaggttctcaagcagagctcggcgtcccgggtggaaatagtatgtaataaattaatgtcgtggttttttctcgcc
ttccgccagaatctgtcttaaatacttacgagggtgcttttggtttgacagtgagtgattttgatcacattctgatatcc
tgtatcatatgcgagtgcaaataaactccg
>XLOC_005071.TCONS_00008489 Lactase-phlorizin hydrolase
gtgggtttcgtcagtgggtgtgtgcgagtgcctatgaagacttcgacaatgacttccacgagggttttaacgttttcttt
aattgtaagtcttctgacattttgtcacggagatctacagcaagaagatgagtttctatacgatacctttccggaaggat
ttcgatggggatttgcgacggcagcatatcaaattgaaggggcatggaatattgatggaaagggagaatcgatctgggac
agatttactcatagactcgtcagcccaattatcgatggtagcaatggcgatattgcctgtgactcctatcacaaatatcc
tcgagatgttgaacttctaaagtccatgggagttcaattttatcggttctctatctcatggtctcgtgtactaccacggg
ggacaaatgacctcgtaaatgaagttggcataagttattacaacaacctgatcaacttattaatatcaaataacataatt
ccaatggtaaattgataatacatacgtttatgtgtactcaaatattgtgtacaaattaccaaacttatctgaaagtgcta
tattacattaatttcaggtaacaatgtatcactggtaatataaacatactcttatcagatcagtctatttatttatatac
cagacttggtcaatattgaccaatttataatttctaccagggacttgccacaaaatttacaatctcaatttggtggatgg
cctaatgaaactttaattgaacattttgagaactatgctcgtttactttacgagagatttggtgaccgtgtcaagcactg
gatgacgtttaatgttcgtacacaatcctaatatactttgcaaaacttttaaacacgagtctaatgaaaagttaatttga
ataattggtaatttaggaacctttcaacacatggtattacgcttacaataacctaattaatttgctacaattacatatat
tccctgtgaaacctaatttatgtaactctaatgaaaaatctatttcgtgaccagtgaactgggatatggattgtctatcg
ctgctccaggcattcttggggaagctactgaaccgtacaagtgtgctcacaccatactaaagtcccatgcaaaagcttat
cgtctctacgaacgggaatttaaggaatggcaaaacggggaagttgggattgtaattgactcggaatttatgcaaccgga
taacccagacgatcctacgcacgtggaagccgcagaacgtgcactcagatttaaacacggatggtttgcatttccagtat
tcttcggagattatcccagcgtcatgcgagaattagtggatgctaggagcgaagccgaaggtcgaaacgcttcaagattg
cccacattggacgaggagtggcaaaccatgttgaggggtagtttcgattttttgggggtgaaccattacacgactgagct
tgtgcgacctgcagctgcccagggcttgccagggtggagtggtgaccagcaagtttcaaaacggaaagatccatcatggg
aaggctcggcgtctgcctggctaaaaaaagtgccatggggcttccgcaaatatctcaactggctcaagaatacgtatgat
aatccagtaatgtacattactgagaacggatggagtgatgatggccgggacccaacgaatgacacatcaagaagcttgtt
ttatcgggactacatcaacaatgttttaaaagcggtgaagctggatggtgtgaatatcaagggatatacggcatggagtc
tcatggacaactttgagtgggcgaatggcttcactgaccgttttggagtacattgggtcgattttactgatccggaaagg
caagtaattcccaaagattcctctgtggtgctcaagaaaatttttgaagataatggatttgtcgaggaatagcaagacaa
ccaaattataataacggtcggaatgggctatataaaaaaatctagaattaaataaattcctttaatatgtgcaagtctag
tcagttgaattctctgttctgtatttaacgaatttacggtcattttcaatgagagaattatttaataatatttgtcatcg
tatca
>XLOC_011662.TCONS_00018964 ---NA---
tttctctcttaatttacacatgtatgcaaacgaatgtttgaaaacattttgtactatagataattttgcatcctattgtt
tgtaactttacacagttacaaaaatgtacgtgaatttttctcccgcaaaaattcgtacccatcaaatcctcaaacttatg
tacaaatcatttgtatgtgatcttactttttgaaaacctttataaattcacaaaaatgcacgtaaattgaatttttcccc
tgtaaaccttctttcacacgaaattcttaaatttctcggaccagaaatctgtcccaaattttccatcccatcatcccatc
ctttttcccacatagcaaaatctcccatgcagaaatatcatccactccactccaccatttccaaccgcccaacgttaatg
gaatttcttatttttgcagacttttttctcctctcgagaaaaggacgagagacgaaaccatgcagccagccgactcttga
ttcttttttccactttttttgcggaacaacaacggaaaccaagacgaagaagaagacgaagaaaatcgatctgtggactt
gtgcccataaatctctcctggtgaataaagcatctcctgacggcactaccatccaccattccggcctctccggctaccaa
ccaaccaaatccatcccactttacgtactttactttactttactctctctcagtatgtacgagaagaagtaaagtagaaa
aaattcttgcccagagagacatcaacccggccagctttttttaacgtacgtggaaggagatgaagaacaagctctttctt
ctgtggtggggtatgaattttgggtgaaataaaatgtgagcgaaataaaatgtaagcaaattctacagttcatgaaaata
tggtgaaaatgaggcaattcattcacgaaggtcttggtaactttgtaaaatccataaaccttgtaaaacttttacaaaat
ttgtcttcctttggtgggctatgaattctgggtgagaaataaaatgtgaacaaattccaaagttcatgaaaatatggtga
aaatgaaattgaaaacgaggcaattcacgttggccttagtaacattgtaaaatctgtaaaattacaaacttgaaaacaaa
tttacaaatatttccaaagaaaattagctccctaatttttgaaaacttgctccgatcaagggcgtctctttactttgtac
aagtttaaaaaataattttacatattttacaaagttacccaggacttctatgaattgcctcgatgtagctatgagatcat
ttacgtggacaaaataagatgaagaaatgggttgaattttacatgattcgattttttaaatcaaaatttgatcacgtatt
tccatccactttttaaggtaaaacttaattttttaatttcaatttaatttttgtcatgtttcaacaccgtttatcgttaa
gttaaatagttcaacggcataaaatataaattcagatgtgtggatgaccaggtgaataggaaattagtaacattgtgaac
tctgtaaaatcgtatagttacaaattttaattaagattacgaaaagaagatcattctccaaaaatatcaagttaataatc
ctgtaataaaattttgtgtaaactttacaagattaccaagtttacaaaaatctctaataaaacttcaatcataaatatac
acctcattttcgctcctctaatccataaatttgtacctgaattttgcacataaaaaatttgaactcttttctattacaga
tttgccagccagaatgaattctaatatgtaaaactacacaaattctctgaaattcaaattcccagagaaatattaatttt
gcttaattaaaattaaactgcgcattatccaaatttaaattaaaacatgtctaccttaccagtccaagtataaattttca
taaatatttgcagctaaaattgtaataaataagatagcttttttgtacaactcaaaaaccatgtcattcataaatatcac
gatttgggtgttaccataaaacaaaaataaaaatgctctgttacagatttgctaaactgtccgaaacaaaagttcaaaca
aggatcaaaatcgtaattttttatacgaaccaaattttaatatattaaaaaagcgagaaattcaattttttcaaaatata
gaaaattgtagaatgtacaaaaaaatatcttagacgtctcgatcaaattgttacctgcgttgcaaaaatattagaatttc
acatctaatccaaaatccatccaaaactttaaattgtgataaaaatcgtaactttatttatacagaacaattaaacataa
aatctgtaataaaaatccattttt
>XLOC_019705.TCONS_00032687 serine threonine kinase
gaaaatcgtgttatcttcataattctgcagtaaacttctgccgggtctattatgcagaacggtttctatatatcatgcaa
aattccacctacataatttgtactcatactacacaagtttttctgtagaaaaattgtccaagtttctgctggaaagctgt
tgaaattttcatccggacctgctacggatatgccagtcttgaaaatataattcctcagctcctcgttactattggctgct
tattgaagactttggaatggggataattatgaatttgcatgaatataagttacaatgtctcgacgggaatgttgaaggaa
agatttatgtgctggattgcaacactggcaattttcaaaactgggtatttaatcataatctcacgatccaaaactacgct
acaggtttatgtttacaatccaagagaaaagatgaaagcataactgcaatgggttgttcttcagacacgtctaatcagtg
gtggttcactccagacaacgagattcgtaatgtcgccacaggattgtgtatggatgcgagaaggtttgaaaaagatcttc
taatttcaacggattgtgatggtggtaactttcagaaatgggatgaagaaattcaccatccagttccaataacgacagaa
attacaaaaacaacagttaaaccatcgccaccgacaagcatttcaactggaggaggtgatatcgtattcggagacaagat
tgctaacgctgacaccgaagtcaagcaggttgagataaatcatggagttaatcgcaaccagctaccgaaagagtcgaccg
gattcagtcatattgttcaggatagtagttggggagcatctagtcgagatcgtccaacgtcattgggacaaatggcagga
aataacgatattctgcccccactatcgcaaggtggggacattgttctgggggataaaattgcaaattcccacgtgagtat
gaaaaaagtggaggtgaatcatcaagcagatgtggcacgagcaccttcgagaaataacaataaaatttccggtggaaatg
ttgatgacgctgttgcagatgccaaaaaagagggagacgcatatggaattgtagtattacgaaagagataaaactcgata
cgtaataaataatatttttaatttttgataatatttttcaacgctgaatttacatacatatttatttatctatactaatt
acccatattaaattacttaatttaagtcaaattgtgtttcataagggaagcaatgcgaatggatattttcaatatttgta
aactgttctctggtataattatgttgcataaacatcataactctgcccttttctgtaaaccacgatggatcggaattcct
gtcgagatatctaatggaatagggttttgacatctcgcctcattacaatagtcaaagcaacataattgattcccaggaca
atcgtcgtccgtttgtcattctggtttagatattgtggggcagagctggctgtagtccatccatagcaccgccatgggac
attgagcgttttttgctaaaatatgaatttttatcacttaataaaatcttcaaatgtttcaatttgaaactttcaaagat
aagtgttctcacttcgagtttcgcaaagtttcctcacacatttggccaatttgtttggtcgtggacaaatgcaaagtcta
cagtcaaaataaatcatgagactgtcgcgagtgcaaataattggcctggctgaaattaatagaaacaattagacaattta
tctactacgtcaatgatgccacaaaagcttacgtcttttgtcaccaactgaaggaggaatgttcgagtggactgttgaca
aaattaaaattataactgaacatttcaaaatgtcccgcattacttaattaatatgtatgcttcgaatttaaactctatat
ttttaaactactgagataactttgggtgcacagagtacaaatctagattgtttactacaaggtcacattaagtcatacat
aagtataaattatatttatataatagttcctgaaccattgaatgaaactgtgcgtagtttcatgacacccataaaattac
gatgttctttgtagttccgatgttttcatcacgattggattttacattcttttaaaacaaaatacggagagaacaatggc
aaaatgttaaggaaaccattaataattttgttcctacgtatgtattgttaaaaatcgatgaatacatatatatttagact
taagctatcacaaattggttaaaattgaacggatgtgggtacatatatacaaataaatattcaagtcctagaatttgatg
gaatcggtaaaaattgttgcttgcaattacatatgtaattaaaatttcataaaattccatgatccatatgggagtgtcca
taaatcacgtgatcgatcataggggggggaggggtctgaaatttgtcaccaattatcaccaagggggggggggggtaatg
gtcggcagtcacgtgacatgccacgaaaagtttatcttttaatttctgaggtcagtaaatgtgaagagagtaacaataaa
gtctcttcgcatactatcacgcgccttaaataaatttaataatatgtatttacttaatagtgaacctcttttatctaaaa
ttcgttatgcggcgtatttttaaatttttacttgacaatcttgggtctggtttgcatatatgtaccactcttccaaattt
cagtaaacattaatagaactctcattattctttcagaaataaagtgtatgcagttgtccttaaagtttaagttcgggtac
actctgtgcatcctagtgagcgagttgactttttctcctcgccacttaccagtaatgtaaatgatttttgtcactaaaac
ttctaatttgcagctaatacaaaatggattgatttcgttttggtggcaataaattcccaagtttgtgatttacaattgct
atgttgcataaattccataataaatctcggtgaaaagtattggactgaaacatgatatgagtccatgtttcagttcaata
cttttctctgagatttattatggaatttatgcaacatggca
>XLOC_002779.TCONS_00004553 ---NA---
acttattaaccaacaaacattacgacgtatttggtagtgattagattgcctgtcattatgacacattgttattacgggtg
gagtttcctaaaaaaagaaattagtgcttctctacaaatcttttttccacctaaaacgctttacacgtttaacattcatt
cgttggttgaatgtgacaataaaaatcatcatgggtcatgtacttgctactacaagttcatggaaaatattaataatcac
atttataacttatttgatcaaccattttgtggtggtcgcaagtcagcaatattccgctccaattttatcaccctcttctt
ctgggggtggaccttatttttttaattcaagttccttccactcccctcgacctggtcaccttcatcccggaccaggtcat
cccttgtcactgctttctcaatatgaggaggaaggatcccacttcagtggtgagggttccgtaagagatgaatctggggc
agcgtcatcgtcatcatttgctggatcaggatttccgccttccagacttcctcctggagaaagccattatccttctgaag
ttggtcgcccggtggaaagtccaggactggattttgagaatcatggtcattcacagcagattccgacgagtaaatcaaaa
acgatctctggggactactgctgggatccattgtttggatgcgatacgccgagaactattctgtactgtattaatgggcg
ctgtacttgtcccactgaatggacccttacgcccggaaatctgcccttgaacacggtctgggagccttcgtctaaacgtt
gcgtctcgcttctggggtcgggatgtcacgtttctccgtccaccattgggaacggatatgtatactgtcagccaggagtg
caatgcattcctcacccgcagtggagagaggtcgggacttgtggggcatcatcacttagagtcatcggcgtccttttaat
atttatcgttttgatacttcaacaatttgtggaatgcatatttaatttatgagattttaaataatacacaat
>XLOC_010468.TCONS_00017282 holine Receptor
gagagaatggtttcttggttgatgtgtgcttccatggctggctggctggctggctggctggctggtggcggtatggtgag
tgccattatgtttacaactggtaataactaacgagaacacagctgttggggaaacttgagttgactttctccagcttaaa
tttacacctttctccatctttacaacccattcactcctttcttctgccttgtgttgtgtcccacaatatctacaaagtat
gtcgtcgtttctcggaaattataaatttgagcattgtaatttttaaaattagatttaactgcgcccggattattttgcag
caatgatgtcaatgagcagttgttggtggatggaaatacggtgaagcaccacgaggccagagtggtggtgctggagagaa
gtaatgcgatttagctagagcggagacaactgcgactaaagagacgccgaggaggacgacctattttatctcttatatcc
aacccattacattacattacatccaccaacagtaatgtaatgcaatatccttcagtttaatacgctccgcttcattccaa
gtaaagtaaaaattcctaaaactttcaacattcaacaacgacttttactctcttctgactttttccaccacgaggaaagc
atgacgacgacgatgatggcacgcagcggtgcggagaattgacacaaaattcttgcatcctccatcacctgccaattcaa
gccacccaccacacacactcgcgtaccgaacgttggaagatgaagccaagtgaaccatgtcaaactctgcctactttctt
tctttctctctctcttcctgtctctctggtatgacccaacattagcagccaactaactttgtggccaattcctccccaac
catttctcagaagtcggaccaaatgacaatcacacaaagaatgctatccatttcggtttcgtcatcgcgatcgttggagc
atattatttttattccgccgatccgtcctcttggctacatatggatacatggctgagcagcagtgcgtggagacagtcgg
gttgctttaatcccacaaaaacctgcgatcgggtttcgagaattccagggaattgccgagtcagcttttgtatttcgtcc
aggtttgtgattgatttaagactataacaattacgcttaacagatcttgcataaacaccaaaatattaattgtgtgatca
atattgtccatttgttagatattttgccagaatgttcagttagttatttttgtaattcggtttaattccacatatgtaca
ttggctgtattgtatggttttatagttgacctcttcaacatccagataacaagctatgcggcaaaaccgctgaaaatttc
tattttttcataccaaatatgagttatggattttaattttagaaatcgcgccatatcttaaaaaccaaggcttatttcga
aaaagtcaatcagtcgagggcactagccgggaccttccccaatacgatcccgtttagtttaggttaccaaaatgtatcgt
ctaggctgtagctcagtggagaaattggtagccgaaattgcaaaatttttcggaaatttgaacttaccgcctgtacctag
cattatttcgaaaaaaattttcgagtaaatattatagataatgcggttatgaacatatttgctattacatacaactttgt
gttatgcacccaattcattcagcgaaacatttatgatttcgaaaccgaaaaatcggtttttattgaatttcttgaaaatg
gttcaagataccatgaattagaaaaaagtcattttaaaacttttcgagaggcatctaatgcactttacggcatctcttta
cgcccaaccgtttttttgtacgagcccccgacatttcccataagagtgcctgacaacatactatatgttccacatatagc
gccaaatgtctcaggttgccccgacatttgagcttatggtggaaaaaatagaaaaatgctgggtatgaaatgcatgtggc
gcagctcctgttacttaaacgctatgtgcgcaacgcaaatgcagtaccaaacccaccacctccgttcagttgtctcctcg
tcagtgagcaaaatttgatgtggagtgatgtagttttcctgcttagaggaacgatggttttgataaatccaacccggaga
cgataattcgcacaacgtcaacctcagtctcattttaagaggaaattcaaaacatgcaattttataaagctttgttaatt
aaacagtattcccaagacaatttaatacacttgtgcaacttgtacgtgcgaacttatgcgcttaaactattggaatttta
attcagaattaaatcatattgtttcttaacatggaattgtaaaacattcaaattacttatttagctcgattaattccgag
agtaaacttgaggttgagataaggttcaacacaacagggatacactttctcctccctgatggcttcattcttcgtcactg
catacttttgtgattccaagtgagaggtgtccaccttgtcttcctgcaatgcaaatacaaatttaatttaaaaaaatatg
aaaattctatcaagaatttagtaatcatctcaaatttatatctcaccccgtcgaaaaattcaagtcccatcgttaacgca
tcgaacgtccagcttccccagttcagtatgcatgtttgctcttggctggtgtcagtggtgaaattgcaatgtgtttttag
ctggcatggtggaatccatagaacttttccattggggtagacaatcgcgttggtggctctgcattccattgacggtctac
atgtttcattagtaaatagcgtcctaggttagcaatttgtatgaatttattggtaaaagtaagttagtataaactaaccc
gttgaacaaaagcgtatccggcaaccacaactggtcaggtgaaaccctcatattttttaacccaccatactcactcggat
cccaagttaatcgggaatctgtccaagtaaacttcagccaggcgtccgagttgagcatatctttttctggatcctgcagt
acaatagccatatctcagttaagtaatcacattttatgaaggaagaacaactaaccaaatctaagttgatgagatacatg
ccaaactggacggttgtcttgtctggataattacgctttttataattctcaaagagattgtccaacagcctgtcgcgatc
ggcgaagagggtttcatcatgggagtcaatcttctccgcctccttctcttttcccgcgacgactagaaacgtttacattt
ataaagacgttttcattagacgcttagttatttgagaatttccataaaaacttacccgcaacggctacgacaagaaaaac
aaagagcttcatcattgcgaaactgtcctgcccaccagaaagaatgttatttatgacaaggtttaaaattgatgattgcg
tatatatacgactccatgaattagagcatattgtcttaattgataaattctgatgcggtgtccagtttaaaataaattga
acttatgcaggcaactccaatgtcaagtgatatgacatgaccacagtaaatcaacaattaatattggctcaaattacgat
taacaaaagtgtcaccactttacttttatttgcgtcacgtccggagtaaagcaaatcatacaattgtacatgtttaagat
ttctgaagcctcaaatgcaccagattaataaatgtccttaaaaaatagcagtgcactcaaaagaaattgaccctcacaac
gttttatttgtctaaatggcaacgtatctacataaataactgggcttaatggacaatacatactttacaaagatgcgcag
caagttacgttatggcatcttgtaaaatacatttgcaatttatgaaaaaccagtatttataactaataaagtggatttct
tcttattttacacgttcgtcaaggtgagcttaggatcaagcctttaacgacatatgtaatagccttgtttacaaaatagt
aaaaattaaaagcccatccaaagaagaatcatccagcagcaagcaacaacagcaactgattgaacgcagaagcgtaaaga
tcgcaggccattcaaatggtgttgctaactcccaactcggattcagtgcaagcttgcgggttcctagggtttgcaatttg
ctttcagaaaacccgttacacggggattgtacttcacaaaaagactcattctcactcgggtctcccaatccattcattct
ctgcaacacttacattcccaaaaccgacaatgattccagattctaatcggaattattacttatcgtgttcttgtttggaa
tcacgtagtataaacacgatgtaaattagtatttgtgataccaaccaaataattccccttccaataaatgcttgaatatc
aaatgctgccattctgcatagaagttacaaggtgcttaataattgcaacgctacccaagtaatccccctccaaataagtg
cttatcaaagtcttaccactaattttgcattttatttcaatttttaatgcatatacataattaaagcatgctttcaccat
ccccagagttacgttgagtctccatgtccccattattgctcaattgtctccaaaatttgaacacgagaaatatcccatag
gcaggaatgggtgggatgaaggtcaggacaactataacaatgggaagtttcatctgattggagacaatccaaatccagac
gtttagaataattgctacaaatagggtgagaattatgacatttgcgacgatccagatgagacattttttcttctcagcct
tgaaagacatacataatctttatttaattttgtactgatttatgagttgcaataaaatatatagattgcgtacattgtga
actcctgcatacaacagtttcgcaagtattagcgatataattgtgaaaattaagaggaagataattatcgctcctcctga
aaaactaggaaagtttaatttaaaaatgtcaagggtagatttgagtatcggattttgtccgacacgatttcttaccaccc
aatcggaaatagccaatttgataaacttcccccacttttgaagcattcttactcccaaataaatttcctccgattttagc
cagtccatagacaacaaccacaattacaccaattattgaacagatctgcataagagaaaaacaaggaaatatgcatgtat
gtaactacaaatattttttatgtatgtattatgaactcactagttgaatcaaggttatgccaacaacaagtcctttaagg
gaacggttgcaaacagattcttccattttgcacaaatacgttcacaagtacgggaattagcctgaatttttaaaaaatta
attacaacttaaaaatcatctgaaggtctggtactttatggtttgggtattagatagtatatttgtacgatgttagtgtt
ttttttacttgcatggctgaaatgaactgagcttgcggaaaagagaacatcattttgggcagaaagataataaatattta
cacctcttggggatttgtggttggcaaaatataaacaaaacatcctgctaagagtttgcaaagtaataagtaagattaca
tggataatgattttctcttcgaaatttgcatgcgacgatttgaaacgaaatcaatcattaagtaaaacaacgtctttctt
cacatacacgacttgtacggattgaatgtgaaagtaggtacatatttctgaaataattgatgatgacgattaaaagcatt
ctgggataaatcttgggtctccgcccttgatgaccttcatcattgcatttttaagtataaagatcgcatctgcaagttcg
taaagttagttcccaagtacttcttgaatttctgaaacacaatttattgttttgaattgacgattgagactaaatcgtct
tgggcataaacaagctcagctcagaaatggaggatttaaacaacgatagctttcttcaatagaaaattcatcgcatattg
cccaatataattgtgatatacttataattgtgacctttaagtgtctgctttgataaataaataaagctcaaaatcccaat
gagtcattattcttacacggtcagtatttgacatgaacatcaaactagggcaagactcgtaacaagtgtgtacatatgta
tgtttaggcatatattttaacttcatatttatgaatataaatacgtatgtaaatacttgcatttttatcaattaaataaa
caattttatcacctaaagaatgttgcgacaatattctgtaactacgcatatacataaaatttccttgttactaacttaag
tccacaagtcaagtcgtaggttgtggaaggagctgaatggaaatgaagcaactggactttgacaactttggggctgataa
caataagaagtaaacaatactcgtaaattgtgtgcattgtttacttctcatgaatcagtaagtcgtaatagggcaaagat
ggctaaaatctcgtacgacaaaatatgagttgtgcaaggcatttaaagcgtttaagtctctggtgcatcaattctttcta
tcttgactaataacgaaaatgccaaggatctagttagaaatcaacgcagacaaaatatccagcgtttacttctcgtacaa
catacaaggcaagtttcagtgcgtttagtgcagtactcagagatcagagagtcagaaaattacttttttcatacgttcac
aagtgacacagaatgtgcgaaattggaaatgacgcatctttcagaaatactgatggatttccagatgacgattctccatc
atacgttaaaccagaaggttgtccacatctatatcatcgattggcgtcgtctccaaatgaggatatgaatccttcaaaca
tccagcaaatatcgactttccttggaataatgctacccacactgataatcttattcgtaatactcgcgatttattgctgc
tgtcaaagactgaggaatcgtgtccccaactacttgtcgatgcatttcccactttacgacgacggggctgaagagtgtca
tttgaatgcgcccattatgggaaggaggacgttatcggtgccagggttggaactccctagaacgttcaaatcaagttttg
gatttggccgcaatgattcacagcaatttatttaaacagattgggaaaatttttacaacgaaatattttatttataattg
agaaggaagttcgaattaatttgttaaaattttagttgataatgacttatttgatagtcaatgatcatattaatattgga
caaatcccttaacctgcaccatggatttgctaccttgaccttttgaaacagcattcaaacttccaatctgatatccacca
cctgattagaaataagttttacgcattaaacttcatacatacatacatatttacatatttacatatttactgattattgc
ttattttatatcgtgaaaaataaaatcatacttggatgaatgacatgaaccggattttcatcgattatggtgatattcga
atgcgtagttgactctggcacaatttccgttggacgtggtttaggagcgtctgtaatgattgggacaatttctgttgagt
gtggttttggagcgtcggtaacgactggaacaattgtcgaagtctcaaatgttgacgcctcacttgtcgtgaacgttgta
ggggctgacgtgttttctaataaaagcagtctctcaaatttcatgtgtttcattttcattttaactttgtacttatgtac
ctgttgggacagatgagtgattttggccttcagtcgggtgaggcagagtttcactttcagatccagggattggaacatgt
tcttcgtgaggggctgctggtgagacttcagtcactggcgatggttcgacagagctaacgctggaccctgtgggctgatc
tacatgaagatttgaatcagggacaaggctcgaaatgggagaatcgcccacaggagtagcgtctgggccgtggttaatag
tttcccatggcttcgaattctgctcggcgactgccgcagctccccagggggcttgatctataaagtggccattatttagc
atacgagattttattagttaaatagacgttaccgattccatctttcacatctctccttaaatgttttcctcctgaaatag
ataagaatttaataattgggagcaagtctcagtaaaataatattcgtgaattcttaccacgagctcccgcaaccacaacg
acatttccaacctgtactaaggactgaccatgtgactcggaagatgcatcaaacttcttaactaataaagtttataaaaa
ttgtcatcatttattgagaaagatgcaataatggctaaatacctgaagggtccaaattttctatgaacaggtctccgttt
actctaacttgagaaaccccttgtttcttcgacaccgcgttaaactcttccccagctaaataatttattaaaatttacga
aaatctacaaatttcttaatattttctggaatattttctaactcctgtttgtagcgaaaccatgaacagcaccgcccaca
gtgacaacagcttgagcattgttttccgattctgcgttgaagttgttccctcctaacgatcaattttatcatgagttacg
tatgcatattttagtgttattgataattagctacataccttttccaggagaaagaatcacatctttttctatatctacaa
cagccataccaaagtcatctgcatgagcgttgaagtgtcctaaatttcgggaaattatatctaaaatattagcatgcgag
taacaagagaaattgaatttcatattacctggtgaaatgggaacgccaaatgcagcatgtatgaaaatggttaaaacaac
agtaaaatgcatgattgatttctcaataaatatattccaagcgacaaaagcagactgcactactgaccgcacaagacttt
attca
>XLOC_002926.TCONS_00004837 ---NA---
gtggatcggttgacgttccccgacaactggatggtttctcatgtggagacttttgtctagcctcaggcctacatgcaaga
gttacttaggggggattcggcacagctgaacctaattgatccgttagaagttcctacacgacgcccttgtatagctatgg
atctactgaaaagtgaggttaatggacgtgcaatgttgtcagcaaagccagaagaacaagcaaaagatagaactgcaaaa
attttacttcttctacacaggcggcattggatacgcactaccaaagcatctcttagacaagttgaacaagaattggaaga
agaaagacgagtttggagaaacagattaaggatgcaatcaacacaatcctgccacccggagaatattatttagacagtgg
atacagagtaacacagtcaagcacgaacgagtctggattaacgcaagcaacaaagcgcgctaaattgacggaggattcta
ctcacaacactcatcctgtcaccgatggaatggctagaccgcggaacgctacacgttgatacatccacgaaactcctgat
ggagttaggtataaatcacgaggaacaagaagtggaatgacaagctgggacagagtgtgttccacaaaagattgtccaag
acttgcaagtagggaccaatgcaattcatgtgcccatggaaggaaaccgaacaaggcacacccacgtgggaagcaagcag
gatttgtatatgaagacaaagacggaattagatggaaattcaatgggaccgtcttccaggtgatgtgctcgacgcagaat
tgtccacgacttgcacatgctaattcaaatgggaaatgcaattcatgtgcacataacaaaaagccgtttcaacaacaccc
taaatggagtgaaaggttcaaaggatacgaatatgaagacaataacggagtccgatggaaaatcagtggttcaaacaaat
ttcacaaattgtgtctcaacaaaccttccccaaggtcgcattacgtttaacatctgaagaatctcaaaacaaatagtaag
tcttgatacgacaacgactcagaatacatacgtaagcatttgtctaaatgacccagagtttaaagcgtcttaataaatac
tactgaattcatgcaaaaataggattcacatgaaaatgtagtttattttaggctattttaaccacgtgcacttg
>XLOC_011317.TCONS_00018381 2-aminoethylphosphonate--pyruvate transaminase
gctagacacaataaatcgcagacgaggtatattgtttgttcaacagtcattcatgaatttcggacatgagccgtgaatac
tgtattgtcaggaccctccgttcatactgtgtagcaatctccgtgtaacagcgacaaggcgaatttcttagcttgcctat
caggcgacaaatttcgaaaactccgtggaccgttgcaaacagaacagaattcatcatgaaaggagactgtgattttccag
ttggagccccgtccgctactcccgcggggggtggaggaggggacgatggtgagagaaggagcaagaagctgttcacgcct
ggccccctcggcgtcagcccaaccgttcgtgctgccctgacacgagatctggggtccagggatggggaattcattgccct
tgtgaaatccataagggaacagttggtcgacattgcggaactcccggcagaaaagtatactgccgtgttgatgcaaggaa
gtggtacgttcgccgtggaatccgtgctccagtcgatttcggaccgcacaaaaaaggtgttgatcttggccagtggtgcg
tatggtcgtcggatgggcgagatttgcctcaaagccgaccttcctcacaccgtggtcgagtttgcggagaacgagcctgt
tcaactctctgaggtgcgtcgcgtggttcagtccggcgtgtggacctgcgtgtgcgtggtccactgcgaaaccacgtccg
gggtggtgaaccatattgatgagattggccacgcggtcaaaagtctgggtccagacacgttctacgtggtggacgccatg
agctcatttggaggggtggtggagaactacgagacggccgacttcatcatcagctcggccaacaagtgtctccaaggggt
gcccggcttcggctttgtgattgcagacaagaacaagctaaagcagtgccaaggtcggagcgcatccctgagcctggact
tgtttgaacagtggcgtgggttggagtcgtctggtcagttccgtttcacgccacccacccacgtgctcctcgctttcgcc
caagccttgagggagctgaagcaggagggtggcgtcccggccagggcgaaacggtacgcagagaacaatgcaataattaa
gaggagactcaagtcgttggggttcgagcgattcgttccagaagattcggatgatggtcacattatcacctcattcaagt
atcctgcccatccagccttcagctttgaccgcttctaccaggagctgagcaacaaaggtcagctaatttatccgggcaag
gtgaccaatgcagactgtttccggatcgggaatattgggcatctctttcccactgacatggaacatttgggcgactgcat
tgtccaggttttgatggacatgggagttccaaccccggtctcgtcgtcccaactttgatctgatttttcagcattcttta
tgcagttctgttggacttatttcaaattaaaggattgcgtaataaacacatgtttaccaatgaacgatccaagcaggaaa
gcgtattgaaccggaaccattcatgcatttctccaatgatggcgtgggcagaggctttcatgtattttctctgttatgat
ccaattatgggatccgtttcatagacaccaaaaatgtatctctcctttgtcccgtgatgaccggtccctgtctttttgcc
caatcacaaacaaagtcatcaccgtctcatctttccgtccgtcgcacctttcgccccacgtcggcttctttctttagtct
caactccacaatcttggtatctgtttcctggtgtcttgaagcggaaaatgagtaatctgtcaattccattatgtactcgc
ctcgaagtggccgtggtttacttttccttggtcgctctccacctgtcgaagaagacttggtttgttttgtcttttgtgct
ccgtcccttcgtcctcttcgcttggatgagcctgtccacccaccagactcggaatacctcagctaccaagattcgatatc
ctcagcacggtgccccacgctttaactgtattcatataaatatcacacggtccctgcgcctcactgctagtccagattag
tcccgatatgccgacaacaatcgaatgcagccatccattccaatacgatgagcagaagcaagagcacatttttttcatca
aatgaaccaatttccaaattgttccgacttcaatcaccattgtgcgcatttcatgatttcctttccgaaattcacgttta
aggtttgatgaaaaactttagatgcc
>XLOC_007480.TCONS_00012345 DBH-like monooxygenase 1
caccaccaccctccgaccaagtaaactcaaattgcagacagttttcgaacggaaactgaaccggtgagtagctacagtcg
taatcattgccgacgaagggggcaaaaaattcggtgggtgaagtcccactgggtgcagaacatcggtacaaatctagatg
atggacatgccgcagattttcaatcggattgacctcaag
>XLOC_017620.TCONS_00029099 ---NA---
gctaatcattacacaactttcaaacccaattgtatgaggatgacaaatattcctttatccacacaaatactttggccggc
ccaaataattcaaactcccgaaaaatattataattttacaccaatttaatcataagtattactaattaatttctcttggt
gggaaacctaatactacaatggacgacgataaactcactcttaatccaaaatttgaaaatctagagagagaagaaaacgc
agaattacgctttttctgtgaagcatttagtttactagatgctgtgaacaactcaaatcttctcttgggattctcaactc
aagtttgcgagtctaaggatggaaaaataaactgggcacaaattcctgacttatttccagacggcaccgaatttgcaact
tacgtagcctccatagaaaggatctaccaactgattgaccaagttgttcgatctcaacggtgttggataacacccactcg
aactagatccttgaaaattattgctgcagaagcacatcattatcataaaaatgactcaaaatccttgctagaaaagggga
gtgtccaaaatagaaagaaacggtccagcgtacagggaaattccaaagcgaaaaccttggctgatgcttggaaagaaatg
agcacaaaacttgaagagttagaaaactaccaaaacgaattcaaaagctaccatgcggattttcagaaaaaaaattatct
gcctcatcctgattcatggaaagtttattctgggacatttgctttcatttttgcaacattattgtattccatatttgtag
tgtaggtagaaaatgtaataaaatgaacatatgtatgcaccaaaattattattattagtgagaaagttgctgccgtatct
tatttaaaattagtatcctcctcctccattgaatccccctccacctcgacgaaatacgcatcggggaaccgggtagcagg
gtcctcggaaacatcggacgggttgaaggacgcaacggcttcctcgtcgacaagacacactggcacacgatggttgtgag
ggctgattctctgcatttataatttaaagaaaatctgttgtagatgcctatttttagtctacagaaaggatttatattat
atctcctcacgaattggttggcaggtcgcgatgctgttacaaggggggttgaagcactgcacttgctgaatctggcaacg
aaagttgggtggacattggtgctgcgcacaagggttgttgttagttggtgggcctattggtaacaatttggtaaaatcaa
aatcaaagtactaaagtggcaaaactaggaaaatctaaattaccagtattgtattgcgactcgacgaatccgaatccgac
aattccgaaaataaagaacaatttcagcatgtttatgaaatttatggacaaatggaattaaaatttcgcttcaatgtgtg
tctctccacaacttcaactatgttggatcaaagtttgcgaaaggtttttatcccatttccagatcatggagttcaat
>XLOC_011662.TCONS_00018967 ---NA---
gtgacagtggtgaattgctcgtcgcaaatgatttgacgggaacttattattttgtcggaaatatttgaagatctagtgga
aattttgttactagtggaaatttattttggaaaaatattaatgattaacgaaattaatttttaaaaaattgtgttaaaaa
ttgtgtcaacttaaattggaagtgtgccacgtggcgaaatttggctgcttaaatagcaaaaaaaatcgcaacccttttcc
ccacgtggtttcaatttaataaaaaattgtgaaaattcttcacggatgaagttacgtaatcttattaagttacaagttta
atttaattctgcaatttacataattattttgacgcgaggtcgacacgcatttttcaaatttagaataagagttgaaaata
tttgcaaaaaattaaaactttaacgtcgtttataaacaattcttaacaagagtgtttcaatttagataaaacagatttat
tggcagagactttaattgaattgtgtaacctgaccgaatatattttaaatttatagaaagtggaaaaagttaaagtggaa
aatatcactattttcaccacccactttaaaacaaattccccatttttaatttaactgaaatataatatttattttacaaa
aatttgcatagtatgcaaatttttaacgtgttcattactacttaccttatttaatatcttaattcaaagtttcaacaaat
tgaaacttccaaacaaaatgaaaacgactcttatttccgaccaaatttcaaaaagtattaaaaaattactgaaaatacaa
attgcaaatttttttttttgtaaattgtgggatttaaattctcaaaaaatccctccccacatttttcaagtacataattt
atccccaagtgatctcagtgcttgtgcatctcaataatttggtcagcgtgaagatgatcatcttcatctcgttggatgat
ccaagtttaaaaaaaatacaaatgaattacccaactaatttccactgtttattaaaataatcaccatattaaaatctcaa
tttttaactggattgctgctaataaacgactcaattcccggccaaagttcgctcagaatttgttagattcggccaaattt
acctcaaaatttgttaaatactttaaaaaaattgtgtaatttttcccctcaaaatagtccctactcaaatttccagccga
aattgtatccctaatttatcaccaagtgatctcatctcatcctccgagcaagtgcatctcaccaataattcggtcagcat
tcggagatgatcatcttcatcttcatctcgttggatgatcccagtttaaaaatacattagtccaattttcctctttctct
cgtggatggtgaaggtgaatgagtgaagtgaattcgaatgtgcgagtggatttatttatgggtggaggaggcgagattcg
tgatttattccctccgcacacaaccaactggattataatgctcagatttttcttcttctttgatgattgggcactctcca
actaattttatttattacctttcaccccttaaacccaaccaccaaaccgccaccaccaccatcaccaccactcagcacca
agaatcagaaacgtgtagcggaggacttgattgttgttttggttggtgttggtgtggccccgcggtgctactgtccgtct
cttcttcctggcgagaggaagggtactttaacaaagactcccgacaaactcgcctcagatggatcatcatcaagctgctt
ctctcaaaataatgtcgccaccaaaatagaagggatgcgcggagaggatgtagcagaatttgcagatttcgcagaaaaga
cttttttctcctctcgagaaaaggacgagagacgaaaccatgcagccagccgactcttgattcttttttccacttttttt
gcggaacaacaacggaaaccaagacgaagaagaagacgaagaaaatcgatctgtggacttgtgcccataaatctctcctg
gtgaataaagcatctcctgacggcactaccatccaccattccggcctctccggctaccaaccaaccaaatccatcccact
ttacgtactttactttactttactctctctcagtatgtacgagaagaagtaaagtagaaaaaattcttgcccagagagac
atcaacccggccagctttttttaacgtacgtggaaggagatgaagaacaagctctttcttctgtggtggggtatgaattt
tgggtgaaataaaatgtgagcgaaataaaatatttgccagccagaatgaattctaatatgtaaaactacacaaattctct
gaaattcaaattcccagagaaatattaattttgcttaattaaaattaaactgcgcattatccaaatttaaattaaaacat
gtctaccttaccagtccaagtataaattttcataaatatttgcagctaaaattgtaataaataagatagcttttttgtac
aactcaaaaaccatgtcattcataaatatcacgatttgggtgttaccataaaacaaaaataaaaatgctctgttacagat
ttgctaaactgtccgaaacaaaagttcaaacaaggatcaaaatcgtaattttttatacgaaccaaattttaatatattaa
aaaagcgagaaattcaattttttcaaaatatagaaaattgtagaatgtacaaaaaaatatcttagacgtctcgatcaaat
tgttacctgcgttgcaaaaatattagaatttcacatctaatccaaaatccatccaaaactttaaattgtgataaaaatcg
taactttatttatacagaacaattaaacataaaatctgtaataaaaatccattttt
>XLOC_005200.TCONS_00008764 ---NA---
gttaaatatgcaatactccgatggaaactttggattagactatattgccttgcaattctctacgaatacatctgcatatg
tagtgaatctatgaagacgtcatgtctggaaataaaatacatctctaacttcaaacttgcatgtatataattgtaatttt
atttgagcttggtattttgattgtgaagttagtagacatgagaataaaatattaatcgtatctcatagtagtgaattaaa
gtagtaaaggaaaaaaatagaacgacatgatggtcaggccagaaagtatcataaaacttttcacaataattggtttatgt
tactcttattgtcagtcaagccacaaaaaagtgctgaaacttgtgtgctcctcattcctcatttcaacgaagttcgttga
acgaactaaggaatacatacggatggtgaacaatcaatgaattctgctataatactttttcaccaattgtcaagctgctt
tacaaattaactatccagtagtatccagctagacataggtaaatatctaggaaagaagcatatcacttttgatagagaat
tcctaagtgatagactatcactgatagtcgaaatttccatttcataatgaaatgttataatccgcagctcaaaattgagg
atgatgggatgtgaattggcatgtcaaaatggttagcgagttgagagagcgttaacattaagtacgtggggatatagctc
agtggttagagcttccgactgcagatcggaaggtccttggttcgaatccgagtgtcccctgattttttgatcccatcttt
ttgctattatatttaatgattgattaaattttaaccccaacaatattgcttaattttttgcagcccttatactcttctcc
ccttgactagatttaaacaaacaacatgtccataac
>XLOC_023868.TCONS_00039830 Venom carboxylesterase-6
tggagatgagcttattagaggaaatatgggtctcaaggatcaaaatatggcattgagattcataaaaaataacatcaaag
agtttggtggtgacaacaccaagattacactaatgggagaatccgcaggtggagcatcagtgcattaccacttaatttca
ccactctctcgaggattatttcaacgtgctattgtccagtctgggaatttgggatctccgtggtcgtttactaggaatcc
tcaacatcaggctataaggtttgggaaattattaaactgccctgtagaaaacacaacggtccttgtaaactgcttaaaga
aaatgaacccacgtgatattgtgaaaccccacgtcgatattatgtcccccgtccataagcaggacgacttttttactgga
tcaatcgaagcaatacaacgtcaagatacatttcttggagaaaatccatacctcatgctgcaacggggcgattttgccca
tgttccagtgatgtttggagttaatagtggagatggtgccttgaaaactgctcgtttggaagcctattccgaaatccttg
acgaactggagacaaagtggaatgaacatatccccattttgttacattatgaccccaacaaaactggggtatcagacaag
ctgagggattactactttctaaaatccaaagaagatgggaataaaatatgggccaaccctgcggaagacctgttgaatct
caccaagatgttgggagcgggtctcttcttcgaaggaactagtcgagtagccaaattccacgcaaagttcgcccccacat
atttatattattactcgtacatttctgaaagcgtgcctagtgcgtatccgctaataaaagctgcgatgccaaaacggtgg
tgggatcactggggaataaacatagctcaggggttggccacgtattatgcaaataagctgatgtggcgatcaagtaagga
ccccaaaagatttggagcttgtcacgcagatgacgtaatgcaagttttcagcatgaattcaatactggatattaaatcca
tttcttcggattacccattctcaacagaatttgttaaaacaattgtccaattcgtatcacaagagtcggaccttacattt
aacaatgtttcttggccttcaataaacctatcagacttgagactaaagtacatggaactaaatcaaacaggggggatgat
tgatgaaccgtttacaaaagatatacaatttattctcttcaaattcgagatccacttgagcttaataattggtaaagtcg
aattaaatatatgttaaatatcttggcaaacaagaattaagttaaactagacacatatttttgcacgacacacactaata
aatgtgaatttgtagtaataacaacgtcaagttttatataatcaatgtaaatagtgttttgtccggtgtgcatactattt
attaaactctta
>XLOC_018770.TCONS_00031112 tyrosine- kinase Fer-like isoform X1
ctttttttgcgatccacatcccaacatagcatcatgatgtcccatctgtcaatccagtgataaatattaatatgcatatc
tgcatgaaaatttttaacctcaatgctaccaccagttttatacaatactctctaacaacacggaccgttcactcctcgag
taggatctcatggcgttctacttgcggcaaagatacccatttgacggtaacaataattggctagaaatgcaaattaaccg
ccttccagtgaggaatttttatcagcctttggattcgtttttaccgttgattgaaaaattatcgttaccaacggtagagt
ttcatagaggcaaatttttagtgtattttgaatgcatacattgcttccggtgtaaaatcgctgggaacatctaagcgacc
cccactatgtaagaaatatgccaaattctcttccaaattgtcatcatcacgccactgaaagtatggagtttgggcacatg
aaaaaatttcccaaattaagactccaaaagaccaaacgtctattccatgatgcgggtcaaggacatgacccgaagggttt
aaaagctcttcaggagctgtccacctgactctttc
>XLOC_014971.TCONS_00024519 Latex clearing
cgaatgcatattaagatatccattatgataagccaacataatataacataataacaacccagccatctatttaattgatg
ctgataccacagcacttataaatatgtagctgattgaaagctgcaattttgctttcctcgttccttaattaaatagacgt
gtacatatatttataactcgcagtttgttattggccatcaaatcctcatcatatttcaaattgtttcaccaacgagcaaa
aatgcctcccaacacccactccacgcctacaaagtcttctccgaaaaaagttggacgcaccacccacagcaaatttttcc
aggaattgctccaagaaggttcagtaacggatggaaacagccccacgttaattgagccgcacgaaattccttggatagat
tacgacctcctcgccaagggacgagaattcgtgaaacaaaactacgccgtggtcttgaccacaatgatgctcgcggatac
gatagggttcatctcaaagcaaattgcatccaccgttttcaagagcttttatcccaacaatatttgcggaggacgattcc
tctccacctttcgaaccacgatgtgccaatggcttttgtccgacttcagcagcggagctaattccgaatttgtccaggct
attcaacgtgtccgcaaattgcacaagatcctgggtcgcccagccgtgaaaccgatcgttccaccggaaggaatccagta
ccccgcagagtacaaggaacttctcgcctgcatcagagaagacatgaaatctgtggacaccacggactacccatcccact
tgatatcctggacgccatcaatgtattttacccagctagacgtgaccctggtcgcttttgggatgtatgcaccgttcatc
gtgtacccaaacaaggtaggactttacaccacgttccaagaagatgaaggacttcgagggtacgtccacatttgggcagt
gattggcaaaatgttgggagttcaggacagatacaacttagctcttcaccccgatcgggatttgtatatggaaattgtta
cgaaattaggaaagccaggtctgaaaatggctgatgaatctgtaattttttccattgaaaaaatgattgaaggtttggtg
aacactacgattccgtattctcttacggcaaagtcactgatctttcaagccatggaattggcagatattaagggagagaa
agtttgggggatgatgaattggcatgataagtggacttattataatagcaaggtttcgatttattgtatgagatttagct
tggtgaggatttcggccaatttttttgtttgggggatgttgacgctttatattaagcttttctttaaggtgcataagggg
aaatgatttatcgacatgacggaatgagaaaagggttgatattcaaattacgaaattgttaatgatagaatgagtttggg
tttaaataaatattatattatgc
>XLOC_018806.TCONS_00031162 innexin inx2-like
gacaacgtttatttagagaaatacgtaattattgtaattatgtacttaattggatatttacagttttgtagtcactttaa
tactttatagtacttgtgcatatttcactttacaaaacactagcattatcttgtcagtctcaaaacaagggcagaaaatc
ttacaaaaaactggacggaattaagatttcccagccaagaaaattgcactcaattaaaaaaaacgtacaaacccagaatt
cttcccaaaatatgcccccactcaccaccgccgccatcctgaccttcatccccaacaacatctggtcccctttgaaaaaa
tttcttacccgagatggcatcatcacgtttgacctcgccttcaaaatatcgaccaagtacacccccgccctcctcacggt
cgggatctgtctctcttttgcgaaccagttcgtccgcaatttggaaattgattgtgtcacaaatgttgacgatggtggtg
gaggtggcggaggaggaaatcgtcgcggcggtggggtcagcgtgggtggaagtgtaatctccgatttgaacgactactgt
tggaaccacgacacttttctcgtggtgaaagcgctggaaccggaaatgcggggagaggtcagctacccgggtgtgtcagg
atatcggaaagatagagatgccgtaattcgacaaagatactacaagtttgtgtggatgatccttgcgaaaatggcggtgt
tctcatttctgccgtacttcttttggaaggcacgcggagtcacaaagctgaaaccactcttggacgtgtcctcctccccc
ggcgacattgacattaccgagcatgacatccgtgtcaagtatttcttagaaacagccggatttaacgattctttcgcagt
ttattactttttttgcaaaatattcgcaaccttgaccccagtcgcggaatacttttacctcagcggcatcatcggtttac
cttatcgatactatggcgtgtcagtttttgcccatttcttcgacgattctgctccctggccaaatccaatggatgtcctt
ttcccaaaaatggcgaaatgtaactggatccagtacggatttgggggcgacccggaaatcaagtcggcccagtgtcaact
ccccatgaacaacttgacgcagtggtcattcttcgtgttttggtggtggttggcgttcacctttgtggtcaatctgctct
cacttttcaggatatctttgttcatgtgtggtccataccggaagtacagttaccggagatttgtctcccgagcgtgcagg
gacgatgtggagaaggcgaggagttatgtcttcctagagaagggagccgtgataaataagcagtttagtaaaaaggagat
tgtcctcgtcaagttgagctttggagatgttttggtcctctccttcataaaacgtaacttggaagaatgggaatttcgcg
aatttatacgaaccatggccaccactaaaaatcattttttacaactcaaccccgtaattgctaccccacccgccccgaag
cagggttcccttgggggagacaaattagacaaaggtggcccagaaccacccaacgaaatgggatttatcattccaaattc
aattttaggagccaattttatccatcaaactccaaccgcaccctttttcgccacgccaccttattcggatcagtccaccg
cggaaatggtgacggaaggggatgagtggtctgattctgtcgttccctcgcccccactccccggctggtcgataccactt
aaggatcctgtgactttggagagaagaagcagttcgggttatttgggaggcggaaaaccgaaacataaagtgagcaagaa
gtccatcccgttaaatccggcaatgcccgcgccaaggtatgcaccaaataaggggggcaaccccctctacacaaggagca
acaagggcccaaattatcccggaatgggtgacgatgaacgatacgatatttgacgaaagtataggttttaagattttagt
agctcaaagttagtaaaagaaattatggtttttaaaatgttagtttccattatttagttgtgtttttcatttcaaccgta
tttatgatttccatacgtcacaattaattatttaatctccttaaaatattgtatgaataaatgcatattatttatgtatt
tatgtatgaataacttgtgcgaattatactctgttttaggccttttattaggccttttaagatggccttatagatttatc
aagatgtctgtctgtccgtccgtctgtgcgtccgtctgtgcgcacgataactctctttaaacacaagctatcgacttgaa
attttgcacacttcatcttcgggtcaaaagtaaggatgagttcggagatgggcatgatcggtcgagtggttggccggtgg
gggtcttttccacccaaatgtgttgtcattaactaccaagatggcattaatgccatcttaaaaggccccgcaaagttgct
cggagtaggtttttgtaattcaatcacactttatgcggtttcttaatacacgacaagttttataataacaaattatatac
ccaattaatcaataaacaaattattacacttatttaacaatcgagacacctccactcaacaataccgtcccccttaccac
cgaaatgcttcatcgt
>XLOC_018175.TCONS_00030290 ---NA---
aaaatgaatggatttacaaattgtatttttaagtcgttttattaattacatgctttatgcatgataaacagagtccggat
acaaatgttttcccattgagccacaacatgagtagggattgataaaaacataatatttggccggactctgatgataaaca
aagatctgtctttaattagtaatctatattttaactaatttgagtcagtcagatcaaaatcattttatcaaagtatggaa
aaaattattatggactgttacatttacctgcccgctcacgtatgctatttatctgtacatatgtatgaatgacttttgga
atatatatatatatatatatctgcccgttcatagaactttcactaacaatggaggcgcaaaccatgttcagcccagataa
tt
>XLOC_024489.TCONS_00040884 Methyl farnesoate epoxidase
tggagattaagccacgtatgtgttggatagtctgtagaaagcaaaatttaataacgattattgtgattgaagagtgattc
agtcaatgcacagtcatgaacgaatatttcaattaaaatttacgaagttttcggaaaactgactcatctccttcgttctt
ggttctcttattgttgctggtttattgtcagcaacaaatcaaggaaaatgatcacagaatttattctgatcattattgcg
ctgggtgcactttattcctggtggaattctcggtcatcaaaaaaacttcctccagggccaagtccgttttttcccaatct
tgggcaacatccctcaacttatcaagtacaaggcggaggccagctatgaaacctttgacaagttggtagaagtatatggt
ccagtagtttacattagatttggcgcaatttcacaagtggtggtacaagacttggctctcgccaaagaggttttgtccag
cgatgtttgggtggatcgcgtgtttgacgaatacattggcgaaagatcgtggggaaagtcactcggcataattttctcgt
ggggcgaagtgtggaaggaaatgaggagattttctatgagaaccctcagggactttggttttgggcgaattcaaagcatg
gaaagcgtaattgacgacgagattacgctggtgctgtcctccctcgaaaacgttacctcttccaagaaggaaatgtccat
gcgacagtttttcaccgtgtcgattctcaatatcttgtggagtatggtggccgggttcagattttcccatgaggatgtta
aactcaagaagctcatcaatttaattgacgaaacgtcaaagaataatcccgcgaaggctggaatcgtccaagcgttccca
ttcctatttcgatttgtcaaaaactcccaccgtgcaaaccgtagaagaatctttattgaagaaatgcaaaacttttttag
ggaaatcttggacgaaaggcgtaaaagcggaagctacaaggaggacacccccaaagattttattgatgttttcctccaag
aaattgacgctcacaagaacgacgacagtttgacaaacctttacacggatgagcagtttattatggtcttatatgactta
tttgtcgctggggctgaaacaaccagcaacacgctggaatttgctatgctttacatggttcttcatcctgaagtgcaaac
caaggttcaagaagaaattgaccgagtcgttgggaagagtagacgagtcactttggaagacaaatccaaaatgccataca
cggaagcaacgcttttagaaattcaaagggtggccaatgttttgcctgttgtcattcgtggttgcaatcaggacacaaat
attgcgggttaccacattccaaagggtaccttggctggcatcagctcaattagtttgcataacagcaaagccatctggtc
agaccctgacaagtttcagcctgagaggttcctggacgaggacaagaccaacatagtcaacgcgaacaagatcctgccat
ttggccatggaaagcgtgtgtgcttgggcgaggccttggctagggcttccctcttcagctacttcgcctccatcctccaa
cgcttctccctcacgccgtccccagaacatccacggccctcgaaggttcccgtgaatggatttactctttcaccccagga
gtactttgtcatcctcaaacagcgatgaacataatcagtcaagctcctcgtatcagaatttcctgaagttacgtctttaa
cgattatgcatgtgattatattaagcattgcttcatttagttggtttattaattacaaaataaatagagaagttacccat
ttcctcaacttgctcaacgatatccc
>XLOC_005967.TCONS_00010084 ---NA---
agggcgtatttttctttgtacagaatatattcaatttgtaattaaattataataaaaattatatggattttattcgtctg
gcctgtaggcagaagcccactaagtggattgtgaacgtgtggtcttagattagcattgaagggatgcgtcacagacagac
agacaggcatacaaaactgggttaatatataagttaattgaataataaaatattatctaagtattgaataataaaatact
ttgatgaagagcaaattcaaataccaaccttattgtatcaatgtcgtgaacacttcaatactcaaaacaatatttctcct
tactttacacataacttctgtataacattttaaagaaaacacaaagttcatcgggaaaatgttatcgataggttttgtaa
ggaaggacactaaaatcctgaatattatattacgacgaattcataccgctcttgatattcagctagattcatgattaaca
gaaataaagaac
>XLOC_005153.TCONS_00008661 homeobox MSX-1
gaggactcgacattattggttccggtccgattacagatcgagcatatttcccacagtgagacgactgctgaataactttc
caatttaattaccacaaaagcgtctatcgtccactcgtatcgtattgttccatgacaagaatgcatcaggggacggagga
gattttaaaaatgaacggcagtgactctggaagaaacaagtgcttcgactttagcattgagaatttgttgagagttgaga
ctgggagcagaaaggtgtcacaaactttctcacatgtaggatttattagaacagattatgctacattgggtgggatggat
ctccgtgggagtaattctaagactgttgaatctcatcgtcaaaatatggtctcatcttcacctttatctcaagaaatgac
tcgtcacgaagaagaatctccaaccttatcctggctcaactgcacaagatttaatcccccaaaagttacccgatcccgga
aacgacccggtgttcaagaaagacgacccggaagaggtcctcgaatcccattttccccaggacaaatttcccttctggag
aagactttctccaaatctcgctacctttcaagcgactccattgcacgacttgcgagtgctctaaatctcagcaatgacag
ggtgaaaatttggtttcaaaatcgtcgagctcgattcaagcgggaagtagggtcacactcttcagttcgagatcaactgt
cccccatttctcgcccatccacgagccacacccactggacgacgaccaccacaagatccgccaacttaatcaaccttctt
cgataaggcatcctgaaatcccattctttgccactcgttcctcctcaaccttcagtgtatttccacagctctgccatcac
gtcaacatcatcacgtcatagattccttcttggcttgtcagccactaatgttttcaaatgacgaacacggcagttttaca
ggtcaatttaatttaatttgtcaaaaaatccagtaatactgtataacacacactatatcttattagcttgtaaatcagtt
tcatcaactcgattaacatttaaatccatgacacaaatgatgctggaaacgttgctggaaataatagtaattatttgatg
cataatcagagaccaaaaaatcaggggacactcggattcgaaccaaggaccttccgatctgcagtcggaagctctaacca
ctgagc
>XLOC_019178.TCONS_00031772 hypothetical protein Ocin01_11206
gttaagattacgtatccggcaatgattcagtctaaagttgataaatttgaatatccgtgtgtaaataaactgtccacata
aaatgatgacctttctgacctgtgttgttatattcacattattccgaacagtcatccccactgatccccccaatttggtc
cccgttgtcaaaatcccctcaacaaatctcagcacaggcgttttttacgtcatcaccatgaaaagcaaaccatcaggaat
agtaacttggaccgataagaaggtcgtgcacgatattaaaaattttgtccaagttgacctcacgccagaaaatcagaaag
aatatctcccaggagggcagtggttctcatccgcacagtggacattccaacccctgaataattcgtcatcgttcttgctc
aaaaatcgggacaatttgtctagaaatgtggcaactgtggttgacgaaaataccggatacacttttctctactgggatga
cccatcgggaccatcaagtttaaatactcctctcaattactacttcatcacgccggtggggaccgtggatgagtccgagt
acaaaattcagctccaattttcccgatatccaggcagatttgtgacttggactccgctgaagaacgggaaatattcccac
tttctccaagtagcagcaaaggggagtgagtatgactgggatgggaagtcgtgggacagcaccttgttcaagtttgaacc
tgtgaccagtgggactgtcattcgatttggacatgtagcatcgctagaaattaggccgcaaggggtcgaaatattggaca
gtaaaggaacaatgggcaccgtgtattccgaaaagtttgagaattttggaccatttccgaccacaacgttgatcaaaacc
tctcttcctgacacatcgggaggaattttgaccatcacgaaccccacgttgagtccccacgtcaaacttccggcgaattt
cacctttgccctcccctccaaaaggggcagtccaatcctcttcaacgtcatcgcgtcctctgaaaattcgaacaaaacat
atctcgtgagaccactgaatcgtgtcctgccgctcccaccgaacgtggccgtgaacgtggggccgagtaaggtgataagc
ttcacggtgcagcagaacctctttaaagacgttgagttgccgtgtgtgctcaatgttcttgtgaccggcgagggcgacag
ggtaacggaggatggcggcgtgggacgaggaccactcccaccggatgtggtagagaccgctttgaggaaaaagttgggac
ttctggacgaagtgaggatggagggggatcaaatatttgtccgagtgggggctgtcattaaggggtcatttttagtcggg
gttgaaacaacgccgtcaatcgtataaaaattcatacagatgcatatataaattaattaatttggaaaataaaatgtttt
caaatagggaca
>XLOC_002926.TCONS_00004835 ---NA---
ggggaattgcatgcaattttcccatgaatttggttgtcaaccaaatattagaaattatagtattctgccccaacgacctc
atccgacgcatgtgacccccactggtcaaccacttgaccgattttatggatcttctaactttattcctcatctacagaga
tgaagaccaggataagacgcatttatttcatttctaatatttggttgataaccaaattcatgggaaaattgtatgcaatt
ccccaacttttgatttttcgatttttttggaaaaaaaatcatccttgcaccacccccttaggagaaaccacggacaacaa
aaatgtttatgcaccttggtctagcctacatgcaagagttacttaggggggattcggcacagctgaacctaattgatccg
ttagaagttcctacacgacgcccttgtatagctatggatctactgaaaagcggcattggatacgcactaccaaagcatct
cttagacaagttgaacaagaattggaagaagaaagacgagtttggagaaacagattaaggatgcaatcaacacaatcctg
ccacccggagaatattatttagacagtggatacagagtaacacagtcaagcacgaacgagtctggattaacgcaagcaac
aaagcgcgctaaattgacggaggattctactcacaacactcatcctgtcaccgatggaatggctagaccgcggaacgcta
cacgttgatacatccacgaaactcctgatggagttaggtataaatcacgaggaacaagaagtggaatgacaagctgggac
agagtgtgttccacaaaagattgtccaagacttgcaagtagggaccaatgcaattcatgtgcccatggaaggaaaccgaa
caaggcacacccacgtgggaagcaagcaggatttgtatatgaagacaaagacggaattagatggaaattcaatgggaccg
tcttccaggtgatgtgctcgacgcagaattgtccacgacttgcacatgctaattcaaatgggaaatgcaattcatgtgca
cataacaaaaagccgtttcaacaacaccctaaatggagtgaaaggttcaaaggatacgaatatgaagacaataacggagt
ccgatggaaaatcagtggttcaaacaaatttcacaaattgtgtctcaacaaaccttccccaaggttcgcaacaggagata
attccattatataatatttatagtagcagagctcacttatcatttcacaaaggtcgcattacgtttaacatctgaagaat
ctcaaaacaaatagtaagtcttgatacgacaacgactcagaatacatacgtaagcatttgtctaaatgagtaagttttaa
gttaattaaaaaactacgattatccttactctatttggtaacaacacttgtgaataattgcaattttcagcccagagttt
aaagcgtcttaataaatactactgaattcatgcaaaaataggattcacatgaaaatgtagtttattttaggctattttaa
ccacgtgcacttg
>XLOC_001255.TCONS_00001944 Epidermal retinol dehydrogenase 2
agtttgtgaatgtcactcctcagaaacggacacgtcataagctatttgcactaactgggaagtatctcaaaataaattat
tccatactggcaggaataagtaatttctctgaattcggggagaagcccgagtttccacaaaccatactaccgaaagtgca
tactgtagtcaacatgtcatcccctgcttacccggttacccggatcgtaaacaaatcaaattgtaaagacaaacagtccg
cggattccctgctgctggattgtaataacaaaaataggaatgaaaacagtccgtcggtcaggagtagtagtttcaataat
agggaaaagaaagagccaaataataacaacaatatcagcagcattgttgaggccaacaatgaggtgatcgaaggccaaaa
tgacttaaaagcaatttacaagcggacatggagacctttctggagctcgtgtgggccctgtgctacctcgtgtacggtgt
cacggtcagcatcatcctcaccttcatcccgagaaggtttcgctacaaggatgtctccggacaagtcgttctaatcacag
gggcaggatctgggattggcaagatgatggccaaaaagctggcgttgaatcacggagccacaattgtagcctgggacatt
aacaaacaaggaaacgatgagacggtgaaggaaattattgaggctggaggaaatgctactgggtacgtggtggacgtatc
ttcacgagcttcgatttatgaagcagcagataaagtgaaggccgaggtaggaaaggtcgaaattttgataaacaatgctg
ggatcgtaagtggaaggaaattcctggacactccagaccatcttattgagaagactatgcaagtcaatgtcatatccaat
ttttggacgatcaaggcgtttctgccgggcatgatgtcctctggcacaggtcacatcgtcacaatcgcctcaaccgccgg
actgattggcgtcaatcgtcttgttgactactgcgcctcaaaatatgccgctattggccttagcgaatcgattcaaaatg
aattgagggccgaaaaaggatacaacaaaatttatacgaccgtagtctgcccctactttatcaatactggaatgtttgat
ggggtgcgctccaaaatcgttccaattttgaagcctgtagacgccgtaaatgatattgtagcaggaattttgacaaatca
agagcaaattgtgatgcctcgttggctgtacccccttctttgcatgaagatggctctcccaggagaagtgggacggagag
ttgctgctgctttaggaatttctgggacgatgatgggctttaaaggtcgagtgggagcacccactccggtcaaaggaaca
gcaaacaagtcattaaaataattaataaactattcactagcaaatgacctatgtatataaacgtaccaagtacgttcctc
agattgaaccttcttcagattagtcagtagttattgtacagcgtatccacctttcattatatgtacacttaaagatatgt
atgtgttggacttcttaattttagtattaattatgtgacttattaactttgcggttgtttggtttgcatttgtattttta
agttcttgttatctttatattataaaagtctttaagtctattatgcttaacgtaagtaattatttatacatacatcatct
aaatatacgtatatatgtatcatcctgagaacagattatactgcataactaagaatggtgcaacaaagtggacccctaaa
cacgtacttaattcaaatacggcattttagttacacaggtacgacagctcaactatttagctcgttaatcatcaatatgt
gtgtttacatatttatcgcttaattttgtgatagagaaaatggcagatgacacgcgatacaaaattcttgaatcgaatca
tgcatctattaatttattatcgtttgttgcattacgttcggaaattagaacaaagctattaatctaccactgagaatacc
tcctttaacggcaaacagcataataatttccacccattatcgcagcttattattgttttcttagaattcggatagtgtag
caatattgaactagcttccctatttccctgctagacaatttgactggataaacataatttattaaatcgtatcgccacat
tacaaatatttatatttatgtacgcacacaaatgatgtatgtttaagcatttgaaaataaataaaattcctaaagtaaaa
ttcagaaaggacactatgacaagaatattgtgctttatatgagtagcaagtgcactaatctggatttaatggtgaatatc
tagatatgtacgtacacttgactacaaaaattactgtaccggaacgtcctgcatttagaattttgtttgtttaataggct
ggtttatttatccacgaattttgctcttcttctgtcaattgtacacaatctaaccaaatatgtgcatacttacatatatt
ttctaacggttggcggtgaacggtcgttttaatttatgtatgtatgtagcgtagtccataaattcttgtgattccacatc
gttatgttttaatttaagtaaataataaagggaaccaataataatataggcgaa
>XLOC_012819.TCONS_00020831 peroxisomal copper amine oxidase
taggtaatggcacaacaccaccaacacatcgtggcgctcaggctggacacagaaattgatggaagctgtaacaccgttga
aacggtggatgtcgtgccgctagatggttccaccagttcaaaggcaaatccgtacggtcaaggttttacggttaggaaaa
ataggctagaaactcaaggaaaaggtggagtaaatacgagctcggaaacgggtagggtgtggatggtgataaatgagggc
agtgtccatccacattctggtggtccggtgggatacaagttgatcccgtctaacagtcccaagctcatgcagaaggatga
cagcccaattctgcgaccaatattttcgcatgctcgaaacaacctatgggttacccgctacaaggatgggcaaatttttg
cgggtggattttacaaaagcgagctaggtctaccagactggatggaggcagagtcgaattcaacaattg
>XLOC_006476.TCONS_00010853 ---NA---
catcgtaaaccaggtcagggggctctgttactcaggatcctggatgcgttcaccactgcgctcttgcccaatccggagca
gctgaatgtcctcgcggcccagctgtcacagctcgtgaaacagctgaactccctgtccggtcaattatcacgtgctgtac
tgcctctcgtagaccagctgatagacaccgttacaaatttacagattcaactggacaccaagattgactcggtgcaagcc
aaattgaatcaagcagttgataaaggacaaaccttggtggcgaggcaaattaaaaaagttgttgatggcttgaccgcaat
cgaagaaattttggatcaacttgaatccatcctggagagtctgcagcaatccattgggggtgcgacgaccaccgcgcgga
cgggtccgaccgcaggtgtccccagtacaactattaactatactagcttttagcacaggcgtttctaaatacgacggtaa
cgtcgc
>XLOC_005671.TCONS_00009672 ---NA---
cagcagaatttggagaacagaaaatgctcaaggacaaaaaattatcccgagaaaatcgcgtaaaaaaatctggtaaattg
tatgtactgaggatttctttacgacgtgggatagaattttgcgaatttcggctgtctcaaatatgttccactccaataat
tcttcccatggattatgtagactcagatcttaatttcttctccgattcttccattggacaaacgcttattatcaaattat
ccttttcaccttgctttgaggtccttctctaatcattcgttttgtgtctggatttcctcgttatatatttttcataaatg
cagccaattcgaaaaaaatgtctggagcagccaagaaggggtgccgctcttccaatcagcaggtttgaagacacctccgg
catatttaacgacatgcctacataaattcctcaccatataagtgattatctgtgaaaactccaatttgtaccttattaat
tttggcagaactctaacacaaattttctatcttattgatactaactcaggattttgaacctataccgagctaagaaatcg
agtacacataattcatcctaaagttgcgtaggcgtccttaacttccggagatacgtcgcagagtaaatatgggaatgcaa
acttggatttaaggtcgttaaacgaattatttaacttttaggatagtttatttatgtaattttgaagaggtatgagtccc
gtcatctttaggcaataagtaattatattaatgtattttatcaacgaaattacttagatataagtttagtttaattaatt
ttcttaccatagcgtccaacattttatggcgccatgtaaatacgtaccaaaactttgttgttgtgggggtacatttttat
tgaaagttaacgtgcacggtttgatcttttccgatttgtatcatcagtgataattttagttgctttttgaattcaaatta
agcaattcatttggagcgaattaaagtatggactgcacggcgatggtcttcatatccatgatattcggagtattcatgtg
tcagtatgcaagatggatgtatttactcgtttattcaaaaatgtgactgaaatttgagaatatcgatctcaaattttaaa
gggtcggaggattgcatttgttgtatttaaaagcaaacccgtggttcaataattcatatttatttagatttaaaaccttc
aaaaaatttactgtcgttcattggtgggttttttgcacttcctaaaagttcaccgtgttttgtatggatccacatacata
cacacataaacgttagacttaactttgtagaggttccacagttgacaggatttgcattttgttcagcaagtatttgcttt
ctttacttacggtttttacgctaaatggagtctctcaatttcagtgttgtcctgtgcaaagttatctcattatacttgca
gcattttcaccaagtattttctggcctctggctcagcttcatgattaagattaatatcgaagtgcttctcgtcaaattcc
ttttttagtttgtcttcagagtttttctgccctcctatggatgttccggccgtgcttattaatttagctccaatggcttc
ttttcaaggtcgtgctattataagtactgaaccattctgtaaggtccccgtgtgtggatttaaattccatactggtacaa
acaaattttctggatctcaggatacttaatcccgcatttccattgtcacgagaaatgggtaaaaatagacatcacactcc
tttcgtactaccttcgttgttactcgtgcagcaatgcagttgttaatttcgatacatatcgtctctctcatctttccttc
gactttgttcgacttgattaatcgtcatttctcatagtagataaatttttgggagatccttggaagcggacacgtttatt
tgaaatcattggttgggttaggttagttaatttttcaatattccattttgaccattgtcgcttcaagtaatcgaatttct
tgttgattggcttcgcagcaaggatcgccagacctattgtgagcaatgaaatttaataaataataaagttgggtccttct
agttagtatctttcttatactgttcttctgttcgagtccatgaaaaatgttttgtatattactattgagcgtttggctgc
ttaagaacctagggacacaaaacgcataaacaattatcggtgttgcttgtagatttttcaggggcatcattaatcacatt
cttccctgcgtttaactttcattaaatacgaggccatcttaatcagttttttatgttaagcaactttcaacaaatggggg
aattaaatatggtacagactgattggtacaatcatgtattcagattttaaactttgactttgtttatccatgtccattac
acaaaacccatggtaaagggtgaaaaattattctacattttcacaagtgcttgcctggtactcttttgcaactaccttaa
aatttttgcacgtatttcacttggttgattaaattggaaacttcctttgtatacatttaatatcttgtgaaattattgtg
attttacatgtggtcgatttttaacagcagaaatattggtatctcggtgctcctaaagaggggttagtgttgcctgattt
gatttcaacttcatgtacgtataaagtcatatctcataactagtagcttgttccactgaaatgctgggaaccataaatgt
tcattaaataaaaaatgttatgtgcaaggaaatgatgatgttttgattgattgtttccgagacgatcggtttataagacg
aaagtcctcgaaataacagattcttctgtcgtaagtaaaaatcgaggggggtttcatcaattaggaaatgaagaacatca
taacttattatcttcttcatttccattgtaccacgccgccgactcatgtccctgaagtggcaggtaagtaaccagggtag
cctaatcccggtaagtctccacaatttctattttaatcccatacgtggcctcttcccacggctccaactcggggccgaag
aagtagggagatttgcgggcgagcttctccgtgccgtcgtgcatcactctagatattactgaattctgacggtggttata
gtaccaactaaattattgcctgttaaaagtttatatgaaggga
>XLOC_011662.TCONS_00018965 ---NA---
gcagactcccgacaaactcgcctcagatggatcatcatcaagctgcttctctcaaaataatgtcgccaccaaaatagaag
ggatgcgcggagaggatgtagcagaatttgcagatttcgcagaaaagacttttttctcctctcgagaaaaggacgagaga
cgaaaccatgcagccagccgactcttgattcttttttccactttttttgcggaacaacaacggaaaccaagacgaagaag
aagacgaagaaaatcgatctgtggacttgtgcccataaatctctcctggtgaataaagcatctcctgacggcactaccat
ccaccattccggcctctccggctaccaaccaaccaaatccatcccactttacgtactttactttactttactctctctca
gtatgtacgagaagaagtaaagtagaaaaaattcttgcccagagagacatcaacccggccagctttttttaacgtacgtg
gaaggagatgaagaacaagctctttcttctgtggtggggtatgaattttgggtgaaataaaatatttgccagccagaatg
aattctaatatgtaaaactacacaaattctctgaaattcaaattcccagagaaatattaattttgcttaattaaaattaa
actgcgcattatccaaatttaaattaaaacatgtctaccttaccagtccaagtataaattttcataaatatttgcagcta
aaattgtaataaataagatagcttttttgtacaactcaaaaaccatgtcattcataaatatcacgatttgggtgttacca
taaaacaaaaataaaaatgctctgttacagatttgctaaactgtccgaaacaaaagttcaaacaaggatcaaaatcgtaa
ttttttatacgaaccaaattttaatatattaaaaaagcgagaaattcaattttttcaaaatatagaaaattgtagaatgt
acaaaaaaatatcttagacgtctcgatcaaattgttacctgcgttgcaaaaatattagaatttcacatctaatccaaaat
ccatccaaaactttaaattgtgataaaaatcgtaactttatttatacagaacaattaaacataaaatctgtaataaaaat
ccattttt
>XLOC_020831.TCONS_00034461 phytanoyl- peroxisomal-like
gttaaatagaaatacacgatgttctaaataggtatttttgactcacaaccatttttgtttcactggagaacccaaagttg
gaaaaaagtggccacactaacccgcactgaccctacataatccactacaaatctaaaccatctccatcgcattcattaac
gttaagatttcaacacaagcacacaaatcgattatgtcgttacttcctgaacaaaaacaattttattcccaaaatggtta
cattctagtatccaatattttcaccgagaccgaaataagcgaatgttccacagcctacgataccttgtttgcggacaagg
ttaaaaacaagtcgaatttggaagcagagtggaaaggcaactggaaaaacgaacataaaaaacaatcggttttatcgatc
cacaatttgcaatgtcactcctccacatttacgaaaatgctgttaaaccagaaccttttggacattgtggctgaaaccgt
ggggtctccgaacgtatgtttgcaccataccaaggcccacatcaaaccggaaaaaatcggagctacgtttccaacccatc
aggactatcactactttccgtacaagaatgattctatggtcgccatattcatccatttggatgatagcgatactgaaaat
gggggtctcgccgtgtttccggggtcgcacagattgggcccacaagagaacaagtcaaacgtggagacgcatttttatgt
ggatcaggacaaattcagtcttgataaagccacctccgtcgtggcgaaacgtggcgatgttctaatattttcatacctct
tggtgcatgggagttatcccaacgtgtcggacagggtgaggagaatgttgctctttcagatgatggcggcggaggatgtc
ccgttaaaaggcatccatttatcgccttgccacggaatggttcttcgtggtcgcaacgcggagagaaatgcggacattga
gaagagacatgaggcataaatttagacgtgaaaagtatggcacaatttgatatcttacttaattataaatcaaaatcaat
atttattaaacttatttgttagaaatagataaatgcctaagtttaaggaaaaaaataattggtcgaaagtaaacaccttc
aaccttctaagtatactaaataacttgtattattattttataaattcttcttaagacttcaagaggtaaaacttatttta
gaaaaagtttcatgaaaatgcggcatgtttctaatttttccaatatgttcatcaaaacgtcgctccacaatttgtacacc
ttaaagaaaaataacatttaaacttttaaatcttattagaa
>XLOC_007259.TCONS_00012018 ---NA---
ataaaactgttctcctccacgattaataattacataaggcccaatccgactaaatgaactactttttacaaaattaatac
ttttgaactagaatagtagtaattcatacatattttccaactaaatatggaagatcttaaaatatctattaaactacttc
tcatttcactcattgtgtattcttctatactcctcattcaggaattgaggatcaaagtctctgcaatctcgtgtggcacg
acaaattgttccgatgacggagctgttggactcaaaacagaactggtcactctctcacatttcgagccatgggggctgac
acgtttccagagtatgaaacctacacttcctgtaatttcgcaacaaaatccctcaacaaagcttacactttctggcgcct
gcatatttgtgaatcagacgacgtgctcgactgaaattcgcctgggtcgctcgccacatttgacgtatgacagaatcctg
gagcatttaagaaactggggccacattccggtttccgaaaatgccactggagacagtacgatttctggtaataattataa
ttctgggtggggaaaacttgacgcttatgtaacgctactggacatgattgaaagtagtatatcaacaaattattagccaa
taagcttttacatactcgaaaactcatttttactaccaaaattgttttaataaatatgtgaatacttatgaatctgttta
tatctatgtatgcataaaatggaaagctaaagaagttcaatattttaagtatcactacatatttctaatattttgttgta
tcctcccatttcaacataatgacattattttaggattttcttatttactgtctgtaaaacactgggtctataactttcgt
catcgcatgatatctcgcaatgggtttatgtgaattttagaaatcaattgtcatcgactcgtttatcttgaacacatttg
caagtaggtaatttcctatttatttctgtgtattgaattctgctctatgtccaatttagtttacactgtactttttacat
atttatatccagtcaacagtcccgtcgaaaatatgcaaatatttttacgcaaatacatattaccctcggcatatatttat
tttattacctacagttgacagtctcagttttcaacgaaatcggtttactttatattatatttccc
>XLOC_023160.TCONS_00038630 hypothetical protein Ocin01_07644
gtggcattgaaacctaattagcatttaattctcattaaatactcgtttaactcgacaataacacattaactgcatgcaac
tgtcagattccaggcaggaatttccagcagcaatcacaatactaggttttatgtagctaatttactctctccccatcatt
cgtggaagtgaacaccttctgtgaataacgaccccattgggatcttattataatttaactattatttgtcgaccagatca
atatttacacttgatcagactgcacttatactgaatatctttagtgaaacatgtatctttttcaaaaacttgtaattctc
tgtcttctgggttggatctaccaggtctcagctatagataagcaaataattaatgtcgaattggggggtcattgtgcatt
aggagccgctcctgttggaccaggtggctcttggcaagtcgtggagaaaaatgtggagaaaatttgcccagcaggatcat
cttgtcgaaggggtgcctgtaattgcaacgaccttgaggatggaactgtgacatccatggcatccgatgacaatggcatt
cgttcctgcaaacgcgtagctggacaaaaatgttcctcgtcggaagagtgtttttctggcgttcaatgtcttgagggcgt
ctgcacttgtcccgacaagaaattaaattcaacgtttggttgtgtggaccgaaaatacgatgtcaccatcctcgccaagt
aatgtcaaaaggaaagcctgcaaaaatatttgtctatggtacaacttaatagcacaaaagtttacacttaatactaaagt
gtacatcataagtacagctataatttctcaatttataaaaaaaactttaagtaataaaattttgagcaaatgtcactctc
acactagaaacctgttatgattggaaataatacggcttaagtcttaaatagttgaattatttatgtatttgttcgctttt
tcgtttagtcaccctcatctgcatgatttacacagaaaaaagcgcacgtgtaaatttgcagatatgtgtgtttcatgtta
catacattacctacatctgtaacctattgctatacagctacggatgacattaatagaggcaagaggaagatcattatttt
tctgttttattatagcctggcacgatgattggttaccagaattcatttacatttttacagtcaagttctacctgttgttt
tcatgctctcgtcatcgtatttaatttactaacacagggatttacactcgtattaatactacgagttggcaaacgcgtca
ttcctaagttaaggaaggttattgaatacaaagccgattctgtgtataaaagtcgctgtaataactaaacagatccgcag
ttaacgataatcctcacgcgcagaactgcagtttattatctgcgttataaacctacatatttatctctgtttaccaaaaa
taacatcctcttgcgtatcatggcatcgtatcatcagtatctcgcagtggcaattctgcttatcgtcatcgcggtagcac
aatcaaagccgcagcagccaccgggtaaagtgattaatgtggaagtcgggggacattgctcagcatcagcggcccccaca
ggtccaggaggctcttggcaggtcattgataaagacaccaagaaagtttgcccaccgggaacaacttgtcgaacaggtgc
ttgcaactgtgatgatcttcccgacgggaccgtgatgtcaaacagttgggaccccgtgaagggggaacgaacttgcaaac
gagttggtggacaaaaatgtcaagaaacaccccaatgcgtcgccggagctgcatgtacgggaggtgtgtgcgtctgtgat
aagaccaaccaggacgtattttgcccagaagagaaacgcgatatcatgattttgaattaaaaaatatcaaaaatctctca
tcatgtgcttcttacacttatgtacttaaaactgacaaatatataaattaaaaagacgccaatttattttcctgatctta
ttaaaataaaacagtcaataaataacttcccaatcaaaatcatggtacgtacttaatagtagtgataattttgataaaac
ttgtgcaataatatactaatgcatttccacccccttgtcatccataatccagtccaatttaatgcgaaattttgctccag
tgagaaactttaatccaggtcccaacaaatagtcataaatatccagccaccaataatcatatcacaattctgctttcatc
ctcgaaataatttttttagcatgcactaacacataacaattagttgtttattgtaactaaccccaggtttagacttcacg
ttagcatcacgttctcctcccaatccgattttttgattggtcgaaatttttaattgtcttagtgatatttttgattagcc
aatcaaaaaatcggattgggacgagaacgtgatgctaacgtgaagtctaaacccggcgtaaacctagtaaatatgagact
acatactactcgtttgatctaatttctccaatgcaagcacaatacatacatatgtaaatgcgtatgtattatatatttaa
ttaatggttagtatggttaatgtatgtacatatgtaaatccatcttgatgtaatattttaatacaattctatcaactaca
tatatattttacaagtcaacgatctataataataacaaccaagtaagtaacaatttccaataatcacatccacacaatca
aaaacttttatcgttagctatcccttgtgctaattatccaagaaattcgctaagaaaagtttttacattgtcaagtgcgc
aactttagttggattaaaacttctccgttttctaatcaacatttgttccccgattgtcggatagaatgatccaaaccttc
ctccagcaattccaaagtccgccgcgttgttataattggaatgtccagatcgctgataacgccgaaagtggctcttgaca
gggttaaatctgaaaagtgtgttgtcggatcgtcgagttttaaagtggttttgcaaaggaacggcatcttcaagccactc
atc
>XLOC_004592.TCONS_00007538 ---NA---
ccccggtggagtcacatattgacaccgtcgaagacaatttttaagcgaagatttttattttgagtattgatttaaatgaa
tagaatacggaaaactgaataattgtcaaaaatacaaccccagccgggaaacgaacccgggaccactgcttgccgggcag
ttgctctaccactgagctacagaggcgcatccttgacaactttcagttttattctcgtatttaattgcagtctttttctg
tgaatttctacttctctatagctacaacgaactgttgttttctccactacagagaagttcacttttcgacttgcgatgga
aatggtcactttttatactctgtcgaccatggaatttatttttaagcgaagatttttattttgagtattgatttaaatga
atagaatacggaaaactgaat
>XLOC_019647.TCONS_00032607 hypothetical protein Ocin01_14254
gttgaaattaatttgttggcatgtacatatgtacaatttacagtccattatatactctaagccatccatcatatgcacat
aactaattactggtactccagttcacttttaagcaatcattgtctgtccatacttctaaccataaatacatgctaatttg
tttaaattaataaccattgtgcattaaagattcgcaatggttttgataagtttgtctcacataattttgtcgacttttgt
gattgatgtactagtcaagtctgcaacgataaccaggagtcaaccgtttgtaggattctttgtatttccccatggtggga
tcactctaaacccaaaaacgcacgattttagtgaagaaggagggacacatgacggcacaagggaagaagcgatcaggctt
catgaagctatgcgatctgcagctaaagttttgatggaaaccaagccagatgtggttatcttatcaactccacatggtta
ttatctcgaagaacgttacctcttcataggaaatcctagtatggctggcaatgcaggatgggaatgggagaatatttctg
caaattttaatatcgaccaagaaagcactgtccaactctatctcgatttagcaaggaagcaaaatccagtagagttatta
tcatttggagttggtcaaacacagatggatatcaaatggggcgaggtcattccatggcatttcatccaagaagcagccgt
ggaagttgggattccattgccttccgtaatttacatgggacaacctcctatcaagaggataaccgagttgattaagttgg
gcaaggatttagcgtcatatgttttatcctccatgacgcaaaaacgagtcgtggtattgattagtgcagatttatcacat
tatcacgccaacgaccccaaagctccatacccctttaacccaaattccgtggtatttgacggtttcataaaagaatgggg
ccagattgacaggtccccagaaatggaggcaaagtctgcagaagtgctcttgacgaatgcagaagctgtttctgactctg
cagggtcatgtggatatacaggtctggtaatgcttcattccatcatgggcagcgttgtcgatgcaggaatgatgaccctt
aaggtaaagttttacgaatattttgcgcctacttatttcggaatgatgataacaagttggataccaaccacttaatgaat
tctacatatatgtacatatgtccttaataaaaacagcaatataacaaaataaagtggaaccataaataaatttgcaatga
gcatactaagtaacaagttgtgctaaaataatacacaacagttatgagagcaattatgaaaactaatttctcaaactaac
ggtactaataatacatatttgtatgtacatatgcgtaccatccaatgctgaggagagtacgccaacctgataatgacaga
tcttgatgtcctttggatatatggtagtaccccctctgaaagcaaaaagtgtgaagcggtttgatgccatggcccaattt
acgcccgtcacacccctttgaaggcgcgccggatgccaaactagctgcactaaaaaattcgccaaaaatccaattttgtt
cggattttcataatagttacatatttatgatcccacatagttgctttatcatatcagatatcaatctgaatttttttgga
attttgaattttttcaagccatgcccttttcaggaaatattcgaaaatattgaaaatttctgaaaagttaattttgcaac
tgaatatgataaagggactatctgggatcacaaatacataattattatgaaaatccgaacaaaattggatttttggcgaa
ttttttagtgcagctagtttagcatcgggcgcgccttcaaaggggtgtgacgggcgtaaattgggccatggcatcaaacc
gcttcacactttttgctttcagagggggtactaccatatatccaaaggacatcaagatctgtcattatcaggttggcgta
ctctcctcctgagtggttatgcctttatctttgaagttaaaattctggaggtttgatatttagtttagaatattctcaaa
atggttttactctatttcctcgtgcaaaataataatttgatattactccaaaaaattttgacaataactttactaccatt
ttgtgctaccttatccaccacaaattccaagaataatagatttgatctgcaatcatttctcgacccccaaattatccaat
cagtcataccactcccagtctcatttccaaattctcatgtacaaaaaccagtcgcagttatagaaccaccaaatcagcaa
agttttgctggttccattcgccaactcagcctagcccccacgacagcgtttatctcgcgaaggtctttcaacacctcatg
tgccttcacaatacctctctttacttttacccttacccaaagtgcaccgttcaatgaagacaattcagtcaacattgcca
accaggtctgaaaaaaatagttcatttttttccgattattagcaatttttaaatgcgagtaataagtcgctaaataaata
ataatgtttataatacctacatatttagatggtttactttttatttgctgtcctgtactcaacggcgtcctttgtcgttc
ccgttgtattttctgggatcagggatcccaccatcacggggagaagtcaaggagaagccaactcggaagcattgctcgac
agacttctcgcccctcaacctttagtggatttcatggggacgaagggtcttcagagggtggggctcgacgggagaaaatg
tcttctcaaaaccatttgtgtggccaacagaagtaacaaatatggacttctgggacttccatttcaaatctttttcccgt
>XLOC_003249.TCONS_00005378 ---NA---
ctcctcatacgtaaatagaaacttttgtattccacgtcattatttttggaatttttgtttcgtataaaaacaggactgcc
atcattaagggccacacattcttacatttgatcttcttctaccacatccttccttagtttcctgaactaaatttaaaccg
caggaaagtcaggatgaaccaaaaccgcgcagtcgtcattttcatggtgttgacggtcatatttgcggggtgtgtggcag
gggaggactgtattcctggaggtgggacgtgcgattgtggaacggccgtaacgcccctgaccaaagaaggatgctgcaag
aacttcaagtgtgctgttccattacttgctctggtaggaaaagccaagtgtgtttgccaaacaaacaaaacaggataatg
ttatacatattccgaattaaacaaataaaactggacgtcttatgtcgcacgtcactttaatgcagtatttcacttttctt
tcatgcatctaaattgaatattgtacacatacacgtgtcagtaactgaacagcg
>XLOC_022242.TCONS_00036962 Solute carrier family 35 member G1
cttgcatcaaggagatatcatttcacaaattacttttctattttaaattgtttccccaagttcacgacacttttggatta
tacataagtatgctggatagttggaaataattttcattcctatcctcaaaatctctgaaagtactatgaaaactaagaac
aaaactattattcagatttataaaaactaaaattggagcttaaatatttgaagaacatgacaccttatccgtctattata
accacaacctttggtgatgccgatcaatccgttaagattgacgcttcatcactgaaagtcaatagaatttctactgaaaa
tttgggtacatctgacggtgacaaaacgctccaaattggcgtcgaaaatgaatttagcaataaaattgcgagtgacacaa
aaaagagtgaagaaatccaagagtggtcattttggaatctgtacggaggaattagcatggcgttgcttgccagtgtgctg
ttttcggcatctttcctcatgataaaaatgctggaaccacacggagtgaaagggttcggagcatctctcctcctcaatct
gggcgtcgtaattccgtcgacaattctgataattttcaatgagtttgggccgggatggcaaaataggtcacgagttctgc
aaggagtttggcccataaccagagagactgcattagggtttatgctgatccaaggattatttcaagcaagttcggtaata
ttgcgctctctatcgctgggatacttgtcaccgatggacatgaccgtgattgtactcagcagtccagtgatcaccaccat
cctggctcatttcatgcttggggaaaaatgtggcgtgattttcattggcatcgcaattttcactctttgcggcgtcggct
gtgtgacgaagccaccgatatttattggtgcaaaggagtttgataaatacgcattgattggaagtgcatacgcgttcgga
ggcatgcttgctttatccatgaagtttgtcgtgactcggaagataaaggaaactcattatctggccatgacatttttcct
cggatttaccggagtggtggtgtcactgccactatttttggcattcgaatctccaaactctctcatccctgactctggca
ctggcctttgcctcagactgggattgttttctggattcggggcagtggcgagcattaatatggcgttgaagatggaaaat
gccggggtagtctcgttggtccggtcgtttgatgtcgtgtgcgcattttttttccagtacattttcatgggactcgtgcc
agacatgctcagtgctattggaggcgccatcgtatggacaggcgttctcgtagcaggaatacaaaaatactggagcaata
aaactggtagtagaaagaaaagtgatcctttgcaattattcggttgatggtggaacttaggattagcaaagtcacatgaa
ataatggaaaatagctagatctacgaaatatatatatgtcaatgcatcggtagtatttagaaagaaattgtcattagatt
ttgtcgacaattatcccatgattgca
>XLOC_016861.TCONS_00027450 hypothetical protein Ocin01_09493, partial
cgacgatccccatccccatccgcccttgactttgactcaaggaatctcaagtccgccctgagaagaccttgaaaccgtgt
ctgaaccaattgcgtggcttgttgggctttttgtccaggtggacgtgtcgggtgggtcatgttttaagggcacctgtccc
ttttttggaagattggggaaaaccggagactcagcctcagatccctgatggctttttcctccaggtaaaaggtactccct
atttaagtctgctacgtatcctacgcaatttcagtcggtgtattgtgcgtgacttggttggattcacattttttcttctc
gatccattttttcccttcgtgtggacgttaaggaatccttcttctcgggatatagaatgaggtcgatttgtgtagccctg
ttcctcttcattgggtgcagtcaagccctgcagcttcggtcaccggtgtactcggccaaaaatgggggcggttcgacccc
agcgaaacaagccgaattgccactcgcctcccccgccatgccggccccgcaacaggcacaagctcgagagggaaccgttc
cagtgaccggggacgccgcggcggtcaacacctcgcccaacaatgcgcagaactacatggtctactactaccccgaatat
cgtgctggacagacccccgcgactgcagtcccgtacgactcctccccctcggtcttctcccgaattccgtgggtggacgt
cggctacgtggtcgtttccttgggcttgatcattgccggcggaaccgtcgtgtacaacggggtcggctcccaggtcaaaa
ccagggcgatgcgggaacttgccggaatcgactttgacgacgcgtccaacgtcgccagaagagttctcagggccatcgag
aagttccaaaatatgaatgtggagactcagtaagaaagaggagaaagtgacgagattttcatcattttggaatttgccgt
gcatactaatgtacattttatgattaatcaaataaacaaaaaagactgagcattacattacaatcagaagaagagtcgta
ctcaaggagaaaaaagacttgtattaaaattattgtagaataatttatttgtgagttggttactactgatgtttcgaatt
ttgtaggattattagttgttactacaattatgttagtgctcgtgtaacccgtttcacacacctctctacctgcatgcctc
tcatacattcatctctttcgtgtcatgatatcttcactttccaacaacaacggcattttcattgtgacgtcatttggtca
ctctttttcaaaaagtgttcacaaattttgtaggtttttaatatagtaaataagtatattctaggaatttcagcaataaa
tacaagtgttaaacttatttagaaataaatcggttattaattaattaattaatactttctcttcgacctatttcttcata
ccttgtaatcaaatttgaattttattaaataaaaatttaataaataaataaatagtttctttccattttttaacgcatat
gaaaattatctatgattatttcattaccaaattttcaataaacagataagtgagacaggcattaaatcaagatactcaaa
ttctatcgcattccttcaaattaattacaataatttattaataactaactaactaaccacttattaaacgttcctttaac
tactgttagagacgaatgcaactgttgatggagcagtttccactatttttcgtcatagaatcgaacactgctcgcatcct
ccttttgtacgggtgaggcatgaatggttccattgtcctgaaaataaatataaaaattgaaatttatggaacatacataa
cacacccaggagggtgaatacgaataagtaaataaatgaattttaaaaaagtgtataaaaagagctctttgtcatgctta
ttaagtcctttcatgtcaaataaatacgtaaattttcgg
