# Supplementary material for: Developmental expression and evolution of hexamerin and haemocyanin from Folsomia candida (Collembola)
Source: Insect Mol Biol. 2019 May 8;28(5):716–27. doi: 10.1111/imb.12585 (PMC6850205; doi:10.1111/imb.12585)
Supplement: Supplementary file 13 — Dataset S2. The 1069 genes correlated with Folsomia candida (Denmark strain) haemocyanin 2 during embryonic stages. [file IMB-28-716-s013.fas]

>XLOC_013476 | translocation protein SEC63 homolog
ATTTTTGATTTGCCAACAACTTGTATTTGCTGGCGTTTATGTATCTTTGAACCTGTCTCTTGCTTGACTTGAAGATCCGCAACCAGGTAGTTCATGGTTAATTCACGTCTCTCTCATCGTGTGCTAAAAAGGAGGCTACGCTACGTGTTGCTGAAGCACAAGTGTAACGGGATTAATTCATGTGTCAAACTCTGACTGAATTCCAAATTCAGGCAAATCAGTAGTACAGAAACTGATTTTGTGTAAGAAAATTAACTGCTCTTCAATTATTGCTAATTTTGAATGGAGACTGTTGTGTTGTTGTATTGTTAAAACATCATCGGTTTATTCGGCTATTAGTTGAGCAAGTTTTATTAATAGCTTACTCATATTTGAGGGCTGAGAAAAAGTTCTTCTACGATTGGAAGATTGCATAGCATCTTTGAATCCCAAATTTTGCATTCTGGGAACAATTACAAAAATCAAGTAAAATGGCTGGACAAAAGTTTCAGTACGATGAAAGTGGCAGCACTTTTATGTACTTTGTTCTGGCATTCCTTGGCTTAATCATGTTCCCAAGCACATACTATTTTTGGCCAAATACGGACAATGAAAAAAAGAAATCTGTCGTTCTTTGCAATTGTGAGCCATGTTTAATGAAGGAAGCGGTTCTGAAAAGGACAGAACCAAGCAAGAAAATGAAAAAAATAGCCATCAGATTTGCACTAATGTTTGGATGGATTCTGTTTGCCTTCGTTGCATATAAAATCACACAGGCAGATTACGAATATTCCAATTTTGATCCTTACGAAATTCTTGGAATTGAACCGGGTTCAAATGACCGAGATATAAAGAAGGCTTATCGTAAATTGTCATTGATTTATCATCCTGATAAAGAAACTGGGGATGAGAAACTGTTTATGAAGTTAACCAAAGCTTACAACGCTTTAACTGATGAGGAAGCGAGAAAAAATTGGGAAAGGTATGGAAATCCGGATGGTCCAGGAGCAATGAGTTTTGGAATCGCTCTACCGTCTTGGATTGTCGATAAAGAAAATTCAGTGTGGGTTTTGGGTCTTTACGCTTTGGTATTTATGGTGGCTTTACCGACGTCTGTTGGTATGTGGTGGTACAGATCAATTCAGTACTCAAGTGACAAGGTTTTACTTAGCACCACACAATTATATTACTACTTCTTCCACAAATCCCCCCAAATGCAACTCAAGAGGGCTTTAATGGTGTTGGCTGCGTCTCTGGAGTTTGAAAGAAGTCACAACAAAGAAGTACAGGAGAGGCAAAGCGACAATGTTGAAATTCCTCAGTTAATCAAACAACTCCCACACCTCAATGAGAAAAATAAGGAACGGCCACTTTGCTTTTACTATTCTATAAAGGCCAGGGCTTTACTTCATGCGCATCTTTCCAGAATTGCCTTGAACCCAAATACAATTGAGCTGGACAGGCAGTTAGTGGTGAAGAAATCTCCTTACCTCATTCAAGAAATGGTCACATGTGTCTCCCAACTTATCATGTTGGCTCATGCTGGAAGAATTGGAAAACTACCAACATTGGATACAATTGAGTCGGTTATGAAAATGAGTCCCATGATTGTTCAAGCTCTCTGGGAAATTCGTAGTCCAATGATGCAGCTACCTCACATTACTGAAGACATGCAAAAGTATTTCATGTCCAAGAAGCGTCAAATCTCTTCAATTCAACAGTTTTGTGAAATGAAAGATGAAGATAGAAAATTGATTCTGAAAAGTTTGACGGCCGACCAATATGCAGATGTCATGAAAGTTTGTTCTACAATGCCATTGATTGATTTCAAAGTTCACGTTGAAGTGCTGGATGACGAGGAATCAAACGTCGTGACTGCTGGTGCGATTGTTACAGTGAATGTCACATTGACTCGAAATAGTATGGGCAGTCTAATTAAAGGGGACACAAACGCTTTAAAAACATCGGCAAATGTTAGTACAATCGAACACGACGAAGAAGATGACAAAGAAAATCAGGAAGCAGTTGGAACAGAAGAGCATCCCAGTCAGCCTAAAAAACCTGTCTGGCAAAAGAAAAAAAGTAATAAGAAATCTGGAGGCAATAAAAAACCGCAGGCAAATCAAAAGAAGCCTGCAGCAGTTCTCAAGCGAAATGCCAGTAAGCCTGTTACAGAGACGGAAACGGAAGATCCAGAAAAAGTTGTTGAGAGAACGAAAGAACTGAAAGAATTACCTGACGTCGATGAAAGTGACGATGAAGCGGGTACAGATGGTTCCGGTAGTGATAGTGAAGATAGTAGCGATACTCATGATAAGGATAAGTTAGCCAGCGCCAACGAAGATGATGATGACGAGTGGGAGAAATGTCAATCCAAATTAGCTAAAAATAAAGAACGTGCTTTAGAAGGAAAGAGTAAAGTATCACACCCTGTGCATTGTCCTTACTTTTCCGACGTCAAACAAGAATATTATTGGACATATGTTTGTGACAGAAAGAATAAGCAGCTTATTACTGCACCATATTTTTGTACTGATCTGGTGGATACGCAAGAATGCCAATTGCAGTTTACGGCGCCCAAAAGACCCGGATTTTACAAGTTCACAGTGTGCTTACGGTCAGATTCTTATTTAGGATTTGACCAAATGCGAGAAATCAAGCTCGACGTCCAGGAGGCTAAGAAGATTGAAGAGCATCCACAGTGGGATATTTCTGATGAAGAAGAGGAAAAAGAAGTCGACTCTAATGAATCTGATGAATATGCAACTGAAAGTGATGTTGATGATGAGGACCAGGATGATGATTAACCCTTTACGCTCATTCACGAAATAGGCACTATATATACATATATATTCCAAGATATTAGATATTTTTAAGTACTGATCTATCTTGTACAAATATCGGCAACCCTTATAGTTTATGAATTGAGGACATTGTATTTAACAACGCAATAGTTTCAAAGTTGATAAACTATAAGGTGTTTATCAATACATAAATATCAACAAATGTTGTCAACACTGCTCCTGCTATGCCTAAATATATTTACGACCAATTGTGATCTATCGATTACTAATTCCCAAGTTTATATTTATTCAAGACGGTTTTAGTAACAACCTGTCTTTCTGCTAGGAGGAGATCAGTTTAGATAATGTATAATTAATTAGTAAAAGTCTCAGATATATTTGCTTTATTATTATTACAAGCTGTGTATTGTTAGCTATTATAACATACATTGTTTCATTCATTTTAAATTATAGATAATTATATTGTTCTATATTATGTCCAATTCCGGGATATATGTACGTGTCCTTTTCACCATAAACAGCCAGTAGTGAAAATCTGAAAAATGATGTGCTAATTGAATTATTTTGGTGAGTAATTAAATGGAAATGAAGCTTCTTAAAATTGATAACAAATATGTGGATAAGAGAGTATTTCATGTTGATGCATAGTAAAAAAAATCTCAAAATGGCCTTTCACTTTTGCTTTCAAAACAATCAATAATAAAAATGAACAAGTAGTACATAAATACGACGGCCGGCTAACAAGTAATTTTTACGTTAGTAACAGCTCGGAACAGTTTGTAGTGGTTCAAGTCTTGTTTGTTTTTTCTTTAAGGGAATTTTCACAGGAACTTCACAAAACCCAAGGTCTTCATGAAATACAAATTCTGTTCTCTTTTTTTGGGCAGCAGCTTGTTCCTGGAGGTGTTTCTGCTGTACAGCAAGTTTATGCACAACCTTTA
>XLOC_002561 | nuclear hormone receptor HR96-like isoform X1
GATGATCATCATTATTTATCCCTCCATTCACGGACCTGTTGAACTCACCACATCAAACCAAAACTTGCTTCAAAGAGAAGTAGTGATCTTACACAGGAGTTGGTTGGAGGATTGGAGCAAAAGGTGGGCAAAAGTAGCAAAAGTGAAGCATAGCATTAGGCAGAAAACGTGGAGAGAGAATCGTGTTCTGCACAGTTCCATCCATCCATTCCTTTTTCCAGCCAAGCCAAGCCAAAACCTAAGCCATCCGAGTTCATGCAGTCTCACAGAGGAAGAAGAGCTTAAAAAGCACCCACTTCACTCCCAGCTAACGTCATTCATCATTATGGTGGCAAAGGAAGGAACGGTTGGATTTGGATACTGATTCGGATTTTATTCGCCTAAGCGTATTAAAATCTGGAAAGTATCAAAGATCAAAGGACCAATACTGAGCTATTATTATTGTTATTTTGTGGCATTTTCAAGAAAAAATCTCCAGACCTATAGAATTCCAGCCTCTCGTTACGTACGCATGCAACCCGTCACAAACAACAGAATTCTGGCATTTGCTTGAATGGCGAATCAAAATACCATCAACCCTATAACCTTGAGCCCAGAGAGGCAGAAATATGACGACACTTTAAACGGCAAGCGTATAGCGTTGAATATTTAAAGACGGTCTAGTTCCGTTTTTTCCGCCTCGTCCACTCCTATCAGCTATCATTATTATCTATCGACTCCAATTCTCCATAGTCGGCACAATAAACAACTACTAACCCATATAAAGCGATGGCTATCGATTATTCGAACCACTACTGTCATCACCAATAAGCTCGAAGGTTTTGACACCTTAAATACTGACCAAACCCGACAAGCAGACCGTATTCAGTCAATTGGATTGGATTGAATTGGATTGAATAACAAGGGTGGCGTCGATTCGATAATAAGCAAATAGCAAAATGTTTGGAGGTGGTGAAGTTATCAAATTCACCAAGACTAAAGCCAGCCCTAAACCAAATGGGAACGGGGTTTATCATCATCACGACGACGACTATGACGAGGATGACCATGACGACCACGATCACACCCCTTCCTACCCACTGCCCCCACCCGAGTATCATCACCACCACCGTCAATTCCAGGATCACCCCTACCTATTTGAACAGGTCATGAATGGGAGGGAGGATTCAAATTATGGTGGGAGGCGACCACACCCACACGCAGTCTTCTACCCTGGAATGGAAAGTGACCACAGCAGTGAGGGAGGAAATGGACACCAGCATCATCCTCTGGGTCACAACAACTTGACCAATTCTGCTTCGCCAACTACGGAAATGGCATCGTCCTTCATTCGAAGAACGTCTGAAGGGAGTTCCGGCACCTCGACCAGCCCCCCTTCTGGCCGTGCAGGGGCCAATCAATATCAAAATCATCACAACAGCAGGAACTCCAAGACGGCAAAGATTTGCGAGGTTTGTGGGGACATTGCAAAAAGTCTCCACTTTGGAGGGTTATCGTGCGACAGCTGCAAAGCGTTCTTTCGCCGATCCGTCCATAAGGATGCCCACCTCCAATTCTCCTGTGGTTACGACAATTCGTGCCACATTAGCAAGCAGACGCGGAAATCTTGTCAAAAGTGCAGATTTGAGAAATGTATCCGGATTGGGATGGAAAAGAAGTGGGTCATGTCGGAGGAAGAACGGAAGCTTTTGAATTATCAGAGGGAGGTTAAAAAGATCAACAAGTCTCAAGCACAACACCAGCAACCCCAGCAGGGAGGCAGCCCTGTCAATGGGGTTGGGGGTGGAACATCGCCATCAGAGTCAAGCAGTGAGCAGTCATCGTCCAACATCCATCACGACTCTGACCCCGAAACACCAACTGAATACATTCCTAACGTGGACGAAATGCTGAACTACATGTCGGCAGAGGAACAGCGCAATATTCGAGAAATTTGCGAGTACTATCGCATTGCTTATGATAAAATTCCATACAATGTTCCGAAAACAACGGAGGGTTTGCGAAATACATTGCAAGTAATTGGCATGTTCACTACAATTTTGCGAAGGTTTGCATTTTTCTCGAAACTAGTCCCAGAATTTCGCGATTTGAACAGGGAAGATCAAGGGAACTTGTTGAAGGCAAGCGTTCTGGAAATGGTCATGCTGCGTGGAGCTCTTTCGTTTGATATTGAGAACCACCGCTGGCCCAACACTAATCTGGAGTTCCTGAAAAATTGTCCACAACTGCGGGTTCAAGACATGCAGAACCTCGTCTCTCCCGAGCTATTCGAAATGCATATGAGCTTCATCAAACGGATTCAAAATTTAAAAGTTGACGAGCCCACCGTCATGCTTCTCCTCCTCATCGTCATGTTCTACCCGGAACGGTCAGAACTCGAGGATGTCGCAAAGGTTAACAAGGCTCAGGAAAAATATTGCGAACTTCTCAGCAAGTATGTCAACTGGCGATATGGGAAAGAGGGCAAAAAGCTGTACCCCAAATTGTTAACTCAACTCAGCAACCTCCGTCAGTTGAACGACTTGCACACCGAGTATCATCTCAATCTTGCTGAAAAGGAGGTAAACGTCATTCGGCAAGATCTTACTCAGCTCCACTTGAATCCATACCCTCAATGGAAAATTGTCACCACTGAAAACTCACCAGCTACCACGGCCCCTCACTCCCCCCAGTTCCCACCTTTACATCCCACAGCAGACGAAGCCTCGCCCCCATCATTCCACCCACCACAGGTTGGGGAATACTCTCTTCCATTGTCTCACCCACAGCAACAAACTCCCACAACCCCACCCGGCAGCAGCAACATTGGTCCTATCCGATCATCTCACCACAACCATCGCATCCATTCCCGAATGCGAGAAGCTTTCCTTCGCCGTATTCCTCACCTTATCGACGATCCTTTCGCTCCTCTCATGACGCCAGAGGACATGGCCACAATGGGACAACAGTTCAGCGGACTTGCCTCCCACATTGCGCAACAACCCGTGGCGGCACAAGCGCCACAACCCGAACGCGCACCCTTTGACCCGTGGCAGCCTCGTCATAGTCAACAAGAAACTGCCAACAGATCTCAGCAGCAAGCCTTCGCTGCACCACCGAACTTGGCTCAGTTCAGTCAAGGAGGGTTTGATCTGGACAAGATGCCACAGGGTATTCAAAGCATTGTGGAATCGCTAAACCCTGAAACGCTAGCCCGGCTTCGGAGCATGTTCTTTGCAGGGGCATTTAATGGCGTGGCGCCCTCAGCCACGTCGACTGGAGGGGATGGAGCACCCCCAGGGGCAGCTTCTGGTTTAGGTCTTGGTGGTGGTGGTGGTGCCATCACACCGGGACTTTTTGCCAACCTGGCCACTGCAGAGGGTCAAGGTGGTAACAATTTGGCTAATTTGATTGCAGACTTTACTGCTCAGAACCGAGAAATGCGTCCAAATTGAAGAATCCCCCCTCACTTTTAGTTTTGTGTTTGATGTATCTTTCAACTATTGTATCGTGTTCAATGTGTAATCATATCATGGTCATTGGCATGTCGTGTTCCATCCAAATTCACACAGTAAAATTAACTGGCGTCCATGCATAAATATAATTACTAATATTTACACATATGTATGTACGTATGTACACGGGCAGTACACCCAACATTTACAAGTTAATACGTAATTAATAAGACTATCTACTACATAATTGTCAAAAAAAACGTATTTTAAAATTCTCTTACAAAAAAAACTTGACGTGATCTTCACATTTTAAATATTTGTGACGTGATATTGTAAAACAATTCCGAAATTTTGTGGTGTCTAGAAAAATTTGTTCCTCTTTCCTAATTGTTAAATTTAAAAGGTGTGACTACATGTTCTAGTTTTAAATATCTTTACTATAACTATGCGTATTTTGGTGGCATACTTATTTCCAAGTATTTAGCCAGACTTGTCCAAAATGGTAAGGAAAAGTGTATGTGATAAAAATGTAAATAATCCAACATTCGTATCGTACAATATTTTTTTGTAGATTCACATATTTCAAACAATTTTAAATGTTCCTCTCCTTTTGTCAAGAGAAATGCTACGCTTTTTCAAGTACGATCTTCATGAAGAGAAATATGTCAATTTCAACATAGAATTTGCACAACACAGTTTGGCAAAATTTACATAAATGGCTCATCATTGTCAGAAAATGTAATGACTCAATTGGTTCGTAATACACTAAAATTGCTGTACATAACAATAAAATATTTGTGTAAGGGAGCTTCTGGTTGTTGTTTAGTAGTATTAAAAGTGGATTTTGTGCGTCCCGTGATCAATAATGATGTGTGTGTACGTAATAATATTATTTTTCGTTGGAAATAAAAGTGATTTCAATTTCTGTTTGTAAAAA
>XLOC_014906 | Kelch-like protein 11
AATTTCAACAAAGAAAGGTCAATGATCTCATTTCACCCACAGAGGCTGACGAGATAAAAAAAGAGTGAGATGTGAGAACGAGCAGCGCCGATTGTGTTTTTTATGGTCCTTGAGACGGACAGGCGAGCAAGAGCCAGTAATTAATTTTCCACGGAATTTTAATTATTTGCACGTCCGAATTGACCTTTAAGTTGAACTTTAATTATTAAATAGCTAATTGTTCTACCTAACCTCTTTTTTGACACGGGCACTTGTCACACGTTTAATTTTCTGTCCGTCCACTTTTCCCATTTTTTTATTCCATTTGACTAATTAGTTGGGTAAATCTTATAATAATACACGACATTTTTTTCAAAGTTCGACATAAAATTTTTGAAAGTAGCAAGGGCGAAATTCGTTCATACTTTTAGAGGATTTTAGCTATTAAAATGCCACGCCCACCCCGAAAGCGAGGCCGATTCAACGTCTTTGAAACATTGTACAAGGAGTACGTCGCTGGAAGGAATGTCGACACGACGATAATGGTTGGGAAGGAAAAGTTGAATGTTCATCGAAACGCGTTGGTCGGAGTTTCCAAGGAATTCAAAAAGAAGTTGAACAAGCAACGTGGCGATGGTGGTAGGGGCCAGCAGAGCTTGATAACTTTGCCGGAGGGGACGTCGCTGGAAGCGGCAAAGGCTTTCATTAAAGTTCTGTACTTGAAGGACGAATCCCTGGAAATCGGTGTAGTCATGGATGTAGTGTATTTGTGCGACAAATATCTTGTCGAACAACGACTCGATGAGGTCATCTCGACCGTGATTAGAACGATTCACGTGGATAATTGTCTGGCAGTTTGTGAAGGCAGTGTGCACCTGTCAAGGTGTCAGAGACTGTTTGATGCAGCATGGAAATGTTTTATTCGAAACTTTGACGAATTGCTGGGGGAGTTTGGAACCAAGTTAAGCTCAAAGTTATGGGAGAAAATTCTTCACCTGGAAGGAGAAGATGTAGAGATTTCGGAGATATTCTTGTTTGAAGAACTTTTAAAATGGCGAGACAGCTACGAATCTCGACAGGAAGAGTTTCAACGGCTTTTGGCTCTGGTTCGATTTCCATTAATGGACCTGGAAACAATTATGCATGTCGTAGAACCTGCTGGAGTCTTGTCAGATAAAGATTTGATGGACATTTCTGCATATATTGTTGGTGGTGGGCCGAAAGGGAAACGCATCCCGAGATTCGTCACGCATTCGCGGAAATACAAGTTCGTTACGGGTTTAGCTAACTTACAACATACGTTGGACGAGGCGAAACCCTACGATTTGATTAAGCTCGGACCGGGCATCTTTAGAACGTACTCGACTCTTGTAATTCCAGAGAAGGTGACTATCAAGGGAGCCGGCCCGTCCACCGTTATAGCGGGAGGTTACCCAGACTTCAACATTGAAATTCTGAATGAAGGACCGGATGACATTCACATTTCGGATCTGCAGATCGTTCGGAATTCATCCAATCAACAGGAAGGAGGAGGAGTTGGGTATCCAATCAATTCTGGTATCTCACTCTGGGGAGCAAGGAATATCGCGAAAAACATCACCTTTCAAGAATGTGCCTTAATCGTGGGAGGACGGAACTGCAAAATCGACGAGGTCACTTGCAATGGTGGCCCGGTTGGAATCTGTGTCATGCATCAAGGCTACAACGCTTTGTCTAACCTGACGTTCCGAAATCTCGCCTTTGGATTGTACGTTTCTCACGACAGTGGTGGAAATGTAATTGATAACATTTCCTGTCATAACGTCGACATCGGAGTCACCTTGGAGACAAATAATAACTCTTTAGCCAACTTAATCTATAACTTTTCAAGATTCGGGGTACGAGCAGACAGGAAAGGTGTCCAAGTATTGGGAGGTTCTTGGAACCGACTAAAGAACTTGCAATGTAGGGGTTATCAAGAGTTGCTGATGGGTGGGAATAATGGTCCTGCTGAACCAGTGGACATGGAAGACGTTTTCGCCATGGTCATAGAATCTCAGGGGACTCCAGACCCAGAATATAACCAAGTCGATCGATGCGTCGGTGGTCCGGTGAAATTGAGCGGAGTAAATAACACGTTGACCAATGTTGACGCCGGGAACCTGTTTCTGATTTCTGGAGTACGCCATAAGCTTGGACACTGTTTGGCTGAAAAATATTTCGAGTCGGATGATTCGACTGATGTAGACATGACCGATTGCGATTTATCCCTTTAAACAAATCTGGCTGTTAAAAGTATTTATTTCCACTGATTGATGATTGATTCATGAACATCTTTTGCTTAGTTTATTTATTTTTATATTTATATGACCTCATTGTGTACTTCTACGTGATTTCC
>XLOC_015058 | Zinc carboxypeptidase A 1
GTTTAATTGTCACAATTTATTATATTATGCAACACATTCAGTTTAGACACGACCCTGTTGTTTTCTAGTTAGTACGGTGTCCGTTTTAAATGGCTGTTGGTTGGTGGCCCCAGGTCGCATTCTTGGCCGCGTTCTTAGTGATCTGTTTCATCATATTCATTTTGATTGAGTGTTGCTGCGTTCGATCGACATTGGGACCTTTTCAAGTTCTTGGTGGTGGTCAACTTGTAACAATGCAGAGATTGAGGGCAATGGAAAACCTTGCAATTCCTCAAGAGTGGATCGACCATTTTCAGTATCAATATCAACCACCTCCACCTTATGAACCTCCTCCAAATTATGGGGACATTTCAATACTTCCCATCAGTACATGTATAGCGACAATACAAATAGTTTAAAAGTAATTTTTGCGTACTTAAATAGAACAATTAAGGTTATGTAAAGGACTTCAAATGTTGCGACCAAACTACATTATTTTTTAAATTGAATCCATAAATAAAAGGTCACAAATATTAATCTCATTTTTGTGTATGCAACTCACTGCGCTCAGGATGTAGCAAAATGGCAGAGTTGTCGGTATACGTAACTATAAAATGTGGAGATAAATGGGGTAATATTTTGCAATATTTATTTATTTCCCAAATGCTAATTCCAGACGACTCGACTATGTAGGTTGATATTGCCAAATCCTGATAACATTTTGTGCAGTCTTGCACTGCATAGCATATTGTGTGCAGCCAATGATTGAAACAATAAATACGAATGCGTGCAAAAAGTAAAACTGGGATAATTTACATGCGAAGTTCTTTGTAGTCATAAAGCAGTTTGTGAAATGTGGGATATTTAACAACATTTATTCATCATACACAAACTAACCACAAATACACATCGAGAGAGCAATAATCAAAAAGACTGGTACAAAGTTTCATTTTTTCGTGAGGCTTGTGTTATAATTGTCGCAATAATGAGTAATCCGTACGAAGGGTACAAATTGTACAGATTAACAGCCACTACAGAAGAACAAAGACAAACCTTATTTAATTTGGCAGAAGAGAAAAATCCTGGGGTCATATTTCTTACGAGACTGGATGAAATCACAGTAGGAGAACCGACTGACATAATGGTACTGCCCGAACTGCAAGGGAAGTTTGTAGAGGAATTGACCAAACGGGGTCTAGCGACACTAATTCTGGGGGAAGTGAAGTGATGCATGTTACACAAAGGGCTTCCTGAACTGTGACCTGCCTTGGACAACAATTCAATGATATCAAACTGCACAACAAATCGCACTTTCTTCTGCGGTGCCGAATTATTTTACGAAAAATGTTCATATCATGCTTGTTAAATTAAATTTAGAAACTAATTCAAACTTTTTTGACAAGAATCAAATTACAAACTATGCGTTTACTCATGTCCTCCATCATTTAATGACTTTTTTTACAATTTACTTTTAGTTACATTTTTGTGTTATTTAGCGTAGCAAATTATCCTGTTCCCAATTTGTGAGTCAATTGTCATTAAAATAAATATGACTTAACAAATAAGTGAATATAATTTACACGACTTCCTCTTTAAGCCCAACATTTTATTTGCA
>XLOC_017660 | Activating signal cointegrator 1 complex subunit 3
TAATTACTTCTATTAGTCGAATTATCCAAACTTACTTACCATAACCTTACTTACTACGCACTTTTTCAATAGTGGTCGAATCTTTGGTAGCTCGGACATTAAGACAGGTCGAATCTTCGCAAAGGATGATACGAATAGTTGGGTTATCCGCAACTTTGCCCAATTACGTAGACGTTGCTCGATTTTTAAGAGTTAGTTTGCGAGTTGGACTATTCTACTTTGACCACCGATTCCGTCCGGTACCATTAGGACAAACGTTCATTGGTGTCAAATCTTTAAGCATTCTAGAACAACAGAGGCAAATGGATGTGTGCTGTTACGACAAAGTATTTGAAAAAGTTACAAAAAAACATCAGGTACTG
>XLOC_004852 | ---NA---
CCCGGATGCACAGACCCAGCACATTGGGAAGCAGCAACTATTGGAATCTCTCCCTAGTGGACTGTACGTCAGCATAGAGAGTGAAAGGCGGAGGAAGATGGCAAGTTTCAAGTTTCTCTCTCTTTGCTCTGTTGGTAAATAAAACTCAATCAATCTCGGACAGAGTAAAAGTGGCACGACGAAAGAAAATTTGCTAACTTTCTCCTGACCTGATTAGCCACTCTGCTCATCTCCTGCTGAACACTTGTTTTCTTGCCCCAATTTCCAGTAAAACCTTTATCAGGGTTAGTTACTAACAGGGCAATTAGTCATCCCCGTGACGCATTTTATTCCTACCACAATCAGGAAACCGCAAATGTTCTTTTAACGAAATCACTGCATAGTTTGACGACTGCTTAGTTTACAGATTTTGTTTCTAGCGATTAGTGGACTAATTAGACGCTAGTGAGATCAGAAGAAAAGAGAGAAAGGGAATCAAAAAAGAGGTGACATCACTGAGGAATTTAAGGACGATCATTATTGGACAACCTTTAAACACTGGGAAGGTGGAAACTTTCTAATCAATACCGGTCGGAGAAATGGATGATTTAAGTAAGTCTGATTATTATTTTTATTATTATTAGCTTAATTATTTCCGAGGGCATTACTTTGTTGTGAACAAAGTCACATAAACTTGAGATAGTGGAGACAAT
>XLOC_010815 | Polycomb protein suz12
TGTACATATAATACTATTCTCTCATCGAAGTATTTCAATAAAAACCTCAATGGACCCCAAATTGCAAGATTTTAATGCGGGATCGATCTTGCTTGACGGCTGTGAAACCATTTCGTACCCAGTTCATTCACCTGATTCTGTGTGATTCCATAGTGCTTTGTAGAGGAAATGTAATTAAGGTCATTTAAATTTATCTGAACCCTTGTCAACTTTAGCCGACAGTCATGAACAATACAACAAAAAATACCAAGAAGCGCACCTACCCAATATCCATCTACAACCCGTTTGTTTTGCTTGAAAATATTGACGTGGCGATGGCTAGAATGAAGAAATTTTCCAAATCCAAACACAAAATTGAGACGAAGCCTAAGGAATACTTCCATGTTCACACCTTGGCTCTGATTGGTGAAGACCTTGGTACAGATTCCGAAGCAGAAGATGACCCAGTCTGGGCTCAGAAGCGTCGTAAAAATCGTGTAGAAGATTTTTTTGATTTAAACAGCGGCGAAAAAGAGTTGATAATCATGTGGAATTTATTTATCACACGTTATCGTACTAGATATGTCGGTAAATGTCACGTTTTGCAAGCTTGCAAGGACTTCGTTAAAGAATACGGAAGTGATATATTCAGCAAAAGACTCTATAACAATTTTATACTACATTTAACCAACCTTGGCGATCATAAAATATTGCCTGCTAAGCAAGTTGTTCGAGTAGTACGGAGTTTGAAGAAAAATTGTTTTATAGAAGATTAGATTAGTACATTTGTTAATTTATTAATTACATCCTTTGTTTTTACCATTTTGTTTTTGTTTAATTTTGTTTTTAGCATCATGTTCCATGCAATAGAGATTTAACGTGTATATAAAATTATTACTGTTGGGGACAAGTTATATTTTATTTTAAAAGAGTTGACTAGGGTTAAAATTAGGTTAGACATTCTTATAATGAGTTTATACGTTTTATTCTATTATATAATGAATTATAATGTTTCACAAATTTTGAATATTTTGATCTGGC
>XLOC_002841 | piwi-like protein Siwi
CCTTGATGACCTTTTCCCAGTGGTGGATACATCTCTTGGATGGACAGGATTCTTATGAACAAGTTGTTTATGAGACGAAGTATCGATGATGATTTACGGCACCTTCTTCCTATCCAGGATCACTATTTGGACCAAATCTCGCTTAAAACCTCCATTACTTTACCCTTTCGGAATGATTGATTCGGAAATTTATGTCGTTCTAAAAGTGTGTCCTCTCCTTTAAAATGAATTTTGGTCTCATTAAGCTGACAAGAAATAAATGAATAAATACAAAAGTGGAGGGAATTAATGAAATGAAAGAAATGCAGATGTCTGAGAAGAAAGCTAGAGTATGTTCAATCCCTTTATATTGTCGCATACAAAAAAAGAAGACTTAATTATACGGAGAACTGATCCGGAAATAAAGAATAAACCGTTATGTTAGATACACGGCGCTCCTAAAATAGCAAATCTGTACACCAACCTACGAACAACTTGAATGCGAAATGTGTGACTGCGAGAAGGAAGGTGCCGGGATTGGATTTTGTGTTCACTTCATGAGTTCAAAATCTCGTCTGTTTATTTGGATTGGAGATCCCACGGCTAAATGTGGATTTCCTTCGAGGAGAGGAATTGTGGATGATGATGTCGGGGAGAATGAGTCGGGTAAAGAAAGTTGGAAGAGAGCGTGGCTGGCTGAACCGTATCGCACACACCGAAAAAGTTGACGACGACGACCAACCAAAGCTGTAGACCATGCGGATGGAATCCACTCTGCGTGCTCGCTCGCCCAGATACGAGTGAACGGGTAAAGAGAACAGAACAAAGATTTACTTTGCAAACCAAGTCATAGTCTCACATTTTACTCGGGTGCGAAAAAGCACATGGGATGAGAGGATACTTAAGAATTCACGAAATACCCGGAAAAGTTGGGGTGGGTGCTAGTGGAAAATTCGGAGTTGAGATGCAAGCGACATCGTCGGGAGAAAGGGTCTCTCCGGGAGGAAAATCGGATTTAATCAGGGGCTAGAAGGAGGAAAGATGGCATGGGGGAAAAATAGTGGACTAAAACGCAGAGCTAACGTGTCAAAGTAATCCTCTTCAAACCAAATCACAAACGACCCTGACTTATAGTTGAACAAATCAAGGAAATTGTCAACAATGCAGCGTTACAGAGGTAGAGGAGGCGGTTTTGCACCTCGCAGGGGTGTGGGTCGTGGCAGGATGCAAGAAGAAACTCAAACTGATGATGAGGAAGAAGTCACCGTAGAAAATCTTCACATCGATGAAGTAGTTCCGCTTCTTCGACCTGAGATCCCTGCAGCATCCGGATTCAGTGGCGACCCTTCTGGGATCATGTCACCCCAAAATGTAACCATACTCAGGCCCCTAAGTCTGCACGAATTAGGTCTTGGCCACGAACCCAGAAACGTCATGCGAGGACTTTGCCATTCTCCAGGAGGCGTTCTCCCTGTGACACCGGCGATGAAGGAAATTAATACGAAGGGACATTCCGGCAGGGAGATTGATCTTGTGACCAACTATTTTCGCGTATTACGAGGTCATGATTGGGGTCTCCATCAGTATTTTGTTGAATTTAACCCTCAGGAAGATCAGACTTTCGTCCGTAAAGCAATCCTTAGGCGGAACAAGGATCTGATTGAACACCGGTATATTTTTGACGGAACACTGCTCCACACCCCGTTTCTGCTCGATGACATCGACGCCAGTGGAAGAGTGGTGATCAACGCAGTCGGAAAAGATGACACTCAAACTGTGGTGACATTGAGATACATCAAAAGCACGGAATACGGGGATCCGATCTACATTCAATTTTACAACTTGATCGTGCGAAAATGCATGTTTGGAATGGGTCTGGAAGAAGTTGGGCGTGGATTTTTCGACGCAGAAAAATGCATTGATTTCCCCAGTTTAAGCATCCAGTTGTGGCCAGGTTTTTTAACATCGATCCAAAACCACGATCTCGATGTTCTTCTTTGTGTCGAAATTACCCACAAAGTCCTCCGAACCGAATCTGCGATGGACATTTTACTGTCAATGCGTGCAAGTTATAGGGGACCAAGCTTTGAGGAGCATGCCAACTCTACTTTTGCGAACGCCATCGTGATGACCACCTACAACCACGCTACCTATCGCATCAAGTCCATCGACTTTAACGCCAACCCGACGAACACCTTCAAAAATAAGAAGGGCGAAGATGTCTCATATCAAGATTACTACCAAAACAAGTATCAGAAGCAAATCACCAGTTTGGGACAACCCCTCTTTATCACAGTTTCGACGATAAGGCCGCCCAAAAATGTTGAGGCTCAAGTCGTCGCCCTCATCCCAGAATTATGCATATTCACTGGACTTTCTGATACGATGCGAGCCAATAATAGTTTGATGCGAGAGCTGTCAACGCATTTGCATATGGTACCGACCAAGAGGGTTCAAGCGATTCAAGGATTTATGCAGAGACTGATGGAAACTCAGGAGTTGCTCGTCGAATTGGAGGAATGGGGGCTTCGTTTCCAAACCAATATGATCACCGTGCCTGGCCGAGTCCTTCCCCCAGAACCAATCCTATTTGCATCCGGTACCGAGATCCCGAATAATAATGAGGATTGGACGAAAGCATTTAGAACTCAGAAATTGTTCCGTCCTGAATCAATCAACAAATGGGTCCTCGTCGCAACACAGAAGGACTCTCAAAATGCTGCAAATTTAGTCAGGACAATGCAGAAGGTAGCGACTCCGTTAGGTTTCAACATTCGGCAGCCTGAAATGATCATAATCTCCGACCCAAAAGCCCAATGTTACATGAAAGCGATTGATGACCTCTATCCAAGGATAAAAGAACTTCAAATGGTGTTTGTCGTCCTGTCGTCAACGTCTGCACATATTTATGGATCAATTAAGAAACGGCTTGTCGTGGACTTTGGAGCAAGCTCGCAATGCTTCCTCACCAAAAATCTCACCTCTAAGGGAATCATGTCAATCGCAACGAAAGTAGTGATTCAAATGACTGCCAAAATTGGGGGTGAACCTTGGACGGTGAAAGTTCCCATCAAGAATCTCATGGTCGTCGGCTTGGACTCGTACAACGACACGTATTCCGTCGTTGCCTCTCTGTCAAAAGATTTCACCAAATATTTCAGTGCAGTTGGGACCAAAAACAGCAATGGGAACATTTTTTGCTCGGATATGGAAAAATGTCTCACAGCATATCGCAAACTAAATAAGGAGCTACCTGCACGAGTTGTAATTTACCGAGTTGGAAATATCACACATGATTCAGGACGTGATGAGACTGAGGCTCGTGAAATAAAGGCCATGATGAAAGAAATGTATGAACAGGCTTCCACTGACCCTCCAACGCTGACCTATTTGATCGTGTGTAAACGAATAAATACGAGAATGTTCGCTGAAAATGGGAACGGAGGGTTTGACAATCCTCCGCCTGGGACTATTGTCGACGACACGATCACGTTAAAGGACAAATATCAATTCTTCATGATTTCTTCAACCGCTCGTCAAGGAACGGTGGCCCCATGTTCCTACATTGTGATTTATGACGACAGCAACCTGCAAGCGGATAAGTTGCAGTACCTTACCTACAAATTATGCCACATGTATTTTAACTGGTCTGGAACTGTGTCTGTCCCAGCGCACGTTCAATACGCTCATAAGTTAGCACAGATGACCAGTGTTGCTTACGGTGGGGGCCAACCGAGCAAGGATTTGTCAAACAATTTATTTTATTTGTAGACAGATATTTCAGAATTATTAGTATTTTAATGAATTTTATTTTGATATTTTAACCAGTACTAATTTCTAGTTTTATCAGGATTGAGACATTCACAGAGAGAAGTTTAATTACAATTTTGTAACTTATTTTGTGTTGATTTTTAATGTTATACAAATGAAATACGTACGTGATCTCCCTAGTCAATCGCACACAAAATATTCGAATTACGAATTTTAAGAGAAATAATTAACTTGAGCAAAAAATTCGAATTTTTACTTATTCACCAAAATTGTACTTGTTTTTGTTATACATGAATTAAACCAAACACTTG
>XLOC_002843 | uncharacterized protein LOC110848871
ACTGATGACACATCAAAAATCGGGCATGCGTAGCAGTGAGCGCCGTGAGTGGTGGAATTTTGGAATGTTTCTTTTTCTGGAACTTTTTTCTTGGAATTTGGACAAATTTTTGTAGGCAGGTGCAGTGCAGGTAGATTGATTAGTTTAGTCGAGTTAACTTCAAGCTTTTGTCCAGGTTGTTTCTCTTTTGACTTGACAAACTGAAAAATTATTATCAAAGCCCAAAGTTATGAGATTTAATTGATTTGATTGAGTTTTGTCCTTTTTTATTGGAAGCAAGCAGTTTAAATTCCCTATTTTGAGATAAGATGGTATTTAATAGAAGGCCCCGAAATGAAAAACAAGAACGATTGTTTAAACAATGGAAACAGGACGTTCTCAGTGTCCTAGTTGCTAGCAAGACTGGAATTGATACTCGGAAACTTCAAGCCGATCTGGAAGAGAATGTTGGAAAAGTTCCAATTGAAGAAATGGGGTACGACAGGTGGGGAGAATTTTTGTACGAGATTCGGGATTTGTTCTTCGTTGGACATAATTATGGCGAAAATCCATCAAACCCACGAACCAGATTGTTTCTTTTTCTCAATACCAATGCGGTGCATGGTGCGAATGAGAGTTTGTCCGGTATCCTTAGCCTTGTCCGCGGCCAGGCGAAAGGGAAGACGCCCAAACGAAGGGATGGGACTACCAACGCGCCTACCATGCACCAAGTATCGCGTTGTGAGGCTAAATATCTTCTTGGCAAAACTGAGGCACCACAGATTACTCCGGCTCCAGGTCGTGGGGGGAGCAGGGGATACCGTGGAAAATCTGGTGGCGGTGGCCGTGGTGGAGGTGGGTTTCGGTCTTCAAATTCCTTTGGTTCGAATTCCAAAAATAGTTACAACCGGGTTGCACCTCCTCAATCATATAAATCGTATAATGGAAATGGAAACTCTTTACGGGACGACTATAAGGATGTGAGTTCAGAGACCATGCTTCGACGCTACGCGAACGTTTTGCCATCTGGATTTGATGACGATGGTGATTCGGATGATTTGGACGACGTTTTCGACTACTGTGGAGGAACATCGAGGATTCGACCGAAACCAATCCCTGAATCCGAGTGGAGTGGTACGGAAGGAAGTGGAAGCGATTGTGTGGATAATTTATGTCGTCCCCTTTCTCAGCTTGCTGTTAGTAAATGTGACGATGCTGTTGCAAAACCAAAGCCTTTGATGACGGCTTTGCCCACTATCTCCTCCTCCAAGCCTAATATGCAATCTTCATTGCAAAGTCAGACCAGAGCTCCTGTTCAAACAAATAAACCTCCGGTTTTCACCAGACCTATTATTCAACCAGCACCAAAACCATATACGCCGTCAAGCAGCAGACCAAAATTTAAGTTCCAACTACCAACTCCTGAAGAAAAGACTCCTGAAGTGCCCGCTGAAGAAACTTTGCTAGACGTCCCCTCTTCGAAAATTCAGCCAGTCACGCTTCCTCCTAAAGTTCAACCAGTACCCCAAGTTGCACCCCGTCTGAAACTTCAACCTAGTGCTGCATTCTTGTCCCCTCCAAAAGTTCATATCCCTGTCGTCCCGGTAGCCCTTCCAAAAGCTTATCCTCCAGACCTTGAATCGCCTCCTCATACATTCTCATCGCTTCCACAATTAATTTGCAACATGCCCTCAGAAATGCAAAATCACTTTGGCAGTCGTGTCACTGGACAATCTTCTTCCCGTTCTTCTTCTTCGGATGAAGATTATGAAATTTCGATGGAGCTGCATCGTCCCGTTCCCGTTCCTTGCCGTCTACAAAACCATAAAACTCAGGAACAAAATGACAAACCTACGACAACGGCTCCTCGACGAAACATTTCCATTTCCAATTTGTGTAATGACGACGACAAGGATAAAGCTGTCTACTACCAACCCAAGCTTGACACCAATACGATGAAATTGTGGAAACCAGAAGGTGCTATTTTGAAAACTCGCAATCCATTCGATTGGCCTTCAACTAACTCAAAGCCTAAACTAGACGAGAAGAAAATAGAAGAACCCGATCGTGTCCTTCGTATCAATTTAGACAACATGGGACCAAGTGCCTTCAAGGGCTCAAGGGGTTGGGATTCACCAGTCCTTCGAATTAATTTGGACCCTAATGCGGCTGATGTGCAGCCCACGATTGGACGACGTCCTGTTGGGCGTGGCCGTGGTCGTGCGTGGGATCGTCGTCGATCAAGCGATTCTTCGGATGATGATGATAATGTGGAGTTTGAGCCGCCAAGAGTGTACGAACCAGTGACCCAAGTACGACGCCTAAACTTGGAGGACATGGATTAAATAATAAATTATTGAAGGTTTCCTTTGTAAGCATGATTTGAGTTTTCCAATATATACGTAGTATTTTTAAATCTTTGAAATTTGTTAATGTAACCGGTTGACTCGTAATGAATTAGTTAGTATTAATTAGCTAGACAAAAAAAATCGTACTTAACGTAATCAAGTTATCTTAAACTATGTTAGCTGTAGTCAATTGTGCTCTGAACAACAGACATATATGTTACTCAACATTATTAATTATCTTCCCATACATGTAATTTATCAACTAATTACTCATTATGTCCTTGATCTATCATTTGTAATAGCAGTGTTAAGGTTATTACATATATATTATTATTCAGCTATTATTAATCAACTATTACATACGAGACTACATTTTAATTTAGTTTCATAATCTATCCGGTCTTTTAATTCGAATGTTTGCGCTTGTTTCGTATTTTGGATAAACTTTACAGTTTAGACACGTTTAATCAATACTTGTTGTCCATTTCTTATAGCCTGTAAGTTTGAATCCATC
>XLOC_009780 | run domain Beclin-1-interacting and cysteine-rich domain-containing protein
CACAAAACAAATTATGTGTCATACCTGAGTAAATAAGGACCAACTTTTTGACGTCAGACTTGATTGATCTTGTCAAATTATTGAAACTTTTAGAAATTTCGAAAAAATTGTGAATTGCGATGAATCTGGAACTTGTTTACAAGTGTCAGATTTGCTCTTCGCAAACATTGTCGAGTGGGGCAACGTGCCGTTTGTTATTCAGTGCAGCTGATGAGATGATGGTGACAGTTTTTGGAACAAGGTTTGTTTTGATTAATTTAATTTAATTGCATTGAATAGTTAGTTAAATGGTGGTAGTCTCTCTACTGCTAAATTAAATTAAGCTGACACCATTAAATCAGCCAGAGGACTAACTGAACCAATCCTTCTCATCGTTATTTGTCCGCCCAGACAAATGTAGCTTCTCGACCATGTATTAAACTTACCTGTCCATTAAAATTTAATGGTGTGTGGTGTGGGTTTAGTTTAGTTTATATAGTTTATTTATAGTTTGGTTTTAATTATGAATTAACAAGTGGTTTACTTAGTTGGATGGAGGTGGAAGCAATTCCAGCCTCGAGTTGACCTTAGGTACGCTCTTATACTCTGTGCTTATCATTTTGGACATTGGATGTCATATTTTCTGAATTTATACAAAGGACTGGATGAAATATGCGATCGGTTGGCAGTATTCAGCGACACCCTTCATCCTTACATAACCTGACGTTACATCATTGCAAGAACTAATTTAATAAACTCTACGAGACGACGCCGGACATAGAAGTAGTAATATTTTGCCCGTCAGCAAACGTTTAGTTAAAGGAGTAAATGGCCTTAAATGCAGTTTGTAATGAGCGATTGCAAAGTAGTGAACACCTGTTAGCAAATATTGTGGCAACTGTTGGATTTTTGATAGACGTTAATAGTTTTAAACAGTCAGTTTTTTCCCTTTGGAGCGGAATTAACCATTTACAGTCTCGTGTGAAATCTGCTCTTCGACATGGGGCAAAAATTCGTCATCATTTGATTTTTGGACAAACTTCGTTTGCTGCATTTGATGTCTGGTTGGAAGGGAGATTGCTGGACCATAGCCTTGCAGATGAGCTCGAAAGGACTTACAAGGACATTTCCGAGTTTTACTATGACTGGGCCTTCTTCCGAGACGACGCTCTCTTTTTTCACCTTATTGACTGCCTACGCGTGTTGGGATCAAGAGATGTGAACAGATTATGCGAGCTTGAGTTAATATCTGCTGAATTGGTTTTATCGGCAAGAAGTAATCAAAAAATGGACCTGGAAGAACGCCCCAGTGAAGTTGATGAAGAAGGGGCCGAGAAAGAAGAATTCCTACCCAAGATGGTTAACCCAGAGGTCATTGTTACCTCTGATCAAGTGCCTGTAGCGTCGAATGAAGTTGAAACTGTAACTATCACTGACACGGACGAAGCATCGTCAAGCTCAAATCTAAGCATTCCTACATTTTCATACGCCTCCGTATCTCCAGTATGTTCCCCTCCAGAATTTTCACACATTTCTGGGCTAGATTTCGAAAATCGGAAAGACCCAGAAGAAGAAGATGGGAAAGAAGAACCACAAGCTTCATCTAGCTCATCGTCAAAGAAAAGTGCCGTCCATAAAATCATTCACGCTTCGCCAACTAAAATCCAATCTACATTTCCAGACATAGTTCCTGAAGACCGAAGAAGCTCCTTTTTATCTCAAGAAAAATCTCCCGAAGTTGCAAGAAAAGCACCACAGTCTTTCCTAGAATCGGGTGGATTTCTTCAACCCCCTGCGTTAGGCTGCTTCCCTTTACCTCGACCAGGACAATCATTAACTTCGTTTTTGTCATCCTTATCGTGCGACTCAATGCCAGAGCTTGATCGAGAAAATGCCCACTTTAATGTGTCAGAAGCAATTATATCAGCATTTGAACGACTTAAAGTTGATCGCGTTGGTAAGAAAAAGCCGACTCGAAGATCTCCCGACATTCCTCCGGACGAAATGGAAGATGTGTTTGGAACGGTTAAACAATCAAAATCCCACGCACGACATGGACCCCTTGTTGAACCGGATGCTACCAGAAAATTTTACAGTGGGAAGCGTTTTCCTCGTCCGCCAATTCTTTATACAGAAACTGAAGAATCCGAAATTGAATTCTGGAGACAACAACCCAGAAGGCCACCTTCTCACTTGCGAAAAAAATCACGGGCTGCAAAACTTGGATCTGATGGTCACAGTGCAAGCATTGTGTCAACTACTGAAATATCCAGCTCCTCATCAAGTTCATTACATTCCGACGACGACTTGGCATCTTCCTCATTCTCTGCTGAAAACGTTGCTCTGAAGTTTCTCCGAAATGCAAAAATGAAAGATGAGCAATTACCCCTTGCATGCGAGTTGCAGTGGATGGTGTCGGAAGCTGAAACGCCACAGGCTTTACTACCTTTGCCAAAGAATTGGGCGAATACCTCTGAAAGTGACAGTGAGTACGCTGGAAAATCTGATAGCTCCCACAACTCTGTGCGACTGAGAGGAACGACAGATTGGGCACCCCCACGACCACAAATAATTTTTACGATTCATCCTTCCCCAAGTTCACATATCCTGACTGAAACACAAAGATACCGATGTGCCGGATGTGGAATGCGCGTGGATCAGAAATATGCTTCAACATTTCGTTATTGCTTTTATTTGGGGAGGTATTTCTGCACTGGATGTCACACTGGGAAGAAAGCAAGACTTCCGCAATTAATTTTGCACAAATGGGACTTTAGCCCGTATCTGGTTTCTAATTTTAGCGGCTCGTTATTGGAAAGCCTTTATTCCGATCCTGTTTACAATGTCATCGCGATAAATCCAAATCTCACCAAGAAAGTGAAGCTCAATAACTTTAGGAATTATCGAATCCAACTCGGTTTATTGAACGAATATTTAAAAAACTGCAAGACCGCCGAATCGCTGTACATTGAGTACCGAAAATTCCCAACGTACTATACCGTAGATGTGGACTTGTGTTCATTAGAAGATCTGATTAACGTTCGATTTTCCACGGGATCGCCTATGATTTTGAAAGATTTCATTTCACAAGCAACTCACCATGTTCTTAATTGCGAGCTATGCCGTAATCTCGGCTTCGTGTGCGAAATATGTTCAAGAAACGATGTCATCTTCCCTTTTCAAATCAACCGTGTTTCCAGATGTGCAAAATGTTATAGTTGTTATCACCTTAAATGTTTTAATGCAAATATTTCGCCAGACTGCCCAAAATGCCTACGCGTAAACAAAAGACGTGACACTTTAGAAATTTCACCGGCATCAATAGCTGTTTGATAAAAGTCACAACAATATGTACATACTGCAAAAAAAGACGTATTAGAAAGTACTTATCTAATTAAGCCGAACTAACCAAACATACCAACCAACAAGGAACCAGAAAATGTTATCTTTTATAGAGGTGGTTTACATACATATGTTTCACAAGTTACCTGAAGAAACGAATGAAAAAGTGATAAAAGGATTAATCTGAGTATTTACAACATTCATATTTAGATAATTGTTGGGTATTTGTATTATTTACGATGATTCGTATTACATAAATTAAAATTCCGTAGCAGACACAAC
>XLOC_003331 | xylulose kinase-like
AAACTGCCCCAATTAACTGGTTGATGTGGGTTTTTCAGTCCTGCTCATCCTCAGTCAGCAAACAATGTTGTTGCTGACTTGACTTTTACGTATAAAATTAATTAAAATTTCTGGTAAAAAAAATCGTATAAATTTCGAAAATTAGAAAATAAATATGACCAATACTGTATGATAAGCAGTACGAAGGGCTCTTATCGAATAGGTAAACGTACAATCAGAGTCTAAACTGCGAAGGAAATGGAACTTATCAAGCATCGTTACTGGTCGAGATCGCCATCCCCTCTGCCTGAATCAAAAATAATGCTAGAAGACGGCGAAATTGTCGATGTGTGTGACGATAAGAAACAAGGGACGCAAAGCCCGAGGGTGTCGTCGACTCAAAGCAAATCAACGCGTGACTTGAGAGAACGACTTTTAAGCAATTCTTACAAAATGGCTCGTCCTTCTGAAGATGTCGAAACACGTCGGCGAAGCCCAAGTCGAGAAGAAAAAGTTCGTGAATCGAGACGTTCAATTCGAAGTCGGAGCAGCAAGTCGCCAAGTCGAAGGGAAAGTCGTGATCGAAGGACAAGAAGAACAAGAACAAGAAGCCCACAAAGTCCGGCAAGATATCGTCGCTCGGCGGCTCGGAGTAGATCTAGATCTCCGCCACGACGTTATCAAGATCGTCCTCGTCGCCGGACTAGGAGTCGAAGTTGGACTCCGCCAAGAAGACGTCGATCTCCTTCTCGAACTGGCCGTGCTCGTCGGCGGTCGCCAGTCGTTCGAATCAAACGGATAACTTTATTTGACAATCATCTCGAGAAGGAAGCAATTGGTTACGGAAGATCCGGTCGATTTGCCGGGGCGGGCTACGTTGCTCCATTTTGTCCTCGTGCTCGACGCCAACGATGGTCAAGAAGCATTTCTCCCGTGCGGAGGAGGTCACGGTCGCGGTCGCGATCAAAATCTTTACCGAGAAGGCGATCATCTTCCTCATCATCTTCAAGGCGACGGAGCTGGAGACGTAGATCGTACACGCGATCAAGATCTCATTCAAACACGCGACGCTATCGAAGGTCAGCGTCAAGATCACGGTCGAATGAGAGACGCCCGTTGAAGAAATCAAGCCCTGAGCGAAGATCAAGATCAAGGTCAAGGTCACAGAAAAAATCTGTAAGCTTAGTTGACGTACAACGCGACGAAAGTAAGCAGAAGAAATTGGATGTTAAAAAGGCGTCTCGTTCAAAGAGCCCTGATAAAAGGTCAAGGTCTAGGTCACAGAAAAAATCTACAAGTCCAGTTGACGCAAAACGCGACAAAACTAAAGAGAAGAAAGTGGACGGTAAAAAGTCTCCATCAAAGCCGACTGACGATGATAATTCACGTGGAAAGAAGAAAAAATACAGCACTTCTTCCTCTTCTTCGTCATCATCAGATTCAAGTTCAAGTTCCTCCTCAGATTCAAGTTCTTCTTCCAGCGAGGATGAAGAAGAAGAACCCAGTAGCTAAAATAGTTATTCCTCCTTCTTTGACAAATGTTCAAATTTCATTATTCGACGTTGTCCATATAATTTAACTAATCATAAGACTACTACTAATTAATTATGACTAACGGGAATCTCTCCGCGTATGTTTTAGGATTTTGACCAAATTGTGTCAATCGATCGATCAAAATTTTAGTTAGGATGAAATTTGCGAAAGACACGATCTCCCAATGGGCACGTTTGGCAGAGATATTTGCATCCGAAGAGGAGAAAACGGGTCACAAAGTCGACACATTGTACACTTTCCAAATTTACTGCGCATTATCTCCTCTTGGGATGCAAATATCTCTGCGAAACGTGCTCATTGGGATATCGCGTCTTTCGCAAATTTCATACTAATTAAATTTGTGATTGATTGACACGAATTTAGCCAAAATCTGAGAGCATACGTAAGGAGACCTCCATTCTCAGTGATCACTCACATTTCATATATTTCTCTTTCTCTACGTCAAAAAGAGCACATTTACGATCACGGTCAGGATTTTACCACCGTAATTTCTTAACCCTAATTTTATAACATGTATATTTTCTCTTCTCTGTTCTCAAATGATTTGCATAATTAATTAATTACTTTTATGCACATTTATGTAGCTCTCACATTTCTTAAAAAATGAAAAATGTATCACTCACAAATAATTTCCCTCCGATCAATTATTTATTATCGTTATTTTTATTATACTAAAAAAATATAACGTGTTTCACTCAACCAAAAATAATTCAAGTTAAGTTACAAGTTTAAAATCGTCTGTTCTAAAATTGCGAATCGTTGCAGCATTTTGTCGTAAATCTAGAAAAAAATTAGAATAAATTGGCGTTTTGTTTTACAAAAATTTACAGTTTTTTTCCTCACCTCTTTTGCGTCCTTGTTAGGATCCCAAACTTTCTGATAAGCTTGAACACTTTGGATAAATTGGTCAAAGGGGCGTCCTTCCCCGTAAAGGGCGTGCTTTACGCGGTAACAGGCACCCAAATCGGCAGAGTTGGAGTCGCCCTGCAAGTTGTATTCAATCAGGGTCACATAACTAATGATATGATAAGCCAGATAACAACTTATCCACCTACCTGCACATAAACTGGCGCGTTGAACACGTCTGATAAAATTTGGAGGATTTTCGGATTAGCTGAACCACCCCCGGTCGCGAGGATCTTGGTCTCTTT
>XLOC_001870 | Thrombospondin-type laminin G domain and EAR repeat-containing protein
CACATGTGTAAATGTAAAATCTATTTAACAATCTAGTAATCTTGGTTTTCTTTTATTTATCTAAAATTAAATTATCCAATTATATCGAGTTTCCTGTCCTCTATTCACTATTCAATCAGCTCGTTTAGTAATCTAGTCCAGTCACCTGGATAATTTTGATATGTGACGAAAATCCGCCCACTACTGGACATATACCTTAAGTAATGAATCAGTAATTTTCCCATCATCATTCATCCCGACGTAGGAAATGATGTCGTGGAGGAAACAGTTCGTCTTTTTGGTACTCCTCCCCCTCATTCTTATCAGTCAGGCGGGTGTAGCGACAAAAGATGACCTCCCTCTCAAACTTGACCAAATCCGGTCTGCTGTTCGAGCCCGTCTCCAACTTTATCGGGACGACATTGCTACCGCGATTCTTGGTCATGCTCCTCAAAGACGGTCGAAACGAGCCACCATCACGGCGGATAATCCACTCTCATCACTTCCAAGAACACGGAGAAAAATAAATATTTTAAAACCAGATGAAGGTGCCTGGCTCGCAAATTCGTGGCGACAAAATCCACAATTTTTCGACTCCATCGCCACCCTGGACATTTATCCGTTTAAGCTGCACAATCAAACGTTCCTCGCTTCCTTAACGTTGGACGAAGTTTCAAAAGACCCGGTTTTGCTTCTTCACCGATTGAAGGGACTCGAGGAAAGTCCAGTCGAACTGGCTCGAGCCACCATCCCTGGAGCCAATTCTCTCCAAGTTGTCGAAATTGACGGGAGTGCTTACATCTTGCCACTCGTTCCCAGTTCAACCCTCTCGTCTGGTTCACCCCTCCTTCGTCTCGACCTTCTTCGACGTGAACTCGTCCAAGTTCAAATAATTCCGACACCGGGAGCAGTTACCTCAATATTTTGGCGAGGTTCTGGTGATGAAGGCGCAAACGGAGTGTGGCTCGGGGTCGCACCGGCTCAAGGAGTCAGTCGCGTCGACTTGTATCGGTGGCAGGGTGGATATTTCGATGCTGTAGCGACAGTCCAGGCCTCTAATCCCGAAGCCATTACACATTTTACGCTGCTAAACAACCATTTCCTTGGCGTGGCGAATTATATGGATCAAACGGGTTCCACGACTATTCACTCTGAACTCTTCAAATACGTTCATCGAGATGGGAGTTGGACCAGTTTTCAACGGATCCGAACTTTTGGGGCGAAGGATATAAAACATTTCCAGTTCAAAGCGGACGATGGACGGATGGAACACTTTCTCGCTGTGGCGAATCACTGTGTTCGTGACGAAGCCGGAGTTGCCGATTACCATGTTAAGTCGCTCATCATGAAGTGGGGTCAACATCGGTTTATCCCGTTCAAGAGTTTTTGGACGAGAGGAGCCCTCCAGTTCTTACCATTTATGTGGGAGGACAAGTTCGTGCTCGTCCTACTCGAAATGGATCGCCTTCGTCTCTTCCAATACAACGGGTGGTCCTTTGTCCAAGTGAAGCACATCGACCTGGCTCCCACTGCCGGTTTGCGTCATCTCCACGCGTTTCCTTCTCAGCCCGCATTTTCCCTCTCCTCTCCCCTCACATCGTCACTCCAGGGAGGATTCTGGGCGCTGTCCTTCACTCATAAGAACGACCACTCAGCGTTGGGAGAGGGATTGGAAAAGTGGTGCGTCGGTGCGAGGAAACGACTCCTCGAGGTGGACATGGCCAACCTGGCTCGACTAGTTCATTCCGCCCCTAAAGTACACGATGCCGATGTCCGCCTGAATAATGGCAGCCTCACGTTTAAGGGACGGCTCAATGCAAAATCTGTCACCACAACTACCGTCACAGTACGAGGAGTTCTTCTCGATGACGTACTAGCCACCAAACTTGCATCTTTAGAGGGTGACCTTGACCGCCAGGCTGTTCCCCAACTTGCTGACCGTGTCTCTAATGCTGTACATCGCCATCATTCCGCGACGATTGGAGGGAGCGTAACTTTCTCCAACGTGGAGTACACCAGTCCCAGCTTATCAACGGACCGGGCCTCTCTAGGAATATGGAATGGTGTCGATGTGGCGAAAGTCGTTGGGGGATTGCTGCTCACGCATGTCCCCACCAGCCTAAACTCTTTGACCGGACCAGAACTGCAATTTATAGGAGAACGAGAGTATGAAAACGCTTTGGATGTCACTTCTCTGAACGGAGCCCCACTAACGGATTACGCCCTCAAAAAAACTGATCCCAACACTAATGCAGCCACATTTGTTCGCCGAGTCACATTCCGTGGTGAACTCGAACTGGGTGGCGTTTCCATTGTCGACACTGGCCTCTTTGCCGGTGTAGATTTCGCACGTGCAAATTTTATCCTGGCGACGGGAAATCAAACTTTCAACAGTGTGGTAAAAGTAGTGGGAGAAAGTTCAACGACACATCTCTACACAAAATATCTCAACGGGAAAAATATTTCTTACTATTTTGACGACGCGGTCAGTCTGGAGGGAAATGATGTCATCACCGCGAATCATGTGTGGAACAATGTATCGGTGGACAGGGTCCAACTGAATACGGTGAACGGGGTGGACATGCAACGTCTTATGTCGGACGCGATCCGTACTCGGGGGAAAGAGTCGCAAAGAATGAAGGGGTTGACTCGCTTTCGTCACTTGGACACCCCACTCGTGACTCTGGAACAAGAACTTGTAAACGGAAGACACAACCTGAAGAAAGATTTCGTCTCTGTGGTGGAAGGAAACTACACGTTTGGTGAGATCGTGCTGAGCAAGGGTGGATCTGTGGAACAGATGCGAATAATAAGTAAACTAGGTAACCTCGATCCCGGAGAGAACTCTGACTTTGGCCTGCTCCTCAAGAATTCCGACTCTGTACAGAAAGTCAGATCGAAAAATCTTGGCGGTATCCACTTTGGTCACGACGTAACGGCCGAGAACCTATTCGCTGGGGTCGACATCGCCAAATGGAGTCCCAACCTGCGGATCAAGCTGAGAACAAATACACTCAGTCGTAAAGTGAACATTCATGGCACCCTGACCACACCCACCACAAAAGTGACAAAGTCTTTAGCCCACAACACTTCCGGTTTGTCATCTCCTCATAAAGAACTCCTTCCCCTGCTGTCTTACGCGGCGGAGAAGAATGGTACGAAACTCCCCGGAAGCTGCCTCCTCACATTCGACTCTCTCAAGGTGGACGGAGACACGGGCCAAGTGAGAGAGGTGAATGGGCTCAAACCCGGAGACTGGTTGCTGCGAAACGCTACGAAAGTTACGCTCACGGGGACAAAGGTCTTTCTCGGTGATGTCATTCTGGATGGAGATGTGAGTGTGAAAAGCCTCCATGGGAAAATTGGTGGGGAGGATATTCTCTCAATTTTGCCAGATCTCATGTTGCACGGGGCTAACCAAACAGTTCATGGGCCAACCATATTTACGGAAATGTTGCTGGCTGGCCGAGTCGACTGCCCCTCCACGTCCTTGGCTGGGGTCCCTTTCGCCACCCTCCTAACCCGAAAAGGTGATCAACTCATCACCACTCCCACCTCGTTCGATTCCTTGGTCGGAGTCCGAGAAAGTTTGAACGTGTCGACCGACCTCGTCTTCCACTCCTTGGATGGACGTGACTTTGGTGGCGATGTGGCTGACACGCTTCGCACTTTTTCTCCCTCTCCAGCTGGACAAGTAGTTCAGGGTGAATTCGCCTTCGACGCCGGGCTCACCGTGACACAGTTACTACTACAGCAGCACAAAACAAAAGAAGTTCTGGTGAATGAGGTCGATCTGCACGAACTTCTCACGTCTTTGGTCCGTCGGGATAGGAAAACCCCACTCGAGTTCCACGCTTCTTCGACTTCTACTCCATCGCAACTCCAGTTTCTCTCCGGCCTCACCGTGTCAGCTCTCTCTTTGACGAATAATTCCACCCTGGACCAAATGCCTGCCTCCGACTGGGGCAAGAGCTGGCTCTTGTCATCCTCCAATCAAACTATAGTTACAATGGTCCACGCTATGGACGGGATTTTGGTGGATGGTGCCGAGAACGATGGTGGTGGCGTGTGGACGACAAATGGGAAAGTTGGTGACGTTGATGTCGTCTCGCTGGCTAGGAATACGCTCCGCCGGGATGAGGGGGGTCATCTGAGAAGGGCACATCTGAGTGGGGGTGGTTCCATCGAGTCAGTCGTGATGGGGAGAGAGGGGACCTTAAACGGGGCAAGGGTAGATACTGATCTAGTCGTGAGGAGTAAGCCAAACCGGATCACGGGCAGCAAGACGTTTTCTGCGTCTAATCCGTTCCACATTTCGGGGAATCTTGATACCCGTCTCCTCTCCGGGGCCGATGTCTCCTCCGCTCTTCGCTTTCTCTACGACCCTTCCAGTGCCTCGTTTGCCCCTCACAAATTGAAGATTGTGGGAAATCTTGCCCTCAACAGGGAGCCAGAGGCGAGACGTTCGGTTAATGGGCAGGATTGGTCGACACTCTTGAAAAGTGTGTGGTTCAAGAATGTACCGGCTAAGCTAAGGCATAAAGTGAGCTTTGGTCGGGTCGTGTTTTCCGGTGGGGCAAGACTGCAGAATGGAAGCACTACACTTTCAGGCATACGATTGGACCATTTGCAAGACAGAGTGGCAAGCAAGACTAGGAGTCAGGTTTGGACGGGAAAAGTCGTCCTTGCAGGCCCCGTGACAATGAACCACCTCGAGGTGGACGAAGTGACCGGATCCTACCCAAAGTTGAACGGTGTGTCGGATTTGTCTCACTTTTTATCTTCCCTACTCACCAACGGGACGAATCAGACGGTTCACGCGAACTGGAAGTTGGACACTTTCTCCGTCAACAATCTCGTTCACAAGGGAGGGCTGAACGGGGCCAATCTGGATCACGACTTTGTCACTCTGCACGGACAGAATGTTATGATTAACAGTGGCAGTGGTGGGGATGTAACACTGAATAGCTTGACAGCACACGAGATCGTGCTTCCACATAAAACGGGGATCAACGGGGTCAACTTGACCGCATGGAGGGACCAAGCGTTAAAAGCTGATACCAACATTGCGTTCGATCGGCCTTTGATATTGGACTCGATCACGAAAGGAAAGCATCTCAGGACAAAGTCCGGCCTCGTCGATGGCGTCCCCGTGGCCAATTTGCTCCTCAAATCGACTCCGCAAACAATTCATGGTCGTTTTACCCTCACGAACGGTGATCTTTTCGCCCCACGTGGTATCCATCTCAAGTCTGGACCTTTAAACGAGCACGAACTCAAAGACACACTGGACACTCTCCTCCTCAAAAACGGAACCGGTCCTGCCGTCGTGCTCGGACCAGTAAGGTTTACGTCGCCAGTGTCCGCCGTCCACTTGACGGTCGGAGAGGGAGTCAGCTTCCAGGGCCAGAACTTGTCTGACCTCTTAGCACACTACTACTCAGGCTCTGTCATTCCTCCTGCCCTCCATTTCAAGTCGAGAGCCAGCTACGACAGTTTGAACACCTTGACGGACAATGCTATTGTATTTGCGGGACGAAGAGCGGCCTGGGTCGAATATTGGAAACTTACCCAGATCGTGGAGGGAGCACAGTTCACCTACGTCAAGGTGCTGCTGACCACTACCGCGCCGACCTTGTTGCTCGGTTCGGGTGGTCAGATTGGGAGTCAGACCGAGTGGGAGTTTGCAGTGAAGGAGGACCTCTACAGGAAAGTTGGGATGGGTAGTGATGTCTCGATAAGAGTGAAAGGTGGCAATGTTTCTCGTGTCGTTGAGTTGGATGGGGGAATGTTGGCCATGGCGATCTCGGCGCAGAGACAGATTTCACTTTCCCACGTTACGAGGGCTGTCAACTATACGGATGTGTTTAAAGGAAGTGGTCACAGTCAAGTCCTGATTCTTCACCGTTCCGAAGTAACGGCCACCTGGGTTTTGCAGAGCACGATATACGGGAAAGACTTTGGTCTACTGGAAACAATCGGTGAATGTCTATTCGTATCGCCAACGACTTCCGGTGGGGAGATAATGTGTGGCTCCCCACTTGCGCAATTTCAGACACTTCCACTCTCATATCCAACACTGGTGACCTCTGTCGACCTTGGCTATAAACCTGTCAGTTCCCTGCTCATGATCCTGACGTGGACAACCAAACGGGAAGACGGTCTTATCGAAGTGTGGCGTCAACCCCAACCCAACTCCTACTTTGTGAAAGAGAGTTGCATTCCCGTTTTCAACGCGGTGAGCATTGACAGTGGCCGTGGTCCTAATCATCACACTTTCCTCGCCGTGGCTTCGGCCCCTTCACCCACGAAGAACTATCAGGGAGCCGTGTTTCTCTACAGGTACGACGAAACAACCGGGGAATTTGAGAAAACCCAAACTCTCCTAAATGTCGGATGGGTGCTGGAAGTACGCTTCCTCCTGGTCGGTGGTGCCTCGAAAGAACTGTTTCTCTTTGCCCTCACCCGAGCCACGTATCTGAACGTCATCGTGTTCAAGTTTCACGGCGTATCTGGCTGGAGTCGAGAACACGACTGGACCTCCCCCGGCGCCGTGGGGCTGGAAACGGTGTCATTTTCCTCCACCGGACTCCACAGGGCACAGGTCATCCTTTGGGGAAGAAATGAGACCCGCATCTACTCCGCCCTGTTTAAAGGCCTTCCTCACGACGAGGAGGAGTATGACGACGACGGAGAAAGCTATCAAGAACTATGAGCCAGCTAAAATCTACTTGTTTTTGTTAATCCGACTGGGATAGCCCACTCGTCTCTTGTTTTTGTTTTTGTTTCTGAGAATGATGAAACTTTGTTTGTTGGTCGATATAATAAATGAGATGAAATCTGAA
>XLOC_001879 | RCC1 and BTB domain-containing protein 1
CAAATCCCTGCTGATCGGACACACATTTTTTTGTCAAATACAAATAAACTTTTTTTTTATCTATTTCACATCTTATCTTATCAGTTACACTACACTAGCTGATAACTAGAGTTAGTCACTACTTACAATGGACCCACCTACCTCGTTGCATGGCATCATTCCAGAAGATAAGTTGAAAATTTGGGAAATTTTTAGCGACGTGGGACCCGAAGGAGAGGAGATTTTGAAGAGGGCGAAATTGGTACATGCTCACGATATCAGGGGGCTGGTCGTCACCATGGAGGACGAGACTTATTGTTTCTACCGTGGCGAGGTTGGTGGGGTGAAAATTACCACAATTCCGGAATTGTGTGGCGTCCGAGTGAAAGAACATTTTATTGGATCAACTGGTCTTACCTTAACGGAGGACGGGCACCTCTATTCCTGGCACAGGACTGGTCCGTCCTTCGTTGTTCACCCTGCAAAGGGCAGTCTGACTGGACAGAAAGTAGTGCAAGTGTCATCATCAGTGGAGGGTGTCCTGGCATTAACTTCGGGTGGCACCGTCCATCACTGGATTTGGAAAGACGCACCAACCTTGATTGCAAGAGAGAAATTTGATAACAAGAAGGTTATCTCTGTGGCTGGCAATGAATACCTGAACGTCGCCTTAACTGAGGATGGAGAGCTATTCGAATGGAAATTGTGCCAAGCTGGGCCACGAAAATCAGCCCTAAGTACCTGCTCACCAATTAAAAAGATAACGGCAAGCGAGAATGCCATTTTCGCATTGACTGTTGTTGGAACAATGTACTCGTGGGATTCTGAGAATTCAGATTCTGGAAATGCGGATCCAGTATGGATGCCGGTACCAGATTACAAAAACGTTCAAGACATCGCCACCTGTGTGTTGGAAGATGTTAGCGTTGTCGAGTTGAAGACTGAGATCCGTCTTGGCCGTTACGTGGGAAATCGGGCTCCTTGGAGTGCTCCATTCTTTACAAAATCCACTTCGTTGGACGAATCTTTTGCGGAAGTTTGTCAGAAGAGTTACCGAACTATGTTGGTCGCCCGTGAACCTGAACCACGTAAATTGGGTGATGACATTTCCACCTTGTGGAGTACCAAGAAAAATGCGGATGTTAAATTTTCCGTGGAAGGGAAAATCATTACCGCCCATAAATTGATCGTGACTTTGCGGAGCGAATATTTCGAAAAAATGTTTAGAGGCGAGTGGGCCGAAAATGAGGGGTCGGTTGTTTATATCAAGGATACGAAGTACGACGTGTTCGAAGCTTTTCTCTTTTACATTTACCATGACAGGATCCCCTTCTCGAACAGCGACTACGAAAAACTTTATAGCCTCATGAAATTAGCTGATTTCTATTGCGAGGTGACAATCCGGCGAGAATGTGAGAAGATTCTGATGCAAAATATCAACACGACGAATGCCTTTTTTCTGCTTAAAAATGCTGCCTCAGCCAACGCTATGGATTTGGAGGAGGAGGTGACAAAGTTTATTCTAGACAACCGACTCTTCATAGTAACTTTGTCTTCCGCCGAGTTGGTCGAATCATTGGGCAGGGAAGCCTTCGACAAATTAGCGATGGCGTCATTTTGCCGATAGTTTGGAATTAAAGGGTTTTGCAACAATCTTACTTTATATTTCTACAATTTTGCAAATAAAATGAATAGAAA
>XLOC_013924 | protein sly1 homolog
CTCCTCGACCACGTCAACCAACTCAAGGTCTCCATTTACCACTGAAAAACTCTGTAATTCTTGCCCCTCTGGATATTCCAAAGTGTTGAGTTGACTCTCCAACATGCCGGACTTCATGAAATGACCTGACCTTTGAGTCAACCTCTGTTCGAGGATGGCCCGGGAGCAGTTAAGCAGAATAAAATGCAGCTTGACGTCCCCAGTAGTGGCAGCATTATTGGTACTATCATCCGAAGAAGAAACGGCAGGATGGGGGATTTCCCCTCGAAGGATGTCCCGGTACTTGTTCTTTAGAGCGGAGCATCCCACGACGGCAGCCACCTTGTTCTTCTCCGAAGATGAAGGGTTTGTCGCAAACTTCAAAAATTCTGTTCGCACCTTCATCAACCAGGGAATGCGGTCCTCGTCTGTGAGTGGAATCCCATCTCCCATTTTCTTGACGTTTTCCTTCGGATGAAAGGCATCTGCATCAACGAAGGTAGACTTGTAAAGATTGGCAACCTTTTGACCAACTTCTGATTTTCCGCAGCCACAAGGGCCCATCACGATAAGCACGTAGGTCGTGTGAGACATGTATGGTTGTGCAAAGATCAATTCTGCAAGAGGAAATCAATTTATGAATATCTCATGTCAACTTCAGGATGGTGTAATTTAGAACATAATTAAAGTGCCTAGGGCCTAAATATTTTTGATATCCCCGAATTAATTCGTGGATCCCGATATTATCGTTATTTTTACCTTTTAGTATTAAATAAGGCAATCAAATCACAATCTCTCACAACCCCGACGAAAAGGTTAGATGTGAACGACGGGATTGAATATTAGCCACGTAGCAGAATTCTCAACTTGCAAAAATCTAAATCGCTCGAACACGGCAACACACATAAATTGACGGCCAATATCAATATTGAATATTAATATATACGTATACGAGGAAAGAATTAGGGTAGTTGGATTAGCTATAACGAAGCTAATCGTGTGCTCAGAAATTTTAGTTGCATATAATTCTTAGCTTCAAGGAGGCCTAACACATACAACACCACTGAACAACAGCTGCTTATCTGTGTCTGATTGACCATCAAATTGACCTCCAACATCAATGAATTGATTTTGTCATTGGACTACATTTGTAGTTGACAGTTGACACTGACGTTCCAAGTTTTGCGAACCCTTCATACTTGAAGTTTTGCTGATCAATAAATAAATTCTTTGAATGATATCGGCTAGAAAATATGGCTGTATCTGGACAAATTATGTCTCTCCGAGACCGGCAAATAGTTTCCGTTCTCCAAATGCTAAATCTGAACGAGACTCAAGCTAACAGCAGTAGCGGCGGCTCTGTTCCAAAGGAACCAATCTGGAAAGTTTTGATTTATGATCGAGTCGGAATGGACATCTTGACGCCGCTATTCACGGTACAAGAGCTTCGTCAGAACGGAATTACATTGCATATACCGCTTCATTCCCCGGAAAGAACAGTTTCATCGTCGAGTAGCATTCCGGATGTCCCTGCAATATATTTTGCTCTTCCAAACGATGAAAATGTTGACAGGATATGTCGTGATGTACAGTCCAACCTTTATGGAACTTTCTTCCTTAATTTTATTCGCCCAATACCGCGCTCAAAAATTGAAGAAGTTGCGAGTGCTGTTTTGAATTCTGGTGACACGAAGTGTGTCAACAAAGTATATGATCAATATGTAGATTTTGTTTGTTTGGAGGATGAATTTTTTGTTTTAAACTCTGGAAATAAGAGCAGCGAAGAATTTTATGCGTTAAATAGACCAAGCATAACGGATAGTGAAATGAACGCCATGATTAGTGGCGTTGTGGATAGCCTGTTTTCAGTGCTTGTCACTTATGGTCAAGTTCCCATAATCCGTACACCCAAAGGAAATGCGGCCGAACAGATTGGGGAGAAATTAGATAAAAAGATTCGAGATAATTTACAGGATCCACGAGCATCCTTGTTTAATCAGTCTGGTTCAATGGTTAATTCTGGAGATTCTTTTGGGTCAAATTATTACGCCAATTCTCGTCCGCTGCTAGTGATTCTTGATAGGAATATGGACTTGGCTACTCCTCTTGCTCATCCATGGACCTATCAATCGTTAACTCACGATGTCTTGGAGAACACTCAAAATCAAGTTAAATTTGTTGAAGAACAAACTGGAAAGCCTCCTTCCCAGAAAACATATTCTGTAGACACTCGCCGTGATCCATTTTGGAGCACGCACAGGGGTTCACCATTTCCTACAGTGGCTGAGGCCATTCAAAATGAGCTGGAAGAGTACCGCAAGTCCGAGGATGACGTGAAGAAATTAAAGCAGACAATGGGGTTGGAAAATCCAGATTTGATGGAGTTTGACGTTAGCGACAACACCACTAAATTAACCAATGCCATAAAGGATTTGCCGCAACTATTAGAGAAAAAACGAGTTCTTGACGGTCACACTAGCATTGCCACAGCAATTTTATCTCAAATTAAATCAAGATCACTTGATACATATTATGAAATGGAATCAAAGCTTTTGACAAAATCGGAGGCCGTGCAAATTAACAACATTCTATTAACACCAAACATGGGAACATTTGAAGATAAAATGCGTCTCTATTTGATATACTACCTCATGAACAATGGCAGTGTATCTCATAGTGAACTAGAACAATTTCTTCAAAGTTTATCTTCCGTAGCCATGAGTGAACGAGAAGAAGCCTTGCTAGATGCAGTTGAATTCGTTAAAAAGTGGATATCATACAGTAAAATGGCAGCCAGTGTTGTCAATCCATCTTATAATTTGGGCCTCCAACGTGGTGGACAATCATCATCAATGTTAAATAAACTCGTGAGTGGGTCTTCCTTCCTCATGGAGGGCGTTAGAAATTTAGTATTTAAACGACAGAATCTTCCTTTGACAAAAATTACACTCGATTTGATGGAAGGGCGAGAGGTTGAAGACAATTTTAGATATTTCGATCCAAAACAGCTCAAACAATCGTCGACAAAACCAACTCAGCCCCTCGCATTTAATGAATGCATTGTATTTGTGGTTGGAGGAGGAAATTATATTGAATACCAGAATATGATGGATTGCTTTAGGAAAAAAGATGTTGGAGGAGGTGGAGTTGGTGGGGGCATCTCAAACAGTGGAATGGGGGGACCATCCGGTGGACCTACGAAAAGGATCATTTATGGTGCAAGCTGTTTATACAACGGAAGTGAATTTTTGGAACAACTAGCCAGACTTGGCCGAGAGATGAAATGATTAAAGCATCACTTTCATTTCTTACTACAAACGAGTACATTATTTATTATTATAATACTACCCGAATGCATGCAATTAAAAAAGAACATTCATCCGCATGAATGTTTTTCATCCATCGACCTACATTATATTTTTCGTAACATTGTATCACCTGAAATAAACTATCCATAAACTATCCAACTATTC
>XLOC_015449 | Rab proteins geranylgeranyltransferase component A
GTCTATATCGGTTTATTCATAAGAAGAAAGGCGTGCGAATGTATGCAAGTAACAATTAAGAAGAAGGTTGATACACTAATAATCTATTATTCCGCTGGCACTGATGGTTGTTGAAGTGGATCATCATCACAGGGTTTTGGGGGTATGTCAAAATGATTCGGAAGATTGTCTATATCGATTTCTGGAGTGTCATTCTCATCATGTTCGGGTGGAGGTGGCTTTGGCAAAAATTCTTCTCCAGGAAACATTGACCTGAAAATATTAGCAGCTCGGCTGACTCGGGAGGTCAAATCAGTTGAATCAACAGCACAGTTATGAATTCGTGAAGTGGGCGAACTTTCTTGTCCATTCCAAAGATCGATCCAAAAATATGATCCATAGATAGCTTGTGGTCTGATGTCGTTTGAACCATTTCCTAATTCGTCATTCTCGCAACTAGACGACATCACCATTTCAAAGTTGACAAAAGACTGGAGTTGCGATTCAATATATTCACGAGGGGACGCTGAAAGAGATCCAGGATATTCTTCGTCAACAGCAAACGTTATCTGAAGCAAATCTGAGATGAAGCACAAAGACAAACAATTCAAATTAATAATAATCATGCAATTCAATTAAATATTAAATCTAATCTATAAGACGTGAAAATATTACGATAATTTTTTGGAACAGCTTGACTCGAGTTACTCAATTCAACAATTTGAATGTTTCCAATTTTGTAGAAACATATCCCATCTCCTTTATTGGTTGTTGATTCAGTTTCTGCTTTCAGATTATTTCCTTTGGTCACAATTACGCCACGGCCAACGACTTTCGGTTTCTCATTTATCGCATTATCCGAGGGCGACGATGCAGAACTATGTAAATATTTAAATTCCGGCCCAATGACCAGATGCTTAGCTTCAAATTGGTCATTTTCAGACGTGATTTTAAGGGTTCCTTCTCCAGTTTCTTCTATGGAATTTACAAATCGCTTCAAAATGAAAATGCTACCGTACACTGCGGACAACCGACAAAATCCTTGACATATTTCACCTGCAAAATTCATAGTAATCAATATTTATAAAATGGCCGCAGCACTAAACACGCTTATACTTTACATCTTTAATGATTTACTTACTGACGCCATACAGCGGCCAAAGATAAGGTGTTTGATTCCCAAATCTTCCAATTGATTGCAAATATTTTCTGCATCTTGACACGAATCCAGTTTGAAAGCTTTCTTCTGAAGAAAACTTGTCTTCCACATTTTCCACGACACTTCTGATCAAATGCTTTACTTTTGGGGTCAGTTTACAAATATTTGCCAGTTCGTCAAATGTGCTGGAATCTGCAATGTCTGGCAATGTTTCAAGTGTCTCGTTTGAATTTTCATTTTCCAAGTCATCCGTGGATTGATTCTGTTGCATCACAGCCTCGATGAACTTGACTAGACACCGTTTTTCTCCTAACGAAACGGATTTTGAAGTAAATATGTCAGATCTTGAGAGTGGTATGGATACAATCGTGTCCTCATTTGGGAGTTTGGTAAACAGCTTTCCAACACGAAGAAATTCCAAGTATCTTGAAACATCAGATTTGATCAGCAGCTCAATAATCTCTTCACGGGCCAAGATTATCTGTGCAGGACATAATTTATACATACAGATACATAAATATTCACCCTCACTAATCATGAATACCAACCTGGGGAAATACGTCAATATTGAATCTTCTCTTATTCCCTTCAAACTCTTTTTTCACCCCATCGCTACTCTCATACCAAACTTGCTCCACGTTTCGACAACAGTTTTTCCATTCCAATTGATCTCCGTTAGAGCTAACCTCAACCTCGGAAATCGTGGGTGGAGAGATTGCAAATTCTTGGGCTGTCCACGAGTCAAAGTTGAGGGTGGCAGAGCAGGAGCCGTAGAATTCTCGAGGGTCCAAGTGAAGGAGGGTGTGACCATTACGACTCGCTGCAGCTGACACGATCGATTCCGTCAATCCCGTCCCAACTACCACCACATCAAAGGCCGAAGGGAGACCTGCCTCCATTAGTCACCTCAGCAGCAATGACAATTGTTCCGTATTGTGCAACCACCTGAAATGCAACAAAAAGGTTTAATACGATAATGATTTAATTATACTTTATAACTTTCCATCCTCTCATGATTGATGAATATTATCGAAATTATATAATATAATTTATATTATTGAATACTAAATCAGTAATATAAATTACTAATATTACTGACTATATTTTATTTTTGTGATTCAATATTCAATATACTGATTTTAGTTGTAAAAGTTAATTTGCTAAAAGTAGATTGTCCTTACGTCCTCCAAATAAACTTAATGTGGGTTGGCGTCGACGCTTTAGTCAATTTCTAATTTGTAATTAAAGTGTACGAAGGACGAGTTAGTGAGTGAGATTATGGGAAACAAATCTGCTGATGTTTACGTGTCTCGAAGTCCTCGCGGCTGAAGACTTTCTCCGAATTGAGACTGATTTGAGTGATTTCATTCATCATCCATCGTGGCGTAATATTTTCCGGCCGACTGTTCACGTTTTTGCTGTGACCTAATAATTAGATACAGTTCGCAAGAAATTTCGAACTATGCAAAGCCTTGCCTCTGCTCATTGCCAGTGATTGGAAAAGACAGTTTTTATTCAGTTCCTGCAAATTATTCTTCCACGATGACGATGTCCGGCTCATCCAGGTTATTGACTAAACTAAACGAAACTGTGTTAACCCACAAGTACTACGAGGCTCATCAATTGTTAAAAACGTTAAACTTTAGGTACTCTGCTTCCAAGAAATATGATGAGCTTGAAACTTTACTTAGTGATCACTCAGTATTTTTTCTTGATAATAAGCAGTTTGAGAGTGGCATGGATGTGGCGATTATGATAGCAAACCTTCACAAAGCGGCAGGAAACCAGCCGACAGACATTAGAATTCTAAATGCATTATGTTTGCTTAAGAAAATGCCACCCAGTCCCGAACGAGGACAGTTCCTTCATTTGATATTAGAATGGGCAGGCTCGTCTGAATTGTCTGATAAACTCAATTCTTTTGCCGTGCAAATGTACATTGCAGAACGAGGGTACGATGAAGCGTGGAGACATGTAGTTCGATTAAATGACGGGAAAGTGGCCGCAATATACCTTTTACAAATAGTTCAAGACATTGGTTCAGCAATAAAACGGGAGGAACTGGGGTTAATTACGGCCCATTTAGTTGTGACTTTGCTTGCTGCAAAAAAAGTTGCACAAGCCGAACAAGCGTTAATAACAATGGTTCAGACCCAAGACGTCAAACAATTATCACCATTATTGAATGGAATTCGATATTTGGTGGAGGCTGCTAAGACAAATGACCCCCCGGCGTTCCAGGCAATTCAGAAATTGTATGATTTGAGTTTCTCAAGGGATCCAAGTCTACAAAAATTAGTTGGGGCTGCTGGCAAGTCTCTTTTTAATATAACTGATGAGCGAAGCACCAATGGAGGAGGTTTTATGTCTCTCTTTAGTGCCTTCATGAACAATTCTTGAATGCCTTAATATTGATAGTTTCATAATGTGCTTGATTTTTCTTAATTTTGTGTTTGAATAAAACGTTTATCTCATAAAAATTAATTGTATCTCATGCAGTAAATTATCATTTTTCACTTTAGATAGTTATTTACTGGAGGAACTACACTTCCAAGTGTCTCATCATGACGTCCACTCTGTTGAAAAAAGTGGATTGGCTGAGGTATGTGGCAAGAACATGCGATTGGCATTTTAAAAGTATCTACATGAAGTCCTTCGTGTTCAGTCCAAGCTACGAGTCTTATAAAGTTATGTTTTTGGATACATTTGGAGTGAAAGTGAGGGTCGATATAAGAACAGGGTGCATTTGGATATCTGAAAAAAAATTACATTGTCAATTCCTTAAACGCCTCATCATAATTAGTTATTTAATGATTATATTACATGCATTGCTCCATTCTCAAAGTTTGTGTGTAACTCTTTTGAGGAATTTCATAATCCTTGTGGGTAGGAAAGTACGCACTCCGTTTTTTGTGAATTCCATGACCATGCCCATAGTGTAATTTTGGAACATGATCAACGTTGACAATTACTTTCCATTGGCCATACGTGTTCATGGCTCGTTTTGGTCGTCCGTAATAAATGTCTGTCGAAAGGGAAGAATAATGAATTGTTTAATTACTTTTTGTGACTGACTGTATACAGAGAAACAACGGACGTTGTATCCTCACCTGAAGGACAAATATATCCTCCTTTCTTAAAGTAATCCGTTTTGTACGTGTAACCACTAGGTTTGCATTGTAATTTCAAACCATAAATTATTAGCAAAAAGTGAATTTAACCATATAAACTAAGTACTTACTGATATGGTGGTTTATATTGTTCAAGATTCGTATGTTGGGCGTGGCTTTGGCCAAAGTAATGTTTATACGTGTAGCCTTCTTCTTCCGCCCTTGTCAATCCGGTCACCAGATTGTCGGCAGATTGATAAGTGACATCTGATATTATCTTGTGCGCAAAGTCACCGTATTGGCGAAGAGCCCACAAAATAGTTTCTCTGTATAAAAACAAAAAAAGATGAGAAGATATCCTAAATAGTGTACTAAAATATGGGGAAATTATTTACAATGGGTATAAATGATCCTCCAAACAGAATGTGATGTTGTAAAAGTGTTTGTTCTTCGAAGCACATTCGGGGACTTTCTTCATGTCATAATCGTACGGTTGAAACCCTTCGACATACTTCTGTAATCAAGGATGTCAATTAATATGCGTCTTGCATATGTTTCAATATTTGTCATTTTGATGTGCACCTGAGCTCCAGAATACGAATTGAGATTATGATGTTCATGATTGTAACCATGATCCTGAATTTTATGATGGTGCTAGAATACGTATATATTTAACAAATGGATGATACTACAATTTTGGTCACCTTTGCTGAATTTACCTTTTGCTCATGATGATGGTCTTTGTCTTGGGTTCGAATTTTGTCGTGATGATTGTAGAAATCATATGGATCACGATGTACAATTGATGGTTTCAAAGGTTTGGGTAGTTTATGATGAGCATGAACATGGCCTTCATGAACTGCATGAATGTGAGGGTGTTGCAAAAAAACTTGTGGTTCACCTATGAAATCGAACGCATCTTAATTAACTAACACGCTTTCATACATTTGGTGGAGAATCAATCTCACCTGTTCCGTGGTGATCATCTTGACCATCGTATATTATATGATGTTGGGGTTGTACTTCAGGTAGTGAATATTGAACCTCTTGCTGGTGATTAATTCCAGTTTGTTGGTGTTGATTTGGGTTAAGAATATAATGACTTTGTTGATCATGTTCAAAGTGGGGCAATAACACGTGATTTTCGTTTTGTTCATCATGAGCGTGTGTGAGAAGGTAACCAGATCCTGCCCCCTGAATTTGAGAAGTATGATTTCCATATGAGGATGCGGACGTTTCTTGTTGTGCTGCTGAGCTTTGCTTTATGTCCTTGTTTTTCTTGACCCACTTATCCTTGAGAGTTTTAGTGGGTTTTTTAGTGGGTGTTTCGTTGACCCCGCTGCTGTACTGGAAAAAATCTTCCTGTGTATTATCTCCAAGGTCTACATTTTGATAAGATGATGATGGTGCTGGTTTATTTTCTTGACTAGGACTTTGCTGAATCTCTGTACCTACTTCTTCAGCAGTTTCCCCATTTTGATTCAGTGGGACTTGGTAAGCGTAAACTTTAACTCCCTCGGTTAAAACTTTTTCGTTGACAATATTACTCGTAGACTTTGCATTGTCAGAGATTGTAGGCGGACGAATTTGTGACTCACTTGTACTAGGCATAAATTGACTGCTAATTATTTCTGCTGGAGTTTGAGGCACATTTTCAGACGGAAAAACGTCACTTAAGGAAGCTTTTAGAGAATCGGCCGTTACCGTTGTATTTGGTTTGCTCCCTGTTTCGTTCGAATTTGTAGCCACCAATGCCAAATATCCCAAAAGCAGTGCTGAAACAAGACCCTGCATGGCGAAGATAGTGTAATCTAATAATTTATTTACTTTTTAAAATCTTCAAGGTGCATTTCAGAACGAAATTTTTAACTTTATCAATGCAGCATTTCATGCAAACTGACGTATTTCATGAAGTGGTCTTGGTCTTATATATAAAAAACGTAGCTATGCAAAAACAGGCAAAGAATGCAATGGGTTGGATTCAACAGTCATGAATTTATGATATCTTTCAAGCCAATATGGACAAGTTGCATAACCATAAGCAAACTATTAATTACTCTTTGATTGCGAATCATAATTTCAAGGGGCAATGCACATTTGGAGTTTAACTGAAACAACGATTGTTCAAGTTTAAAGGAGATTGCGCATTGCTACTTCCTTTACATAACTAAATTGGTGCAAGTCGTAGTAAATCCAAATCGTAATAATATGTACACATGTGTACATACGTGTAACACAATGTTTATCCATACTAACACAACAATATCTGTGAATTAATAATGAAACTAATTTGGTAGTGCCTCAGAACAATATCATAACAATCAGGCGGTAGCACTGCTTTTGACTTTATGTACATTCGTGTTTTAATAGCTAATTGATCGTCATGGTGGAGCGAATGCTGCGTGTTGCGGTTCTGAGGATGAACATAATCTGAATTTTCGCAATACGCACATAATTAAATTAGGCTACGTAACATAAGGCAACAAGGTGCATTCTTTAGTGTTTACTCTCATTATTGTGACAATGCACGAATGACACTTTAAAATTAGTTGCATTCAC
>XLOC_015446 | propionyl-CoA carboxylase alpha chain, mitochondrial-like
GTCGAATTAAATTGTAATTTACGCTTTTCTATGCTGCATTTATTAGTTTATACAAATTTAAACTCTCTCATGAAACGTAGATTATTTAGTGAAGGAGAGGAGGAATTAATTAACCTTGACTTACATTGATTGAAAAAAAATTCAAAAAAATGAATTCCGGAACATTTAATGTTTGTGAAATGTTAATGATAATTCAAGTCATTGATTTGTGGGAATGATGATATGATCATATTGTATGGAGAGGAAATTGCACATGCAATTGGTTCTCCGAGAGCAAGTCGGCAAAATCACATGGACTGACTTGGACCAGCCAGTAGCCACATACAACTGGTTTTCTTCTTCTTAATTTTGATCTCTTTATATAACTAGATTAAAAAATATTTTGGATAATTATTTGAGCAACACATTCTACGTTCCTAATCCCTTTGTCGCCAATCTCCTCCTTGCTCCCTTCCAACTTTCCCCTTTGTCGACATGGTTTGGCTGCTACACGTTCGCAAATTGACGACAAGTTCACTGCTCAGAAATGCGGTTCCAGTCGCTGTTGTCAATCCCAGGCGAAAACAGTTGTGGGCTGACACAATTTATAAAACTAACCCCATCGATCCTGCAGAACCGACTTTTAAAAAAATTCTAATTGCTAACCGTGGAGAAATTGCAGTCCGTGTTATCCGATCAGCAAGAAAAATGGGTATCAAAACCGTAGCCGTGTATTCCACTGCAGATTCAGGAGCTATGCATGTAGAAATGGCTGATGAAGCAGTTTGGATCGGAGAATCGGCTGCTTCTCAATCTTATCTTGTCATGGATAAAATTCTGGATGCGGTTAAGCAAACCGGAGCGGAAGCTGTACATCCTGGATATGGATTTTTGTCTGAAAACGCCAACTTTGTTAAGAAATTGGAAGATATGAAGGTAAAGTTTATGGGACCTCCAGCAGTTGCAATTCATGGAATGGGGGACAAATTAGAATCGAAGCGATTAGCAATCAAGGCTGGCGTTAACACGGTGCCTGGATTTGATGGTGAAATTAGGGATGAGGATCATTGCCTCGAAATATCGAAATCTATCGGATATCCAGTCATGATTAAAGCATCCGCTGGAGGTGGGGGAAAGGGCATGAGAATAGCTCATAACGACAAAGAAGCTGTTGAAGGATTTCGACTTTCGAAGAATGAAGCGAAAGCCTCCTTTGGAGATGATAGAATTCTCATCGAGAAATTCGTAGTCAAACCTAGGCATATCGAAATCCAAATTTTATGTGATAGTCACGGGAATGGGGTTTACCTCAATGAAAGGGAGTGCAGCATTCAAAGGAGAAATCAGAAGGTCATCGAGGAGGCTCCTAGTCCGTTTGTCGACCCTGAACTGCGAAAGGCAATGGGAAATCAAGCATTAGATCTCGCTAAAGCAATAGGGTACACATCTGCAGGGACCGTCGAATTTTTGGTGGATAACAAGAAGAATTTCTATTTTCTAGAAATGAATACGAGACTGCAGGTAGAACATCCAATTAGTGAATGCATAACAGGAGTTGATTTGGTAGCTGAAATGATTCGTGTAGCCTATGGACATAAATTAAAATTCAGCCAGGCTGATATTCCAATTAACGGATGGGCTTTGGAACTAAGAGTTTATGCTGAGGATCCCACACGAAACTTTGGGACACCATCAACTGGAAGGCTATTCAAATATGTTGAACCCCGTGGGGAAGGTATCCGATGTGACTCGGGAGTGCGGGAGGGTTCAGAGATTTCAGTTTATTACGACCCCATGATATGTAAACTTGTAAGCTACGGTGCTACCCGAAATGAAGCTATTGCCAGAGGCAAATATGCGTTGGACTCGTATGTAATTCAAGGGGTTTCTCATAATATTTCTCTTCTGAGAGATATACTTACCGAGAAATCCTACGTTGCTGGAGACACAGATACGGATTACTTGCCACGCGTATACCCTAAAGGGTTCACCATTCCGAAGCTAAGCGAGTCTCATATGGACAATCTCAAGGCTGTCGCTGCGGCATTAGAAGCAAGTCGTTACCTGCGATTGAAAGTTAAGGAGTCTTCTTGGGATTTTGTGGTTTCAGATCAAGAAAATGCAACGGCTGTAAATATTTCTAAATTAGAGAATGGATTTTTGATTAATGTTGAGGGACGTGAAATTACACTGCCAACGTGGGACATGGGAAAATCCACTGTCAACTTAGATATTGATGGGGAGACGTTTATATTGCAAATTCATGGTCGTGGTCGTAATGGACCAATTTGGACAATTGGGTTTCAAGGATCTTCCTATGACTTTAAGCTTCTCTCTCCATACGCACAAACTCTTTTAGATATCATGCCTCAGCCAAAATTGGGCGATACAGCTAAAGAACTCTTGAGCCCCATGCCAGGTGTTGTCCGATCAGTCGTTGTAAAAGTCGGTGATAAAGTGTTCAAAGGGCAAGAAGTCTGTACAATTGAGGCTATGAAAATGCAAAATAAACTTGTTGCTGGTGCTGATGGAATAATTGGAGAAGTTAACATCAAAGAAGGTGACTCAGTTGCAGACGAAGACGTTTTAATTACTCTAAAATAATTATGTTCAGATTAAATGTTTCCAGACAAAAGTTTATTTTTAAAAGGCCATATTCTTATCATAGATAGAAATTTCAGATCTATTTTAGTACAACGTAACACATAAATACGGTTTAAAGTTTGAACTAATAGAAAACTATGTATATCTCACATGAATAAATGTTGTAATAGATATGTCACATATCATATGTGCAACAAGCGTACATATGTATATATTTCTCGGCCAATTATTACCTCATATTTAATTTGTAACATAAAATGCAATACTGCGCTGATTTATGTAGTAAAAAATATTTACAAAACAAAAAAAATATCAAATGAGATCACG
>XLOC_016816 | E3 ubiquitin-protein ligase CHIP
AGATGACACATTTAGTGTAAACAATTTACAGACTCATTTTTTGAGGCCGTCTCAAATAAACGATACGAGAAATCTCAAATTTCTCCAAGTGATGAAATAAGTCTGAAGTTGAAAGTTGCTGCTGCTGCTGCTGATTTGCTGATTTCGCTCTCCTCCTGTGAAACTACACCTTTATTTGGTTTAATTAATTGAGGTTTAAATAATCAAGTCCAGATAATTTCCAGTGTGACCTTTACGTTTGACCTTTGTCAAGTACCAATCCCATCTACGTACTTAGTAAAGGTCCCTTTCGTATTTACGTTTTGACCACGGGTCAGCTTAACCATAGGTAATATTCATATGTCTCGCTCCCAGAACACGAAACGGCATCATGTCAGCGTTACAGATACGGAGCTCAAGGAAAAAGGGAATCGGTACTTTTCCGAGAGAAAGTACGAAGAAGCAATCAGGTGCTACTCTCAAGCAATACAAAAGAATCCATCGAATCCAATTTACTACACCAACAGAGCCTTGAGTGGATTGAGGCTCAGCAGATTTCAAGATGTAGCTGCAGATTGTAGATCGGCTCTGGAATTGGAACCAAACATGGTCAAAGCTCACTTTTACTTGGGTCAAGCTCTCTGCGGTCTGGATATGTTGGACGATGGAGTGAAACACCTCCAGCGTACCGTGGACCTTGCAAAAGAACAAAGACTGAACTATGGAGACGACATGACACAAGTTTTGCGACACTGGAGAAAGCGTCGATTTTCTATCCAAGAAGAGAAACGGCTTGCGGAGGAAATCGAGTTGCAGACATATTTGTCTCGATTGATTAGAGAGGACAGAGAGCGTCAAATTGACGAATTCAAGGCTCAGCAAGCTGCTAAAGGCGACTCTGATGAAACGGAGCTGAACGCAAAAATTGCTTCTGTAGAGAAGTTCTCCGATAATTGCATGAACGAGATGAACAACTTATTCGCAAAAGTTGATGATAGACGAAGGAAGCGTGAAGTCCCCGATTACTTGTGTGGCAAAATCTCTTTCGAAATACTTCGGGATCCCGTCATTACACCAAGCGGAATCACATACGAGCGTAAAGATCTTGAAGAGCATTTGATGCGAGTTGGTCATTTCGACCCGATTACACGAGTCACTCTAACCTCCGACCAGCTCATGCCAAACTACGCAATGAAGGAGGTTGTGGATGCTTTCGTCACAGAAAACGAATGGGCCTTAGACATTTAACCTACATGCAGGTTAATAAATAATAATAATGCTAAAACAAACCTCCCTAAAAAAAGTCATACGAACCATGGAACAAGTCACAGCACACGATATATCAATTAAATCTAGAGAATAATGCTACTATTATAACTCGACATCAATATTTGTAGAATAGCATAGCAAAATATACAGTCAGGTTTACTTTGTAAGAGAAATTTGTTATTCAAAAATCTATCCTATTGTTTTACACTTAATATATAATTGACAACCTTTTTCTAATTGCTATTATACACAGATACTTTAAAAACTTTGAATAGAAAAAATATTGAAAATCAATTCCCTAATATCAACAAATATTCATATAAATTATATTTACTCTACTACCTGTATTAATGTTTGATGATCTCTCTATATACTTGCTTAATGAATGAATGGATTAAGTATGTCCAGGATTAATTATTACCCTACTTTGACTAATTTAGTAATACTTAACAATTATATATTTTTGGTCGAGAAGACTATATATTTTATGAACCGATGCCCTAAAATGTGTCCTACACATTTTGAGTTATACATAAACTTTGTTGTGAAATGCTCAC
>XLOC_019604 | sodium/potassium-transporting ATPase subunit alpha isoform X1
GAAGAATCTCGTTTCATGATATCATCAGCAGGGTCTTCTATCTAATTTCATTCACTCATTTGTACATATTCATGCACAGACCAATTCATCGTCTAACCTTATTTTATTTATCAATTTTTTGGACTGTCACGAGACATTATTTTAAATAATTTTTGTATAATTTTATTTTGTGATATAAAACACAAGTTCTGCACATAATTTTATTTTCACACATGGGGATTTACGAATATTTTGTACCAAAAAAGTCTGGCCTTGTCGCGGCTCAGCCCGGTCACCCGACGACGACTGCAGCCCACTCTCGAAGTTATGGCTCAATCCGGTCGCCCTCCCTCCACTCTCCGGCCCCTGGGTCAGGATTGTGGTCCATGGAGGCAAGCTATTCTGGGTCTGGGCGCCTGGGGAAACCGAAATTCGCGACTCCCTTGCCATTTACACCACCGGTCATGGTGGAGAAGGAGGGAGAAAGACAACCACTTCTGAGGTCGGAGGAAGAACGTGTCGTGCTGCCCCCCGCGGTTGCAAAAGTGGAGGATGAAGAAACTAATTTGATGGACGATCTGAGAAAAGAGCTGGACACGGATATGCATACAATTGGAATTCAAGAACTATATGATCGACTTCGAACTAACCCTGCTATGGGATTAACAGACGCCCAAGCGGCGGCAGAACTGAAGAAATCTGGACTGAATGCACTCACCCCACCGGAAGAAACTCCAGAATGGGTCAAATTTGCGAGACATTTATTGGGTGGATTTTCTCTCCTCATGTGGTTTGGAGCTGCGCTCTGTTTCACTGCTTTCGCCGTTCAAAATGCATACATGTCCGACGCTCCTTATGATTATATGTACTTGGGTATTGTGCTCGCTAGCGTGGTGTTAATTTCCGGACTTTTTTCCTACTACCAAGAAGCTAAATCGGACAGGATTATGGACTCATTTAAGAAGTTGGTGCCTCAAACGGCCCAAGTCTTGCGAAATGGGGAATTGAGCTGTGTCGATGTAACGGATTTGGTGGTTGGAGATATTGTAAATGTCGAGTTTGGAAATAGAATCCCTGCAGATATTCGTATAACTGAGACCCAGGGACTAAAAGTTGACAATTCTTCTTTAACTGGAGAATCTGAACCACTCCCGAGATCAGTGCTGTGCACTCATGAAAACCCAATGGAAACAAAAAACCTTGCTTTCTTCTCTACTTCCGCAATCGAAGGTACTGGGCGAGGGGTGGTCATTGCGACGGGGGATCGAACTCTCATGGGTCGAATTGCTGGTTTGGCGTCCCGTCTCGAGAATACGGAGACTCCCATTTCCAAAGAAATGGACCACTTTGTCTCTGTCATCTCTGGGGTAGCCGTCTTCTTTGGAGTACTTTTCTTTGTTATCTCGGTAGCCATGGGGTATTCGTGGCTGGATTCTGCAGTCTTCTTGATTGGCATCATCGTTGCCAATGTACCGGAAGGTCTTCTTGCCACGGTCACGGTTTGTCTCGCACTCACTGCGAAGAGGATGGCGTTGAAAAACTGTCTGGTGAAACATCTCGAAGCTGTTGAAACTTTGGGATCAACGACAGTGATTTGTTCCGATAAGACTGGAACTTTGACACAAAACCGAATGAGTGTGTCGCACATGTGGTTCAACGGAGAAATTCAATCAATTGGAGCAAAAGGAAATATTAACATGGATGATCCCACTTTTATCGCCCTTGCAACGGTGGCGAGGCTTTGTGGACGAGCTCGGTTCAAGGTCGGCCAAGTTGAGGTGGCAAATGCGTTTAAAGAGATTGAAGGTGATGCCTCTGAGGCAGCCCTTCTTCGTTGTATGGAAACTCAAATTGGAAACGTTGAACTGTTTCGAGCACGGCATAAAAAACTACACGAAATTCCGTTTAATTCCACAAATAAGTTCCAAGTGTCGATCCACCAATATGACGACAAAGATCCCCGATTACTTCTTGTCATGAAAGGTGCTCCAGAGCAAATTCTTCAACGATGCGATACAATTATAATGAACGGAGTGGAGGAGCAGTTGACCGATGAATGGTGCAAAAAATTTGACAAGGCGTACAAGACACTCGGAAATATGGGTGAACGTGTGCTTGGATTTTGTGACTGTCGCCTACCCCTTGATAAATTCACTTCGCATTATAAATGGGATCACGATAATACGGAGTTCCTTGAGAATAATTTTCGTTTTGTTGGTCTAATTTCTCTTATTGATCCACCGCGTGAAAGTGTTCCGGACGCGGTAAGAAGTTGTCGGACTGCAGGAATTAAAGTGGTAATGGTGACTGGAGACCATCCCTTAACAGCCAAGGCTATCGCACGAGAAGTTGGGATCATTAGTCCCGGAAACATGACCGTTGACGAAATTGCTGAAAGAGATGGTGTTTCCGCCAATGAAGTGGACCCCAGGGAAGCAAAAGCAGCAGTTATTCATGGGGATGAATTACAAGAATTTACGGCGGAGGATCTAGATCGAGTTTTAATGAAGTACAAGGAAATTGTGTTTGCTAGAACTTCGCCTCAGCAAAAGCTAACCATTGTAGAGGGTTTTCAAAAACAAGGAGAATGTGTCGCTGTGACTGGAGATGGGGTTAACGATTCTCCTGCCCTGAAGAAAGCAGATATCGGTGTGGCCATGGGTATCTCGGGTTCCGACGTGTCTAAAGAAGCCGCTGACATGATCTTGTTGGATGACAATTTCGCCTCCATTGTCACTGGGATTGAGGAAGGGCGTTTGATATTTGACAATTTGAAGAAGTGCGTCTATTACACCCTTACAGACAATATTGCGGAGCTGATACCGTTTTTGCTTTTTATCCTTCTACGAATTCCGCTTCCACTTGGAACCATTTCCATCCTCTGCATCGACTTGGGCACGGATGTTATCCCTGCAATAAGTTTGGCATATGAAAAGGGCGAGTTGGATTTGATGAAGCGAGCTCCTCGAGACCCCAACAAAGACAAATTGGTCACGAAGCAACTGATTGCGTACTCCTACGGGCAAATTGGAATGATGCAGTCCTTTGCTGGAATGTTTGCTTATTTCGTGATTATGGCACAAAACGGTTATCTACCCGGGAGACTATTAGGCATAAGAAAAGAATGGGATTCACCCGCATATAATGACCTGGAAGATTCATATGGACAGGAATGGACATACTATAACCGGAAACAACTTGAAAACACTTGTTCTACTGCGTACTTTGTATCGATTGTAGTTTGTCAATGGGCAAACTTGATCATTTCCAAGACAAGAAGATCGTCCGTATTTAAGAAAGGATTTGGAAATCATGTTCTCAGTTTCGCCATCATATTTGAGACTGCGCTTGCCTGTATTTTGTGCTACACGCCCGGAATGGCCACGGCCTTAAAGATGATGCCCCTGAAAGCCTGGTGGTGGCTTCTGGCTGTACCGTTTGCCGTCCTTATCTTCGTTTATGACGAACTACGACGTTTGATTATCCGCTGCTACCCCGGTTCCTGGTTTGAAGACGAGTTTTACTACTAAAATCGGAAATATTTCTAAATTATTGTGTCATTATTCAGAAATTATTAGGAAGCTAAATTAAAATATGGTAAAAATAATCTTCTCATTTGCCAAGACTGACTAGATTATCAATGCGTGATATAATATGATATGTAAACTTTTGTGATATGAGCTTGGACTCATGCTCCTAAAAATATATTTGTTACCTTATTATTCGTACACTTTGTTGTGGAGAGTGTGTTGTCTCTTTGTGTTATCAAAGTCTTCATAGATTCGTATAAATGCGTAACCATTGTTTTGTAGTGAAAAATTAAAGAAAACTCGACATATTTAATAATTTATTACGCATTCATTGTTGCACCCGACAAAGAATTTTACACTCTACGCATAAAAATGGTATAAAATGTAGATTAAGCTATATAATACGTGATGGTAGTTATTTTAATTGAGAGAATTTTTTCATTTTTAAAACTTTAGTTAACAGAAATTGCACCTTCATAATTTACTCCTAACATACATGCACATTTTCATTAAGATATGTATAATACTGCACCAAAACGAATAAGTATTTAGGTCCTCAAAAACATTTACTTTCCTTCACACAATTTTAAATGGTTTACGACAAGCGTAAAATTCCACACTCAGTTTTTGTGTGCGATATCATAATAATATTTGCATAACAATTGCAGAAACGTGAGTTATTTGGATTTTACACTTGCATAGTTGGGGGTGTGTATGTATGAATATTGCGTTAAGAATATCAACATGAATCACCACTGGGAAAAGGTATTAATCATGTAAACGGTCTACTTGGTGTACAAGCCTTTTCTACTATTTCAGCTATTCACTAAATTCGATTGCAAGAATCAAATGTTTGAAAAATCTATCGTAATTTTATTTTGAGTATGAGACCTATATGAGAAAGTGTAGTAAAAAATTTGATACTGGCAAATGCTTTAGTATGGAAATTACCCTTAACTAAAAGTTAGAAATTAAATCAATTAATATTTCTACGGAGAGGTGGATACCCCTTCATTGCCCCTTCCACGGTCCAAATAGCTTCTGACCTGGCCGCCTAATAATGTACTTCAGTTTCTTAATTAATAGATTTCAGTTGTCAAATGCAAATTTTAAGTAGTAGAATAATATTTACGAAGAGATGCTGTCTCATTTTGTGTTATAAGCGGACGCTGGTGTGAGTGTCACCCGTCGTTGTCGCTTTGTCCCTGCCGGAGAACTGACGAGGGTGACCGTCGTGGGAGATGGGGATGGCGATGGACGGGGCGACACTTTCCTCGCCGCAGTCCCACCCGACCTCCTCTTCCTTTCGACATCCTTTCGAAACAAGGTCCGGTCGTAGGAAAGTTTTGACGTGGGAAGTGACCTTCGCTTTCCAACTCGGCTGTTGCTATTAGTCGATCCCAATGCCACAAAAGGGTCAAAGCCGTAGCCATAACCGGCACCGTACGTGGCGTGTTCGTAGGGGTTGACGTGTTCAACGAGCGGAATTGGTGGTGGGAGTGGTTCCTCCACGGGGTAAAATTCGGGTGTTTTCACATGCGCGTATGCGGGTGGAGGTGGAGGTAATACTCCTTTGTTGATGTACTTTATGGTGGGACGATAACCAAACCTAATTTTATTTATATTACTTAAATTATTATTATGTAACTCTATGGGCCTCGGCCTGGAAGGGTTTAGGATTTAAATAAAAATACAAAAAAATACAAAATACGATAACCAACCTATCTGCGATGTAGGACACGATCTGAACTGGAAGTAAAAACGACGTTGAAAAAATAAGTAATAAAATTG
>XLOC_010494 | zinc finger protein 93-like
AGCTCGTTTCACCTTGGAAAGAAAAATTCAGATCCACAAGCGGCTAAAACACAAGTGACAGAAGCACGATGGAATGGAGAAATAAATTAAAACTAAAATGGTGCCAAATTTCATAGAAGTTGTATAATTAAGAAACTACTTAACCTTTGACCGCTGTATGTAGTAATACAAGTGCACAAGTACCTAGCTCGGGTGGATTGTCTCCTCAAATGTCCAGCCTAACACAATAAAAGATTGACCAATACAAGTATGGATCCATATGTCAAGTTAATTCGCGACCCAAAAGTCGAAGACATGGTTACCGGTTGGTCTGAAACATGTTTTGCTTGTCGAAACAAAAGTGAATTCGTTCCTCAACTTCTGTACCTGCAGGAAATGCAACTTTTCAAACATCTTATCCTCCAAAAAACCAACCTGAGTCCCAGCATCGTTAAAACATTTGAAGCCAACTTGCACACTTGTTCAGAATGCCTCCAATTAATTCTCGCCCTGTGCGGAATGAACCAGCAGATTATCGCTATTCAAAGAGAGATGGATAAGATTGTCGACAGCGTGAAGAATTCTTTACAGGAAAGAGACAACCAATTGGATAATCCAACTCCAGTGGAATCTTGGTCCTCTCTCCCACTTGAGGACGACGATCTAGAGCCTGACGACGAACATGAGGACCCCATCCTTGACATAGAATTTGGAATTGACCTTGGTTCCAACTCAGATTCAAACAAGCATGACGACGAATCAAGTAACGTTACAGAAACTCGTGGCTATCGCAAGCGAAGATGGACCCCAAGAACAGCAAAAAGGAAGGCGCTACAATTCCTGAGTGAAGTTAAATCAGAACCTGAATCAGAGGATGAAATATTTCCTCAATTTGACCCCTTCCTAGACAATAGTTATGAAAACGAGGGCCAGGATGATGATCAAAAACTCCCTGGCAAGATCAATAGTCCACCAAAATGTAAAATCAACCTGCTGAGAAAGAGAAGACGCAAATTTTCTCCCAAAAAAGTCGTAACACAATCTCTAAATGGAAAGCCCCCCTCCTGTGCCAAGAAAACTAGAGGGCATAATAAAGCTACAACGGTAGACCAGTTCAAACTACGTCCACCCTCAACACCTGATGGGAAATTCCCTTGTAGCAAATGTGGCAAAATATTTACCAACTGGAGGTCTGTGCTCTCTCATGAGATAACTGTATGCAAAATTCACCACGATAAAGGAAAGTTGGTCAAGCTCAACTTCAAATTATTCGAATGTGACAAATGCGATAAAAAATTCGTGTTTATAAAGGATTACGAAAGGCATAAATATATCCACCTCCGTGTTAAACCATTCCTTTGCGAAAAGTGCGGCAAAAATTTTTCGCAAAAGCAGGCCTTAACTTATCATGAGAAGGTTTACTGTAAAAAGCAAGAACCGGATGTTGAACTCAGGAAGAAGCTCAGACAACTTAAACTACAGCTAGACCGAGACAAATATAAAAACTATAAGTTTCCATGTGATGCTTGCCAAAGGCGATATCCAACCCAGCAGAAACTCGATGACCATATCAAACGTCCGCATAAAATGGTCACGAAATTCCAAAAAATTTCGTGCGATATTTGCGAGGAGGAGATGCATATCCATTTATTTATCTCCCACAAGCGAGATATTCATAAAATAGCCGGTAGTCATAAATGCCAACAGTGCAAGAAAGGATTTTATTCGGCGAATGGACTTCAAAAACATGTAAAATCGGTACATGTCAGAGAACAAGTAAAGGAAACTAGCTTAGACCATGGTAACGATCAGGAGGATAACAGCAATGGTTTCAGTTCGAATAATTCAACTAGTTGTGAGACAAAAGCAACATAAATCTACATCCATGCTTCTTTACATAAAGCACTGAATAAATATTTAATTACTGACATTTTCTGGTGGGACCAGGGTTCAATTAGATAGGCGACTGGTTTCTTAGTATTTACGATAAAATTTGTTTAAACCGTATCGATCGGGGGGACTCTTTGGTTACACAATCTTTTATATCATATCAATCAAATAATATTTTTTAAGGAAATCCGTTTTCTATGTATAAGATTGTATGTATAATTGCAGATATAAATATTATGTGTATTGGTA
>XLOC_000257 | Tigger transposable element-derived protein 6
GGAGGTCGTTGCCGTGAATGATGTCCAAATTCAGGGAAGAACAGAGCTGAAATTTGGCGACTATTTATCCTTAGGGGTTTCCGCGACTCCAGAGGAACTGGAAAATTGGAAGCGCACCTATCCTAGACTAATGCCTTTTCCTACTACTGATGTTGAGGATGACCTGCCTCCTTGGGCGAAAATGGAATTGAATACTTTTGAGAGGACTCATCGCCTCGTTTTGGTATTCCAGAGGAGAGAATATGACTTTGATTCTTTCTGGAAGACGGAGCTGGAGCAAAGAAAGAAAGAAAAGAAAACGAGCAAGAACGAAAGCAATGTTGACCTGAATTTGGAACATGTCGAGGAGAAGAAAGAAGCGAGATTTATTCCACAGTTGAACGAATTGGTGGTATCCCACATTCTGTCATATCTTCCGTTCGATGATCTTAAAAATGTGCGTTTCCTCTCAAACGTTTGGAATCAAGAAGCTCTCCGCCTCATTAAGAAGAAGGGTTGCGTGCGATTCGAATTTTCACCCGGTCACAAGAAACTGGACGATTCCACAAAACTTTTCCGCTACAATCACGAAATGCAGGAAAATCCAATCCCCCACTGGCGAATTGCAATCCCTTCGATCGGCTTGGAAACTTATCAGCATGAGATCCGCCCAGCCCAGGGAGAAAAAGTCATCGCAGGTCTCCATTGGTTCCTAGGATTGAAGACGCACAACGTTACATCGTTAGATTTTGCGGGAACGATTGCATCCAAATCAGACTACGATGCACAAATCAGAGTTTTGGAGATGTGCCCAACACAAACTATTGAAAATTTCGAATTAGGCTGGACTTGGATTCAGGATGAAGCATCTGGACGAGGGTATACATTTCCTAGGAGCATTAAATTCACCAACTTGAAAACGTTCGGTCTCTCGATGGATGTTGGGAGTTATGACATTGAAGGCGACGGAGATCACAGTGAGGACTGTTCTTCCCTGTCCTCTTGGTTGACCCCACTGCTTTATGCCGTCAAAGGAGTACGCGTCCTCATTCTGAACTGTACTTTCTCCCCACTTTTGGACACATTCTATGACCGAGCTAAGCCATTCCGGAATTTGGAAGAGATTACCATTCAGCGAAACATTACTCCGGAAGGGCTCAAGTTTCTGAATAAATTGAAGAATCCTTTAAGAAAAATGAATCTTGGGAGATTTGAATATTGGAAAAAAGTGCAATACCTCGCTTTTGGGCGACTCCTTCGGAAACATTCCCAGACTTTGACCTCACTGCAGATTACGCTTGGAAATTGTGTAAAGAACGATACGATTCTTAACCTGCCCATTTTTCCATCGCTCAAAGAACTCTACGTGGACAAAGATTCTTGGGTCGAGGAAAATGAAACGTTTGCACTCAAGGTGTCGTTCGATGGGGATGATGACATCGCATACGCCAAGCATTTTCCTCGCCTGGAAACCTTGAAGTTGGGAGGGAACGATAATGGTTGGGGGAGGAATGTTAACGAAAATAATGCTCTTTTCGATACATTTTTGCCTTTCGGATTTAGCGATGCAGGATCTCAAGTTTACAAAACTTTGCGACATCTCGACCTTCCGACTGAAGCAACTTTGGAATCGGGCCAGCTTTATGCCAGGGCGGACGAAATTGCAAAAATGTTCCCGAATGTTCACAACCCTTGGATCAATAAGGCTCGAGAATCATCGGAGAATCTGACGGAGCAAGTTTCTTCAAATTAAATTAACATATATTGATGGACCGATTATTTATGGACACGGATTTTTGGACATGGACGGAGTCGACTCGACACATGATTTTTATAATTATTTATTTATTGTATGATTTTCATATTTCAAGGTGTCTTTTTTTGCAAGTTTTCCATCAATTTTAATTTTCTCAGAAAGATCTGATTTTGTTACTCTTTTTTTGATTTTTGTGACTTACATTACATATGTGATTGTCAACGTATGCCTTCTTGATATACATATTCATGTATGCCTTGCCCA
>XLOC_000256 | Root allergen protein
CTGGAGGCTCATTTTTCCTCAGCAACCTTGCCGGGACAATGGAAATCAGCGGACAAAAATCCCTGCCTTTCTTTCAGCTTTCGTCATTCATCATTCATCATTCGTTGTGTTTACGCGTTGTGTTTGCAGTTTGCAGTTCTCAGATTTCAACAAGATTTTATTTGCGAATGATTAAATAATTCCTCAACCATGACCAATTTCGACGGGGAACTGCTCTGCAGGACCTTCAAGGGTGCGTCGCACTGTTTCTGTCGTCTTTGCTGCGTGTTCGGCGGAGATGAAGAGGTCCCAAGTTTCATTCGACAAGTTGGAGATAAATTGTGGAAACCGTTCGCAATTCTGCCAAATATTGAAGGTCAAAAGTTTACTATTGGAGAGACTTTCGCCAGTCGAGAAGAACATGGAGAATTCATCTTCTGGAAACGTCCCATGAAGGAAAAATTGAATATTACGACGGGTGGAAACTTGCCGATTTGTGAGATTACCTGCGCTGAAAATAAGTACTGGGTCACACCTTTATTATCCGGGGTA
>XLOC_022900 | SEC14-like protein 2 isoform X1
ACCGAATCCAACTTATGTGGGCAGCAATCACGTAGCGTTTCTCGAAGAAAGAAGCGTTTCTTGAGGGGAATGGAATGATATATTTTGAGGGGACATTTTTTATTCCCAAAACGTGGAATGGATTCATGCTTCTCACATTACTTAAAAAGTTAATGAGTTCATAGTGATGGAAGTTTAATATCGAAGGGTCCTTCATTTGAACTCATCCCACGAAAAAAAACTAATTGGTAAAAAAATGTTTGGCTAATTGATTACTTTGAGTCTTTATTCTCTTCACGGTTTATAAATATCAGACATAATAATAATAGCTTGGTTTTGCAAAGGAATACAAAATAATCTGAGTTTTTTACGGATTATTTTTTGACAACTGGCGAAAAGTCAACAGAGTTTTATTCTACAGCGAGGAGTGAACTGCCGCGGTGTTTCTCAATGCCTACATGTGAAATGTGTTGAGAAAGTGGAGAAAGTTTGGGACGATATTCGAACAAATTTTTATAAAAATCAAAAATATTTTGTACGTCTGGGATAATCAGTGAGGCAGAATGTAAAATAAGTTGGTTGGCGTGTGTGGAACCCAACGTCTGATGGTGTTCAGTGCATATCTTCTCGAGGAAATCTCACTATTCGCACTTCAATTGTCTGCAAATTGCGTTGGTCGTGGTTCTAAATAGCAGAAAATGAATTCTGGTAACGAAAATCACAAATTGCTTCTGGAAGAGTTTCGGTCTCAAGTATCAGTAGGAGACTTTTTGTCAGATGAAATGGTGAAGGATGACGCTTTTTTGATGCGATGGCTGATTGCACGAGACTTTAATGTGGATAAGGCGCTCGTAATGTTAAAAAATTGCATGACGTGGAGAAAAGATTATCAAATTGATTCAATTTTGGAATGGGAACCTCCAGAAGATCTTAAGAAAGCGTGCCCGTATGAAATAACTTTCAATGATCGTTCCGGACGTCCAGTTCTTCTCTTTCCCTGGGCACGATGGACTCCGTGGGACTTTACTGACCATGGTCGTCGAGATGAATACCTAAAATACAGTTACCAAATGCTGGAGAAATGTGTGGCTGCCATAAGAAAGCCAGCGACTCAGTTTACTCTTATTGCTGATTCAGATGGCTTTACGTTCCGTCACATGAGTCGAGTTAAAGCCCTTGAAGCCAACCTAGAAGTTTTGAGAGGATATGAATGCCGCTATCCTGAAATGATGGGTCTTGCAATTGCTGTAAATTGTCCGAAAGTATTTTCTCTTCTATTCGCCGTTATCAAACCCTTGATGTCGTCCCGAACTCAGGAAAAATTGGAATTATACGATTCAAATAGTGCCAAATGGATGAAGCGGTTGGTTCACTACATTCCTGAAAATGACCTCCCTGAAAAATACGGAGGTCGAAGAATGACCCAAATCATGGAGAGGATTGAAAGTCCACAACAAGGATGTGATATTGAAATTAGTGCATAGTCAGAGTCAAAATTCCAGTCCAGCTCATGGGCAGCAAAATTACCATAAATTTATGACTGTACTTACTCCGATCTCTAAATATTTGTTATTTGTGCTACCCAACGTGGAAATGGTATAAATTGTATGTTTCATAAATTATTGTTTGGTATACAAAGTTCAAAAGCAATAAGTACAATTGACGGATGTTCCTTAATGAGCATGCTCGTAATAGTTAAAATTACATTTATGTATGTATTTGAATCTTATGACCATGCTAACAATTAAGCATATATTTTTCTTCTCACTACTATTGGACAATACGTAGAATGTCAACATTTATCCTTTTTTACATACATGCCAAAATTATACTTAATCATGTTAACTATCATAGTAAAAGCATAATTGAGTAGTATTTATATAATTTAATTGGTAATACCAACCTGGTATGCAAGTAAAACGAAATAAATAATCCAAATCTATTTACCTAACTATCTCACTAATCCATGTATCTCATCGCGATTAATTATGTAATCCAATCAATCCATAAATACACGAGCAATAAAAGCAATATTAAATGGGTAT
>XLOC_023058 | E3 ubiquitin-protein ligase SMURF2
CACTACGCCCGGGATGATTTAAACTGAAAAACCAATTTAATATTTACCATAGCCAGACATCCCTTTCCTTCCTTCCTCCTCCTTCATATTACTCCACACACACTAAAACTTATACTCACAAACCACAAATCCTGCCAACCATAAATTTTTTATCTTTATCAACAGGAGCAGCAACAGCAGCAGTACTACAGATAATATAATATTATGATGAGGATTGGTTACTTTTAGGCTCAACTTTAATTATCATTTTTCTCACCAGCACCACCACCACCACATTTACTAATTACCTTTCCGTCACAATTTACAAATCACGACGACTCATTTCAATATTTGTTCGGGAGGGAAGGAACTTTATTTATTATTTTAACTGGATCTTCCTCCAGTCAGATAATGAACGATGATGTGACTCAAATATTTGTAAGAACAACATAACATTCGACCTGTGAATATTTCATGATTCTTGGTGATGTGATAATTAGCCAATTTTTTGTTGTAAATCATCCAAAACTGTGAGGGCAGGATGATGGTGATAAAATGGGGTTAGACAGTGATTTTTGTTCTGAAGGAGGCGAGTGATAAGAGAGAGAGAGAGTTCTCGGTTTTTGTTCAATTAGTTTTAATGTGATATATATATAATTAACTATTACAAATTAGTGATTAGCTTAATAACAAGATGGATAGTGACGAACGGTATGGCCAGGAATATTCGTAGATGATAGTTCAACCAAATAGTGGAGATGGAAATTGCTCATCGTCGTGGTCGTTGGGTTTGAGCAAAATCCGAAAATATTGAGTCACACAGCCCTAGCAGCCGCACCCGAAGGACGGATCGACAGGAATTTGTTGAGATTTACCAAAGAAGAAGACACTGATAAAATAATGGAGGTTGTGGCCAATGGGGCTGTGGTCGTGGCGAATAATAACAACGCGGGGGGCAGGGGCAGAAATAATCAACAAGCTGCCAAAGTCAGAGTGACAATTTTCGGGGCTAAAAGTTTGGTCAAGAAGGATTTCTTCCGTTTACCGGATCCGTATGCAAAAATTAGCGTGGACGGAACAAATCAGAGCTTTTCGACTGAACCTTGCAAAGGGACACTCCACCCAACATGGAATCAGTACTTTGATCTATACTTGACCAGAACGGATTCTATTACGATCAGCATTTGGAACCATAAGAAGTTACACAAGGAGCAGCATTCTGGTTTTCTAGGATGTGTCCATATCGTTGGGAAAGCAGTTCAACGTCTTCGGGATGCTGGCCCCCAATTGATGAGTTTATGCAAAGCCAGTCCTTCCGATCCAGAACCTGTGCGTGGCCAAATTGCCGTATCTTTGATGTCAAGAGATGCTCACACCGCTGGAGGAAGTGATCGTCTGCCTCCTACTGCCGTTGTGGATCGAATGGGCAACGTATCCTGTTTCGGAGTGCTAGATAATCCACGACCAAACATTGCTTTGGTAGCATCAACCTCAACCCCAGCAGTTGTATCAACTTCACCACCACGAAGAGAATCGCAAGCACAACCAACTCCAAATAGTAGTCGTCCAGAATCTTTGGTTGTTACACAACAAGGTTTATCCCCTTGTGACTCATCTATTGGTGGGCCTCCTCCTCCAGGAATAATTTCTACTCACTCTCAACATCCGACTCCAAGTACACCTTCCTCATCCTCTCAACAAATGCTACAACCCTCCGCGTCATCATTGTCGGGGAATCAACGATCCAGTTCCAGTAATAGTAATGGTGTAAATGGTGTCGCTGGTCTAAATATTATCAATGGGAGCGGGAATGCACCACCACCTTCGTCTCGTCGGAAAGCGCGGCGCAGTGCTCCGCCAACTGCAGTTCCAATTGTTGAGCTTCCTGCCGGATTCGAAACTAGGATTACAGAGCAAGGACAAGTTTATTTTTATCAACTCAGCACCGGTACGAGCTCGTGGTACCATCCAGGACTTAAAGATTTACCATCATCGCAGACCATGGGAAATTCACTTCCGCATGGTTGGGAGCAGCGGTTAACACCTTCCGGGAAACCCTATTTCGTTGACCACAACAGCCGTACTACTCATTTTACTGATCCACGACTGATTAAATGGCCAGCCCCTGCTGCAGGAAGTTCTCAACAACCACAACCGCGTGGTTCTTCTTCCAGAGGGACGACATCCGCCTCCGGTTCTTCCTCCTCTTCAACCTCTCCACTCAATCCGGCTCCTCCACCAAATAATCCATTATTGCCAAGCACTTCAAACAACAATGCTCCCCTTCCAATTCGTTCTCCGACTCATTCTTCTGCTCCAATTGTTCCTAGCAATAATTCGAACAACGCAGGAGGAGGCGGAGGTCGCATCCGCAGTAGTCGATCTCGTGATGCTTCGAGCACAAATCATTCTGGAATCCCAGCAAATGTTTCCATTGGTCAGCAGAATGCAAACCGAGATCGTCGGGACAGGCAGTCTGTACATATAGGTGACGGTAAAAGTGACGTAGAAGTTCTTCCAAAGTACAAGCGAGATCTAAATGCTAAGATCAAACAACTTCGTGTCGAACTCCAACTTTTGCAACCGAGAAACGGACATTGCCGCATAGAAGTCACAAGAAAAGAAATATTTGAACAATCTTATCGCCAAGTTTTGAAACTACGCGTCAAGGACATGCGAAAAAGACTAATGGTCAAATTCAAAGGAGAAGAAGGATTAGATTATGGTGGGATTGCACGCGAATGGCTACACCTGCTTAGTCACGAGATGTTGAACCCGAGTTATGGTCTATTTCAATACTCGCATGAAAACCAGTGTTGCGTCCAAATTAATCCAGACTCCCATATTAACCCCGACCACTTGTCATACTTTCAATTTGTTGGTCGGGTTTTGGGTCTCGCAGTCTTTCATGGCCACCACATTGATGGCTCGTTTACACTTCCGTTCTATAAAATGCTGTTGAACAAATCTATAAACTTGCCGGATATTCAAGCGGTTGACCCCGAGCTGTACCAAAGTTTAAATTGGATGTTACATAATGACATCACCGGCGTCATTGACTCCAATTTCTGTGTTGAACATAACCATTACGGTCTGGTGGAAATGCGTGAGTTGAAAATGGGAGGAAAAGACATTCCCGTCAATGAAAAGAACAAAGATGAATATGTCAAACTTTATGTGAATTACCGGTTCATGAGAGGAATTGAAAAACAGTTTGATGCTCTGCAAAAATGCTTTTTTGAAGTTGTACCCCAACATTTACTAAAAGCGTTTGATGAGCGAGAATTAGAACTTTTAATTGGAGGCATTGGAAAAATTGATCTGGACGACTGGAAAACTCACACCAAACTCAAGGCTTGTACGGGTACCGACAAAATCCCACTCTGGTTCTGGGAAATTGTTGTTCAATACGACGAAGAGATGCGTGCTCGCCTCCTACAATTTGTTACTGGTTCGAGCCGGGTGCCGATTCAAGGGTTTAAGAATCTTCAAGGGTCCACCGGAGCTGGGACACCTCGCCTATTTACGATTCATCTAGTTGAAGCGCCCACAAGTAATTTGCCCAAAGCGCACACGTGCTTCAATCGACTCGACATCCCAAACTATGAAACGAAAGAAAAGTTTTACGAAAAGCTAACCAAAGCGGTCGAAGAAACTTGTGGATTTAGTGTAGAGTAATTAAGAACGTGAAACTATAATAATAATTATTATACACCTAACAATAATGCAACTATTTCCAATCAATTGAAACCAGTCACCCTTCTATCACTACTACGTACTACTCGTCTGCTGCTATTATACACACAATATATATTATTTAGACATTAAATTTCGCAGTAGACTAATAAGTTCGCAACATATAATTTTATATTTCCATTTATTGTCGCATTGCAAGTTATGTACTGTAGGGATATTATTAATTAATTGTTTCAAGTTGGTGGTGATAATTATACTGCAAACAAGACTTTTCATTTGACTATTACTCCTCCTCCTACAACAACAACAAGTTTACTTGATGGATCTAATCAAATTTTATTTACTTGTCCATTTTCTTGAAATGAAACTTTAGTTTTTATTTTATTACCTAGTTTTTTAAACGGACTATTTTATCTTTTAGTCACACACACACACACACACGCCTCTGATTAATTTATTATTATTATTTTGAGAATTTTGAATTTCGCTTTTTGAAAATGAAATACTCCACACTGGGATTAACCTACCGTCGTCGTCATCGTCGTCGCGATATGATGAGTTATTTAGCTACTTGTATATGTTTTTTGTCATGAATAGTCAAATTTTGCAACATTTAATCTGTATTGTAAAAAAAATTCAGCACGTACATATTCTTAAAAAATGGTATCAGTCAAGAGCATAAGTCCTCTTGAATCTTTTAAGATGGGAATGTTTAATGTGAGAAAATGTGTTCTGTATTCGCAGTCTTTGTCGTAAAAAAATGTAATGTACTACATAATTGTAATAAGTTTAAACTACAAGTCACACTTATTGCATAATGAAGTAATTTAGCCACGCCCACCAGTGTTCCCTTCTCGAATTAGAATATCAACTGTTAAAAATGAGAGAAATCGTAAACACGGGATATTAGCAATGAATCTACTACTACATACATAGTTTATTAATGTGCTACACGTACGTATTCACAGATCATGAATCATTTTTTTACTGCTTGTTAACTCAATTGTGTCGTCTCGTCGTAGTACTACCGTATCGTAAAATTAGTACGTCATTACTTTTAGCGGTTAAGGGAAAGCGAAGCGAGGAACGCAAGCAGTGGGGAGATAATAATTCATTACTAATTATTGATTGAACTTATTCGCTTTATTATATCTCTGTACGAGGTTTATTAGTCCACTTGTATAAGCAATTGCACATTGTATAATGATACCTCATTCTTAAGCGATTTCGGGTATCAATTAATTACTGTATGTACGAGTATACGTATACACCAATAACATTTCATCCGACTGATTCATATCATACATGTCGTTGTATAAGAGTATAAGTCCTTTGATATAAAATTGTACCACGGCGATGAACAAAACAAGACGAAGAAAAGGGGAAGGGTATGAGAAAAATATGCAACAGAACTGATCAATTTTTGAGGAGTATAATAATAATAAGTTAATTAATTAAGGAAATTAATGGAACAAGAACATGTCGAAAAAAATATCGTGTCTCTTGTGCCTTATTATACCAAGCGAGCATCTGTTATCAATAAAAATATCAATGAAGAACAAGAAAACTCTTATTTTATGGCATCATTATCATTTCCATTTTTAGGTATTAAGGCTTATCAGTTAAACTCATGAAAAAATTTCTAGACGAAAAGTTAGTTAG
>XLOC_013376 | Peptide transporter family 1
CAAAACCATTCATCTTCTACTCAAATGTCAGTCGTAACTTGTACAATTACACAAGTGAACAGCAGTTTTACTAATAATTTAACTTCTTCGGAAGTTATGATTATTCATAGTTAGTTTGTAACTATTTATTTAAAATTGACGGAATTAGGCGAATTGTATTTTAATTTGGTATGCACTGAAAATAGTGTTGTCGTTTTCAAATAGGGAGATTAAATACCAACTCCCAAGCCAGTCAGACATAGGATTCCAAAAGAAGTAGCCTCACTCTCGACAACATCTTCTCAACTTTTCAAGTGACAATATGAGTCAACTCGACATATCAAATCTTTCTGGATTGCGGATCTCCCCATCCAACGAAGATGATTTGGAAAAGGATCCAAACGAAAAGAAAATTAAATATCCGAAATCTGTGTTTTTTATAATCGCCACAGAGTTAAGTGAAAGGTTTTCGTATTATGGAATGCGAGCAGTGTTAACGATTTACATGAGAAATATGCTCAATTTTAATGAAGACAAGGCAACTACATTTTACCACACGTTTCTTCTCATGTGCTACGGTCTTCCCATTGTGTGGGGGATAATTGCAGACTCATTCTGGGGAAAATATACAACGATTTGGATCGTCTCCTTGATATTTGCCTTGGGAAATGTTATCTTAACTCTGTCATCAATTCCACCACTGAATTTGCCAGCCATACCACTAACAATGATTGGACTATTTCTAATGGCATTAGGCACCTCGGGAATGAAACCATGCGTTGCGCCCTTCGGAGGAGAGCAATTTAAGTTACCAGCACAGGCTAAATACCTTCAACAATTTTTTTCCGTCTTTTTCTTTGCTGTGACAGTGGGAAATATGATATCAACAATCATTACTCCCGTTTTTCGACGAGACATCCAATGCTTTGGAATCGGTTGTTACCCTTTAGCTTTTGGCGTACCATCCGTCACAATGCTGTTTGCTGTTGGTGTATTTGTGTCTGGGAAGTCTCTCTATAAAATTAACCCACCAGCGGGCAACATGCTCGTAAAGGTCGTTCGATGTATCACGCATGCCTTAGTGAATAAGAAATACTCGGATCAAGAAAAATCGAACTGGTTGGATTATGCTGATGATAAATTTGATGCAGGACTCATCAATGACATTAAAATGCTTCTCCGAGTTCTGGTTTACTACATCCCCATCCCAATGTTCTTTGCCCTGTATGAGCAATTGGGGTCACGATGGACGCTGATGGCCACCAGAATGGACGGGCGCATTGGAAACTCAAGTTTTATTATAAAGCCAGATCAAATGCAGGTCAGCAATGCAATCCTCATGTTCATCTTCATCCCAATCTTCCAAGCACTCGTCTACCCATTATTTAGGAAATGCAGGCTTCTTAAGCGTCCACTTCAACGAATGGGAGTGGGTGGATTCATTGCAGCTTTGTCGTTCTTTGTCGCAGGCATTATAGAATTGCAAATTGAGAAAAACCATTACATACCGCCATCTCCATCCGAAACGCATCTAAAATTTGTGAATACACTTCCGTGTCCGGTGTTGATGACTAATAATTTGGAGCTCGATAATAGCACACTTGTCATTGGACCAGAAAACGCTCAAATTGTCACTTTCGTTAATACCAACCGGTTGGGCATGACATTGACACTGAATGAAAGTTGCGACAGCCTCGCGTCAATCAACAACCGGAAATGGGTGGGAGAAGTTCCACTGATGCTAGGGTCTCTTCAAGCTGTTTTCATATTTGTAAAAAATAACACGTTGGTTGCGTCAATATCAGCGACGAAGGAGGATTTTGTGAAATCAAACGAGGGGAATGCGAAAGTGCGGATCGTGATAAATGGAATATCTAACAATAACATCCCACCACTGGAAATGATAACCTTAAAATCTTTGCGTGGGGATGCAGCAACGTATGATATGAATGTGATTAAAGGATCCAATGATTTTAGCTACACTTCCGTATCTGAATTGCCTCCTGGAGAGTACTCTGTTGTCAACAATTTTTTACAAAATATTTCCCACATCGGAAATTCTGGTCATTCTTCATGGGCTGAGGTTGGAAATGTGGACGTGCACACTGGAGGCAGCTACCTTTACGTTGTACATCCGAGTTATGGAAATTTGTCAGATTCTTTCAAGCTACAAATGATCGTGATCAACACACCGAATGAAATTCACATGCTATGGCTAATTCCTCAATATGTTCTAATGGCGTGGGCGGAAATTCTTTTCATTGTGTCTGGAATGGAATTCTCGTTTACTCAAGCACCGAAATCAATGAAGTCTGTCTTACAATCTTTGTGGCATCTGATGAACGCATTTGGAAATGTAATTGTCATTCTGTCTGCCCAAGCTAAACATTCCCATTCTCAGGCAACTGAATTTTTTGAATTTGCTGGAGCCATGCTAATTGACATCATCATTTTCTGCCTACTTGCTATGCGGTATAAATACGTAGAAGGGACCACGGGCTCGATAAAAGATCGCAATGACAACAAAGAATGACGACGCGTCTGAAATTAAGAAAAGCGTAATCTTGTAAAACCTTATCATTCTGCATCGTCACACACAAACGCTACTTCGCTAATAAGTAAATATTCTAATTAAAAATCCAAGTAAATATTTTAAGCTTTTAACAACATGCATTCATTTTTAATATTGTAGTAAATAAATTAACGAATATCGCAATGTCGTATAAGCCTCATATAATTTTATTCTAATTGAAATAAATTAACCCATAAAATGGGTGAGTTGAAGTCATCG
>XLOC_009424 | Zinc finger protein 26
GTTACTACCTTCACGTTGATGGAGGTTGTGGGCTTGAAGCTTTGCCATCATTAAAGAATTAATTCATTAAAGTACGGAAGAAATAAATTCAGATAATTTTCCTCATGGATCCACAGCGAGGAAATGTATTGACATGTTCCACGTGCTTTAAAACATTCAGCACTAAGGAAGGCTTAAAGTATCACATGTTCACACATGACGTAGATGCGAAAATGAAATGCAAGCTCTGCGGAAAAATTTCGAAAAATCCAAAAACCTTATCCTCTCACATGAGAATGCTTCACACCAACCGGGACCGACCAAGTTGCGACATTTGTCACCGGGTATTTTTCGCATCTGAAACTTTACGAAGACACGTTGCTACCCAGCACACCACGCTGGAACGACCTCGTTTTCCATGCAGTTTCCCCGGATGCGGGAAAACCTACTTGCTCAAGGGTGATGTCTCGATACACGTAAAAATTGAACACTCCGAGAATCCGACCCGATTCCCGTGCACGCTTTGTGGTAAAGAATTTAAAATCAGAAAAACCCTGGAGACACACATTTCCACCCACACGACGGAGAAGGCCTACGTTTGTTCCACTTGTGGAAGGAGCTTTGGCCAATTGACGGTCATGAAATGTCACGAGACTATACATCTGGAAAAATCAACCCGAAGGATTTTCAAGTGCGAACTTTGTCCTCAGACTTTCTTAGGCAGAGCCATCTTACAAAGGCATGTCCAATTTGTGCATGAAAGGCAGAGGAATCATCCGTGTACATTTTGTGACAAAAGGTTCTCGACATCGGACAATATGAGACGCCACGTGGAGGCGAGACATCCCTCGACTAAGGAGAAGATTCATTCCTGCGACAAATGCAAGTACATGTCTCATTCGAAATTGTATCTAGCACGGCATGCGAGGCGTCACAATCCAGCGATTCGACTAGAGTGCTATTTCTGCAAAAAGCAGTTTATCAGGTTTTCAGAATTGGTGACACACTGTCGACGTCATACTTTAGAATAGGAAATTTGTTTTTATATATCTGATTTTATTATTTGAGCATCGATATGTTCCCATGTACTTGCCTCAATCAATGTTTAAAAATTCGATGATCATTCCCAAAACCCTCATCAGATTAAACAATCATCTGAAATAAAAGCTCACGAAAAATGATATTCTTCAGATGGAGTTCATGCTCATTTACATAGCAATGACCCGCAACCTGTACTACAATTATGAATGAAGTTATGTCTGTTTGTCGAAACTGGTAATAAATAAAGCCAAG
>XLOC_001214 | WD repeat domain phosphoinositide-interacting protein 2
GGATGTTTCCTTATTTAAGCAGTCCATATGTATCCTCAATCACCACCGACCATTCCAGACATCCAACCCTGCTGACTGAGGATGAGTGTGAATATTTTACATATTATAAATATAATATTTGTGTAAATGAAAATGCACAGTGAAAAATGTGAATATCGTTTGTTGTGCACTTGACCAACTTGACTCATACCAATCTTCCTGCTGGGCTTACGTACTAAATTACAGCCTAATTTATTTCTGTTTTTATAAAATATACTACGCATCTTCCAAAGTAAATAAAGGAATTTTGGTTCAAGAAGCCGGGTGCCGTGCATTTCTTTATGCCTTTATACGTTACGACTTTTGTAAGAGGAGTCATTTAACAACGTATAAGAGCTGGACGCACTAATTGTAAATGAGACGGTATGTCGTCGGTTGAAATCCTTCACATGTCCTTTAACCGTGACGGCACTTCTCTCTCTGTTGGAACGGTAGAGTCCTGTTTCCACTTGTCCGTCGATGCTCCCGAACATCCAGAACGGCTCGAGTACGGGACAAACCTCGGGTCGCGGATTGTCACCCGCTTGGGCCGTTCATCACTGGTCGCCCTCGTCTTTGTTCACACTCCCAGGAAACTCAGAATTTTCAATATGATCAAGAACGAAGAAATTTGCAGCCAATTGTACAAAGATTCAATTCTTGGGGTTCGGATCACCCAGCTAAAAATGGTCGTATGCCTGGAACACAGGATTTACATTCATTCGACAAAAAACATGCAGGATTGTGACGTCAAGGGGACGAATCCAAATCCGAGAGGGGTGTTTAGCTTGTCGGAAGAAGGCGAGCGACTTCTTCTCGCCTTTCCAGCGACTGAGACCACGGGAGAAATTCAAGTCTTTGACGTCGTGTCAAAAACAACGCAGCGTTTAATAAAAGCATTTGAGCAACCGTTAGCTAATCTGCAGTTCAATGATCAGGGCACGTTGTTGGCAGCTTCGTCCGTGGAAGGCACTCATATCGTTGTACTGAATCCGCTGGACGGACGTTGTATTTACAAATTATACCGTGGGTACAGTTCTGTGGAAGTGTATCATATGTGTTTTTCAAAGGATGACGTATTTCTGGCCGTTACTTCGAGTAATCCCACGATTCATATTTTCAAATTGGATAATGCTGTCGTGGACAATAATAATTGTAAACTCGAGCAAGAACACGGCGCCCCACCCTTGTCACCAACTAAGCGAAATACGATTCATCAAAGTGCCACTTGTGAAGCTTCTTCCTCTTCGTCTCCGCCAAGGTCGTCGCCGGTGGACGAGTCGGACAAAGATGCTCTTGCCACCAGCAATTCTGGAGAGACTGGGACTGATTACAATAGTTATTACTCATTAAATTCTTGGATTGGATGGGCCAAATCCACAATCGTGCCAATATTACCCAGTAATATTTCTGAATCCTTGACTGGTACAAATCGAGCTTTTGCAACCATCCGAATGCCATACAAAGACGTGAGAAGTATCGTCGCTGTTACTACAAGTTATACAGAAGAGGGTCCAGAAGGACGAGTCATTGTTGGTGCTTACGATGGACTCATTTACATTTATAAGTTTAAAAAGGATGTTGGGGGAGAATGTGAGCTTCTTAAGCAAATTGAAGCTGTTGGGAAGTAGAAGATAATTTTTACTGTTATTTTTTTACTGTCGCCGAGTCCACTTGCAAGTAAAACTAATAATTGTATAATATGTAAAATATTATATAATTGCCTGCCACTATTTCATTAAAGAATACACTTATAATAAAGATAAAGGCTGCCCATACAAAACTTTAATAAGTAGCTGGAAATTGGCCATTAATAAAAAAACCTATATAATGTACACAAGTCTTGAAAATACAATACGTATCAGTTCAATGTATCACAAGAAGCCGCAAGTCTTTATTGAAGTGTTTAATTATGCTAAAAATTATTCAGCAATTAAGTACTTACAATTCCAAG
>XLOC_007691 | protein arginine N-methyltransferase 3-like
AACCGTTTAACAAATAACAATTATAGTGACATGTAAAAAATCACTCAACTAAAATAACAAATTGTAACCAAGCGTATATAAAAACAATGAATCCCAAATTTATGCTGTTATTTTTGAAGTATTACAAATATCGAAAAATTGGAAATAAGTTTTAATCGAAATACTTATGACGTTACAAGCATGTACAAACAATACAAACTACAGGACCTATTACAGCTTAGATTTTTATCCACTAAAGTGCATGAAAAAAATGTAAGCTATTATACTTAAAGGGAAATCTAAATTACAATTGTGAAACACCCGTAACAATTAATTACTAGTAACCACTAGCAGTAAGATCAACTAACTTAGACGAAACTGTACAAAATAAACACCATTAATCAAATAATTGTACTTTAACACCTTTGCATATTAATCAAGTAAAACCAAACAACCATCATTATCTACTCAAATAAACACTCTCAAACCTAGAGGTGATTATTATATCCTAATATTATTCATAAAAAAGTTCCTCCTGACGTTGTGGGAGGTGCAAACAATGATAAATATTCTAGTAGCTGAATAGATTTGCTTGACAGATTTAAAACGGCGCGATTAAATATTAACCATGATTAATATTTATAGTTAAAATAAGCGAGAATTTATAATCAAATTATGCTTTTTCTTCTCTCTCGCGATTGTACTTTGCGAGCTCTTTAATCAAAACGGTGCGGTTCTTCATTACGTTTGGCTTATCCCCGCGACAACGTGGGCAGTACCACTTTCCCTTCGGCTTGTGTGTGAGGCTCACACAAGAAAAATGAAACCATTCAATAGGGCAAAGATCATTATCGCAACCAATCATCTCACCATACGAAATCTGAAACAAGATACAGCAAATAATAAAATGTAGGTACTTTAAGAACACAGAAAATAACAAATCTTGACTTTTAAGTAAATCTACCTGATCACACAAACAGTATGTTGGCTCATCAGGATCAATCGTATCCGCATCATCTGGTGGTGACGCGTCCTTGCTTTTACTTTGCTTAGTCGACTTGCGCTTCTTCCCCTTTTTCTCGACTACATTGGCCTTTTGAACCTGCTTAGCTGGAGAAGCCACGCTTGCTGATGCACTTACAGTTCGCTCAGAAGCTCGTGATGGAGTCGAGCTTTCTGTTTCATTATTACGGCTGCCCTTTGTCGAATGTCGTTCTCGAGCCGTTGTTGTTGGAACTTGATCTGGCTGGGAAGCCGTGCTCGTTTTACGATCTTGAGTATCATGTGTTGCAGAACTAGCGGCTGTGCTATGATGGACAGTCTTTTCATTCGCGTGAGAATTATAGTGATGACCTCCCCGACTTGTGCTTGGTTTCGGCTCATCCTGGATTGAATCCACGTATGAAGTAACTTCCAGAGTGGAAGGACCCATAATAGACGGAACAAATACTTCATGCTTAGCACGACGAGCTCTTTTAATTCCAGGTCGTTCTCGCTCCTCTTTAGGAGTTTCTTGGTTCTCATTCTCCCGACCGTATTCTAATTAATAATGATAAGAATATATTATTATAGAACTTCAAAAATTCGACAGACAATTGCGATACACTACGAAATAAAATATCAAAGCAGAAAATAAGGCGTAACAATAAAGCAGTTTTTTCGACTTGCTGTAGGCTCAAAATAGTAAGAAATGAGTTTAAACAACATCTAATAATAAATATAATTGAAAGAACATTTCAAAATTTAACAGTAATCAACCTTAACGGAAGAGTTGAACTCGTTCCAGGCTCAGATTCAATTCGCCAAATGTGTGACGTATATTCGAGGAATAGAGGAAAAATCGAGGAAAACTCAAAACGCAACAAAAACGAAAACCTTACCTCTAGGTCGCAACTTGGTGACCAACTCACCCAAGTTTTTCTTATCTAGTTCCAATTGTCTCGCTTTGTTCTCAATATTATCCTGCACGTTTTGGGCAATCTGGAGTTTTTCATCCCCAATATCCTGTGCCTTCATGAGAATCTCTTGAACGGATGACCTAGCCTTCGAGTACTTTCTGCGTCTCCGAGTTTTCTCCAGCTGCTCTAAATCCTCCTCGTCTTCTCGCTCATCCGCCTGTTCGACGTCAATCTGCTCCATTAAATCTTCCATTGCAGTCTCCAGCTCCTTCATATATTCTACAGCAAGTCAAACAATTAAATTGTCAACATACAGGGTGGTTAAAATGTCACGCAACAATGGAAAATTTTTCGATGGGAAAAATTTGTAAATTTCCATTAGTTACCGAAATTTTGTCTCTAAAATGCAACATTTTAAGAATTTTGTCATCAGTTTTGATAATAATTTATAAAAATCTCAATCCGAAATCTTGTAACTAATGGAGATTTAGGGACTTTTCCCATTGAAAAATTTTCCATTGTGGCGTGACATTTTAACCACCCTGTATTTTCTTTATTACATGAATCTATTTAACTTTTCATTTTTTGGTATCTTACTAGAATATTGAATGTCCAAATCCCTCATTCTGCTCATATTTCTCTGGATATCGTCCGGCAAATTCTCGACGCAGTCGAGATAATCCTCCATGTATGTCGCCGAATACAGCGAATCCATTGCTTGTTGATTCATCATTTTTCAGAATAACTTTTTTCTTTCTTATTTAATTATTACACCATTGATTGTCCTGTTATGAAATGAGTTCCCTACAATAACGAGTTGCTAATTAATATTAACAATAAGTGATTACGTAGACAAGATTCTTGTCACAAGAAGTAAACATATCTTATCATACTTAAAAGAACTGAGTGTCAAATTTAACTTGAATTTGTTAGACAATTACCAATTTCCTGCCTTAATTCTCGTCCCAATTGTGAGCCCCACCCCTCTGGCCTCACAGATGTCTCCTTTTTGTCCTTTTTGTCCGAATGACGACCCACTCAAAATTTGGGAACGAGAGTTTTCTCCATTTATTGGTGAAGTTGATGGTGGTGGTGCGGGTGAGATGCCAGCCGGAGTTGCGTGCTGCAGTTGGGGCATTGCGCAACACGACCGAAAATGAAAATCTTGACAACTCTACCGGTTGTCCGGTTCGTCTCCATGTGCCAGCCAGCCACGAGAAATCTCCTCAGTCAGAGTCGCCTCACCGTGCCAGCAGCAGCAGCGTTTTTTCGTCTTCTCTTCAGGTCTTCTCCGAAATTTCGTCTTTTTTCTCAACTTATCCTTTGAAATTTTAATCTCAACTTCCTGGTTAACTTGTGCATCGTGGTTATCGTCAGTCAGCGGAGCGATAAGGAAGGAAGGAGAGGTGATCAGACAATCTTATGATTAGTCTTATTTAGGAATCGAAGGAGAGAGTGAAGATTGGAGAACGATGAATCCAACTCAGGCAGATGAGGTGAAGAGTAAAATGTCGTGGGCGGATCGAATTCTAAATCAAGATGAAAGTGATAGTGCATCAAGCTCCGATTATCAGAGCTCAAAGGGTGACGAGTATGATGATGAGGTCCAGCATTGGGAAGACCTTGAGGAAGATTTTTCGAATATTCCACTGTGTCTTTTTTGCCAAGAACACATAAATGTGTCAGATATTTATACTCATTTGAAGGATGATCACAATTTGGATCTTCTTGAACTGCAAAAGAAGTATAAAATGGACCAAGAGTCCTTTATAAAGATGGTGAATTGGGTTCGCCATCTTGGGAAATCAATTTCGTTGGATAAATTGTTTGATGAGACTGATCAGGACTTGAAGCTCGTGGTCATGAGAAATGTGCTCTTTGACTATAGCACTGGTAAACCGTCCGGTGTTAAACCACCATGGGATGATGATAAGTGGTTGGAACCATCCATGGAAAATGATATGTTTCTCACCTACTGGCTTGATTTCGATGACAAAGAAGATGATCCAAGCCTGTTTGAAAATTCGGCATCTGTTGCAACAGAAGCACCCCAAGTCAGTCCGGTAGTAATGGATTTGCTTGTAAAAGACGAGTCCGACGGGGCGTTAGGATCCGATTTAAGAAGAAGCTTTCGAATTAAAACAACGACACCAGAAATTGAACAAGCGGAGGCTTGTGCAAAGGATGTCCGAGACTTGGAGGCCAAACTCCAAACATTGCAAATTAAAAACCAGAAAATGAAGGAAGTAATGTCCCGTATTGCTGGAGACGGAAATAGCAAAGAAGACAAATCTCCTGTTACAATGCGGCCTTGCGATGACAATGGTGATGGTAAACCTTCATCGCATGACGAAGAGTATTTTGAATCCTACGATGGAATTGATATACATGCTGAGATGTTAAAAGATCATCCCAGGACATTGGCGTACAAAAGAGCAATACTAAATAACAAGAAAGACTTTTTCGGAAAGCGCGTCTTGGATTTAGGATGCGGTACGGGTATATTGTCAATGTTCTGCGTTGATGCCGGTGCTGAACGTGTCTGTGCGGTGGATATATCAAAGATAATCTTTGATGCAATGGATATCTGCTATGAAAATAATAAGGAAGAACACATTACATTCTTCCATAAAAAATTGGAAGACATTGGGGAAGACGAAATTGCAAAAGTCGATATCCTTATCAGTGAATTTATGGGATATTTCCTTCTATTCGAAGGTATGCTGAGTAGCTATACTCAGGCACGCGACAAATTTCTGAAACCTGAGGGTAGCATGTATCCCAACTGCGCCGATATGTATATAGTGGCTGTGAGCGACGAAGATGATTACCAAAATAACATCGGAACATGGAATAATATGCATGGCTATAAGATGTCCGTTTTGAAACGAAAAGCGCTTCTTGAAGCATGCGTTAAATCAATGGAGCCATGTGCAATCGCATCGGAGGAAGTGCCGATTAAAAAACTAGATCTGCATACTTGTAAAAATCGAGATCTCATTATTGATGACACGTTCCAGTTGAAAATCACTCGTACCTGTTCCTTGACTGCCATTTGCGGGTATTTCTCTGTGGGTTTCAACGACGGGAAACAATACAAAGAAGTGCTAAGTACTTCTCCTAACGCTCCATTGACACATTGGAAGCAAACAGTATTTTATCTTCCGGAAAGAATGAATGTATCAGAAGGAGATGTTGTGCCAATCGAGTTCAGATGCACCCCACACCCTGAGTGTGATCGTTGGTTGAAGGTCGTGATGAAGATCGGCCGCTACTCTTGCACGTTCGAGATGAAATAAGCAGCTTACCACAATGCAGAATTTATTTATGCACTAAAATTTGTTACTCTATCTGTAATATATATATATTACTTCATATTACGATGTTATCCTGAGGTTTTGTTACAAAATTATTAGTGTTTTTACATTAAAACTTGGTACTACACACAAATTTATAGTAAATGGCGTGAGTTTTTTATATAAACTATAAAGAAGTATTGAAATAATAAAAGATTTGAACTGTGATAACACATTATTATAATTATGTAGAAATAATTTAGTCACTATTGTGATAAGAAAGGCTTTAAAATATTTGTGATAAACCACTCTTTGGAAAACTGCAAGTGGTCCCCAGGTGAAGATAAAAGATGTAACTTTCCGTTAGCCTTCATTGCTTTTAGCCCCAGTCGATCCTACATACGCATTTTTTTACAGAAAATATGAGGTTTTAACTGTTGCAATTTAAAAGGTTGAACATGTAAAAAAATACCTCTATGAATAGGGTCGAATTTTCTAAAGGAATCATTTCCTTGTCAGATCCGTCCTTGAAATAGCCAAACCATTCGGATTCTTTGGGCTGAACAATTGACTCGTCTTGGAACAGTACAAGGACGAGGTTATCAAGTTTTTGCAAATTTTCCTTGTATGCCTCGTTGATCACACGCTCATTGTTAATGTCCGCGAGAAAGACGCTTTTTGCCACGTACTCTTCATTCTTGAAAGGGTCGTGCCAATATTCTGCCTGGACCAGGAATTTCTGAACCCATCTACCATTCAGTGAATTGCACAAATACATAGTATAAATTGGCAAAAGTGGAACTATGTGGCCCAGTTCTAATTCTAACCAATAATTGAATTTAAGTTGCGCAAAAAAGTAAGCCAATTAACTCACCCAGCGTAAGCAACATGGGTCAACAACTTGTCAATGATTTCACACCATTCTTTTTTTGGAGCCGAGCACTTGGGGAGTCCAAACACTCCTGAATTTCAGATTATATATGCACAAACTTAAAAGATTGTAAAATTTGTCTAAAAAATTAGTTAATATTTGGTCTTCTCGAACAAAATCACCTTGATGTTGACCACCCAACGAGATTAAGTTGTACATCTTGGGCTCAGGACATCTTTGTGCAACTGCTCGCCTGAAATATTAGATTGGTCAGTGTGCTCAATTTATGCAAGTAAATTGCAAGTGAAAATGGACAAACTCACATAAACTGTCCTCCTTGGGATAATCCAATCCCGTTATATCCTCCTTGTAATGCAGTGTCGTTCTTTATCATCTCACAGACCATTTCGACTTGGGTGTTGACGTTAAAAAAGTAACCATTCTCAATATCCTAAGGTCAAAAAAGGTTCGAAGATCGTGCAAATTTTATGAAATGCGCTAAAAATCGGATTCATTATTAATGTAACCTCTGCAACGTTGGCACCAATCTGAAGAGATTTTACATATATTCCAGGCAACTCCGTCTCGATGAAGCCCAAAGCTCTCTTCACATTCCAGCCAGAGTCCCCTTAAAAATTTATGTATGGAAATAAATTTGAATCAAATTATAAGTTTTTAAAAATGGAGTTACCCATTCCATGCCAATAAACTATTGGTTTATAGGCCGTGGTCTTGTCTGCTTTAACATTTTGCTGTTGAGTGCTCTGGGGGAGGATAGCTACCTTATTTTGAGTCTCGGAGGAAGGACTTGACCCGACACCAGTTGAATCACTGTGTGCTTCTCCGGAAATCTCATTGTCACTTTCAAATGACTCTGGACGGCCAACTTTATATATGACTTGAGCGGCTCGTAATTCTACCGGAAGCAGTGACAATACTGCTAATGCACATGATGCTACTATAACAATCCGCAGCATGGTTTAATAAAATTGCGCAAAACTTTAACTGATGGGCAAAGTTTCAAATTTCCATCAGCAATTCCAGCAATGAGTTGGAAACAAGACTTGTCTATTTGTCACCAGAAGTTGTCGTTTTATCTGTTGTACTCCCCAACTTGTACATACATTCATATGTAAGTAAAAGTAATGCAGGAGAAGTGAGAAACCATATCAGTTGTGAAGAGTTATAATAATATATAGAAGACTTGGCCCATGAAATATGCAGCGATATTATTCAATTGGATTAGTAGGGACAGTGAAAT
>XLOC_020745 | NADPH:adrenodoxin oxidoreductase, mitochondrial
AAAATGCGACACCCAAACCAATACTGAATTTGCTGATAACCTTGCCAAACCCACTTATCAATCGATACTCTCTTAATTTTTCAGATTCTTTTAGCATGACAATGTACAATTTGATTTACCAAAATGCAAATCAATACAACTACTCCATTCCGTTATATAATGTCAAGGTCACACTCTTTTCACTTTCAACTGTACTTTTACATTATGGAGAAAGTAGTAGTACTTTTTACTTACTTGGCTATTTAATAGGCAGTGTTCTCTTCGAGTATTTTAAGTGCTGGCCACCAACCAAACTAATCAATAAGACTTCAACTTTCGAAAATTATTTTCTAAACTTTTCTTAAAAATTATTTTATTTGTGGAGTGGCAAAAAAAAGTTGAACCTATTTACACAACATGCAATACTCTACTGCGGTAGATGGGAAAGATGGGACTTGATCAGCGGCTGCTGCTCACTTTTCCGTGTGACAGTAGAAAATATTTAGAGTGAAAGTTTTTGTAGGTGAAAGTACTTAATTATTTAATTGCAGCAAATTTTCGCCAGTTTTCTTTATAAGTTCGCATATTTCGTAAGAGTTTCCTGGAAAAATTTGCACGGTGCACGGTCCAGGTTAAGCCGGTGACGAAAATGAGTACGAAAACGAAGCTTTCGCTAAAAACGATAACCGCTACGAAGAAGATCGAATCCCCACTTGCCAAGTATAACTCGACGGGACAGTTATTCTGTGTCCTTTGCAATGTCCACGTTAAGAACGAAATGTACTGGACGGGACACATAAATGGAAAAGCACATCGTGATCAAGTTATTTCAGTGAAGAATAAAGGAAAACCAGTACCCACGTCGTCATCGTCGTCAGTTCTTCAAAAACGGTCCGCCGCTCCAGTGTCGTCTGCTTCTTCATCGTCATCATCGATCCCATCATCGTCCTCGTCTGCAACTAGTGACGACGGGAATGGAATTAGCAGCACGACTAGTGGAAATTTTGGCAATGGCGATACATACTTGGCCCCACTACATAAGCGAGTTAAGTTTGAAGATCTTGTAGTGTCCCCAATGGGTCCTCCTCCCTCAATCCTAAAGAAAACTAGTTACCAACCCCCAAGAAAGAAGACTTTCAAAGAGATTGAGGACGAAGAAGCACAAATGGATATTGATAGCAGTAGTGGTAGCAGCAGCAGTAGATTCAATTTAACAAACTTATCGTCACCTACTATAGCTGATGATGATGATGACGATAACGAGGAAGGTGAAACTGAAGGATCATCATCCGGAGGCACGCCAACAGACGCCCTACCTGCTGGATTTTTCGATGACGCGAAACAAGACGCCAAAGCGAGAGGGTTAGAATATAAGAATCCAGACGAAGCAGAATGGGATAAATTTGTTAAAGAGATTGCAACCGAAGACGTGAAGTCCAGCGCGTTGAGAACCGCTGATGAAGAAGATTCCGCAAAAGACAGAGAATTAGATGAAATTGAAGAGCAAATGAAAAATTGGCAAAGAGTTGTGGAATTAGAAAGGAAAGCAAAAGACGCTCGGATGAAGTTGCAGCAGGATAAAGAATCCAAGAGTGAAAAGATGAACACATCAGACGATGAAGACCTTGACGAAGACTATGACGATGATTTAGACTGGAGAACGAAAAAGAAAAACTAGAATTTAAATTAAAATATTTTGAATTATTCTCGTTCAATTCATGATGATGGTATTCTGAGAATACTGTATTCTCGTGTCTCTGACTGAAGTGATTATTATTTATTTTTACAAATATATTCCTCAGAGTTCAGTTTCACTCACTCTTGTCTTATATGCCATCCTTTTTATCTTACAATCAGCATAAATTGCAAAAACTATTTCGAAACATTTGTTCAAGATTTTTTGCATTTCTCAAATTTGAGAATGTTGCAACATTCAACATTTACATGCAATTCGTCATCAAATAACCCAAATGGAAGAGGGAAGGGAATAGATTTGAGTAAAATATTACTGTTCCTTGATTTTCATGATTTCGTCACATTTTTGTAATAAGAATGTTGCTAAAACATATTTCTAAGAATAATTTAAAATTAGGAACTTTAGGTAATAATTTACACAAGTATTTATCTAGTCATGGTCATACCGGTTTGGACGTTAGACTCCTCCTCAGGAGAAGTAATCACAGATTTTGTGTTATCGGGAGTGGACCGGCAGGATTTTATGCAGCGCAACATTTACTCAAGCTGAAGCCCTCAAGTCGTGTCGACATTTATGAAAAATTACCTGTGCCCTTTGGCCTCGTGAGGTACGGGGTCGCTCCAGACCATCCAGAAGTAAAGAATGTCACCCACACTTTCACAACCGTTCTGAAAAACCCTAACGTTGCGTTTATAGGTAATTTTGAGGCTGGGAAAGACATTACTTTGGGCAAACTTAAGGAATCTTATCATGCCATCTTGTTGGCCTACGGTGCTAGTGAAGACAGGAAACTAAATATACCTGGCGAAAAAGAACATGTCGTTTCTGCCCGGGATTTTGTTGGTTGGTACAACGGCCTTCCAGCAAATCGAGACCTGGCTATCAATTTGGAAACAAAGAAGCGTGCCATAATAATTGGGAATGGAAATGTGACCTTAGATATTGCCAGGATATTGCTGTCCCCGATTGAACTACTCGAAAAGACTGATATTAGCCCGTATGCATTGGATGCTCTGAAAAAATCAACGATTTCCGAAGTCGTTATTTGTGGCAGACGGGGACCACTCCAGGTTTCATTCACCATAAAAGAGTTGCGTGAGCTGGTTAATATGAAAAGTGCCCGAGCCGTGTCAGAAATTAGAGATTTTGACGGAATTAATGAACAGCTTCTTAAAGACTTTCCAAGACCAAAGAAACGCTTAACGGAGCTACTACTTAAATCGGCCCAAGCGTCAGATACCACCAGCTCGGGAAGTTATTCAAAATCTTGGTTTCTAAAGTTTATGAGGTCTCCAAAAATGGTTGAACGACACGGAGACAAACTACATCTTACTCTTGAAATAAATGAGTTTGATCCTGCCAACAAAGAAAGGGTTGTGGGGACGGGAAAAACGGAAGTAAACATTTGTGACATAGTCTTTCGAAGTGTGGGGTATAAAGGGAGACGAATTTTTGATGAATTGCCATTCGATGAAAATACGGGGATAATTCCTAATGTAGGAGGAAAAATAGAAAATGGTATCTACTGTGTCGGATGGGCTGGGCAAGGCCCCAGAGGTGTCATTTTATCCACCATGCAAAACTCATTCGACGTTGCAAAGACAATCATTCAAGACATGGAGAGCGTCCCCCATTCAGATAAATCTGGTTTTGAAACCATAAAGAACTTGGTGACCGACAAAAGACTCACGTGTTACACAGACTTTGTTAAAATAGCCGACTTTGAGGAAAAGCACAATAGAAAAGTGACCACAATTGACGAAATGTTTAAAATAATCAATGGAAAGTTATGATTATTTGTATAAATTTAGGCTAAAATTTTCTAATATATTTTAGGCGTCAGACAACATTAATATATCAATATTATGACAATATAGCAACAGCATTTTTATAGTCTCTCGTTTACTCCGTATGTATGGTCAGTTTTTGACCAGTGTATTTTATTTGCAAAAAATAACGGATTGCACCTGCACAATAAGTAGTATGCATATCTTGGAAATTATAATGACCCAAAAATTC
>XLOC_017251 | E3 ubiquitin-protein ligase UBR3
ATCATCTTTCTTTAGGGATGGAACATCCCGAGTTCACTTACTCCTGTGTACTTGCATGCATACATATCTAGCCAGACTTTTACATCATGACATCAGGACAAGCAGAGTGGATTCAAGTTCAAGGAATCATCCATACGTTCTCACTAAATACGTGATCTTTCACAATCACAGGGAAGACCTCATCAAGGGTGGAAGGATTCTGGGCTTGCTCGCACTAACCATGCCTCCTGGAATTTTATAGAAAGTGAAAGAACAAAAGTTATCGAAAAGTGAATTGTGTGAGATCCAGCAGAAATAAAATACGCAATTCGTGTGCGTGCGAGGGGAGAACGGAAGTTGCATAAGGCGGAGGTGAAGAAGATCTCTAGTTCGCCACCACCACAACGCATTTCTTCGTTTCATACTGCATCAAATGCGGAAGTAGTCGTATTTTTCAGAATGGACGTTTTCGAAATAAACACTGTGCTAAGTAAAAGTAAACTCGAAGTTGCTGCTGTAATCAAAGCAAAATGCATCCATTCGGAACAGCAGCATCTGAAGTTGCTCTTGGATCACCTTTTGTCCCCTTCGAATAACTCAATTGACGACGAGGAAGTGCTTGAGTGGTTATCGTGGCTCGTTGCTGGAGGGTCAACCCCGGAAGAATTCTCGTCCACGGTCCGTCTCTACGATAAGGCCACTACTTGCGGGTTGGTGTGGTCAGAGAATTTTGTCGCTTACCGATGTCGCACATGCGGCATTTCCCCCTGCATGTCACTCTGTACAGATTGCTTTCACCACGGAAATCACGATGGTCATGATTTCATCATTTTTCGAAGTGAAACTGGTGGGGCATGCGATTGTGGGGAGATCAACATTATAAAAGAATCCGGTTGTTGCTCCTTTCATGGACCACATGGATCTCATGCCCATCAAAGTCTATCCGCCTCACCAACGACACCACGGTCAAGATCGGACACTTCAACGTCGTCAAATAATGAACAATCCGCACCGGCAGATCTTTTATGTGTTGCCACCGGAATGATGCCTCGCTTGTTTAACAGATTAATCATAAGCATGCGAGACGAGCACCAGAGGCGGATAGATCAACCCTTAAAGCTCAGGCCTATCACAACTTGTAAGCACAACGTCGACAACAACAATGATCTGCATTCCAGCTTACTGACGCAGGGGCATAAATTCATAAAAATGCTGCAAGGATTTGCCGACATGGGTGTGGCAATGCGACAGGTTTTGATACGCAGTCTCACCAAGTCTCACGCCTACACCAGCCTTGTCCTTCCTCTTCAACCCCCAAACAACCGCACCCAAGATGGGATGGGACTACAATTTAATAACTTCCTGGAGGAGCTTGTGTACTGGACAGTGATCTTTGAGTTTCCAGAAGATTTAATCTGTTTACTTCTTAGCATGAGATCGGATTTTGGATACAAGGAGGACTTCACAAGAGCATTTATTCTGCAGTATTCTACAATCTCAGAGACAATACTACGATCAGGAGATCCCGAAAAATTGTGCAAACACGTTGCTGCCGTTTCCGTCCAACTATTTTCTATAGAGCAACTAGCTATCCAAATGGTGGAAACTATGAATCTTTTGCCCCTTCTGGTGAACACGCTGCATGAGATGATAAATCAAACCGTCTCAACCGTCCCACACAAGCACACCAAGATGAAAAAAATTATAGTAGATTGTGATCATGACATCATGAAAAACAACTACTACTGGCCCATAAAATCCGACCTGAAGGAATTGTTATCCCATCAACCTGTAGCTTCCAAATTCTTCCAAGATGAAAATTTAATTAAAACTTGGTTCCAATTTCTTTCTCATTTTCAAGGAATGAATCTAGCCAAATTTATTAAGAAAGGCATGCCACACGTAGAGCAAGAAACTGAAACACACATTGGAGCTTTTACCGCAGAGTTGGAAATCAGTGCTACTCCAATGTGGACTCTATTGTCCCATTTGAAGGACGCATCTACTGCAAACTTTACAAAAAGGATTGTGTACCATTGTTTACACAATTTGTTAATGTGGTCAGATTTTGGGTCAGTGAATCGTGGCGAAGTTTCCTTTCACCTTCCGCTTCATCGCAACCTGGCCATGTTCATTCGCCAAGGTTTGTTGTATCAAGGAATTCCTCTTGAGGAGCTGCTACCTTCCGCACAACAACAACAACTCGCTACAATTGCACAACAAATAGTTCGACTACAGTCAATATTTTACCAAATTCTTGGCCGATTGTGGTCCAGAAATGGGACCGAGATATTAAACCAGGCAGAGTCCTACGTCAATAGTTTATGTTGCAACTCGATGATCGACGCTGACATTTTCCTTCTACAAGCCATTGCTGGCAGTATTCCAAAAAACAAGTTTATATCCCTGATTTTAGACGAATTTCAAGTTTATAGCAATTTGGAACATTCTTCCATCGATCCTGAAGAGCAAAATATAATGATAGAAAGTTGTCTTCTATTCTGCGCTACATTAACATCATCCCGAATCAACCTTGGGATGTCTGATGAAAACTTGATGGCCGTGGAGATGTCAACGCTACTCTGTAAAGGTGACAAGTTACACAGTGAACTGATGGAACTGCTCCCTGAGAGATGTGGGTCGGATTCTCAACTCAAAAACTTTGAGAAAGTGTTAGCTCAAGTTGCAGATTTTCAAGCTCCTCACCATTTCCACCAAGGTAAATACGTCCCAAAAGCGACAGTTTGGGAGAATTTGTATGACCCTATTCACACACTGATGAGGTCCAGCAATCGATCAGAGTTTCAAGTCTCTCTCGATCGGTATCAGGAATTTGTAAAGAGGTCAAACTTGATCTCATCGACAGAAAATCTTTGGCCCCCATTTCGAATCAATCAGTCAATTCCACTGGACGATCCAGGACCCATCCCAGATCCCCAATCACTCCTGACGTCAAATCTTCTTCTGGAAGTGTTATTTGTAATTTTATTCAGAGCTGTGCATATGGGAAATGTGCCAAACTTCACAATTGCACTGTCTCTGTATTTAATAGAAATGGCCATTTCTTCTGTACAGAACAACAGCATGATGCTAATTACAGATGATGATGATGATGAGCAAGAACTCAATATAAATCAGACCCCTTCCAAATTGTCAATTTATCCAGGCACAGACTTTGTATCCAACCTGACAAAGAAAGTCAACTTGTCGGTTTGGTTGAACAAGACGTACATCAACAAGTCGGTTCCAGAGGAAAGCATCATTTCACTTCTTCTTCAACTTTACGTGCAACTCCAAGAAAACTCTGCAAATTACACAATGACGGCTGAAACTATTACCAGTAGTGGAGCAAACCGTATCGGCGATGGAGCATACTTTGTGGCAAATTTACTCAACAAACTTGCATCAGAATTCCCTTCAGTCCATTCCCTGCTTGTGTCGAAAACGGCGGTGCAGGACACAAGTGGGGAGCAGAGGGAGGAACGGGAGAGGGAGGAGCGGCGGAAGAGAGCCAAAGAGAGGAAACTCCAACTAATGACAGAACTCGCTATGAAACGTCAACAGTTTATGAAAATGAATGAAGATGCAAATTCATCATCAAGTGAACATTTCTCGTCGTCTTCTAGTTCACTTGGAGAAAATAACGGTGCTGCTGGAGAGTGCGAATTCGAATGTGTGATTTGTATGGAGAAGGGTGGAAGCAAGTTTGAAAATCCATACGGACTCATCACCTACTTGATGCCAACGTCAGTGCTGTCTCACAGAAAGTCACATGACCCCTACGGCCCAGTTGGAATATCAATAGAACCATTTGGGACTTATTGGTCCTCCAATGTCTACCAACTATTTGGGAAGCACTTTGACGAAGGCTCGATTCGATTATCCTTGCCACTTCATGGCGGAATTGGAGTTAGCATACAAAGTTGTGGTCACTACTTGCACACCGACTGCTTCAACTCGTACATGAACTCACTCAATAAGTCAAAGTCTTGCCCGAATCAGAGAGATAACGTTGTGCAGCTGAATCACAGAAAGTTCTTTTGTCCCCTTTGTCGCCAACTGGGAAACTCATTTTTGCCCATCATAAAAGATGCATTGGGATTAAGCTTGTCGTCGCCCGAATCTTCCGAAGAATCTGATGAAAATGAGCTGGTTCGCGTTCTCAGAAAACGGACGACCCTGGTCCTTTCACCAAAACAGAAACTGGGAGTAGAAAAGTTTTTGGATGATGTTCAAAAAATTGTGACTTTTACTAAAATATATGAAGTTGATTCTACCAGTAATAGCTGTTCAAATAATATTGCGTCTTCTTCACTGGTTACCGCAACCACGGCTCAAGCGCTGAGCCTTGTATTCCTAAACGCTTTGGAACTTGAGTCTCTAAAATGCAAAAATATTCCAAACTTGCACAGATCTTACATCCTTCCGCTGTACTCGGTGCTACGATACTCATACAAATCATTGCCTATGGGACACAGTAAAAGGATTTCTCAGGTTTGGGAAGCTATTGTTGCAAATACTGCTAGGCCAACAAGCCCATCAACTAGTATTGCAAAGGCACCACAGCGTGAGGTTCCATTGCTATTGAGGGACTTGAACGTGGTTCTGGTACACTTGATGCTACAGCTGCCTTATGGAACAGAGAAAAAGTACCTCAAGTTAATAACTCGAAGATTATTAATGCTGAAATTAGCCCAAATTCTGACCGGACTATGTGTTCACTTAGATCATGAAGATTTGATTTCATTAAAAAGTTCAATTATTCACCTCACAACAGCAGCACAGCCAATGATTCACATAATCATGGAATATCTTTCGAAATCGTCGTCTGCATCAATATCTCCATTTGAGATTGGGCAAGAAATGAACGAACTTTCTCCAAGTGTAATTTCTAGTCTTTTACGAAATCCGCAAGAGCTGGATAATTTTATAACAAATCGAATGAGACCTTTTGTGAAGAAAGTGCTGGACTGGGCTTCAATAGTGTCACGAAATCCCATCACATTTATGAATGAAGAATCACACGGACCATTTCATAATAATGATGATGATGATTTGCACACGTCGCTGGACTACTTTGGACTAATTGCACATACTCCATTTAACACAAGCTTGTCGGCGTGGTTAGGAGAACTACTGCCACACCGAGGTGTTAACAACAACCGGCTTTCTGACCTATTCATGACTCAGCTCATCTCCTGGGAAGAGCCTGCCTTAAAGGAAATTCCAACAGAATATGACAAGATATTTCAGAGCTATCGGAAACTCAATTGCAACAATTGTAACTCCATCCCTAGTGAGCCAGCCCTATGTCTCCTCTGTGGAACAATTGTCTGTCTGAATAGTTTCTGTTGTTTGGACAAACAGTCGAAAGTTTCCGAAGTAATTCAGCACACAAACGAGTGCGGGATGGGAAGTGCAGTTTTCCTCTGCATTCCTTCGTCTGCAATTTTGGTAGTTGTGGGAAAAGAAGCGTGTGTTTGGGGCTCCGTGTTCTTGGACAGTTTTGGTGAAGAAGATTTGGACTTGCGGAGAGGCCGACCGCTTTTCCTTTGCAAAGAACGGTTCCAATTTTTGCAATCACAGTGGAAAACTCATTCATTTCACAAATATGAACTAAAATGGTTTGCCCATGATAACATGTTGTAATTTACAGGGAATGGAGTAAATTAACAGTGAATGTAACTTTAGTATTCAACAAATGTTTAGTTTGCATACACTTATTTAAAGTGAGCAAATTAACCGTTTCAATTTTATAGTGAGAATGAAAGTTGATGATGTGAGCTTTCATTACAATTATACAATCATATAGTCTTCGTTTTATTGGAAATATATTTATCAATAAGGACAGGCATAAATTAAAACAGGCACGTTCACAGACAAAAGTGAAAGTAATAATTATTGTATATAACATATTTAATAAACGCTATTTATAACAATACAGATGGATTTCAGAAGCGATGTAACATACCGTCGTACGTGTAGAGCAAAGAAAAAAGCTAATCATTCCATTTACTTGCATTAATAATATTATATATTTGATGAAATATCTGCTAATAAAATTTACAATACATATTGCGAAACATTTTTTGATGTACTTAATCCGCATTATTAATGATTTAGACACGTGGAGTCAGTTTCACTAGATGTGCAAGAGTTGGGCGTCATTTATAGACCGATTTTATTCCTGTCAAATCTTTGAGAAAGTCACCCTTGAGAGATATGAAAGAGTCTATGCATTTGAAACACATTAAAAGGTAGTTCGTTTTATGCAAACTTTTACGCATTTTTTATATTTGATTTTGGAGATAAGTTCTTCATGCTTACTAAAGGAGAAAGTCATAAATGCAAACAATGGGACACAATACGATCACATGCAGGCAAAACTTTACTGAAAATACATATATGCCTAATTTAAGCAAGATGGTATGTAAAATTTTGTAAAAATTCATAACCGGGTATTTTCCATACGTAGCGAAAGACAAATTGACAGCCAATAAACCCAGCTCAATAAAAATGTACTGCTGATGAGCCAAAGATGTTAAATGTTTTGTGTTTACTATGAACTTTATTTTTTTATAATTTACAAATAAATAATAGTGAGACGAATATTTTTTGGGTATATTATTCCAAGTTGAGAGTAACATGAAAAGCACATTGTAACATTTTGTAATAAAACTAGATGCTGAAACACTATTTTTTCGTCTAATCTAAAGATGTAAAATAATCACGAGAATACTTAATTGTTTTTTAATACAACAAAAAAGCCACGGCAGGAACAACATTACTGCGAGATCTCGACTGCATTAAAGCAAAAATAACTTACTAAATCTAAGCCTTTAATTGATCACTACATGTACGAATTCCAGAATATCAATGAAAACAATCAATAATGATGAGCAGTATACGGTGGTTATTGGTTTATTAGTATTATTGCTGTTGTTTCGTCGTCATACTTGATTTCAGACTATTTATAGTGGGACCACATAGCGGAGGACTTTTTCAATGGTCAAAGTTTGTTCCAAATGAGCAAAACCATGGGACATCTAGGAGGATAATTCCGTCATTTCACGGGGATGGAGTGGCTGTGGAAGGTGTGTCTTGGAGGGGATGACCTTCTTTAGAGTAGATTGACTGGCGATTTCGGTTTGCCTGCCGATCCTTCCAAAGAGGAAGGCCAATCTCCATGCAGTACCAGATCAGAGTACCCATCCCTATAATCCCCAAAATTATGGCGATCAGGCCAAACGCACTCATCCCGAACCCGTCACCTCCTAAAATGAAACATGATGACGATGACACAAAATGGATATTGTTAATTTATAGTCTACGTGTAATTAATCTTACTGTTATAATATGAAGACTCTTGAAGTTTGTAATCCTCTTCCTCTCCGTCGGAAGTTGCTCCTCCACCCGAGTTGAATGCCGGATTGTCAAGTGCTAGATAGGAATAATTACATGCAGATCAAATTCAGAAAAATTTATAGATTTAAAATCACTAATACATAAACTACAAAAAGCTAGAAATAATAGAAAACTTACAGTTTGAGTGGAACCTGTGTGTTTTCTGTTGATTATGCTGATGCACCGCGTATCCTGCCACACCCACTGCGGCGGCACCCAAGGCCAACTTCTTGCCACTTATGCGACCTCCTCCTCCTCTGCTCCCTCCACCACCGTAAGCGTAACTTCGTCCTCCACCGCCGCGACCACCTCCGCTCCCTCCTCCCTTGGCTTCAGAGACCACGAGAATCAAGGCAAACACTGCAAACGAGAAAAGGAGTCTGAGTTTTACACTTCACGTAGTCCTCAACAAGCAATAATTGGAATTCGTCACTTGACGGTTTTGCGGATAATCAACCACAAAAATTGCATGATAACACAACTCCACCAAAGTGACAAAAAATTCTTATCGGTCAGAGCGTATTCAAGTCAAATAGAAATGCAATCTTAAAGCAAATTTGAACAGTTTGACTTGTCACATTTTGTTGGAAGTTGGTTGGACTGCTAGCAAATATTGCTGACTGAGGAACATCATGTGTATGCATAATATTCAGTCGGTGTGAAAACAAAAGTATGTATCATGAAGAATAATAAGCTTTTGATGATGATGCTGCAGTAATTTGATATTTTTTTCCATTCTCTGGCATTATGTAAGTATGCATGTCATGACTTAAATGTGTAAACTGATATTCACAGCTAAGATGGTCCTCCGTCCGTAGGCTACAAAAATGCATGGAGTCTTGGCTTTGGTTAGAAATAATAACGGATGGAGTGAATTCGATCCTTTCTTGCAAATCATTATGTTCAGCATACATACATAGATTCAAAGTACAGAATTCAAAGTACTGGATGTGTCCTGTCATACATTGAGGTCAAAAATTAAATAAATACTCTATGTACTTATTGGTATTATATTTGCAGTTGGTTGATCATAAGTTATTTGACGAGTGAGAGTGAGGTGACGCACAGAAATTGTTATTGATTTAACCATTCAAAGTTATAGACTTGAAAATGGAAACTATTTAAAGACGAAAATATTTACTTAAGATTTTCTCTCTCAATTCAAACGAGCTCTTTATAGTGCATCAGTCTGAGCTTTATTTGTTGTGGAAATAATTCTCAAATGTCAAATATGCTATTTAGAGGATATGCGATTCTTATCGCCTATGTCTGCATTTATACATACGTATGTATGCTGGAATCGTTCCTTTCCTTTATCTCAGCGGAAACTGAACCAACTAAAAGTAAAGTGGCGTCTTTGTCTTTACTAAAAAATAATGTCACAGTTGTTACTGTGATGATATATATACATACTTCTCGTGATGTAGCTTTAAATTAGCAAGAAATCAAGAAACGTTCCATAAATCTAGTATTTAGCTGTGCTTATCGTTTTGTCGTGTTAACTATGGGTTCATGTACATTATTCTAGGACTTGGATGTTGCCATATGCATACATAATAGCGAACATAGCAGAAACAATCAAGTTTTCAAGAATCTCACCTGCACAGAAGCAAGCCCAGAAAACCAGTGATAGTTTGTTTCTTGTTCTTGCCTTCTTCGTCATTGTTCCTCTTTCCTTTAGATTATTGGTCTACGCCTAGGTGCCGTCAGTCGGGAACCCGATCCAGTGAATTTTTATCAAACAACACTAAATTAATGACTAGCAGAATCCCTTGTCTGCAAGGTCTGCAATTTAAGTGTGACAACTATTTGTGATGTCAACAAACTATTTAAGAGACGATAAAATCTAAAACTATATTGATATATGTTAAGTATATTTAAAAAAGTTAAAAGCAAATAACCAGTTAATTTTGATATACGATATTAAGTTATCTCTTTTGCTATACGTTAAAACTGATACTATTTCAGCGTGTCAAAAATGCACCCACAAAAAAAATCACTTTTGCACTATATTATTGGCAGTGCACAGACGAGTGTGATTTTCGCATGAGCGAATCAAATGTTACTTGTAGCGTCCTTGAATCACTTTATTCCAGGCGAGACAGCGTACGGATGGGTGATGATGAATGATGGAGGTAATTTATCCAGCAGTGAATCTCAGCTCATTATGTCGTCGTAGTGCGACTTGTAATATACTTGCTGGAAGCTAATCTGTCTAGTGTCTTTTTACCAACAAGAGCCAAATTGTCAAAATAAATGTTTCATCTGTTCAATAAAAATGCACGCCAACTCCTAAGCTCTTAACCCTGTTATTTTATTATTATTCCTGCCGTGCGTAGGATGATGACGAAGAAGACCTGCATCTATATCACTCTTTTCTTATTCTGTATGCAACGAAGGAGATGCTTTTGCTATTAACTCTGTCAGAGGAAATAGATCTTCTAGTTCAGTCTTATTACTCCAAGGCGTTGGGAGTCGTAGTCTGCAGCCGAGGGGTAGTTTTTCACGCCTAGGTGCGTTTTTTACCTTGGGCAGATGCTTTCCTGCCGCACCAACAACGCTGGGATACGAAAATGAAAACGCACCATAACAGAACGAGCTGGCAACCCTCCTCCCTCCGAAAATAAGGAATGAAGAGAAAGGAATGTGCAGGGTTAGCTTTTCTCCACTATTTACCAGCGTAGTACACAAATACGAGGCCTAAGGGTTGAGTCAGACGAAGGGGTGAGTGTGAAGCATACGTACGTGTCTGAATGCATGCAACCAAGGAATATCGCGTGTGATGACATGCCCCCTTCCTTGATGGTCAATTGACGAAGGCTGTCGGTGTGTGACGAAGTCGTGCATAATGAAATGGAATTTATCAAGTGAAGTTTAGACCGTCTTTATTCGTCCAGCTATTTTACAGTGAGTAGTATTTAACATGTATCCAGCAGATCATTAGACCTACGGATATACAAAAAACTATACTTGTATGAGACAAATGCAGTTGTCTCATTTTATTTAAATCATCATTTAATAGAGCATTCTATTTTTAGGTATTATGCGATCCTTTGAAGTATTTTCCCTGAGAATACTGAATTATGTTTTAATTATTGTTAGTATGTTTATGCATCAAAGTAATTCATGTCTGTAAAGAGATGTCAACTTTTAGAGTAGCGTGTATCTACAATTACGGATGACAACAAATTAAATACTAACCGGTGCATCCGGACTGATTGGCAAGATAAATGCTGCAGTCAAAATTTAAGACAGGCAACATTAAATTATTCATTCATGTTGAACAACTAATTTGCTCATCACATTATTGTACATGTAAACGGCTACTCAACTTTTCAATTGTGATGTCACGTCGTAGAACCGGAAAACATCAGTTTACTTGGACATGAAAGGATCCATATGCGGGTATATAAGGGACAGATTAAGATTGAATATTGTTCATTCGTTTTCAAATTCATTATTAGTTCAGTTCATGACAATTTTTGAAAAACGTGTTTTGGTACCATGAATTTCCGAGGTTGTATTTTACTTGTAATCGCTTCTGTTGCATTGTTTGTGCAATCTGATGCTTGCATGCAAAAATTTAAAAGGGCTGGCGATATTGACACCTTTACAAATAATTGCTTCACGAAAGCTGGATTTGCTAGTGTTCCAACTCACGAAGACATGATGAAACCCGATTTTGACTTCAAGTGTGCAGCAAAATGTATAATGGGGGCCATTGATATCATCGACGACCAAGGAAAAATCGATAAAGACGTTTTGTCTGATTTTTTGGCCGAGAATGCTCCGGAACAGACTCTCTTGAAACTGACAGAAGTGTCGACGGCATGCGTAGATTCTTCAGGCAGTGACAAGATCAGTGGCACAAAACAAGGACAAGGAACCGAGGAATGTCAAGCCATTGGGAAATTTTATTCGTGCTTTATCGCCGCTTCGGATAAATTTTGTTGAGCTGACCATCTTCACTACTTCACATCTTCACTTCAAAGTGACCCACAACATGTACCCGACGACGCAAATTATGTATAAAGATTTTATCAACATGTTACTTGTTTATTCTCAACAGATCTGGCTTTCACTCGCACATAGTATGTAACATTTGCTGGTGTATAATTATATTTATGGCTAATTAAATGCACATCGTCAAATAAATATTGCAAGCTAAAAAAGAACGTAACGAGAATTAAATGTGTCTAGAAAGAGAAAAACAAGCAAGCAAAACAAACAATAAGTACCTAACCTGAGTTGGTTACAATAATAATTGATATTAAATACATAAAGGCTTAGGTATGCAATTCATCGGGTGTGAAAGTACTTAATTTAGGGAACGCTATTCAGTGTACAAAATGTACGGAATCAGGCTATGAGGTAACTCTGACCGATTTTTCTCTGTCCAATCTTCGGTAAAAGGTCCCAAACTGGAACACAGAGATTTTCGTGCGATTTCCATGAGAGACTTGGGGTTTTTCAATCGTTGTTGAATATCTTTTCTGAAGGAACTTTTGAGGCGCTGAAGTTGTGGATTAAGGCGATTCAGATCTTCCGTCGCACCACCGTCTATTAGCAGGTGAGCAAACTCAGAAAAACCTACAAAACGTTTGATGGATTCATAATATGGTATGTCTGGGAGAAAAGTAGCACATGGTAATCGAACCCATTAAATAAATAGTACCATTTGTTATACAGTGGCTCAATGGAGAAATTCCAAGTCGATCAACCGTATTGACGTTGGCATTGGCTTGAATAAGAATGCGAAGGGATTCGATGTCCGACATAAGGCAGGCAAGCTACAGGAATAACAACATGTTATTTGTTTTCCTCTGATCACTCGTAAATTTTAAGGAAGGATTAAAAAAATAAAATAGGAACATTTACATGCACTGTACTTTGCCCCAATTTATTGCACTTGTTCACATCACATCCACATTTGAGCAAAAGTTTGAGACATTTCCATTTCCTGTAATAAAACATAAAATCAATTTCGTAAGAATAATATAGAAATTGTAACTTGTATACTCGAGATTATTGCTGAGAATGACAATCTGTAGTTGTGTATTCCCTTGTCCTGTCATCAAGTCCAAACGAGATCCATGTTCCAGAAGCAGGCGTACTGTATCATACTCGAAATTTGAACTTAATAGGCCCCACATTAGTGGGGTGTATCCAAGAGAATCGAGATCATCAGGAAATGCTGTCAACATGTGTCAAATACTTAACCATATTTGTGATGAACGTAAATAAATACAAAATTCTTACCCCCATTGGCAAGTAATACTTGAATTACTTGCTTGCGGCCGTGTTCGCAAGCGTAGCTTAAAGCAGTTCGTCCCTTATCATCCTGCTTATTTATATCACATCCATATGAAATTAGACTGGAGACAGTGTCTATTGTGAAAGAGTCGTTTATATACTATTTGAAAATTAAATTTTTTGTATCATAATTTTCACTAACGTAATGCACCACGTTTGGCAGCAATATGCAAAGGAGTGACCAACTGATCATCCGCAGCATTTACATCTGCTCTATTTACAAGAAGTAAATCAACAATGGAGTCGTACCCCATTTCCACGGCCACATGTAAAGATGTGCATCCTTTTGAATCTCGCCGATTCACGGCCACCCCATTTCTTAAGAGAAGTTCAACTGTGTAGTTAAAAAAATCATCCATCATTATCATACGCTCAACTATGAATATTTTGTCGTGGGAATTGAAAGCGTTTCAATTGGATAGTGATTTGATAAAAGTTTACCGAG
>XLOC_018076 | selenoprotein L
GCAAATCTTTCTAAAGATTAGATATTGAAGACTGCATAAATAATAAATGAAGTTTATGTACTAGAATCAGTAAGTTGGCTGCCCTGTTCCTTTCACATCGATCCTCCCTGAACAGAAAAAACATAAAGGTTTTAAAAACACATAAATACTTCCTAAAAATCATATAATATTCAGCTATCAAATTTTTCATTTATTACAAATGCTTAACACAGATATGGATGACACGGATTTGATGACGTGCTTTTACTTGTTTCTTACCCTTGTGACATATCCGCTTGAACTGGCAAGGAGGGGACTGGTGGCCTTGTATGATACGCGATTGGGAAGACTAATTGGCAATGGAATAATGGATTTTGGGAATTTCCTCTGGGGTTGCATCAAATATTTTGCCAAATTCATAATTTGTTGGATCGTTTTCCGTCTGGTGATCTACCTTTTTGGATATTCCGACGCCAAGGAACTTTTGTCCTCGATTTTATTCATCTTGAAGTACTCTGTACAATTATTTGTTAACTGTCGCTGCTGGGCACTCGTACTTTTTATTTTTGTATGTTTTCAATTCAGACGCTGGGTGCAGGTTGTTTAAAATAATTAATAATTCTCCAACTCGTTTTACTTGTTTACTCGTTTTACCCAATTTATTTTATAATTATTTTTATAACTTATTTTATATTTTACGTATAATTTTTCTTGATAATAAGTTTCCATTTCTGGCATATAGTTCACATAGTTAACATACAAAAATCATGCCATCAACTCTGTTTCACAGTTTGGTTGTTGGCAATCATAAATGCAACAATGTAAACTATAACACGAAATATAAATACATTTAAGAAATAAAATGCTCCCTATTTTTATTCATATTATTTGCATAAGTTTTGTTTTAACTTCCGGTTTGCATTTTATCAGTGAAACTCTTAAGTGCTGGCCTATCTGCTGGAAATTGGCTCAAGTACTTCTTGACAAAGTTTCCATTCTGTTGTAGCAAAATATCCCCACCCATCTGCAGCGGATCATCCTTTATGTCCGGATAAGGAGTTATCAATTTCCTCCCTGTAAGCATCGCTCCAACGTAAAATGAATTTGTGCTGCGACTCCAACACTGAAATTGAAAGCATGAATTATAACATTATTACTACTAGAATATTTTGCATATGTAATTGAGAAATTTTGATAGTTTATACCTTTGCTAATGACCTATGCATTCCTAAAGCAAAGTAAAGTTTCCGGTCCTGGTCCAGATATATGTTAAATGGACAATTTGTATCATTTTTCCACCGTAAAGCTCCTTCCCTTTCACCGAACGAGACGATGATCACTTTACATCCCAATGCAGCCAC
>XLOC_000597 | Zinc finger protein 62
GGAATATTTAGAATTTCATTTCCTCACCTCATTCACTTTGATGGAGTGAGATCGTACATTTTCATAGTACTTTTTACATTAATAAGGTTCACTCTTGCTCGTTTCCTCAGGATTAAATAAATATTACGTAGTAGACAAGAAGCCTGAAAAGAATTCTTTATAAGAATGGATTTGGACCGCAATCATGACACACAGACTCCTCACCTGGCCGTCAGACTTCCGGAGATTGTGGCGAATATTGTCCCCTTCCTCCCAAAATCGGACCTCATCTCGTGCACTTTGATCAACTCGACGTGGGAACAAGAAGCCCGAATACCTCTCCTCGTCCTATCCCAGTTTCTCATCGACCCACAAAATATCACCCACCACCAAGAAATTTCTTCCGTCCGGGGAAACTCCGCGAGAAACGTTGGGGTCGTCGAATTCCGAAATTTGTCTCGGGGAGGCCCTTGTGGAAACTTTATTTCTGCCCATGGCCACAAAGTGAACCGATTGGTGACTCGGCTACCCCCGCCAGATGTCGAATGGCCGCAATTTTTCGAAACCTTGTCAAACTCATTCCCCAATCTGACCTCGGTCGCGTTTGTTTTCAACCGTCTGGATTACACCGATTCCCCTCCAAGCAGGACGATCTTTTCGAAGGTTAAGAACCTGGCAATCTGCAACTACAACCCCTCCGACTTCGAGGGAACTCAGCAAATACTGAGTACCCAATTGGCCCCTTTATTTCCAAACCTTGTGGCCCTCTGGTGTCAAAGAATTTGTCCATCTGTGGTGAGATCCTTCCTAAAGTTCGCCCCCACTCTGACCATCTTGACTTTGATCAATATCCCGTTAATTGATCCAATCCAAGAAAACACGGTAAACCTGACCCGGCTAGAAATCGGGCTTGACTCCAACCCCAACCGCTTCGCACAAAGTGTAACCGCCATGCTCAAAATTTCATCCGGAACGCTGGAAAATCTGAGACTAAGCCGGGTACCAAATATTGAACCCTTCGTGGTACAAAATTGCATACAATTCATCATACTGTTCCCAATCTTACCGAGATTACGGGTTTTTGAACTTGTCCACAATGACTTCGCGACACGGCTTGGGGATAATACAAATTCGCAGGTAACACCCGCTATAAACCTGCAATTTGTAAGGGGTAGTGCCGAAACGAAGTTACCTTATGCCGAGCAGTTCCCCGTTCTGGAAACATTACGGGTTTTGAAGGGCGCCTCTTCTCGAAATGATAAATTGACTGATCAAGACTTTTTTGAGGCGAGCATGGGGTTTTTGTACAATTCGTTCCTCCATTCGACTAACACGAAGTGTTTAACTTTGAAAAATTTGGTCATTCCGTTCCAAGAGGAGTGTGGGGAGAAGTTTAAGTTTTTCGACATTTTCCACATTTTCGACAGCAGAAAGAGCTTCGGTGGTTTTGAGTGGAAGGATACTACCGCAGACGTTTTGGAACGAGTCATCGATGTGTTTCCAAATTTGATACAATTGGAGAAGAAGGATAAGCCGGGTAGTAAAAGTAAAGGAAGGGGCCAAGGATTTGTGGGAAAATGCTTGGCTTCAATTTTTGGTCTATTTAGAATGATCACAAGCTTTTTCCCAAATTTGACACATATGGAGTGAAGTTGGGCGTGGTGAAAGTGAAGGAGGAATTCGATGCAGATTAAGGAAGAAGATTTTAATATTTGATGATATCTGATTAATTTTAATTGCTAGGTTATTGTTGTTCCTGTTTTGTTCATGGCTTTCTCGAAAACACAGTAGAATAATTTTTGTGTTAAATAAGTATAAGGTCAAAATGCTTCAATATTAGAATATATGCATATATAGTTTAACATTGTTTTGTTACAAATAAGAAAGGATTTTCAAAGGAAGCAAAATATTTGTACGTTATTTATTTTATTTCCAAATTTGTCACTTATTTGTTCGTATTTTAGAAGGCTGGCTATTATCATAAAATTATATTTTGATGAAAGTAGACGCACAAAATAAACTATATTACTTTGAAAAAGTGAAACCCTTTGTTCAATAATTCGGTAAAAACTATAACATATTTACGTTATAAATTATGTATGTAAAACTCTGATTAAGCGTCAGTATCACTATCTTCCGTCCCAGACCTTCTCTCGCCACCGGCGTCCTCGCCTCCATGAACTTTCACCTTATGTAACTCAAACCTCCTCGACGTGATGAAGCCCATTGAGCATTCGTCACAATTAAAATTCTTCTTCTTATCTCCGGACGATTTGTCGCTTGCTCGTCGTTTTGCTTGCAATTTTTTCCTCGCTTCGTCGTCATCCCCGCAAATCGTGGTTGAGTGAAGTCTGAGATTGCGTGGTTCTCGAAATCGTTTTCCACACTTTGAACAAAGATGTGGTTTGGATTCTTCATGCGAAAATTTGTGAGCGGCCAATATTGTTTTCTTTGAAAATTGCTTTGAACATATTTCGCAAGGAAACGTTTCATGGGTTTGATGATGGTGGGACAATTGGAGGAATTGGTTTCGAAACACGGCGTCACAAAAGAGGCAGGGACATTGAGAAGCTTCCGTCTATAAAAATGTAAATAATTCGTTCCGATTAGTCCCGATTTGGCTCAAATTTCAAAATAAATCCACTCACAATTTTTTCCGAAGTGCATCCTTCCAAATGTTGAATCCACTCGGCTTCAGTCTCAAATTCCAGGGCAGAATCACAATCGTACGGACATTTACTTTTATCCTGAAAGTGGACGAGTTCAATGTGTTGTATACTGCTCTTGCCTACACTTTTTAAGCAAATGGTGCACTTTTGAGATTTTCTGGGTAATTTGGTAGACTGTACTTCACCATTTTTCATGTTATGAACGTATTTTCTGTGACCGCTTAACCCCCCGTGAGTAGTACACGTGTTTTGACAAAGGTCACATTTGTAGCGTTTCCCTTTATGGACGGAGCTAACGTGCTTACACCGTGAATCTTGGCGAGCGAACCGTTTGTCGCAGAACTTGCATGAGTAAACTTTAGCCTCTGGAGGAATATAACTGCAAGAAGTACATCAAGTTTTGACAATTTATTGCTACGAAAATGCGTACATATGTATTTAGCATTAATTATTACCGGTTGGTTAACTTCGGCGGCTCAGCATGCTTCTTTTGATGGGCCGTCAGCTCATCCAAATCACGACAACGAGTCCCACACATTTCACAAACGAAGGCTTTATTGATATGCACAGAGGCAAGATGTGCGCGGAGCTGGAAGTTTGCAGCGTATTTCTTGTCGCACAGGGTGCACGCGAAGTCCCTAGGTTACATAATCATGTTGAAAAATTAAAAATTCAAGTGAAAATGCAATGGTGTGAACTTCACACTGTGAAGTGTAACACGTCGAT
>XLOC_000049 | zinc finger protein OZF-like
GACAAACTCGGCACGTGCACTTCTTTTTTTGTGATGAAACCCTAATTAAATTTTAATCCTCTATTTGCGACAATTCACTATTTTACTATTTTAGTTATTTTTTAAGACTATACGAGACTTTTCTGTTGGTGGGATAAGCGCAGATAAGCCACCACCGTCCGAAGGAGACAGCCCCCCGTCAAACGCAATATTTAAACGGAGGAAGGTGTAATAAGAAATTAAATCAACTATCTCTTTAGAAATAGAGAAAGGGATCCCTTTTTACTTTAACTTCGAGGCGTTGCCCTTGGACAGATTGGAGGTCAACCAGAACTTGCTCAAAAGACAGAAAGCACTCATCCCCACAACGGACGACGACGGGGTCAGATTTCAAGAGTTTCCCCAGAACCCACGCGTCACGTCAAAATTTGAAGATGGAAACTTTCATGGCAAATGGATTGAGGCACGCCAGCGGTGGGACTCCCGAGACGTTGCACTTGGACGGGATGCCAGAGGTCGCTGATACGCCCCAGAACGGCCTCGTCCCCTCAACAGACACCGGAGAAGAAAGTCTTCAAGAAGCCGGACTTCTTCCTCCTCCTCCTCACCCCGTCCAACCACGTGCCGATAACCAAGCCAAGTCGCCTTTAGCCAGCAGCAGGTCATCAAAAAAAGCCAAGAAATTACCACAGAAACTTCGCAGAAAACGTGGTCGTCGCGCCGTGAAGAAGAAGGAAATCTTCCCCTGCATAATCTGCCTTTGTCCCTTCACCAACAAGTCTAGCGCGTACCTCCACGAACGCACCCACCTCTCCCACGACGAGCGGATGCGGGGGCCAATTTTCCATGCTAACTGTCCCCACTGCAAAAAACTCTTCCTCCGTCGTCGCGACTTTGAGCGGCATCTTTTCACCCACATGAGTGGAGTGGAACGCGCCGTGGTGCAGCAGGGATGGCGACACGCCTGCTACTTCTGCAACAAACTATTCCAAAGTCCATCCCACCTCGGTCGTCACATTGTCGTCCACACGGGGGAAAAGCTGTGCGAGAGTTGTACCGATTGTGGAAAAATGTTCGCCTCCAAACAAAGCTTGACCCGCCATCGTGCTTTCGCCCATCTCAGCAAAGAGGAGAAAATTGCACTCTCAGAACGGCCTGGGACTCGAGTGTGTCTCTTCTGTGGGAAGAAATTCCTTGATAACCATCGTTATCAAGAGCACCTCGTCTCCCACACGGAGGAGAAACCCTTCCCCTGCGACCAATGTGGACAGCGGTTCGCTCGTAATTATGGCTTGAAGGTGCACAAGCGCCTTCACTCCGCGGATCCGCGACCCTTCCAGTGCCCCGAGTGCGACCGGGCGTTCACTCAAGAGGGAAATCTGCTCCTGCATGTGAAGACAGTTCACGGGAAGGTGAAGGACGTCGTCGCGTGTCCCCAATGCGCCAAGAAGTTCGGGAGGAAATGTGACATGGTGACACATTTGAGAAGCGTTCATCTCCAAATTCGGCACCCCTGCCCTCACTGTGGTCACTCGTTCACGCAGAAAAGCAGTCTTAGAACGCATCTAAAGAAAGTTCATGGCTTGGAATGAAGTTCTTCAGCTGATCAGCTGACCCCTCGACTTAATATGTTTCCCAAACTTTATGCATTTTTATATTTCCTAATTTCGCATGACGACATGTGTAATGTTATTTTTTATTCTCATAGGGCTGATGTAATTATTCTCATAAACGGATACATTTGAGGAAGGTTTATCCTTTAGAATAAAGTCCTCCTCCTCCTAAACAGCGTCCCATCAAGTGTCCTTGTCTATAGTTTATACTTTATATTTCTCTGATTTCACCTTTGTCAAAAGATAATTATTCTTGTACGACTGGTAAAAATTGCATAATAGAATTATTAACAAGCCAACTATGGAGGCGCAAACCATGTTCAGCG
>XLOC_007805 | copine-8-like
AGATTATCGGATCATGATCATGATATATGGGGAAATAATCGATAAAAAACATGGGTTGGATTGCATGACAAATCTTGGTTTGATGCTCTGGACTCTCATAAGGGGTCCCGTTGTACATACGCGTATTTGTAGTGGATCCAGCCAACGTCATTCGCGGTGTATGGTGTGCTATCACATGGAATCCACTCGTTCTACTTGTTGAGTGAAAGCTGAGTCACAGATGATTAAGAAGAATAAACAAGCTGCACATTATTATTACGATTTGGCCCCTCGTCCTTTTTTTCTGTGCTTTTTTCCTCCTATTTACGACGTCATTGGATGGAGTAGAGTGAAAATAATATGTGCTCAGCTATTTGGAAATGAAACGTGTCATTATTATTGGCCTTTTCTGAGGAAAGACATCATCTTGTTGGAATTTGGGAGGACATTTGTTCGAAAATGCAGGCGACCAGTACCTTTTCTCCAGGGACGTCGGTCGCCCCCACGTCCACGATTGAAATAGCTATTTCATGCAGGAATTTGATGGACAAGGACATTTTGTCAAAGAGCGATCCAATGTGTGTGATATTTCATCAACCGCTAGGAAGCACTCATTGGGTGGAGTTGATGAGGACGGAGACAATCCAAAACAATTTGTGTCCTGATTTCTTCCAGAAGGTGACGATCGAGTATCGTTTTGAGGAGCAGCAGATATTGAAATTCGAAGTGTATGATATAGACAGCCCGAGCCCCAATTTGTCGGAGCATGATTTTCTGGGATTTGCGGAAACCACGGTGGCGTCTATCGTATCATCTGGATCAATGGGATTGTCCCTTCCACTCTTGACCAATGTGCAAGGTCTTCGAAAGGCACAAGGGACTATTATTCTCATTGCTGAGGAATTGTCATCGTTAAAGGATGAGGTCACCTTAAAGTTTGGAGGAAACTCACTTGGTGAATTTTCATGCTGCATATTCCCACCCAACGTTTTCTTTACAATCTCCAAAGTTAATGAGGCATCCAAGTATGTTTTGGTACATCGAAGTGAACCAGTTGTCGGGCCGGACCCTACGTGGAAACAGATCACAATCAGCGTGCGTAGCTTATGCAATGGTGACCGGGATCGTGGACTGAAGATTGAATGTTTTCAAGAAAAGTACAATGGTGCTCATAAATTGTTGGGTTCTTACGTCTCCAATCTTAATCATTTGATAAGTCTTGGTTCAGGAGGAGGGATCAAACTTCAACGTGATTCAAAGGAAACCAACAGCACATTCCTTGTCTTAGGCTGTCACGTGTCGCAACTTTTCACGTTTGTGGATTACATCCAAAACGGTACAAAGATTCATTGCTGCTTTGCCATCGATTTCACATCTTCCAACGGAGACGCAAGCGACCCCACATCCCTTCATCATTTCTCAGACGGTATTACTCAACCTAACCCATATGAACAAGCTATGCAGAGTGTCGGAGATATTATTCAAGATTATGATAATACCAAAATGTTTCCTGTCTTGGGTTTCGGGGCAAGAGTACCCCCAAACGGCACCGTATCACATAATTTCAAAATAACTTTGAATGAATCTCCATACTGCTATGGGATTGCAGGTGTTCTTGAAGCTTACAGGAATTGTATCAGACTGATTCAGATGTACGGTCCAACCAACTTCAGCCCAGTGATTAATCATATTGCACGAATGGCAGCTAATTCTCGTGGGGGAGACGACTACTATGTATTACTCATTGTCACGGATGGTATTATTACTGATATGCCAAATACGAAAGAGGCCATTGTAAATGCATCTACGCTTCCCCTCTCCATCATCATTGTTGGAGTTGGTGGTGCCGATTTTGAAGCTATGGAAGAGCTTGACGGAGACGCCGTTCGCCTCTCGTCCAACGGCCGCTTTGCTGAACGAGACATTGTGCAATTTGTTCCGTATCGAGACGCATACACCTGGATGAATTCAACCGTGGGGCCAGGAACTAGCTCGGCTCCTTTCTACAACGGTTTGTCAAACCCATACGATCAAGGATCCTGGAATCAACAACACAGCACGACTCATAGATTGGCCCAAATCAAATTGGCACAGGAGGTGTTACAAGAAATACCGGATCAACTAACTGGCTATATGAGAAGCAAGGGGATTCGACCTAAAGCAAAAACGGCTTAAGCCATTATGAATTAAGTCTGTTGAAAACTAGTCTGAAGTAGTCTGAAATCACACCAAATTCGTATTATCGAATAAGCAGCACGGCACATTGTGTACTTTACGAGTTACCCGCAGTACCTTATTTATGGACTTCAAATTAGCTTCAATTTAGCTTCCTGGCCTACCGTGCTTTGATAAAACTATGAATTACCAATGCTTCCTGCACAAATTAATTACAAACATTTCCATTTTTAAGCAAAATTATTCTTCCAAAAACGGAAATTCCCACAAAATATTATCACTTGACACTTGCCTGTTCTTAAACTTTGATGTAGAGCCATTTGAGCTTAAGAAGAAACTTTACATTTATTTCCGTATGGGCCAAATTATTTAACTCAATATAGGGTTAACACAACGTATTAGGTTTTTGGCTCAACATTTCCACATTTCCACTATTTTACCACAAATTATATATGTACATACTACTCAATGTTTATGAATATAACCCAAGGTACAACTTAAACAATTAGTTAAAGGTAATTTATAATCATTATCATTAATTCTTCCAAATGACCAAAAATCAAAAATAAACCACAATTCCTAAAAAACCCTTGAAATATGATGTGCTTTCCATTGCTCAAGAAAATGAGAATGCAATATTTGTGTTATTCGATTTTATTGGAGACATTTTTATTATTATGATATGAGAAGACACACCTCTTTCTCTCTCGTTCTCTGTAAGTACTTGACTGTGTTATTACATATACGTTCCTCTATCAACTATGCACTAATTGTTGTAAGTTTAATTAATTACTTAATCATAATTACTCAATTATAGGATAGGATAAAAATATTTTGCAATTTCTTCATTATTGAAATGCATCTTTGATATTTTGAAATTGTCTTATTGCCAAATCCACGGGAAGATCGAAATTTATGGATGAGAGTTTATCAAGTGATCTGAGCGCATCTTCAAAACCTGTTTGTAATTAATCAACTTTTTAATGTTATTTAACAATTGTTTAATTGACCTATATGTTTGTACTTTATTGACAATTAGTTAATGGTACGTTAGGCACATACCCATTTTGTTGACGTAGCTCCATGGCTGATAATACTGCTCCATTATTTCTTGCGTTCTTACAATTAGACGAATCCAGATTACAAGTTTCTTGCAGCTACAAAAAAAATTATGATTGTTATTTTTGTATACGTACATTTTAATTGTATTTACGTTATTATCAACTTACTTTAACGCTGCACAAATAAAAGCCTTGAAATGAGACTCTGGACTCCTTTTGTAACGACTATGGCTGGATATAATGTTATCGATGGTACTCAGGAGAAGCTGTAAGTAGGCAAAATAAATTTCTTCATCCACGCATTCCATCATATTTACATACTTATAATTTATTCTATTAACCTGTTTATTTGTGATTGCTGTCGACCCAACTATTTCTAATGCGAAACTTTGTGATAATTTCCTGGCCGCGGTGGCATTATACTTTTCCCCGTTTTTAATCGAATAATACTTTAGAATTAAATCCCACGCGGTAAGAAACCCACTCCCTGCTGAACTTCGGGACGAAAAACAGTTTGCTAGGGACAAAAGACCCTGACTCTGGCCCACGTGCATGAGCCCATGCTCCAGCAGATTTCCAAGAGCGGTCGCCAAGTCTTTGCGAACTGCTGAGGTCAGGACTTGATTACAGATGACGGACACGACAGTGGACGTTTCTTCACAGTCGGACGTGTAGTCGCTGTCTGCAGGGAGATCGGACTGCAGAGCCAAATTGTAGACTCGGGCCACTGCCATTTCAAGTGCGGCTCGAAGGTCTCTGAGTAAATAATCAGGGCAAGAAGATGAAATCAGGACTACAAAGATATATCCAAAGCTAAAAATTACCCCCAATGATTGCCTTTTGGACTCTTTTTCAAGGAATTCATATCAAATTGATTACTAGAACAGCCAAACTGAGCTACGGCAAACATTTGGATGAGTGTCAACGCTTTCTTCATCATTTGTACTGTTTTTGTCCGAATCTGTGTAGAAAGCATGTAAGAACAAAGAACTCTATAAATAAATCCATCACAATTATGCTCGTATGCGTGTTTTCACCTCTTCTTCATCTTCATCCCTGTAGTGAGTACACTTTGGTTTTGAATTTGAATTACTCTCCCCACTTTCACTACCACTGCCACTTTTGGAGGATTTGGGACAGTCGCAGGTACAGGTCGCTTCGCCGTGCAAATACTGAATGAAACGTTCTAGGTCAGAGATTTGGGTTTTAAGTTGATCTACCAATTGCTCCTTCATTTTTATAGGGCCGACAAGCTATACAAAGATAAAGTGAGATACGGCTTAACATGTGATATAACAATATCTGAACCTCACCTCATCGATAGCTTGATCAACGTGTGATCTTAAGTCGTCCCCACTGACGCGTCCTAACTCGTCTACGTTGAAGTTTAATTTTTCTCGGAGTTGATCTAGACATGAGGCGAGGAAATGTAACGCTTTTTATGCAAGAACAATTCCAATCGATGAAAAAAACACAATTGTTCTCACCAACAACAATTTTATGATGTTCTAAAAGGACGCTTTGTGGAAGACCAGCATCTCCAGTTTCATACGCATATGATTCTAATTCCTCTAATTGAGTTTTTAATTGTCCAATTAAGTCCTTCTGTTGCTCTTTTTGAAGTTCGATTTTCCCCTTGATATCATCCGGGTGGCAGGATAGATTCATCGTTCCAATGTTCACGGTCGACACGGCGGAGGGGATTCCGCGGAAGGTAAATTCCTCCAGGTCACGAAGCAAGTGCTCTTTCTCCTTTACGGGGGCGGACACAATTTGCTGAATTCGGAATTGAACCTGGACAAGGAAATAAAATTTTGAAAGATGCATATACAGCGCAACTTTAAGGTGAGAATGCCATCCAAATACTTACCTGAGCAAAATGTGTCGTAAGTGCTAACAAAGCGGACGTGAGCTGCTCATGATTTTCCTTCATTTTTCTAATTTCGATCGGATCTGTCAAGTCGTCCTCGCCACTGCTGAATGCAAGGTTTAATTTCAGAAAACATTTATATTTTTTGCAAAACACAATTCAAGCAAAAAATTCGCAGTCACTCACCCAAACTTGGTTGGAGAGCTATTGTCGTACTTGTAGTCGTCATACCTCTCAATGTCAGAGTCATTAGCACCCAAGGGGGCCCATCGTTCTGGTCGAGATTTCGTGCCTTCCCAATCGTTCCATTCTTCCTCCTCCTCCAAATCTCCGTCTTCTTCCGTTGAAATTGCAAGACTTTCCAAATGCAGGGAGGAAGATGATACGACTTTTTCTCCTGGTTCTGAAGTCATGATTTGAGTCGGGTCTCTCTACCAGACAGATCTAGACAGATCTCTCTGCTCAGACTTAATTTTTTGAGCCTTGCTCGCTTACTATACCAGTCTCAAAACTATATTAAAAAACTATACTGGCCAGAACAACCCTCATGAAAACGGTCGTGGGTCCCACTGCGTAGACCAACTTTCTAGCCTATTATCGATTCCGTATTAATTCAAAGCTAGAGATTAATTATAGCGATCCAACTTCCCCCACTCGAAGGGGTCGACTATTTTCAAAACAGGAAGAGAGAAAGCACTGCTGGTAGTGAAACGAGAAGGGTTTAACGAGATGTTCTCCACACGGATGACGGATCACAAATATTGCCAGTTGGACTGAAACCAAGAATAACTTTCACCACTGCCATCACGCACATCTTCTTTCACCACCACGAGAAGAGAGACCATGACCAGAATAATGTTGCAATACTTGCTGGAGAGGAAAAATAGAGCATCACCATGTCATTCCTGAGCTGATGACGTGCTCTGGAGGAAGAAAAGTGTGTGGGAGTTCCAGAGTCGACCAGATGTACGTAAACCTTGCAGCCAATCCCAATCTTTATTTGGAACTATGCTGGTCTGCTAAAACCGTCGTTC
>XLOC_002359 | Proton-coupled folate transporter
ATTTCATTCAGATTCGTGCACATGCCCATCAAATTCTGCACACTAACTAAACTATTAACTACTTTAAACTTTAAAACCAGGGAACATGCTACCAATTTTTTCATTCGAGTCGAGGATGCTGGATTGTCAGCATGCATTCGTTCAATAAAGACATTAAACCATTGTATTTTTTTTGTTTGTTTTTAATTTTTATTTGACATAACATAACGCACCGTGTAGCTGCGGATAAAACAAATATTTAGACTAATTACACTTCTAGGTGAAAAGAAATACGTGATTCACTGTGTAAATAAAAATATCGCTCTGCTCTTCCCAAGATTACAAACTTTTAGACATCTCCTCAGTCAGACTTCCTTCAATGCAAGGCAAGGCAAACGGGTTTTAGAAAACTAATAACAAGAAGTTTCTTGACATTAAATAAAATCAACTGTTTCCCGTCTGCTTGGATAAAAAATGGAATAAATTACTTTACAACTTTTCAATGGGATCAGTTATACGGCAGACATGTGACTCTAACATTCAGATAACACTTTGCCTTATCTAGTCAAAATTTGCAGGTGTGTCGTGAAAGTGAGAAACAGTTGAATTACAAATTTTTACAGTAACTTATTAAATAAAATATGGACCACCAAGGAAAATCGCAATCTTTGCAATCTCTGGAGAAAGTCGAGGACAAGAAATCTTTCCAGGAAAAGGTTGCAGAATGTGGAAGATTAATGATCCAGGCGTCCGTCGAGCCAGCATCGTTGCTCTTGATGACATCAGTCCTCATGTCATATCTCACCTTCCAGAACGTCATGGTGGAAAATATCTGCAGAGTTAGACTCAAACTGGACCATGACGTCTGCAAAGAAATCATAAAGGCAAATGAAACCTACAAAAATGATACCGAACAGATCAACACAATTCTCGCCGAGACGAAGATCTACCGCAGTATTTTAGACCATTCCTTTCCCGTGATCTACGTAATTTTTATGGGGCCATGGAGTGACCACTATGGACGGAAATTGTCACTAATCATCCCATTCGTGGGGTACATCGTGCAGTCAATAGCCTACCTAATCTGCGCCCAATTCTTCATCGATTCTGCAGACCCTTTCACCATGAACATTTTAACTTCCCTGCCAAGAAGTGTTACTGGGGGCGAACCTGCCTACGCCATGGCCGCCTATGCGTATATCAGCGACATTACGACGCATAAAAGTCGAACGATTCGAAGCGGTCTGCTCAGTGCCGCCTACACCATCGGAGTCCCTTGCGGCTTCTCTCTGGGAGGACTTCTGGCCGACGAGAATGTCTCCAACACCGCCAGTTTCGCCATCTCGATCGCATTCGTCACCACGGGACTGCTGATCCTTCTCTTCAGGGCTGACAATTTGACAAAGGCTGACCGGTTAGCGCTGGAGAGGGTGGAGAAAGGTGATCGGGATGACGACACCGGTGGAAAAAACGCGGAGGAGGAAGACATCTTGGGGCCGAATCCTACGTGGAGAGATGTACTGAATCCGAAAAACACTTTATTCAAGGTGGTCTCACTACCATTTCGAAAACGCGAGAATTCTGGAAGGATAAAATTTATCCTCTTGCTGGTCGCCTTCCTTTGCGCGGCAGCTCCGATTCATGGCGAGTTTGGCGTTATTTTCATGTACGTGTCGAGCAAGCTGAGCTGGGATGCGAGCAGATATGGGTACTTTTCCAGTGTGAACACGCTCATCGGCGTGGCAGGTGTCGTTTTGTCCATGGGACTATTTTCTAAATGGATGAAGTTGTCGGATCCCTTGGTCGGCTTTATTGCAGGCATTAGTCAAATGGCTGGGAGTCTTGTGTACGCTTTTATCTGCACTGGCTGTGGATACATGATTTATCTTGCTTCCACAATCGATATGATGAATGGAACAATGATCGTCATTTCGAGAAGCATGTTGTCAAAAATTGTCGATGACAATGAAATTGGAAAACTCTTCTCGCTAATTGCAATACTAGAGACGCTTACACCACTCGCAATGGACCCCACGTATTCCAAGTTGTTCCATTTCACGCTGAAAAACGGGTATTTTCTGGGGGCGTTCTTCCTCCTCTCGGCGGCACTGACCGTTCCGCCGCAAATTATATACTTGTGGTTCATTATTAAAAATCGCACCTCTAAAAAGAATCCAATCGAGGAAAATTGTGACCAGCCCTCATTGCCACCCAACGTGCAAACTTCGAGTGGTGCGGAACCGACCAAGAAAAAAAATGGAATTATTTCTGACGGTGGTCACACCAATCTTGGATTCCACACTGATTAATAACTTGCTAGTATCAATCAACTATCTGGCCAAATTAAGTATGCATGCAAAATTTTAGCAAAACTGCCATCATTTTTTTCTAATGAACTATTTTTACACGTCGACATTTTACTAGTTGCTAAATAGAAGATATTGTGATATTTCAACCTATTTTATACTGATCTGATCAATTTTGGAGAATAATTGTGCTCCAAAAAAACGAAAACATAATGGACTGATAACAATCATTATTCGTACATGAGTACTTTAAACCTTGTTTTTATTTAATAATTAACGTTATTTTAACACAACCAACAAACAATTAACTAATATACCTCATCCTGACTGACACGAAATTTTGTCGGTTGTCGAGAATTTTAGATTAGAAGACGAAAAGTAATGAATTATCAACTATGAAAGTGATGGAAATAAATACGTTTCATACTTATCATGAACTTGCCCAT
>XLOC_002352 | putative hydroxypyruvate isomerase
GTAACTTGTACATAAGACGATTTGTATATAATATGGACATAATATATCTATGTATATATCAGACTACATAATCTTAGTTTTCGGGTTTCACTATTTTTCCATGTGGAAAGAACAACCTTTCCCTGCACAAATAATAAAACAATCTGATCATCTAAATCTGATAATTTGAATTTTGATAACTTGATAAATCTCCATCCGCTAGAAATGCGTTCCCTAAAATTCTGTGCAAATCTAAACTTTCTATTTAAAGAGGTTGATGGAATCCTGAATCGTTACGATGCCGCAAAATCGGCTGGATTCACCGCTGTTGAAATCGGATTTCCGTATGAAATTCCTATCTCAGAGATACAAAGAAAAAAGGAAGAAACCGGGTTGGAACAGATTTTGATAAACGCTTATCCAGGCGACTTATCTAGTGGAGATTTTGGATTGGCTGGTGTTCCCGGGCGTGAAACCGATTTTAACAACGCCGTCAAACTTACTCTTGAATATGCGGATGCTTTGCAATGCAAAAAGGTACACTTTATGACTGGCAAACTCGACCCTGGCAGCGAAAACAGTCCCGTTGTATTGAAAACCCTGGAGAAAAACTTAACCAGCATTCTTCCAGACTTGCAACAGCGAGGAATTATTGGATTGATCGAACCAATCAATAATTTGACTATACCTGGTTATCTACTCAGCGATTTTGATGCAGCATTATCCGTGGTGAAAGCAGTCAACAGTCCAAACCTTCAGCTGCAAGTTGACATCTTTCATTTGCAACATATTCATGGAAATGTGACCCACAGATTGCAACAGTTACTCCCATTTACTGGTCACATCCAAATAGCACAAGTTCCCTTCAGAAACGAGCCGCATCTCGCTGGAGAGCTAAACTATTCCTACATCTTTGATGTGCTAGAGAAAGCAAAATACACAAACTGGATCGGTCTCGAGTACAACTCTGACCCTGTCTTTCAGGCTGGAGGACAAGGAACCACGATTCAAGGCTTGTCTGAATGGACGACCAAGTTGAATTGTAACATAGGGTAAAATTTCTTGTTCTTGAAGATAGAGATGATATCTGTATTTAATTTTTAACAAGTCAAAATCATTGATTTCAACTTTTAACGTCAAAGACTGACAATTTTCTGAATTTGTCGTGAAAAATGCTAATCTTACTTTCAGTCTGAATCTATCCTATCAGTCAGACAATCGATGAATTTTAAAATTTCGTTGTGAAAAATTACACATTTCTCAGAATTCTTGTCCCAAATAAATCATATTGAATTTTGGTTTAACCCTCAAATTCGCACTTTTAGTACACAAAAAAAGAGAACAAATAAACACAAACTTTACAAGTTTTCAGACTGGAAGGCCAAGGCTGCATTAGATAAGAATATTTTCCTTGATCCCATCCTCCTCATCTTTGTTGTATCAGTCTCGAGCAATGTTTTATCCAAAAATATGCTAAATTAAAGGTAAATACATTCGCCTCGTTTTTTCCCATCTCGTACAATAATTGAAGTGTTTTTTTTTATTAATATGTAAAAATTAAGCCATTAAAT
>XLOC_002976 | Venom carboxylesterase-6
CGAAATTGTTGGGATTGCCCATCCCTGTAAGCATATCCTTCCGTGTAGTGAAAATAACGTGGTATATTTTGCGTTAACTTTAACAGCAATGCAGTAATTATATTGCGATTTAGATCATCGTATGCATTTAACCAAAGCCTAACTGAATAGTAAGAGATGATGCTAACAATATTCATAGGGTAATATTTGGGTCAAAATTTTACCCTCTTCAGAGAATTTCCTTCCCCAAAAAACAGACACACTTTTCCGTGTGTACTATCGTATTCCTGTTTTATAAAAAAAGAAACATTTCTGTCATAAACCATTTTACATCCAGCTAGATTTTTACTAAAACTCTCATGTCTTTTCTGCATTTACGAGGTCCACATGCTGATTTTAAGCGTATGTAATATAATAAATGGTTTTATAATCATCAAGCTTATACCATCCACCACTTGACTTGAGGATCATTCTCGCCAAGCGTGCATTGCAACCTCATTCGTCGTATAGTGTTGCTAGATATCTCACACTCGGTTAAAGCCAACATAGCAGAATAACCCTTTTTTTCCTCTTTTTATACGTGAGCTTGGTCCATGGTTTGGTCTGTGCACAAATTGCTATGCTTAACAAGACCATGTTCCACCAATATATTTCTAAAGTTGGGTGGGAAAGCTTCCAGTCAATACTTTGCCTCCGCTCACTAAACTGGAAGTCTTCTGGAGGAGAAGGTTTCTGCTGGAATTCTCCGGTGAAGTGAAGTGTTTTAGCATCTAAAAGAAATTCCTTTGGGAAAATTTCTTTGGAAATTCTTTGGAAATTCACAAACTAGTAGAAGAACTCTAATCGGGGAAAATAATTTAACCGGCTGTCACTGAAAGTATTTAAAAGCGAGCAAGTAGGAGTTGAATATGTGTAATTGGAATGCCCACCTTGTTTACAAACAAAAAAAGAAAACCAAAGTATTGTACTAGTGAATGCTTATCTCTTCTTGGAACTGTCAATTTTCATCCATCGCGTTGTTTAATAACGTGATTTTTAGTTTGAATACGAACGAATTCGTTACACAGGCAACAATACATGAATCGGTTTAAAGAGGAAAATCCACAGTGGTGGTGGTACAGATAAGACCACCCAGTTTTGTAGGTCTAGTTATAGTTTAGTTTTCTAAAAAAAACGTGGTCAAGATGCGGATCATGGGGGAGAAGAAGGTCTTCGTGGCCATATTCGGCCTGGCCATCGCCTATTACTACACGATCACGACGAGTCAGTCGTTCGGTGGACCGACGGTGGTGACCAAGTACGGGGGACTGAAGGGAATTAAGTCAGTGTCACGAGGAGGCAGAGACTATTTCGAATTTCTCGCTATCCCATACGCGAAGCCTCCCACTGGGGAATTAAGGTTTGAGTCACCACAACGTCCAGAAAAATGGAAAGGTGTCAGAGACGCTGGAAGTTATGGGGCTCAATGCATCCAGCTCGAACTTCTGCTCGGGATCATCATGGGAGATGAGGATTGTCTTTTTCTCAACGTTTTTACACCAAAAATAAAGGAGGATGATGATCAAAAGCTATTTCCGGTCATGATTTACATTCATGGTGGCCTCTACCTTAATGGCGGATCTGATCTTTGGAGACCCCACTACTTCATGGATAATGACGTAGTCCTCGTCACCATCAATTACCGGCTGGCTGCAATGGGTTTCTTATCAACTGGAGACGGAGTTGTTCGTGGAAATATGGCTTTGAAAGATCAGTCTATGGCGTTGAGATTTGTTAAAGAAAACATTGAAAGCTTTGGAGGGGACCCCGACAAAATTACAGTGTTTGGAGAATCTGCTGGCGGAGTTAGTTCTCATTTCCACATGTTATCACCAATGTCTAAAGGTTTGTTTCATCGGGCAATTTCGGAAAGTGGGACAGGAACTCACTTTTGGGTAATTAATAATCAACCCGGACCTCAAGCACAGAGGTTGGGTGCACAGGTCGGATGTCCTACGAATGATACCAGAGCAATGGTTGATTGTTTAAAGAAGTTGGATGCATCAGACATTGTTGGAGTTCATATGGAAGTTTTGGATCCACTCAGAGATCATGTCACAATATTCAAACCAACCATTGAAGTCATCGATGATGACCAAGCCTTCCTAACCAAACATCCCAAAGAAATTATAAAGTCTGGAAATTTTTCTCGACTCCCTTGGATCGCAGGGGTTAATTCTGAAGAGGGTTTGATCACGTCTGCAGCTATAATGGCAAATCAAACCTTGAAAAACCTCGCCCAAAATGATTGGAGTGATTTTGTCAGCAAGCTCCTCTTGTTTCAAAAGAATGACGAGATAGCTCAAAAAATCCGAGATTTTTACTTCAAAGATACCAAAGACGTCACAACTTTCGACAACATTCACAAATACACAAACATGATTGGTGATCGTGGATTCTTTACTGACATGCATCACTGTATCCGACTCCATGCCAAATGGAACCCCACTTACGTTTACTTTTACTCTTATCCTGGCGAATGGACCGTGGCAAATCTCTTCATGGAAGTTCGAGGAACATTACCCCGTTTGATGGAGGTCGGCTGGGCCGTCATTTCAAGCTGGGTTACGCGATCTCTCCTTGGACGCAGTTTGCCAAACTATGGAGCCTCTCACGGCGATGAACTCGCACTTTTGTTCCAAATGCCATGGATCAGCGATATTCCCCCCGAATCGAGGGATTACAAAATGAGTTTAGATCTAGTCAAGTTGTGGGTGGATTTTGCAAATCAAGAAGAAAGTCTCACATTCCGTAACGTTCCTTGGAACCCCATCAAAGTCTCAAGTGGAGGAAAAATGAAAATCAATTATCTCAACATTGACAAAACGCCAAAAATAACTGAAGAGCCCTTCACAGAACGGGTCAAATTTTGGGATAAGCTCAATCTCACATACACATAAAGCAAATACCGTGTATGCATCACCTGAAAAACCAATAATACTGACTAAATTATCCATTTAGTAAAGTGATATTCTCTCCTCATTGCTACATATTTATTGTTATGAAATGAAGCGTAAATAGGAACTGAACTAGTCTGTACGAGCAGCAAACTATTATGCGATACGATGAATGCGAACTGAGGGGATATCATGAAAGGAAGCAGAAATTTCAAAAAGTAATAATAATGAAGCCAATTAGGAGAATAGTTACCAATTAATTAGTTGTATAAATGGGACAAGTGACGTTTAAGTTTACATGAATATTTTGTTTTATTTATTACTGGAGAGGTTAATTATCTTGTTTAAATTAGATATACAGTACATTTGACATACTGATATTTATTACATGACTTCAATTTGTACGTTTTTAATATTAATGGTTACAAGACTGTGATTCGACCTTAATTTCGCATGCACAAAAATGAACTCGTTCTCGTTAGCTGTTATATATTGTTAATTTTTGTTAATCAAAGTGCGAATAAGAACATTGTGTCAAACTTTCTAAATCAGCTCATCATTTTGTACCAATTATTCCACCCTGTGACCCATATCTTACGACCTTATCCAGCTTTATTATGCTTCAAGTACTTCCACAGTAGAGCGTTGAATATCAATGGTCAGAACAGCGGTATAAAACAGGGCTACAAAAAACACATCAAGGTTACTTAATCGTAGTATTGGTTTTTCATCTTATCTTCAGCTTTACCTGTCTCGGCTGAGTAGGAACTTGTTTTCGCGATAATTAATTATTGAATTAAGTTTGTGTTGTTCGCAAAAATCGACCCCTAAGACGTTGACATTTGCAAAATTTCCGTGAGAAAGACAAACTCGCATCAACCCTGGTCCATGAATATGAACGTCCATGAAATCCACTACGTCGTGGTCGGGGACAACGCTTCCATCGCATTCTTGCATATAAATGTGTTATAAGAGCTGTTGACAAACATGAAAATTATGTTGACAAAGGGCTGCTCATCATCGCCAGCCCGACGACACACTAGATTCACCATTAGCCGCCTGTTAGGACGGTAAACTATTCCCCTGATGGGATAAGCTTCCTTGAAGTCATCGGTAGTGCTGAGATACTTCACGTTCAAATAAGTGTCCCCGACTTGCTCCAAAGTGGAATGCGTGATATCGGGAATGTAGAAGATTTGTTGTGTTGGACAAATGTAGTTGTGGTTAGAGGAACGAGGTGAAATCACCCTAAAATATACAAAATATTCGACGAAATGATTT
>XLOC_008945 | HBS1-like protein
CTAGATATACATACCCACCCGATAAAGAGTCAACCAGCAGAGTGGACATGGCCCCATGCATGAAACGCTTCTGTGGGGCACAGTCCTCCTCCTCAACCCTCATTTCCGCCACAAGCGAACCTCCCCCAGCCTCCGTTATTCGCACCTACATAAACCAAAAAGTTCTCATTTTTCTCAACCTCTTCTGCAGCAATTCCTAGTCTCAATTTTCTCAATGAGAAATGAGAGTGCCAATTTGACACTGCCAAATATGGACCAAATAACTTACTTTGTGCAGTAGCCGATCGAAACCTCCTCCTTTGATCCGAACAGCTAGTAATTTTTTGGCCAACTCCAAGCCTGCCATGGCTAAATTTCACACAGATAATAGTGCTCAGCAAATTATTGTGACGAGAAACATTCGCGCTCACACGTGTTCAACAAAATAAATGTGCTCAAGGTTTTTTCTTGTTGACCGACACACTCGCTCGTCTCGTTTTTTCCACAACCACATCTGCTCAGTGCTCACAGTCGAGTTCAACTCGGCTGCTGATTATAAATACAAATTTAGAAATTATTAAAACGTTTTAAATAATAAAATTAATCACACATCAAAAGTTTTACTTATTGGTGACAATAATACTTCCAAGTTATAGAGTACAGTTTATGGTTCAAGTAATAAATCGAGTGAAAGTACAAAATTGGCGATTTTGATTGATTTGAAGACAACGTTTTTCTACAAAATTCACAATGTCGCGGCACAGAAATGTCCGAACTATGAATTATGACGACGATTATGAAGGGTATAATGACGTGTACGGTCATTCTCTCGACGATGACTATGGTGTTAGTCCAAGTGCCTCTCAATATTTGTACGATCGGAATTCAAGACAGACGCAACTGTCTCACTTTGTTGGTCACGAAAACGATATTGTTGAAGAGTCAGAGGAACATGCTGAACCTCCGACAGAATCCGTGGATAAGAGGCTAGAAAAGGCGAGACGGCGGCTCGACTCCTTGTCAATTGAGTCGGCAGTGGCCAAATTGGGAGCAGATGAAGAAATCAGGCTGAAGCATTGCTTGGAAACAATACGAGATATTTGCGGGGATTCGGTCACGGATAACATCATGAAAGCGCACATTATTCAAGCCAATTTTAATTCAGAAAAGGCCTTGGATAACATATTGAGTGGAGTGGAACTGGATCCTGCTGCTGTGCTGCCGGAAGATTTATGGAAGAAGCATAAACAAGATTCAGAACCTTCTGCAAAACCACCAATTGCAGGTCCACCCCAAATCACTGTGAAACCACCAGCATTCTTTAAGAAACCCGAACTAATTAAAGTAATCCCTGCATCCAAAGCTGCGGTGACTCTGGGATTCAATGTGCCTGCTAAAGAGAAAGACAGGGGCAGCTCCCCACTTACCCTCCAAGTTGTTGACTCTAGAAGTGGGAGTAAATGCGCTTCTCCGTCTACAACAAGGAACACCAAGACGTCAAAGAAAAAGGAAGTGGAATTCAAAGGTGAAATTGCTGTGGACCAGTATTCCAAAGAAAGGGGGAGCGGAAAAGATTTACTCAATTTACTTGTGATTGGTCACGTTGATGCTGGAAAGAGCACGCTAATGGGACATTTGCTCTTCCAAATGGGGCAAGTTCCAAAGAAATCGATGCACAAGTTTGAACAAGAATCAAAGAAAATTGGAAAGCAATCTTTTAAGTACGCCTGGGTGCTGGATGAAACAGGAGAAGAAAGGTCCAGAGGAATTACAATGGATGTTGGGCAGTCAAAATTTGAAACTGAATCCAGAACCATCGTCCTTTTAGACGCTCCAGGACACAAAGACTTTATTCCCAATATGATCACGGGAGCATCACAAGCAGATGTTGCAGTCTTGGTTGTAGATTCAACAAATGGAGAGTTTGAGACTGGCTTTGAGTGTGGTGGACAGACTCGAGAACATGCATTTTTAGTGAGATCTTTGGGTGTCAATCAGCTAATCATTGCAGTAAATAAGTTGGATAACGTCAGCTGGTCCAAATCCCGATTTGACGAAATTCATGCCAAGTTGAATACATTTTTGACCAAACAAGCTGGGTTTAAAGAATCAGACTTGACGTATGTGCCATGTAGTGGCTTGGTTGGCGAAAATTTATCAACGAGATCCACTGAACCTTTACTAACGACTTGGTTTAATGGCCCATCATTATTGGAAGCCATCAATTCGCTCCGACCTCCAGAGAGGCCAGTTGGCAAACCTCTCCGAATTACAGTCAATGACGTATTCAAAGGAACAGGGGGTTTGTGCGTCAGTGGTAGAGTCGAAACCGGGATGGTTCAGGCTGGAGATAAAATAATGATACAACCTGTAGGGGAAATTGTTAATGTAAAAAGCATTACATTGGATGAAGGTCTTGGGAACAAGGCTTTTGCAGGAGATCCAGTTCTTCTGTCCCTTCAAGGATACAGTGACATGAATGTAGTGTCCATTGGTTGTGTTCTTAGTGATCCAAATTTCCCTTGTAAAATTGCCACCAAGTTGCAAGCACGAATCGTTACATTTGATGCGATGGCTGTACCATTGATCAAAGGATTTACAGGAGTTATGCACATTGGGACAATAAGTGAACAAGTCACGGTAACGAGATTGATAAGCCAGCTGAACAAGGGTACGGGAGAGGTCATCAAAGCCAGACCACGGTGCTTGCCAAAAAATTCTAACGGGATTATTGAACTGGAAGCCCTTCGCTGTGTTTGCCTTGAAGAATTCAAGGATGTAAAAGAGTTGGGCAGATTCACCCTCAGGTCGTCTGGTATTACAATTGCTGCAGGAGTCATTTCTCAAATTTTGTAATTAGTTTTGATATTCTCGTCAAAATACCGCACTTTACAAGCCAACAGAAAAATAATTTACTAAAAAAGATTAAACTCAATTTACTATGTCAGACACTTTGTTATTCGTTAAAATAAATAAAATTGATAAAAACCTTGGTATAAAAACACAACAAATACATATGTTTAATTATTGTAACAATTAACCTTGTATTGAATAATTTATTTATGCAGTTTGCTATGTGTGCTGGTTCTATCCGATCTTTTTGGCAATCTCATTGGGTGACAAGTAAACTGTTTGCATTTGTCAATGGCACTGAACCCACGGGAGATTTTTTCATGCAAGCTACTGTTCTTCATAAATGTCTCGATCCTTCTGCATAAAAACCAACAACAAATCCACCATTAAACATTACACAAGTTTATGCTAGTTAAATAATTAAAACTATTAAAGTACCTGGGAATCCAGGATGTTGCCTCGTAATTTCTCGTGAAAGTGGAAATTTCGCATGAAATTCTCTCCACGCACTCCTCGCTCGTGATAACTTTTTTGACTAGGTCGACTGCATTATTACCATTTTTTATTCCCCTTCCAGTAGAAATTACGGGAATTGGAAGTAAAATAAGTCCTGAAAGTAGAACTAGCGCAATTCCTAATGGAGCCAGGAGTAAACTTTTGATAATCAAACTTCTTCCAGAGAAATCTGAGATTTCTGACGTGAGAGAACGAGTGAAGTCATAAATAATTTGGAAAACATTGATTTTAAAATAATTATAATTCCTTAAGATGTACGTACCTGCTAGAAAGGACCTGCCTTCAACAACGCTGTCCTGAGATGGCTGTGGAGTTGGGAAAGTAATTTCAGAGTTTAGAACATTCCGAGCACTGATTGTAATTAAAAATTGGATGGAAATTATTGCAACACAATAAATGATCTTCATACTGAAAGTCATTTTATTTTGCTCTGGGAAAGATGTTAAAATTGAAGTGTAGTTGTGTCGATATGCCAAAGCACAATGAGACCGTTGAGTGATTCTTGTCTGAATTAATAGCTTCTCGGTGATAATTGGAAATTCTTGAATCCAC
>XLOC_009093 | hypothetical protein Fcan01_20954
GTGATTTTGTCACCGAGGTTAATGAAGTGGCGATGAAGGTTTTGCTCAATCCTCTGATCCTGGAAAACGTCTTCGGCTTCTTGGATACCCTCACTTTAAAGTCAATTCGCCTCGTTTGCACCGTTTGGACCGACGTGGGCACCACAATTCTCGGGAAACAGGGTCGCCTTAGGTTTTCGACACCCCGCACAAATCCTGCAGAGTTGACCTCATTCAATCACGACTTAGCCAAGAACATGCACATATATTTCGACACAAACCTGTCATGTGGCTTGGACGATAGTTGCACCTGTCCTGAAACTTTGACCAATCTGCCCACCAAATTTGTCATGATTTTACCCGAGATTTCTGACAAGTTGGAAACACTGGACTTCTATCGTGTCGATACGCTTGAACCCCTGCAGAAACTTTGGAGCACTTATCATTTCCCGCACTTGACTCGCATCTCGATCATCGCCATGGGACCACATCTCGATAAGAGAGCACCGCCACCGGAAATGACTCAATTTCGACTCCTCCCCAATCTGAAAGTGTTCCACTTAAATATCTCGCCCGGCTGTGAGAAAAACGTGGCAAAGTCCTTGATGTCAACCTTTTGCCAAAATCTGGTCAACGCGGCCCCCAACTTGGAAGACTTCGACCTTGACGCAACTACATTCTGTGACTTGACGGGATGCAGAAAACTCAAAAAGTTGAGGGTCATATATTATTCTACGGGTCGTTTTCAGTTCAAACTCTCTGAGATGATGAAAATGATAGAAAGTTGTCGAATTTCCTTGGAAAGTTTGATCCTAGATCTTATTGGGAATGATATTAACCCGACTGAGCTGGACTTGAACCTCCCGAAGCTCACCCACCTCATGCTTAATGCTCCCGATGGGCGTATCATTAACGACTCGTTAAACATCACAAAGCTC
>XLOC_017868 | Dual oxidase
GTCAAGCTGCAGGGACCCATAAGAAAAGATCTCAGGTAACACAGACAGGTAAGAGGAAACCAACAATTTAACTATATAGTTATGGCAAGACGAGAGCCGATTCCCAGTGTTGTGCAGTGATCAATTACACCAACGTCTTGACGCTCCTAGTCACCAACAGCGAATGGGAGTCAAAAATTGTCTAAAATTTCCTAATCTCAGTCTGACTTGTCTGCATAATCATTTTTCCGCAAGTTTGAACCTACCCCCACGACGAGTCTGAAATTCGAATTATGATTTCCACAGTCAATGGTCACTCGAAAAATTGTTGCATGCAGGATTAGTATTTATCTCAATTGAGACGAGGGAGATTTGCTCAAGTGTGTACCGTGTGTAAAACCAAGAGGACAGTGTAATGGTCGTTCTTCTCATCAATTGCAATCAGCATTGGGATTTTTAAGTATAATGTCTTCCGGAAATTGGATCTACCCGTGTGTGCTCTTTTTCGTCATCATCAACGGGAGGACTGCGTGGACTAGTTCAGAGCGTGCACAAAGTTTCACCGAAAAGCAAAGATATGACGGATGGTACAACAACCTTGCCCATCCTGAGTGGGGGTCTGTGGATAGTCAATTGACACGGCGCACGCCCCCTGCATATGCAGATGGCGTGTACATGCTCGCCGGTCAAAACCGTCCAAGCCCAAGAAAGCTAAGTCAAGTTTTCTTGAAAGGCATCGATGGGTTACCTTCGGCGAAAAATAGGACCGCGATGCTGGCTTTCTTTGGACAAGTTGTCTCATCTGAAATTCTCATGGCTAGTGAATCCGGATGTCCAATTGAAATGCATCGCATCGACATTGACCAGTGTGACGAAATGTATGACTCAGATTGTAGAGGAAACCGCTACATGCCCTTCCATCGTGCTGGCTACGACAGGAAGACTGGTCAAAGTCCGAACAGGCCCAGAGAACAGATAAACAAGGCGACTAGTTGGATTGATGGGAGTTTCGTCTACTCCACGTCTGAGGCGTGGGTGGCCGCGCTTAGGTCATTCGTCAACGGAAGTCTGCGAACGGATAGCACGGGGAAGTTGCCTCCCAGGAACGCGGAAAGAGTTCCGCTCAACAGTGCCCCGTCCCCCCACGTCCTCAGAATGCTGGATCCTGAGAAAATGTTCCTTGTGGGCGACCCAAGAAGTAATCAAAATCCAGCCCTGCTGGCATTCGGTATACTTTTCTTCAAATGGCACAATGTGGTTGCAAGTCGAATTCAAGAGAAGCACCCAACTTGGACGGATGAAGAAATATTTCAGCGAACACGTAGATTCGTTATTGCTACCATGCAGAACGTCATCATGTATGAATATTTGCCTGCCTTCCTGAATACGAATCTTCCTCCTTATGAAGGATACAAACCGGATATGCACCCAGGAATCACTCACGTCTTTCAAAGTGCCGCTTTCAGATTTGGGCATACCTTAATTCCTCCCGGAATCTATATGCGAGATGCCAGTTGCAAATTTAGAAAGACAGAAGAAGGGGGTTCCGCAATCAGACTATGCGCTTCTTGGTGGGATTCTGACGATGTATTTCACTCTGGGATTTTTGAGGAGATTATTCGAGGCCTTAGTTCACAAATTGCTGAACGTGAAGATGTAATCCTTTGTTCAGATGTGAGGGATAGACTCTTTGGACCAATGGATTTTTCAAGACGTGATTTGGGTGCCTTAAATATTATGCGTGGACGAGACAATGGTCTTCCTGATTATAACACTGTGCGGAAGTATTTTGGACTGGCTAGAGTTTCAAATTGGAGTGAAATAAACCCCATACTTTTCAAGGAAGAGCCTCACGTCTTTGCAAAGCTGAGCGAGCTTTACAAAGGCGACTTGAACAATATTGATGTCTATTTGGGTGGAATGTTGGAGTCTCACGATGGTCCCGGCCCATTATTCACGGCAATCATAAAAGAACAATTTACCAGAATTCGAGATGCTGATCGCTTGTGGTTTGAAAATGAGGATAACGGAATGTTTACCAAGCAAGAGATTGAAGATCTAAGGAAAATAAAATTGCACGACATCATCGTCAACAGTACCTCAATGGCGAACGATGAAATTCAAGAAAATGTATTCTTTTGGCATAATGGAGACCCTTGCCCCCAGCCGATGCAACTAAATGCTTCCGTTTTGGAACCATGTAGTTACCTCAGAGGATTTGACTACTTTGCCGGGAGTGAAGTGGTGTACATTTACGCTTGCGTCTTCCTTTGTTTCGTTCCAATTATCTGTGCAGGGGCTGGATATGGAGTTGTCAAATTACAAAATAGTCGAAGACGACGGCTGAAAATGAAACAAGAAGAAAATAACAACGGAAAGTCTGTGGACAAAATGATTGTTAAAGAATGGCTGCATCAAAATCACAAGAGACTGGTCAAAGTAAAATTTGGTCCAGAGGAAGCCCTGTATACAATGAATCGGAAGGGGGAGAAGATTAGATGCGTCAACCTTCGGGGTTGTGACACTTTAGTCATCGAGGTTACTCAAGATGCAAGAAAGAAGCCAATGATGCTTGTTCGTGTACCACGAGATCATGACCTCGTCTTAGAATTTGATTCCACGCATTCTAGGGCTAAATTTTTGGCAAAATTAGACGCATTTTTGAAAAGTTTAAAAAAGTCACTCGAGACAATAGCCACGTACAGAGAACCCATGTTGGCCAATGCTGAAACTAAAGAACGAAGACAAAAGCGGTTGGAACACTTTTTCAGAGAAGCGTATGCTCTCACTTTTGGACTGAAACCAGGAGAAAAACGTAAATTAGAAGATGTCAGTTCTGATGTGATCATGGTCATGCGAACTTCACTTTCACAAGCTGAATTTGCTGGAGCACTTGGAATGAAGGGGGACGCAGTGTTTGTAAAGAAAATGTTCAACATTGTTGATAAGGACGGAGATGGAAGAATATCTTTCCAAGAGTTTCTTGATACGGTTGTCTTGTTTTCTAAAGGAAAAACAGAGGATAAACTTCGAATTATTTTCGATATGTGCGACAATGACAGGAATGGCGTCATTGATAAATCCGAATTTAGCGACATGCTCCGCTCTCTTGTAGACATTGCAAAAACAAATAGTTTGTCAAAAGAAGAAGTTACCGAACTTATCGACGGAATGTTCACAAATTCTGGGATTGAAACCAAGGATTATCTCACGTATGAGGACTTTAAGCTCATGATGAAGGAATACAAGGGAGATTTCGTAGCAATCGGGTTGGACTGCAAGGGTGCCAAGCAAAACTTTTTGGATACTTCAACCAACGTCGCTCGAATGACCAGTTTCCATATTGAAACGGTTCATGATAAATACCGTTCAAAGATAAGGAAACAATGGGATTGCATTACTACTTTTCTGGAGGAGAATCGTCAACATATTTTTTATCTCTTTGTCTTTTATGTCGTCACGATCGCATTGTTTGTGGAGCGATTCATCCACTACTCATTCATGACGGAGCATACGGATTTGAGGCATATCATGGGCGTCGGAATTGCAATTACTCGAGGATCCGCCGCGTCACTTTCTTTCTGCTACAGTCTCCTACTTCTTACCATGTCTCGCAACTTGCTAACAAAGCTGAAAGACTTTCCAATCCAGCAGTACATCCCCCTCGACTCCCACATCCAGTTTCACAAGATTGTTGCTTGCACGGCTCTTTTCTTCTCACTGTTGCACACTGCGGGACACATTGTCAATTTTTATCACGTCTCCACCCAACCCGTGGAACATCTCCGTTGTCTTACGAAAGAAATGCTCTTTCCCTCGGACTTTAGACCGACAATATTCTACTGGCTCTTTGAAACTGTGACTGGAATAACTGGCGTCATCCTGTTTGTAACAATGGTCATCATTTTCGTATTTGCACACCCAACAATACGAAAAAATGCTTACGGATTTTTCTTTTCGGCACACAAACTCTACATTGTTTTATACATTTTATGTCTCATTCACGGGCTTGCAAGACTTACTGGAGCTCCAAGGTTTTGGATGTTCTTCGTTGGACCAGGAATAATTTATACACTGGACAAAGTGGTCTCTCTCAGGACAAAGTATATGGAGCTGGATATTATTGAGACAGAATTATTACCCTCTGATGTCATCAAAATCCGATATTATCGACCACCAAACTTCAAGTATCTCAGTGGTCAATGGGTGCGATTAGCTTGTACCGCATTTCGGCCACATGAATTTCACTCGTTCACATTGACATCGGCACCTCATGAGAATTTCCTCTCTTGTCACATCAAAGCCCAAGGTCCTTGGACTTGGAAATTGAGGAACTACTTTGATCCTTGCAATTACAATCCTGAGGAGGACAGTCCTAAGATAAGACTGGAGGGGCCGTTTGGAGGAGGTAACCAGGATTGGTACAAATTCGAAGTAGCTGTAATGGTGGGAGGTGGCATTGGCGTTACCCCGTACGCCTCAATTTTGAATGATTTGGTGTTTGGCACTTCCACAAATCGTTATTCAGGGGTAGCTTGTAAGAAGGTGTACTTCTTATGGATATGTCCATCTCATCGACATTTTGAGTGGTTCATTGACGTACTGAGAGACGTGGAAAAGAAAGATGTGACAAATGTGCTTGAGATCCATATTTTTATCACCCAATTTTTTCACAAATTTGATTTGCGTACGACGATGTTGTACATTTGTGAAAATCATTTCCAAAGATTGTCAAAGCGAAGTATGTTCACCGGGCTTAAGGCCATCAACCATTTTGGGCGTCCTGACATGACGGCCTTCCTAAAATTTGTGCAAAAGAAGCACAGCTACGTGAGTAAAATCGGAGTCTTCAGTTGTGGACCTCGCCCACTCACCAAAAGTATAATGTCCTCTTGCGAGGAAGTCAACAAGGGACGAAAATTGCCGTACTTCATTCACCATTTTGAGAACTTTGGGTAATCATCCGTCTACCTGGACCTAAATTTCCACCAAACTGTTTACTATATACTACTAGTTGGGATGCCTTTAGTTGTTGCTTTGTGATTTAGGAAAAGAGAAGGGCAAATATATTTTTAAATTAAAGTATTCCTTTATGTTGATATTAAATTTTTGTATGAATTCTTCCATTATAATTTAATAAGGTAATTTTTGCGATTTTTTGTAAAAAATATATAGGTAGTAATGTCGTCTACGACCTATTGTTCATTAACGTTTTCCACCTTCCACGACTAGAATTTTAAAAGAGCCGCAAGGATCTGCCAAACAACAAGACTGTTATGCTATTTCTTAAATATTTATACAAACTGTGAACAATTTAACAATATAGAAAACGATGCAAAGATTCATAGTCATCTATTTCCGTAATATACAATTGATTGTGTGTTTTGTTACAGCGCTTCTTTACTTTTTTCCAGTTATAATGAGTTGTCTTATGAAAATGTTTTAGTCATCGTACAATCTTTGATTGATGACAAATTTTCACCGTTTGTTAGTGTTAAAGAATATTTTTGATGAGCTTAATGGGTTTAATATGTAATGCTGGACTCCAGTATATCGCACCGTACATAAGAGATTTTAAACGAAAGTATTACATGGCTGGTTTACCCCGTTTGCAAATTAGTATTATAAACCCATTTACTTAGATGAGTTTGCCTACGTGATGAGTTTGTAACGTCTTTAACCTTATACGTAAATATACTTTATATGAATTGTCATTCCGTTTAAAAGAAAATAAAAAGAGTTACACCATAAAGAACATTGCAAATTT
>XLOC_015378 | Tuftelin-interacting protein 11
GCAGCTTTTACCCCAGGTTGCAACCCGCACAGCCAAATTTTCGTATTGTTATCCTAGGAGTTAGGAGCAAACTATAAAACTCAAAAACGTTAGACAATTCATCTGCATTTGGTTATTAATAAAATTCATCACAATTCTTTCAATTCTTTATTTTATCAACAAAACTAAAAGCAAGTCAACATTATGTCATCCGACGAGAAAGAGAGTTTCGAAGTGACAGACTTTGATTTGGAGACGGAATTCAACCCCAACCGGTTTCAAAAAAAGTTTACTAAAAAACAAATGATTTATGGGGTGTTTGGGGGCGAGGATAGTGACGAAGAGGATGAGGAAAGAGGAGGGCGGCGTAATAACAGACGAGGGGGTGGGCGTGGCGGAGGTCAAAGTTCCTACACAGGAGGTCAAGCTTTCGTCTCTGCTGGAGTTCTCAACCCAGACAAGAATGAGACCAAGTCAATCGATGAAAAGGAAGACGACGAAGCAATGGATAACGATATCCCCGTCACAGATTCGTCAAGTGAAGAGGAGGAAGTTCAATTCGTGTCCCAGAAAGAACAAAAGTTTAATAGTATGGGATTGGAGATTGCAGGAATGCGAAAGCAGTCTCTTGGGGCAGGGGCAAAAGGTTTCGAGATGTACGGTATTGGAGCTAAAATGTTGGCTGGTATGGGGTTTCAACCAGGGAAGGGGCTTGGAAAGGATTTGCAAGGAATCAGCGCCCCAATTGAAGCTCATGTTAGGAAAGGACGAGGAGCAATAGGTCTATATGGAAAGGAAAAAAAGACTGCTCCTGCTTCCGAACCAGTTTCAGCCCAGCATAATAAATCTAATAAAGAAATAGCAGGTCCATCTGAACCCAAATGGCAAAGAGTAAATAAACTTAAAGAAAAGGTTGAGTACAAATATTTAACTGCTGAAGAAGTCCTAGAACAAAAGCAAATACGCGTCAGGCCTGATGCTGGACACCTTGCAAAAGTCAAAGTTCTAGACTTGACAGGACCAGAGCAAAGGATTTTGAGTGGATACCACGCAATCGGTGGGCAGCAAAAAAGGCCACAATCAGAGTGGTCTGATGAGTCAAAGCGAGACGAAGGATTTAGTAGATTGGCGATAAAATCTCAATTCGACATTCCGGAATTAGTGCATAATGTAGAACTTTTAAAAGAAAGCTGCGAATATGATATATTCAAGAATGACAAGAAAGCCAAGTACGCATCAGATAGGAAGGTTACCTTAGCTGAGGAATTGGATGACCTGAAAAAGACTGTTACTGAAGAAGAGACCATGATTTTTAAAATGGAAAAAATTATGACAGAAATGCAGAGCATTTGCAATGCGACTGATTTGGACATTGATAGCTCGTTTTTATTGTTAGGAAAATTGAAGAGAGATTTCGAAGAAGAATGGGAGTTGTATCAACTTTATGCCTTGGTACCTGCTGTGGCTATTCCACTTATTAAAGAGGCACTAAAGTCCTGGAAACCACTTGAAATGTCGCAGTATCCTCTTCAACTCTTGAACGATTGGGCATCACTCTTAGGATCTCAGACTGAACAGTACGAAATAATTTTATGGGAGACATGGATGCCATGTATTAGGCAGGCAAATACGAGTTGGACAGTAAAAAATGCAGAACCAATGGTTAGACTAATTCAATTTTGGAAGCCACTTCTTCCACTATGGCTATTGGAAATTATCCATGACCAGCTTTTATTGCCAACACTCTCACAAGCAGTCGAAGATTGGGACCCTTTATCGGATGTTGTACCCATTCATGCATGGATTCACCCTTGGCTTCCACATTTAGGTACAAAATTGGAAATCGTGTACCCTACAATCCGGGCGAAATTAGCAAATGCTTTAGGCAAATGGCATCCTAGCGATGTGTCTGCAAAGCAAATATTAACCCCTTGGATCACAGTATTTTCTAAAGGAGCAATGGACACATTCTTAATGAAAAATATTGTTCCCAAACTTCAATTAGCAATGCAAGAGCTCGTAATAAATCCAATTCACCAAATTCTAGATCCTTGGAACTGGGTGATGGAATGGATTGATATGCTTCCCATACAATGCATTGTTAATATTTTAGAAACAATGTTTTTTCCAAAATGGCTCCAATTTTTAGCCAGTTGGTTAAATCAAGTTCCAAACTATGACGATGTACGCCAGTGGTATCTCTGGTGGAGAGGACTATTTAAAGATCAATTAATGAGAGATCCAGTTGTAATGGAAAATCTTCAAAAAGGATTAGAAATAATTGGAGCTGCAATGCAACGGCCTGGACAACCTATGGATTTCAGCTTTATCCTAAATCGGGCATCGTTAGCTCAACAACAGCAAGCACAAGCTCAATTAAGTGGACATTCTAAGCCACCCGAACTTATGGTTGATGCAATGCGACTAACTGCTCAAGTCCCTCATGGATTTAAGGAACTTGTACAGATGAAGTGCGAAGAGCTTGGACTTATTTTTATCCCGGTTCCTAATAGATATTACGAAGGGAAGCAAGTTTATAAGTGCGGTAGAGTTATGATTTACATTAACGCTAATGTTATTTTCCTACAACGCGATGGGCAAATGTGGATTCCTGTATCTTTAAATCAATTAATTCAAGCCGCAAGTAGCTAAAACAAATGATATTAGTTAGTTTTTGTTTTTAAAATGTTTTATTTTTATGTTTACAATTAGCATGAATTCATATCACAATAAGAATAATTTTGCAAATACAAAAAGTATTTTTTTTAATAAAATTTCCAATAAAGGAAAAATCTTGTAGTTGGATAACATATCAGTTATTTACCTATATATATGCATATTATGTATGTAAATATGTAGGTATAGGTATACACGTACTGCATAACAATAATTATTATATTCTCTCATCATTCAACATGCATAACTGTGATAAACGTATAATCAGGAACTAAAACAATATTTCATTACTGTGTTGTTGCAACTTGTCCGCATAACAATAGTACTTCAAACGCAACAAATAAGAGCGAGCTTCCAAAGAGGTCCCCTAATGCCGTCAAATAAGGGATTGTCGCAGTGTCGGGGTCAATTCCTCGAACCCAGCACAGGTTTGTTAGAACCTTGGCAATGTAGAGAAGCATTGTTACCTGCA
>XLOC_014981 | Glucose dehydrogenase [FAD, quinone]
GTTAGAAATTAGCTTACAGAAAACTTTTAAATACATATATGCTTACTCTAATTAATAGTAATAAATACGACACTGAACTTCACTTTAAAAATTTCCTTGATCTCTAATAATGGCCAAGATTACAATTTCTTATCTAAGATAAGAGATGCTTATCAATCAAAACATTTGCTCTACTGAGCTTTTAATTTTGTACCGGATGACTGGCCAACGCTCGAGGAACCCCATTCACAACGTGCAAAATTGTTTGTATTGCGTAATTACAAAGAACTACCTTTTTATTACGAAGTCACGGTCAAGTAGTGAGCAAATCATAACACTGTTTCACTAAAAAATATGCACTTTTAATTCTTATTTATATAATACTAAAAGATCATGCATAACATTTTTCACTTTCTAATCTAATTATGCAGTAGTACAAATTTAATCTCAAGTGTAGCACATACAACAAGGAGTTTAAGAATGTTAAAAAACTTAAAAAAACTCAGAAATTATAAAATTTAAAATTTTATAAAGTCAAAAAGTGCCAAAAATGGATCAACTCCTCTTAAACCTAAGTTATGGTCTCGGCTTACAACAAACAATTGGTTGGTTTCTTCCCATATTTTTGGGAACAGTGAACGTTCTTTCGTCCCTGTTAGCAATTTTCAGATACGCGGATAAAAGTGCAGAATACAACAGACAAAATAAGGATCTCAAAGAATTAGAAGGTCATGTTTTGTATGACTTTATTATCGTTGGTGGCGGTACTTCCGGTTCTATCGTAGCAAATAGGCTGTCACAACACTACAAAGTGCTCCTATTAGACCGTGGAGGTGAGCCGCACCCTCTCACCGCCGTGCCTGGATTAGACCTAAAACTTCGCAGCCATCTTGAATCAGCTCAAGCTTATCTCACAGAGCCACAAAATGAGTCGTGCTTATCATTGATAAACAAACAAAGCCTCTGGTCGCAAGGAACAGGTTTAGGAGGAAGTTCAACAATAAATTCTATGACTTACATGAGAGGTCATCCATACGATTATGACATTTGGGCGTATTGGACCAAGGACAAGAGATGGAATTACGAGTCGGTGCTTGCATACTTTTTAAAATCTGAAAATTATTGCTTTAAATGTGACTCAGGGAGAGGAAGGAATCCGACGCATCCCGCGTTCCATGGAAGTGAAGGAGAATTACACCTTCAAAAACCAGACAAGACAAATTTGGCAAACATTTTTATCCATGCTATGGAATGGGCTGGAATTCCAAGGGCTGACTTAAATGCGCCATTTATTAGGGGAGTCGATTTACCAACCTACACCCAACATTTTGGCAGACGATTGAGTACCAGAGATGTATTTTTAAACCCAATTAGAAATCGAGAAAATCTAAAAATTGTGAAATATGCTCGCGTTTACAAAGTCCTGTTTGATGGTGATCGAGCTTACGGGGTTGAATACGAGCAATTTGGGAAAGTTAAGCATGCCGGAGTAACGAAGGAAGTTATCTTAAGCGCTGGTACAATTGACACGCCAAAAATCCTTCTGCTATCCGGTATCGGTCCTGAACAACATTTGAAACAGTTGGAGATTCCTGTAATCTACAACTCTCCACAAATTGGTGAAAATCTACAAGACCACGTGGGAACTATTCTCCCATTTATAATCAGCCAACCGGATTTACATGAAAACATAGATCTCAAAGCCGCACAAGAATTCATAGACAATGGAACTGGTCCATTAAGTTTCCCTTCGTCTCATGCAGCGTTTTCAATATTGCCATCATCACAGGCAGAATTTGTAGTGTATCCAGATATTCAGATCACGCTATCTCCTCCAACAGTCATCACCCCCATGACAATATCCACCCTCTCTAAAATCTACAATATCAATGAAAACGTGTTAACTCAATTTTATTCGGCTCATCTAAAACAAGAAAAGTCGACAAACGCCATTTTCAATTTGCTCGTCAATTACGCAAGACCTAGATCACGAGGAAGTATTAAATTAAAATCAAACAATTTCCGAGATGATCCTATCATCGATCCAAATTACTTCTCCGTAAAGCAAGACCTCGAAATATTAGTTGAAGGGCTAAAAATTGGTTATGAAATTGGTGAAAGTGCTCCAAGTTTTAAAAAATTAAAGGCACAATTAAACCCTACTCCGTGGCCAAAGTGTTCCGGGATTCTGTTCAAATCTGACGAATACTTTAAATGTCTGGCAAAAGAATTTACGTTAACTTCACATCATTTCGTGGGGACGGTTCGCATGGGCGATGAACCAATTAGTCCATTAGACTCAGAATTGAGAGTGAGAGGTGTCCACGGCTTAAGAGTTGTGGACGCGTCTGTAATGCCATTTATCACTTCGATGGACACGATGGGGGCCGTCATTATGATTGCGGAGCGAGGAAGCGGATTTATTTTGGAGCAGTGGGAGGAAAACAGTAATAACACAAATTATGATAAGCACCAAGGGCAATTTGGTGGGGTGGTGGAGGAGGAAATCATCAACCTTGTGGGAGACGAAGGTAGTGGTGGTGGTGAAGGCGAAGCAGCAAAAGGAAATATTAACCACATCGTTACACATAATTACTATCATGTAGTCAAAAAAAGGAACATTACTGACTCGTAGTGGTTGTAAAGAGTATTTTTGAAGTGTATTCACAAGTCGAATAAATTAATATCGAGTTCAAAGTACAGAGAAGAATCATGCTATTTTTTGTAAATATTTATGTATATAAAGTACAAATTTCGAATTTTAATATATTCGCAACAATTAGTCTATTTAGGGTAAAATTTCGCGTCTATAAATACTTGGCATAATCTGAGTTCCAATCTCTTTTAAAAATCTGAGCAACTTGGGATCGAATGTCATTATCTGAATCTACGTCACTTTTATTGTTCCGAGTGACAACAAAACCAACTCCTGCGGTTCCTGTGAAGTAATCTCCGGACCAATTTGATGTTCCTGTTAAAAAAACGTAGAATTTGAAAATTTCCGTATTATATAAGGCATTCGCATTTGTAATATAAAATCTCACCAATGAAAGCACTGTTGTCCGTCACCATGTATTTATTATGATTCACTCTGGCAAAGGGAATCAATTTTTGAGCTGGCGTTGCTGGTACTTTGAATAATTTCTAGGCAAACATGGCAGAATTTTAAAATATTTAAGGAGCAAAAAAGTAAGTATGCATTTACATATGTCAACTTACAACTTGAACGTCGACATTTTGATAAACATTATTAATATCTTGCAAAGACTTGAGAAATTTATACGTAGAATTTCTAGTATGATCCCATTGAGATATTAACAATCGGACGGAAACACCACGATCAATTGCTGCAGATCTGAGCGCATTGTCAATGATTGGCCAGAATCTAGTTTTGGCATCAAAATAATTTTTTATGACAGAATGGTCATCTAGCTTGTAGAAAATTTTAAAACTCACTTTGGCGGATGAGAGTACAAAAGACTAGGAGAGTAGTCCATCACAGCGATATCAATGAATTTTGTAGCATTTGTAATCACATCTTGTATGGCGTCAAGGTCAAAGGTTCGTCCTTTTGGATTAAATTGGGATGGTGCGCTC
>XLOC_021826 | Elongator complex protein 1
TGCACACAACATTGGAGTAGTGTACAGTGTATAACTATAGATAGAACTTGCATGCATAAATAAGTATGTATTTGTGTATTTCATTTTGCGAATTTAGTATCGACCGATGAGGATGAGTCTCAATTTCCACGTTTTTGCAAGTATGTCACAACACCGCAGAGAGCAAACATTGAACATAACGGAACTCAAACAAACAAAGCCAACTGTATATCTCTCGACTGACAGAGACACGTACACGTACGTCATTTTATTTCCATTGAAATTTATCGACACCAAATTAACACGATAATGCTAACTGTCAGTCCAGCTTAATGGACATACGCTGGTCACGCAATTGACCACCACACATTCCCTCAATTGTCACTGACTTTCATCTCACCTTCATTTCATAAGCAGTTACTGCACACCTTCCACGCCCACCTGATTAATAATAAAGTTGGAAAACATGAGGAATTTAGAGATCGTTCGGAGGCAGAAAGCCCCCCACTTTCCAGACTTGACACATTCAGCTGTCTGTTTGTGTGAGGACAGCCACCTTCTCATTTGTGACAAGAAAACGGGTATCCTTTCCTGCGTAACGACCGACATGAAGGAGGACCACGCCCAAGTATTATGTGACCAAGAAGCGCTCAAAGACGTCGTGCAAATGCAATACGTGCGACCTTCTGGCCTACTTTATCTGGCTAAAGGCGACGGGTCGTTGATGCAGCTCCGACCTGAAAAAGGAATCAAGGCAAAGCTCGTTGATATTTGGAAATGTGACAAGCAGATGCAAGCCTTCTCCGTATCACCAGATTCCAAATTTGTAGTATTTATAACACGACTCGAGAGGAGAATGATACTTTTGTCATTGCCGGAAATGAAGTGCATTGCTCATGATGATTTTGGAAGTATTGATTCGTCCCCCGTTTCCATAAAGTGGAGGAAGGATGGAGCCTATTTTTCTTTGAATGTTTCCATTACTTCACCGGAAACTAAGGTGGAACAAAGGATAATAAAGATATACGACAAGACCGGAAACCACCACTCATCGACAGCACTGGACACGCCAGACTATGCAATTATGGACGAATCTCTCGCTTGGAAGCCTAGTGGAAGGCTGTTAGCGACGTATGGGAAAATTAATGGAGCCGAGGCAGTAATTTTCTTTGAGATGGATGGACAGAAACATTCCCATTTCTTCGTGGATCATGTCAACGAAGATATTTTAGATGTTTGTTGGAACTCGACCTCGGACATCGTGGCGGCACGATATCAAACTTGTGTAGAGTTATGGACTCGCAGTAAAAACGTTTGGGAGCTGAAGAAGATTTTGAATAATGTGGAAAATGATCATGAAAATGTAATCTTTTCAAGTTGGGATCTTGATCTGTCTTACAAAATGCACGTCTTGTTCGATAATGGGGTCTACATAACGGACGACGTGTCATATTCATATAATTCTGGATTCTCGGGTGGATCAGCAATCAGGGTTTCGTGGAATGGAAATAAAATTTATTGTACACCATTTCGTGACAGTGAAGCTCAACCTCCATACGGATTTTCGCAGGCCACTGTTCCTGGTACGGAACACATCGTGCACGTAGAAGTCAGCAGTTTTTGGGACGGTTTCCTCTGTATCACGTACACTGGTCATTTGATTCTCTATCGTCATTCTGGCACGGATATCATCCCAGTAAAAAGATTCGTGCTTCCGAGAGACGTTTATATCCACCTTGTTGGAGGCTGGGCTTGGCCAAACCGCTCTACAATTTGCTGCACTCATTCCGGCTCGATTCTTGTATTTAGCATCGGAACTTTGGATGATGGTGATAATGAAGCCGTCGTAATGATGAAGGAGAGTGAACTCGAACTCAAAGACGTTATCAGGATGGACGGGGAGAATTTGTTGCGAATCCAAACCTTGCAAAAAGCTAGCAGCACTATGAACGAAGCGTCATCTTCTGCTGAATCTAATGAAATCCTGGCGGAAGCGGATGACAATTTCATAATCCTTGTAAATTTGAAAACTCACGAAAATGAGAAGCTGGTAAAGTTCTCCCGTGTTTTCGCTCATTATGGACATCTTGACATGGGAAGCAACGCAGGAATTGTGGTCTTTGCTCACTGTCCATGGTCGGGAGAGCTGATATTAGGGTTATCTCGTCACGACGAAGTTCATGAGTTGTACAGTGACTGTACCTCTGCTGTTGCTTTTAATGGAAATCTGCTCGTTACCAGACGCGGGGGAGTGTTGGATATTTGGAATGGGAAAGGCCTTCTTGATATCCTTCTTGAAAAAAGGAACGTCAAAGACAAGGATGCTTCCGGCGATTGTATGGATAAAAGTAATAGATATCTGATTTCCAGACAGATTGCGACAGGGTCGGAAATTGTGTCATGTTGTGTGAACAACATGTCGCAAGTGTCGTTGGTGCTTGAGGTTATTAACAAGGGGACTTTTGAAATAATTTGTCCCCTTGATTTTCCTAATTGAGAATAACGGATAATTGTAGACGAATGTGACAATGCAATAATATTTATTAAATGCTACAACCATCACAACGTATGTATTTGTGCTATGTCTTACTCAATTTTAAGAATTGTATTAGTATTATACCTGTATTTTATCAAATTCCATTGTTCAACTTAACATGAAGTAAATAAAATAGACTTCAACTATTATGGCTGTAGGTACATTCACTCTAACATTAATATACTACATTTATTTCATATATACTTATTTCCATGAGTTTGTTTTCCTTAATATATCAGGAATTTGATGATTTGAAGCCGAAT
>XLOC_022429 | uncharacterized protein LOC110858612
GGATTCTCCAACATAGATTCAGATAGGTTCAAGGAGAAATTATGTAAAGTCAATGAATAGGCAGCATGCAAATGCTACTGAACTTGGCTGCACCTTATATCGTAGAAAAGATACCACTAAATGCGACAGATTCCACAGCAAAAATTTGGTTTGCATCAGGCAGTATTATTACTGCGAATTGAACCATTGTTCCATCCGGGAGAACAAGCCAGCCAGGATCGAGTCGAGCGAGGACGCCAGAGAAGGAAGTCACGACTGCCTAGCGCTGCTGCCAATTATCGCCAACATTGAAACAAAGAAATCATGAGTTTTCCCGGATCCACATTTTATTCTATCCCACGCCTCCACGTTCCACAGCAAGGACGACCCAATTTTCTGCAGTTAGGACCTCCTCCCCTCCGCCAGCCGAGCGTCGTAGTCGTCGGATCACCCCAATCGGCGACATGTCCCAGCTTCACCACCAAGAGACCCCTCAACTTCGGCGTCAAAAGCTGCTACGCTGTCTCCGTCGACAAGCTCAGCCCCCTCAGCACGGCGGGGGCAACTCGAGTCAAAAGGAACACACATCACGTGTCGTTCTCAGAAATGGAAGACTTTGAGCTGAACGTTAAGGGTTATCGGGAGTATCGAAAACACGACTTGGTCAACAAATTCCGGAAACTTGACAATCAAGTCCTCGAGGAGAAAGACTGCTGGCTCGTGGAGAAAGATGGCTACTTTTGGGGGGATGACAGTCCTGAGACAATTCCAGACTTTAACCCGGCCGAGGAGGACGAGTGGATGGACGACTCTGAGTTCCAGCAGCATGGGCGAAAACCATTTTTGAGCAACACAATCCTCAACGAGCAAGAAGAAGGAGGACAAAACAGCCCCCCGTCGGAGCAAGACTGGCTGATCGCGGGAATGGAGGTGGACAGCGGAGTTACGCCCACCGAGTGGCCCACCCCAGTCTCTTCAGCATGGGCCTCCCCAACAACCCCAGAGGGACGCAACTATGTTTCTGGGCGTCGCGGTCGTACTCCGGCACTCACGCCCTTGTCTGGTATCTGCGCCGACTTGTCATTGCTTGGATTTCCGGAGTTTCCTACCCCTGCTCAAATCAGGGCTGCAGCTGAAGAATGTTGGGATGACTAAAAACCAAGAAGGCCATTACATGCATGCAAATTATTACTCTGAGAAATGAATTACTCGGAAGAATGCATGGACACTGGCCCAAATTATGTTAATTTTTATGTGGGTTTTAATTTATTTACTATACTATTTGGAATATATGACAGTTGTGCTATATGGATGAGTCGATCGTCACGTCAGGTTAGACGAAGAAATCAACTCCTTTTACTCTCGCCAATGACAATGACAATTATTATTATTTTTTAATTACTCGACCTTTCTTTTGATCGGCACATTTTTATTGCAAACTATTATTGATGTACTTTATTTCACCAGATTGTTTTACGTAAGTCTTATTATTCCCAGATTATAAAAATAGGAAAAGTTTTCATTCACAATTTTACAGTAAAATTAACGTCTTGTACCATGATTATGATTTTTGTACTCGCTTTACTGACTAATATGTTTGCTTTGTAATGATCTTATTGCAGATATACTTTTTATTAAATTTTATCCAATGTTGTTCCAA
>XLOC_024707 | uncharacterized protein LOC110862063
GGAAGAGTTGCGTAGCGGGAAATGATTAACTTCTTTTTTACTGTTTTTTTTGTTGAATTTGTTTTTATTTTGCTCCTTGAAATAAAAAGGTAAATCTAAAGGAAACAATTAAAAGACGAGGTAAAGTTGCATTCTGTTAATAAATAATATAGTACATGTAAATAATACACTCGACTGGTACCACACAGCAGCAAGCGAATTAATCAGTTAGGTTTTGGCTACTTCCTGGCTGTGCGAGATGGAGAGCGACCCGTCGATATCAAAATGCAGTCAAGAACAAGCGTTTCGATTCAACAGACCAGTCCCACCAGCGCCGCCGATACTTCGACCATCACTTATTTTTTCTTCGCCTACGCAGTCGGAAATACGACTAAACGATGTCTGGCCTCTTATTCATGATCGATTGGTCACCTACCTTAACGAACGTGGTAACGCTGAATCAAACTTGCGTTCAGCCGCCGAGACCCGACTTCACACAATCCTCAAGACGACGGGTGGGATGGGGGCAGCAACTCAGAATATAGAATTGACATTACTGTTCAAGCTCCTCAGGATGTTGGACATAGACACGAAGGAGTTAAAATCTTCGAATCAAACTATTGATCACAAGGTACTTGTACTCAAGCTGAATGTATGGGCTCTTAATGTGTGGAAAACGTTAGATTTTTCCACTGTACAAGATAAGATGCGATATGTGACCATGTTTGAAGATAAATTTTGCAGCACATTACATAAGATTCGATTAGATTCAGCTCTGTCCTTGAAAGTGGTTTCTTCCAAAAATGCACTGGACTTACTTGGTGTTATGAAAAAAATTCAAACAATATGGGTAGAAGAACTTAATGTGGCGACAATAAAGATGAAAAATGGAAATATTGTTGATAAAATTGAAGAAATCTTGAAGCAAGATATAAAGGAAAAACATGAACTGACCACAACTAAAGATGACCTATTGTTTTACAAGCAATATGTAAATGTAAAGAAACAATTAGAAAACGAATGCCACTTGTCGTACAAAGATACGCCAATGAGCGTGGCAATCCAAGGCAGGCTTATCAAGAAGATGGCAGATGTATTCCTACAAAGTGTACAAACGGATAAGGCTCATGGAGACCACTTTTTTATCCAGGCTCTTCTTCATAAAACGGCAATGTCGTGCCTTAGCTATAAAAGGGCACTTGTTTGGGTAATCATGCTGATTCTACCCCATTTGGTAGCAAATAGTAGAGCCGGTGGAATCATCCGTTTAATGCATCTAACACAGGGTTTACTCAGGCAAACTATGACGTTGGACCACTCAATTAGCAGAAGAGATGAAGTGTCTGCATGGAAAGCAATTCTGACTTCCAATTTGAGTTCTGAAGATATTTCCTACTTCCATTCCATTATTTTGTCCAAACGTATTTTCGATAAAATTCCTTTCAATGAGAAAGTTTTTGAAAATTTTTACCCTGAAGTGGATAAAGTGGACAAGGAATCGGCATCACAAAGTCAGATCTACAATACATCGTCATCATTTGTTTATGATTCCGAGCTCTGCGATGTGGACGTTTCTTTGTTAGTTTCTGATGATTCGGTTGATCCATGGAAAATTAAAGGAACGGTGAACTGGGAAACTGGACTCATCAGTGAGGATTTGTAATTTGCAGTATTCACTTCGGGTTAATACATGCAACACCACTAGAAAAGTATTAATTTTTAACTGTAATATTTTTTCAATATTTTTTATCGCAGAACTGTATTTATTTTCATAGCTTGGTAGTATTGGTTCTCAAAGCAACGGATCATTAGGGTTACCAAAACGAATTGATTGATTGCGCCATACTTTCCAATAGCATAATAATAATTTAAATTGCAATTTTAAAGATTATCAATGAAATTTTATTTTATTGTGATCCTATTCTGTTACTTTTCACTACATGAAATTTTTGAATGATTAGATTTTGATCCGCATCATAATCTAAATGAACTCGATTGCTTTGAGTACTCTTATTATAAATATTGAAAATATCTCCAAAAAATAGTAATCAACTAAGGCTGAATTTTATGCAGATTCCAATTGAAATGATAAGCATGTACTGCACTACTAATTATTACTTGTAAACACTCAAATAAAAATTCAGACCTGACATTTCTTTTACTAATAAATAACATTCGGT
>XLOC_010307 | Zinc finger protein 2
ATTTTAAATTGAATTTCATTTAATGTGTTACTGGATTATGAAATTCTCATCTTCTTCAATACGCCCCGGGCGGGACTTAATTTGACATATCGCACATGGTTTGTTCGTGTTTTTTTGGAAGACTGAGTTTGAAGTTGGTTTTAATTACGAACTAACAATTAGCCCATATTCGTTTAATTTTCACATAATCAGTCTGTTTCACAAGTCGTTTGAGTGAGGGGACTTCCCTCAGGGGATTAATTTCTCCAGGTTTGTTACACTCTGCCAAGACCAACTAGATCTAGAATTACTGACAATTAGTAACAGGGACGACATCGTAATAATGTCGACAGAACCCTTGCTAAATCCTGTGGTGCTCGACGTCATATTCGCAAATCTCGACGTTCCTGACTTGAAAAGTGCACGTCTCGTGTGCCGAGAATGGCGCGACGTTGGTGCCAGCTGTTTAGGAAAGCGGACCTATCTCGACCCCAACAAGCTGTTCCCCTTCACGGACGGAAAATATGCAAGCGAATCGGAACTCGTCGATCCCAAACTTATGAGGCGCCTCACCCTCTGGGACTGTTTTCATCCTTCCGTCCCAGCCGATAAGAGGACTCATGACCGCGCGGACGTCCTCTTCCGCACCCCCCACGTGGCCGACTTGACCCACGAAATCCATTTCCTCGTCTCCATGAACACATTTACCTCCAAATTTGTCATAGCGATGAGGAACTTTGAGGCACGGCTTCTTAAACACGTTTCCCTCGTGGTTTACACCAACACAAAAAGTATTGAGCACAAGGGTCCATTTCCGACGTGTGACAATTTTTTCCCACCGCGACCTTCCTTGACTTCGATGAAGTTCGAATATGAGATGACCCCGGTCAAGATACGTCGTCACAAATATGGCCTGCACCAGTTTCGACCGCTCTTCCGCGCTTGGATCGTTTCCGCTGTAAATTTGGCCGTTTTGGAAGTCGCGGACTGTTTCTGTCCTAATTTAGAGGACTGCTCGAATCTGAAAGTTTTAAAGTTCCATTTTCTACGATGTGATGATCGCTTCAGTGGGAATTTGGAGTTGGGCGCGGTCACCGAAATGCTTAGTCAGGTGAAGGATTCCTTGGTCGAGTTAGAGTTGAGATACTCGTGTCGCGACCGTTTACACAGATATCAGACGGAAAAACTTGACCTTCCCGTCATGTCCAAACTCGCCTCTCTCATTCTTCATGCCGCCGATATTTACCAAATTCAGGACTGTTTGGATGAAGCCCACCTCCCAAAGTTGGTCCACCTCTCACTAGACAAATCCTTTTCCGCATCGACGACGCAAATTCATGAAAATCTCCGCAAACGACATGAAGGAATCCAATCTCTCGCTGTGATAATGGACTGGCGTTGGAAAAAGGAAGCCATCGCGGGAAAAATGGTCAACTTGTTCCCCTCAGTGAAGAAACTTGACTTCAGGATGGTCCTCTTGGGCGACGTTTTCTCCCCCAACGGCCTGAACGAGCTCTTGGAACCGTTCAGGTTGTGGGGTTTGGAGCAGAGCAATGTTCGTGTACGAGTGGTGAATAACTCGTCTCTGTTGGTCGCTGTTTTGAGAAACGTTTCGAATTGGAAAGGCAAGAAAACAGCGGAGTTTAATCAAATTCGTGTTACCCAGAAAAATTTTGTTCCTTGCATTGAAGACGTTATTTTGTACAGTGGAGGATTCGAAAAAGTGAAAATGTCTGGATTTGCAGAACCGAAAATTGTGAAAACCATTCGAACCATTTTTAAAGACAGAAGTGTTCCAATCAATTTCACGGGGGGTGTTCATACCAAGTAGTTTTGGAGAAATTTGAGAAGTTGGTAATTTGGGTTGCTTTGATTTTTAGAAATAGAGTATTATTTGTTTATTTCATATTTTAATATCACAATTCCTAGTACATACTCAATTTTTAAAAAATATATTTATTTTAAGTTGACAATAATATAATAATTTGAGTTTGTTGAGTTCGACGTCAAAGTTGTGCAGCTACTGATTATAA
>XLOC_002575 | pre-piRNA 3'-exonuclease trimmer-like isoform X2
AGCACAATGCGACAAAAACGTAATGGTGCATTTATTTGTGTACTTTCAACACCGAATTCACAATTCTCAAGTAAAATGTAATAAATAGAGTAAAAGGTGATTTATCCTATGGTTTTTAGTTGTTTACAGCTGCTGTTTGCTGTTTAAAATTTCAAAAATTTGAAATTGTTCTCCTTTGCTTTGAAAATTCCTGAATTTCGAATTTACTGCTCTGAGATTTTGGAATTTGAAGATTCAGAATCACACAGCGTGTTACAGACTGACAATTCACAAAGTTTTAAATATTTTTTATTAGTCTATCATCAAAATTGGAATAATGGAAGTGACCAAGACCACGTGGGATCAGTCGGTACACGAGATTTTCGAAGATATTCGGAGCGCAGACTTTATTTCGATTGATACAAACGTTGAAGTCACCGGATTGATTATGACCGACGAGTCATTAAACTTGGAACAATTGGAAGGGGCCGATTGGTACAATGTTCTTCTATCCAAACAGAAGGCCCGGTCACCCTTGGAATTTGGTATCGCCATGTTTAAAGAAGATAAAACTATGTCAAACACGAAGAAGACCTTCCACGTCAAATGTTACAATATTCCCATCCTCATGGCGTACGTTGAAGAACACGATGCTCGACAAGATATTCGGGACAGAAAAGATTTTGAAGAACGCTTTGACATTGATTCGATTGGATTTGAATTCATGCAAAAAATTAATTTCGATTTGAACAAGTCGCTGTACGACGGGGTAATTATTTTTATCGCATAACTTAATTTCGTCCAGTGATAATTCTTGAATATATTTACTCCAACACAGGCT
>XLOC_000366 | Speckle-type POZ protein-like
GTCATCTTAAGCACGAAACGAATTCCACCTGTCTGTTCACCAGGCAGCTTTAGCTCGAGAACACGGTTAACACAAACTTGGTTTTTTTCTCTAAAATTGTCCAAGACCGGAAATTTCGAGAATAAGCTCATCAAGGCAGTGTCCCTTCGCAGTAAAATGTCGCTGATCGCCCAGTCGCATGTGGATACCGAGCGCCACGAATTTATCTGGAACATTAACAATTTCAGCTTCCTTTCATCTAATCCGAAGTACTTTGACCGGCACACTTTCCACTTCGCGGTAGGCTCCAAAATCGGCAAAGTCTCCAAATGGAAACTTTTCTTGGCTCACCGAGGGTCGAACCCTTTCCTATTTTTCCAACTGGTCGAATACACTGGCCCACACGAGCTTCCGGTCACCCTAGAAGTCTGCGTGGAGAATGGATTAGGTCACAAATACGAATTTAAAATGGCCTTACGAACCTTCACCGCATCCTGTACCGAGCCGATCAACTGCAACTCGTTTAGCGGTCAGCCCTACACGACCCTCAAGTCGATTTGCAATCAGGGTGTCGGCGACACGTTGAAACTGACCATAGTCTGCATAGTCTTTGGCAACCCGAGCTTCACGATTTCGGCGGTGGATTGTTCGTCGTCATCTTTAATTATGGAGAGGGAGCAAGCAAGAACCGTTCCGCGCCATAGGGAGGCCATTCTTGCCAGACTGGAAAGCGGGGAAAGGTCTGATGTGACCTTTGTGACGAGGGATGATCAACGCATCGCGGCACACAGGCTCATCCTCTCCATGCAAAGCGCCGTATTTACGGCCATGTTCGACGCTGAGATGAAGGAGAAGACTGATGGAATCGTCAAGCTGGTCGATTTGGGGGGCGACGGGCTCAAAATCTTACTAAAGTTCCTCTACACCGGCGAGTTGGAGGAGACATGGGACAAATTTTATGAAGAGATTGTCAATGCAGCGAACAAGTATCAAATAAAATCACTGATGGACATGTGCGACAGGATGCTTCCAACCCTTGTCTCTTGGCAAAATTGCGTGGAGCTCTTAAATCTTAGCGAATTACACGGTATGACCGGTGCGAAGGAGAAGATTGAAAAATTTATGAAGAGTGATCCGGACAAAATTTTCCAGTTGTGGCGTGCTCCTCCATCCTCAAAGCGTCGTCGAGATATTTAATTTTTCACCTATAATAATAAATATGTAAGAAATTTTAGCCTGCATTGGGAACAAATGATTACGATGTAAATATGTCAATGTTTTGGTATTTTTTAATTTAATTATATTTGGTATTGTTAATGT
>XLOC_001704 | Lysosomal alpha-glucosidase
ATCACATGCCGAGAAGAGAAATGCTGAAAATCCAAAAGAAAATAATTAAATACGGGAAACCAATTAACTACCCAAATAAATCATAAATATTTAATAGTATTTTATATTTTACGTTACACGGTGTAACTTACACCATAAAATCGACAAAAGTTAAAAGCTCGCCGTCATTGCTATTATCTTCAAAAGTTGTGCTCTGGTTTAGTTTAGGAACGGAGGACGACACACTCACTCGACAATATGGCGAGAGTTCCGGATATTACTGATAAAAATCGGGACCAAATAATGTTGCGGCGGCCAGCTTTTTCACCAAAGGGGAGGAGTTTTAAGGGTTTTAACTTAAAAAAAGGGCTTGTTGACACCAACGCCGCCAGGTCTAGAGCCTTGAAGAATCCGTTGGTACTCGACCTTATCTTCGGCAATCTCGGCCTCCCCGACCTGAAAACGTCCCGTCTAGTTTGTCGTGAGTGGGCCGACGTCGGCGCTATTGTATTAGGAAAACGGGCTTTTCTCCAGGTCAACCAGCTTTTTTCCTGTGAATGGTTCAAACCAGTCGAGATGGCCCCTGTCAACGACAAGCTGATCCGACGCGTCCTCATCTCAGACAAATTCGACTCGTCCATTCCGACATATATGAAGACTGGCGTTATTACAATAGCTCTCACCCAAGTAGCTAAATTATCCCAATTAACTCGTGAAATTAAATTCCTCGTCAGCCAGAAAGAATTTGTCCCAGCTTTCCTTGAAGGAATAAGGATATTGGGGTCCACAAAAATCCAACACGTTGGCATCTTCAGCGCCTGGAAACGAGATATAGCTAGCACAATTCCAGCCGAGGCATGTCAAAACCTCCCCCCTCAACCTAGCTTGACCTCCCTCAAGTTTGAAGCTCTCTCACACTTGCAACATGACCTCATCACCGGCTGCAACGAATTTCAACCCCTGATCCAAGTCTGGCTCGATGCTGCCCCCAATTTGACCAGTTTGGACGTCGTGACATCTTTCTATCCAAACTTGGAGGCGTGCACAAGTCTAAGAGTTCTGAAATTTAAGTTAATAATGTGTTGCAATGAGCATTATCCTCACCTCAATTTGGCTAATGTGACCAAGATGCTGGCACAAGTTAAGGATTCCTTAGTCAAGCTGGAATTGTGTCATCGTGTGAATGACTATGATTCCATGCAGCAGGTACAGATTTAATATAAGCATTTTACAATGGACGTGCTCACTATAACGTTTTCTTTAGCGTCACAAGCAACTCATGTAAAATTTACTAAGCTCAAAAAATTTGCGTTGTGAGGGGGTCTACAAAATATGATTTCGCAAATCTATGCAAACTGATGTGCTATCTTGTTTTAATTTAGTTTCCAAGGATTTCTATAATTTATATCGTTTATGATGTAGACAATGAGTTTAGTAAGTAATTTTTTTATAAAATAAAAAACAGGTCCAAAGTAAGCTGGGTAAAGTTTTGATAAATTTAGCAACAATTTGCGAGATACTTGTGATGGTTGTCATGAGTCGGCCCAATATTTGATATTGCGGATCACTCACATCAGTACTAAATATTTTTTGTATACATCGCAGATCCAAAGTGCTGAGGAGGTTCCCGTGATGTCGAAACTTACCTCGTTCGCCATCGATGCCGGAGAGGTTTACCAAGTTCGTGACTTCTACAATGAGGAGCACTTCCCAAAATTAAGATCCTTCTCTGTCCAAAAGGGATTAAAGTTGTTCTCGCATCTAAATTTGTGGAGCAGACACAGAGGAGTTCACTCTCTCGTGTTGATCATAGATTACGTTTCGGAGGAGCAGGAATTCGTGGGAAAAATGGTCGATTTATTTCCCGCCGTTAAGGAATTCGATTTGAGGTTGGATCTGACCGTTTTAACTTTCACTGGCGACATGACGACGACGATGTTCTATTATGAACCTTCGTGGACGTCTGCCGCCATCCATCAGTTTATGAAACCGTTCCAAATGTGGGATTTGGAACGGGTCAACGTTTCTGTGGAAGTACAGGAATCCGCCTTGTTGATTGATGCCCTCCAAGCTATTTCCGTTTTGAAAGGAGTTAAACGCGTCCAGTTCTGCTTCCCTTGCAAAGACAACACGATGGATAACTTTTCTGCCACCTTTCAAGATGTCATCTTGCACTGTAGAACATTTAAAAGCGTAGAAATTACGAGGAGTGAATTCCGAGTGGAACCGGAAATTGTGGAACAAATGCAACTCATGATTGAAGCCAGTGGGTGCGCCCATCTATTTTATCGAAAGAAGTGAATGAGAATTAAACGAGATATATTATTATATCATAATTACTAATTATTTTTAAGGTTTAAATACTAAAATTATAATTTTTCTACTATCACAATATGCAAAAATGTTTCTATCGCCTGAAAACAATGAGACAGCTTCTAAGTTCCTAAATGGATGGTAATGAGATTCTAATTTATTGAAGAACTGATAATAATGTCATAATTAGGTAATTAGATTATTAAGTTGTAAGCATTACACAATTTTTGTTATCTGTTTTGATCACGACAATTTTTATTTAGTAAACTCATTCTGTTTATATAAAACCCTGCTCGCTTCTCGCTCCTGTTTTTCCATGGACAACATAAATTCAACACCTGAATAATGACGATTATTTCATAATAACGAGAAGAAAGATCCATTTGTCCATCACACTCGACTCGATGAATCACTGCCA
>XLOC_017530 | probable 28S rRNA (cytosine-C(5))-methyltransferase
GAACTTTTTTCATGTACATGGGAGACTTGGTATATTATTGAGCGGAGTTCTCAAAAACCCATGTGCATTTGTTGACGGTACTACATGTTTTTCATATCGACTTGTTTTTCAATAATTTAATTAATTGACCCCCAAAATGGAGGATTTTGATAATACTGCGATGGAGGAAGAGTGTCATACGGTCACTGGTGGTTCCACGGGCGGAAGAAAACCTCACTCAGTTAAAGTCCCTCGACTTTATAAGGAAGCTGCCAAGGCTCTGAAGCAAATTGAAGAGGGCCAAGGTCTTAAAAATGCCGTCCACAGTCTAAAACATCCCAATATGAAAGCGTTGACAGCGCTCGTATCAGAGGCATTACGACATTCAGAACTACTTTCGATCGTGGTCACAAAATCAAAAATTTTGGAACACGAGAAGGGTCTCTCGTACCAGGTGCCTCTGACCAAGATTCTGATTACTGAGCTGTTGTGGGGGAAGAAACGGCTGGGCGGAGAATCCAAGCCAGTAACCACAGTGTTGTCATATAGGGAAAAATTCGACAAAGTTATCAACAAGATTGAGAGAAAAAATAGAAACAAGGCGAAGGATTCCGCAGATGCTGACGATGTTCCTGTTACCATTGATTCAGTTGGAGTTAAAAAACCTCGATATGTTCGCGTCAATACGCTTAAAACTGACTTATCTACAACACTTGGCTATTTGACGGAAGAAGGATGGATCCAACAAGAAACAGAAGATTACTATAACCTGACTGGCGACTACTTTGCTGTTGATAATTTTGTTGATAACATGTTAGTCTTTCCAAGTGGAACAGAATTTTATAAGCATCCATTGTACTTGGATGGGTCACTCATACTGCAAGATAAGGCTAGTTGTTTACCCCCGCTGTGTCTGAAACCAAGAATTGGTCGAGTTGTTCTTGACGCTTGTGCAGCCCCCGGGATGAAAACATCTCTATTGGCTGCTCTAACAAAAAATGAAGGTTCCATCATTGCTGTTGAACGGGATACGAAACGTTGTGACACTTTGAGAACAATGCTGGAAGGACTTGGAGCGACAAATGTGACCATTCTAAACAAAGATTTCACAGATATTGTACCAAGCGAACATCCCGAAGTAGAATATATTTTAGTTGACCCTTCTTGCTCAGGATCTGGAATGTACAACCGTGTGGAAATGCAACATGGTCCTGGAGCAAAACGGAATAAAGATCGCTTAAAAGGCCTCGCTTTTTATCAGAGGAAATTACTTGTGCATGCAATGAAGTTTCCAAAGGTAAAGCGGATCGTATATTCCACTTGTTCAATCAATTCTAGTGAAAATGAGGACGTGGTGGCAGCAGCCCTGGAATGGGGGGACGGTTATGCAATCGCAAATCCCGAAGGTCAAGAAGCAGCACAAGACACTATACAAGACACTTCGCATTTCAATTTCAGAGTGAAAGAAGCATTATCAGGCTGGACTCATCGTGTCGAAAATTCTAATTACGAGTGGTCTAGTTTTTGTGTTAAATCAAATTTTGAAACTAATTTTACAGATGGATTTTTTGTTTGTTGTCTTGAAAGAGTAAAAAACAAATGACAGTAGTTCTTTGTACATATATGCAGAA
>XLOC_017534 | copine-5-like isoform X2
GTTAGTTGTTGGCATCATGTTGCACGTAATGTGGTCGAAAGAATGATGTCATAAGATGAAATAGACTGGATGAACAGCGCTTGAATTCTAATCCAGACATATGAAGAATAGTGTTGTGTTGTATGCGGACGTCTGTTGGTTGTGCTAAATGAGGTAGATTGAATGGAATTGAACATTACCTCACCATTCGCCACCCTCTCATTTCGTAAATAAATAACACTATTTGACTCATATTCGTGCAATTGTTATTCACAAAACCTTCAAAATATGGCAAACTTCTTACATCATCGTTGAGCAGTTGGTCATCATCACTGCTCGTGTGGCACGACAAGAACCTTTGTTTTTTAACTTCAGTTGGTTCATGGGGCTGTAGAAGAGTAAACAGGAACTTACTTGTTGTGCATAGTTGTGTACTTTTAAGGCCGTCTTATCGAGCTCGATCTGCGACAATCTTTTTGGATCGTATTACAGAACGAAATATTTAATTTACAATGGCAGCCAAAGGGAAGAAAGGAGAACCGCTATCAATCATGGTTGAGTTGACCCTGTCAGCCAAGGACTTGATTAATCGGGACGTGACTTCCAAGTCAGACCCATTTTGCGTCATTTTTGCTCGAGACCGAAAAACTAACGAACTCGTAGAAATTGGGAAAACAGAAGTTATTAAGGACAATTTGAACCCAAAATGGGAAACAAAAATCACGATGGAGTACCGGTTTGAAGAAAGACAGGAGCTCAACATTACCGTGTATGACTTTGACGGAGATGTCAATAAGAAACACAAGGCCGAGTCGGAATATCTTGGTAACGCTGTGTGTACGATAGGAGAAATTGTAGCGGCTCCATTCAGCAAGTTTGAACGGAAACTGGAGTTGCCAAAGAACTTGGCTCAAAAAAACAAGGACTCCATGATTGTAATTTACTGCGAAGAAATGGGGGACAACAAAGAATCTTTCCAAATGACCTTAAGTGGAAAGGGGTTGGATAAGAAGGACCTATTGGGAAAATCCGACCCATACGCCATTGTCTCAAAGAAAAATGATGATGACGAAGGCTGGACTGAAGTCTTTACCACTGAAGTGGTCAAAAAGTCATTGGATCCAGAGTGGAGACCATTTACTGGACACACGGTAAAGTTGACTGGACGAAATCCCACCAGACCGCTCCGCTTCCAAGTTTTTGACCACGACAAGCATTCCAAGCACGATTTAATTGGAGAATTCGAAACCAATTGGGAGGATTTATGCAGATTTGCACGACAGAGCAACCCAATAGCAATGCCATTAATTAACCCAAAGAAGAAGGAAAAAAAGAAGGGTTATGAAAATTCGGGTGTACTGAACATCAATTTACAGGTGGACGAAACAAATTATACATTTGTAGATTACTTACAAACTGGAGTTCAGCTACATTTTACAGTTGCAGTAGATTTCACTGCATCCAACGGAAATCCCAATGATGCGAAAAGTCTACATTCGAGGGTAGCCGATCAGGATAATCAATACACTACTGCCATAAAATCAATTGGATCCATCATTGAGGACTACGATTTTGATAAGCACTTCCCAGCTCTTGGGTTTGGTGCTAAAATCCCACCCGATACGGAAGTGAGCCACCTCTTTTTTCTTAATTTTGACCCACAGAACCCATTCTGTAAGGGTGTCGAGGGCATCTTGGAAGCTTATCAGCAAGCATTGCGAAAAGTCCGCCTTTACGGTCCCACAAATTTCGCAAATACGATCAGTCATGTAGCAGAGTTTGCCAAGACATATCAAGATGGCCGACATTATTTTATTCTTTTAATCATTACGGTAATAAATAATAACAAATCTCATATAAAATGTACTCTACTGATATTATTTTGTGTAATTGCCTTTCTAGGATGGAATGATCTGTGACTTGGATGCCACCCGTGAAGCGATTGTATTAGCGAGCAAGCTTCCACTCTCCATTATCATCGTCGGCGTTGGCTCAGAGGACTTTTCTTCAATGGAATTTCTCGACGGCGACAAACGGGCTTTGAAGCACAACGGCATCGAGGCCGCGCGAGACATTGTGCAGTTTGTTGCTTTGCGAGATATCATTGGCAAATTTGGGAATGACCATGCCGCTACCAGGGCGGCTCTGGGAAAACAAGTGCTTGCAGAAATTCCTCGCCAACTTTGCGAATTTATGCACATGAGAAAAACTTCTACTAATTTGTAATTATTGTCTTACCACCGCAATTTTTGCATTCCACCGGTAATCGTGAAAACTAACCTTATTACTTACATAAAAATGACATTGCCAAACTCATCGTCAGGTTTGCCGGACTAAAACAATACGTGTTCATTCTTTACCATAAATGTGCAGTTTTTCGTTTAACAAAGGACTTTCACAAATCCATTCTGATTTTTCATTTTTATTCTTCTTTTGTCGTAATTCGTAATTAAGAGCTGGTTGTGGTTTTTACAATTTAATGTTTGATTGATGATAATAAAATAATCTCTTTTTCGAACAGGGCTGTGCTATATGACAGCATATTGTGTGGAGCAGCTTATTTTAGTAATGATAATTAATCACATGCATATTTAATTATTGGAAATAAATCATGGATAAATTATACATCTTTGTCTCACGCGAGAGTTTGTTTCACATTTCACTACCACTACCGCCACCATTCGCATCGTAATCATACTCGCTCTCCGGTTACACACAAAACTTTAATAATTTCAAAGTTTGTATTGTCGTAAAGTCAACTGAAGAATAATTAAAATTATACGAGATTCGACGCTGGATTATTTTTCCAAATTGTCATAAGCGAAAAATTTACAAATTGTTTAGAAGGAGAAAATGATTATTCCCGTAAGATGTTTCACATGTGGTAAAGTAATTGGGAATAAGTGGGAGGCGTATTTGGGTCTCTTGCAGGCAGAATACACGGAAGGGGATGCTTTGGATGCGCTCGGATTGAAGCGTTACTGCTGTCGGAGGATGTTGCTGGGACATGTTGATCTTATCGAGAAACTTTTAAATTATGCTCCTCTTGAAAAATATAATTAGATTATACACCACTAACGCCTAATTGTGATTTTAGCAATAGATGCAAATGTTTAGAGCGTTTCTTTTCTACACATACTATAAATGTTTTGACCATTATTCAATAGAATCTTTGTTTTATTACATAAATGTAAAGATATGAAGTCATATATTAAATTTTATACTTAAGTATTCTCATAAAATTCATGTGTATATTAATCAAGAAATCTTATAAGGCAAACATTTTCTGGGTTACATTTTCCACATGTGGGAAAAGTATTATTATTTGAGAAGCATTTCAAAAATCGGATTCGGAGCTTGTTTGACTGGAATTTGAAATATTCATATTTACTGATAAATATGGTACATTTCAACTACAATTATAAAATTTCATAAAATGCACTCATCTCCGGATCACGATGCTAAATAAAATACACTACAAACGTAAATATAATCCTAGATGATGTAGGCTCAGTTTCATTTTTTTGCTTGCAATCCGGAAACCGAAAACCCGGAAAATCTACAGCGCAGCATAGTAGCATACAAGAGTCTCACTGTTCTGTCGTCCTTCGTCAGACTAGAATAGCACCACACATGTTTAACTAGTGTCTAGAAGTGTAGATAGTAAACACTAGACAAAAACCTGTTAGCATGTAAGAATTATATTGTAATCAGCAATTAGCATCAGTAGAACATAAATTTTTCAGTATCCAACATAAGCCACGCTAACAGCTGTATATAGATATTCTGATATTCATACCTGTCAATCTGAATACGGAACGGACACTTGTTTACTCCGACGTACCTGATCTGGTCTGGAAAATTCTACTATTGAGATGTACCCTAAAGGACCAGGTTACCCGGGGGTACAACCCCCCTATGGCGGCGCAGCCTATGCATCCGCCCCACCGATGATGATGGGTCCCCCAGGAGGTGGGGGAGTTCAAACTGCACCAGCTTTTACCACCCCCACGGCCCCCGTTGAACTCATCATCTCTGCAAAGAATTTACTCGATAGAGATACCTTTTCCAAGTCCGACCCCGTTTGTGTCCTTTACGCAAAGGAATTGCGGACAAATCAGTACATCGAGCTGGGAAGAACGGAACAAGTGAAAAACAATTTGAGCCCATCTTGGAACAAAAAATTTACAGTAGATTATCGGTTTGAGGAGCGCCAAATTCTGAAATTTTCAATTTACGATTGGGATGGAAATTCGAACACTTTGGACGCGCATGACTTTCTCGGAAGTTTGGAATGCAGTTTGGGTGAAATTGTTGCAGCTCCAAATAAGAAGTTTGAGCGAAAATTGGAATTGCCCCCCGGATTCGCATCCTCAGGAAAATCGTCATCCATTGTTGTTTGTGCCGAAGAGATTGGAACCAACAAAGAGATTTTGCACATAAAGATGAATGGGCGGAACTTGGATAAGAAGGACATGTTTGGAAAATCTGATCCATATGTAACCATTTGTAAGAAGATGGATGATGGTTCGTGGACTGATGTCCACAAGACGGATGTCATTAAAAATACATTGAATCCTGATTGGCAACCATTTTCTGTTCGAGTCGCTTCTTTGACTAGCGGAAATCCTGAAAGGTTGTTGCGTTTCCAAGTTTGGGATTGGAATAGTAACGGATCAGGAGATTTTATTGGAGAATTTAACACGACCTACACCCAGCTACAACAATCCGTGAAAGAAAACAGTGCAAGCTTTCCTGCCATTAATCAAAAGAAAAAGGACAAAAAGAAAAACTACACAAATTCTGGAGTTATTAATGTGGAATGGCTTCGAGTTGAAGAAGAAAAGTCATTCTTGGATTACATTCAAAGTGGAGTTCAACTTCACTTTACAGTAGCTGTAGATTTCACTGCATCTAATGGAGACCCAAACAACCCTCAGAGCCTGCACTATCGACATCCACAAATGGATAACCAATACTCACTTGCCATTAAAGCCGTCGGAGAGATAATTCAAGATTATGATTCAGACAAACTGTTTCCTGCTCTTGGGTTTGGCGCTAGAATTCCCCCTGGACAAGTTGTATCTCATGAATTTTTCCTCAATGGAAGTACGGACAGTCCATTTTGCCCGGGGGTGGCCGGAATACTGGAAGCATATAATCGCGCCTTGAATACTGTACAACTTTACGGCCCAACATACTTTGCTCCAATAATTAACCATGTTGCGAGATTTGCATCATCTTACCAAGACGGAAATTCTTACTTCATCTTAACTATACTCACTGACGGGATCATTTGTGACTTAGACTCTACTAAGGATGCCATCATCAACGCCAGTACATTGCCAATGTCAATCATAATTATTGGCGTAGGACAAGAGGACTTCTCCGCAATGGAATTTTTAGATTCGGATGGTCGTGTTTTGCGACACAACGGTCGAGCAGCTGCAAGAGACATTGTGCAGTTTGTGGAAATGAGAAAGTATATGACCCAAGGCTATGGTTATCAGCAAAGCGGCTCTTATAGTAAACAGGACTTGACGAGAGCAGTGCTGCACGAGTTGCCTGACCAATTGGTGCTCTGGATGAAAAAATTAAAACCCGTTTGCTAAACTTTCAAATCCAGAGGTTCCAGCTGCTTCAGCCTAGTAATAGAATATTTGCAGCTGAAAAACGTGTACAAAAATGCTCATTGTTCTTGACTTTCACTCAAGCTTTCACCATCTTAATACATGTCTACAGCAAGAGCAAGAGCTTTGACTTTCAAATGATAACCATAATTTGCTTCAATAACGAACTATAATAATAATAATGTTTTGAGTGTGAGAGTTATGTCACATATGTATGTTACTTAAGTCTTCTTGTTATATGATACCAGAGCTGCAAAAGTTCGTTACTTTGTATGGGAACAATCAACTCGAAACAAAAGTGGTATTGGCAAAGGAAGTATTGGCCGAGATTCCAGAGCAACTCGTCTACCAGATGAAGAAAATTCATGGTGGGAGAGTGACCACGGTTTAAATACAAAATATATATATATAATTTTTACCTGTATGCAATACCTTGTGCTGATTTCTTACACCTGCCAATATAAGCAATTATGGCTTAATTTTAACACAACAATTCCTTTTAACTCATACATGCATATTAATATTATAGAAAGTATCATTTTAAGATTATAGACATATTCTTCATTCAAGTTTTAAAAAAGTACAGTACATCATCTCGATGCCTCAAATCTCTAGAAATGTTTTCATTGAGAATGTCCCACTGTAATCTAACTAATTTTATCTAATTACTTACATAAGATTTTACTTATTAACTTTTAAGATGTTGACAAACTTTCAAATTATGATATGGGGACGCTGGATGGAGTTATATTTACAGCATCACTGGAGGTGTACTGTGATTTCTTACATAATTATATGTTTATCATACTCACAAGTAAGCATTCCCTTTCTACATTGAAACTTCCATGTTGTTTGTTGTACCTTATTCAGTAAAATTGTTGTCCTCATAACTTATTATAAATTCCATATATAAATGCATATATTAAACGTTGACGTTTACAAGCTGA
>XLOC_024125 | Venom carboxylesterase-6
ATTGAAGTATAAGTATGTACATGAGCTCTCTTAGAGTCTTTGCATGCGTTTTGGTTGGATGATGACTGCAACCACGCTTTTGGAAGAAGGAAGACCAGTGCAACACTATTGTTGCACATTGGTGTCGGTTGGTGCAGTCAGTATATAGTTGCAACAGGACATATCTAGCATAGCCAAACTGTTGTGGTGGTCGCCAAACTGCAAAAGTGATCACACAAAGAGAAATTTCCTTGTAGTCACTGCTCGTGTATTTTTCTAGCATCTACTACCACGAATGAATGTGGTGGCAGAGATCAAGTAAAGTCGTCTGTGAGGAAGTATTTTTTTGCTTAGCTTCGTAGTGTTTAAAGATCTCTGGTGCGTCAGAACTCATTTCAGTCAGTGGTGTCCAGTGGTCCAGTTTCCAGCTTCGGAAAGGGACCGTAAAAATATTTTCCTTGAAATGTTCCTCACAGTAAATCTGGCGTGAAACAGTTAGAGACTTCTTCATAAAAGATAAAAGATAGTTACTCATTTTAGTTAAAGTGTCTTTTAAACTGCGGATATCCGATCATGTCTGCTGCAACGCCACAAAGCAAAGAAACCTTTGGTTCGTCATATTGTGAAAAGCAGAAATATATATGGACATATCTAGCTAATTTATTCGAAGGCAGAAAAAAAGTCTCAATTAGAATCGAAGATTATAGCCAAAAATCCGATAAATCGTCGCATGTGAAGAGTAGTAAATCAACAAAGCAATCACTCCTATTGATATCCGCCTACATTTACGTCCCAATTCTGCTGGCCGCAGCGGTAGTTCGATACTATGGCGGAGTGAATGAGGCAATGATCGCGGCGATGACGCTCATGTATTACAACTACGGACTCCTCCATGGGCATGGACCTCCAGTATTTGTGGACATCGAGGATGGTCGACTCAAGGGATTCACAGCTTATTCCAGAGAGGGTCGAGAATATTATGAATTTTTGGGAATTCGTTACTCAGAGGCAATGATTGGAAAATTGAGATTTCAGGCACCAATCCCTGCTCCCAAATGGGAAGGTGTAAAAGACGCGACGGGTTACGGTATGTACTTATTACTTAAATATGTATAATTCCAAAAGGTAATCCGTTGTTGAACTCATTTTTTGTACGTATATGCAGGTCCTGCCTGTACACAGTACGATCTATTTTTACAAGCGGTTATGGGCGAAGAAGACTGCCTAACCTTGAACATATATTCGCCACAGATAAACTCCACAGATGGAAAATTGCTTCCTGTGGTAAGTGAAAAACTGAATAATACATGTCAACAACTAAACACGTAGATTAATTTGCAAAGTTGTTCATAAATGTATAATCTTATTTACAGCTTATTTTCATCCACGGTGGGATGTTTCACTTTGGACGTGCAATGGATTTTCGGGGAACCCATTTTATGGATGAAGCTGTTGTAATAGTCACAATAAATTATCGACTACAAGCTTTCGGTTTCCTTAACACTGGTGACGGCGTGGTTCGAGGTAACATGGGGTTGAAGGACCAAGTGATGGCAATGCGTTGGGTTAAAAGAAATATCGCATCTTTTGGGGGAGATCCTGGTCTGGTTACGATATGGGGAGAATCTGCTGGTGGTGCATCAACGCATCTGCACACCTTATCACCAATGTCAAAAGGATTATTCACGAGGGCCATCTCTAACAGTGGTTTTGCACTTGCCCATTGGAGTTTCATACGGAAGCCGAAAGAACAGTCTGAAATATTTGCCAAAAAGTTGGGTTGTCCAACCCAGTCTACTCATGAAATGGTCGAATGCTTACAAAAGGTTAGCTCGTATCGTATTGCTGAATTATTTCGAGGAAACCACGACGTTCTGCATCCCAGGCTGGATGTCTTTGCACCAACAATTGAAAGCGGATCGCCGAATGATAATGACACGGAGACATTTCTATCCGAGCATCCTAGAGAGCTTTTGAGACGAGGAGAAATCATTTCAAAGGTGCCCATGATTAACGGGGCTAATTCGCACGAGGGCTTAATTTATGCAGGATACTTTGTAAGGAACCAGACAATCACGGATTCCTTGAATGACGAATGGCACAAACACTCCCCAGTTCTTATGGATTTTGAAGATCTCCACAATGAGACTAGACATGAAGTCGCATCCCAAATTTGGGACTACTATTTGGGAAATAAAACTGTAGGGATGGCCAGTTTATATGAAATCGTCGACTTATTCTCAGACACTAGCTTTTTTAAGCCGATGGAAGAAACGGCCTTAGAATTCGCAAAGTCCTTGCCCCTCTACCTCTACCTTTACAACCACCACGGAGAGTTTGGAGTTGCTCAAGGCTACTTCAGAATAACAATGAAGCTACCAATGGCCTTGGATGGACTAATGGCAACTGGACTTCAAATGCTAAAAAAACACGTCTTTGGAATACAAGAGAAACATTGGGGAGTGTCTCATGCGGACGAATTGGCATTATTTTTCAAAATGCACCCCGTACTCAGCAGGATCGACCCTGGCCATGAAGAATATCAGTTTTCAAGAGAATTGATTAGGAGTTGGGCATATTTTGCAAAGCATGGGAAACCCCCAGCCTTCAACGGGGAACACCAATGGACTCCAGTCATAAGTGGGCAACCGTTGAAGTACATGAAATTAGACAGCGCAAAGTCTCCTGGGCTGATTCAAGCTCCGTGGTCCGAGCGTCTTAAATTTCTCAGTTCCTTACCCGGATTCCAGTGCATTACTCAATATCATAACACAACAAACCCTTCAATTTGCATATGAGCAGAAATATATATATTATGGGGAATTGTTTTATTGTATCAGATGATCTCAACTACTAGTTTTAGATATTTTAAACTTTGCGTCTTAGGATTAGTCTGTCTTTATAATGCGAACTCTGATATTGTGAGCAATAAAGTTTGATATGTAGCCACAAAAATGCAACTTAATGTTATTCACTCAAATTAATCTTGAACTTAAACTA
>XLOC_010221 | uncharacterized protein LOC110855910
GAAATAGTTTTCAGTTCTTTTTTCTTCCCTTCCTAATTAAACTTGTCTTTAAAAGTTAATTATTATTTAACTATTTCGCTAATTCTATCAAGAAATTAGGAATTACACAAGTTAACAACATCGTCTTAATTAAAGTAGAGTATTTCAATTCAAGGGATGATTATATTTGCCTTTACAATTTAATTCTTATCGTTTAATTATTATTTCCCTATAAATTCCACAAATTATCAACATCGTCTTTCTTAATCTTAAGTAAAGTAGAGTATTTCAAGTAAAGCTTCGCAAAGCACAACTATCAACACTAGCTGACCTGCCCTCATCTCCTCCCCTCAAGGAAATTTTGCCAAGGAAAAATCACAATGGGAAGGTCAAAACGAATGAGCAGACAGTCACAGCAGAAGCCGCCGCCGCACTACCAGCGGCCGAAGAAGGTCATCCAAGCTTTCGTCTCGGCCTCGACGACGATCCACAATGCTGCCGGCAACACTCCAAAGGAGGAAGACCCTCTCATCACTGCCGCCAATCAGGGCGTCGACACATCGTCCTGTCCCTGTTGTGGCGAAAGGTTTAGATGCGTCGTGCAAGAGGATGACGACACGGATTATTTTAGCCAGACGGAAACAGAGTCGAGCGGGGATGAGGATTCCGCCGCCGAGATGGACAGCATGCTCGAAATGAATCGGATGAACATTCTCCTTTACGAACACGCCCGGACGCAAAGACTCCTCAAGAAAAATATCCATTACGCCAAGATTCTCATGTTGCAGAAGAATATGCGACAAAAGCAATCGACCATTCTACAGCGGACGAACCAACTCAATTCCATGTTCACGTCCAACATTGAGGCCATCTTGCGACTCAGCGTGTGCGCCATTAACCTCCGGAAAAGGACCGACCTTCTCAGCAACGGGCTTATCGAAGTGCACAAACTGATTGAAGACTGGGACACGAGAATCGGAGAACTCGCCCCGATCCCGAAAGCGCTCCTGAAAGACGACAATTTCGTTCTCCCATCGGTCCTCGACATCTTCAAGGAAAAGTTTGGAACTAATATCGAGTCCATGAGTGAGGAGGAGTTTGACCGCGCTCTCAAAATCAGTATCGACGCTATCCCCGACCTACTACCGGACAACGACGCCTTCAACCAAACCGTGGCCAGTCTAGACGTCCAAAAAGTTCGGGCGGAGTGGGAAAATAAAGAGAATGAAATTCTCAGCAAAATTCATGACTTGGAAATCGAACTGGTCGAAGTTAGTGTTGAGTACTGCGTTCGAGGCAACCTTCCAGAAATCCAGGGGTACGAGTGGGCTCACGCGTTTGGGGATTCTCCCTCAGAAAGTGCCAGCCTAATTGGAGGTCAAGGAATGATCAAGCTGAAGAATGGGTACTTCATCCCGGACCCGGAAATTCTGGCCGTTGGATAGTCGTAACAAAAAGGATCTCTCAATTAATCAACGCCAAAAACAACAGTTTAAAATACCAACCAACTACTCAGAATTTTTCGGATTTTGCTGTGAGTTAAATTTTTTTATTGTATCAAAGTTACACGATTTCCGAGATATTTTAAGCAAAATTATTCATTCAGGGTTCTATTTTTATTCAAACTTTCTAAATATTTTTAAGGTTTAATCTACAAATTCATAGTTCAAAAAGATGAGCTCTGGTTTAGCTCATAAGTATTTTACGTCAAGATTGTGATATTTACGATTTATTGGTACCAATATTATTTTGTGTATCGATTATCAGTTATCGATCCATTATCTATTTTTATAATGAACGTCACCTTACATACATTTAACGAGTAACTGGTAAGAAATGTAACCATAAAGCCTGAGGAAGTCCCATAATATTTAACTCCAATTTATACAATTAAACGTGATATGTAAATTTCAGGTTTTACGACGTATTTTATGCAATCGAAACTTCATATTTCTATTTTTACTCAGTTTGTAAATATTTTCTAACGTCAAGTTTAATCAGTTTCGTTCCTCAACAAATTCATAGTTCAAAAAGAGAAGGTTTAGCTCTGGTTTAGCTCATAAATATTTTTCATGCGATACTAAAAAGTAAAATTTATTTATTGCTTGCAATGTTTAGCGTATCGATCAATTATCGGTCTTCCTCACATTATCTATTTTTATAATGAACGTCACTTTACAAATTACTGATAAGAAATGCAACCATGTATTAAGTCTGAAGCAGTGCCATAACATTTAACTCCTTATAATAATCCATTTAAACTAAACATCATACATGTGTAAATTCGTACTCAAATAACTTACTATTTTTTTTACACAAGTCATTTTATTTTATTTTATTTATTTTAGGCTATTTATTTACATATGTATGTACAATTATGAAAAATCCTACCAAGTCTGAACAGTTTTTTTTAATCTAAACATTTTTTCCAAAATTTTTAATTTCCATGTTCAGCTGTATGTACATACATT
>XLOC_022985 | BUD13 homolog
GAAATGTAAACAAATAGACACAAAGAAGAAAAAAAGCTTATAAACAAAACTTAAAAGCTAGTATAATTTATTAAATTTATTATTCCCTTGTCTATTCAAATCGGAATGGTGTAGACGAAGAAAAAAGTTGAATTGAAGACGTCAACTGTCAAGTGTTTTTTGTGTCAACAATCGAAAGAAGACGAAGAACAAAGCAAATTGCTTTAAGCAATGCTGAAACTGCTATCCAAAGAGTTGAGGGATAAAGTGCGGTCAGGATGCACAATTGTCACCGTGGCACAATGTGTAGAGGAATTGGTATTCAACTCTATTGACGCAGAAGCTACAAAAATTTATGTAGAAATAAATTTGAAAACTTTTAAAGTTGAGGTAAAGGATGATGGTTGCGGCTTATCTAAAACAGATTTAGAGTTGATTGGCAAACGGTATGTGACCAGCAAATTGGCAACGAAAGAAGACTTGCAACGCGTCAAAAACTATGGATATCGAGGAGAAGCCTTAGCCAGTATAATATCAGTATCAAAATCTGTAAGAATTGTCACCCGACCTCGCCGCGGTGATGTTGAATACATACGCTGGTTTCGACATGATCAATCTCCCGACACTGGGATTGAAGAGGTCAAAAATTCACCGAAACGACCACCGGGATTTACAATCACTGTAGAAGGTCTTTTGGAAACTCAACCCGTTCGACAAAAACGACTTGATGGGTCCTTCCAGCTGCAAGATGTGCAAACTACGTTGCAACACATTGCTTTAATCAATCCCACTATCAATATTGAACTAAGAAATGAGTCCAGTATATCACCACTTCTGACCTACAGTCCATGTTTTTCGCATGGGGATGCGTTTGACAAGCTGTACTCCACGAAGAAGATAGAAAGCTTCAGATTCGTCACTGAGAACCATCTACAAGATGGATTATTGTTTACAGCTACTATTGGACGGGAAATATATAGGCAAAAGTGCTACCAATTTGTCTTTGTTAATCGAAAATATGTCGAAAAACGTATGAAAATTCATAAAACAATGAACGACTTGTTAGCGCAAGTGTTGACCAGCAGTGACTCTCAGAAGGATAAGTCGTCGGATAAATCTTCATCATTTCCAGTATTTATTCTAAATATTTCGTGCTGCTTTGATAAATATTATCCACAAAGGGATTCAAAATTTGGGGTAGCGTTTTGGGATTGGGAATCATGTCTGAAAGGAGTTGGAGGACTAGTTCTCAAGTTTCAAAGTAGGGAATTTCCATTATCCAAACCTGTCGATGTAGGCCTTCCTCTATCATTAAGGAAGGATATTCAAGCTAGTCAACGGAAAAGTGACACAAACAATAAGCAAGCTGTGATAACAAAAAATACAACGTCTTGTGAGAAATCTTTTGGACACCACGACATTACTACTCACGACGTAAAAAATGCTGTTCATTCCAAACGTGTGTTTCGTGAAGAGTCACAAGAAACTTGTTCTCAGGAGGATTCCATAAATTTGAATGATGATGATGACAGTCAACCCCGTAAATTGAAATTAGGATCAAATAAAGACCTGGTGAACAGCGATGAAATTATGAGTACGACCTATTCTGACTTGGTTGATTCCCCAAGTAAGTTTGATGATCAGAAAGTGCTGCCTCCACGCAAGAAATCCACCGCAAAACACGTTACCGTTCGCCGATCACCACGGACAGGTCGAGAAAAACAACTTTCCACCAATGGAGCCCCAAGAAAAGATATTGTTGTTCGGAAAATACCACTGCCACCAATTAAATCAATTCTTAATAAAGATGTGTTTAGCAAGTTTCCTCAATGGGAAAACAAAATCGAATCACAAAATAATGCTATCAAAAGAAAAATTGGTGTGAATCGAACAGGTGCCACTAGTCACCTTCCTGAAAAAAGAGTAAAGTATTCCAGCCTAAAATACGAACCCCGTGGGGCGGCCAATAAAGTCCTAAACCTGGTATCAGCTCAAGCTCCCGATATTCCAAGTATTGAACCAATATTACCAGGAGATGATTACCAATTTGATGACAACGAGAAAAACGGCAAAGACTGGACACTTAAGAGATTTATATCCGATTCTCAGAATTTTAACCAAAGTCATGAGCACGCCAGTTTGAAATCTCAAAGCTTTACTGAGCACCTCAGTAAAGGAGATGAGGACGAAGAACCGTATTCGAATAACTCAAGTTGTCCTCCACAATCGAAGCCCAGAGTTGAAGTAACTGAAGCGTCATTGACATCGCTTTCTCTCGTACCTGACAAATCTACCCCATGCAACATTGACGTTGTTGAAGAAGAAGATATTAACATTGATAACATGTTTGCTATACTAATTATCCAATCTGCTCGAGAATCCTCCTTTGGACTTGACACTGTAGCAGATATCGAAAGGGGGCTTCAGAGTGATTATTTCAACCAGGAGGAAACATCCATTAATGACCAGGACAACTCCAACAACTTTTCTACTCCATTACCGAAATTAGTTTATGCCCAGACTGACAATCTTTGATCTTTGGTGAAAATCGGTGCTCAGTTTGCCTCTCAACTCGCGGCAATCACCGTCAAACGATTCCAGACACATTTTATTTCCAAAATATTTTATCAGTATAAACTTTCTCCAATTTTAATTTAACAGTCACTGGATAACATTTTAATTACAGAGTAATATTACAAATTGTAATTTATAATTACAGAGTGTGACCATTTTAAACTTGTCAATTTGTCGTGCTGTATTATTACATATTATACAATACAATTAAACAAATAAACTTTGACATCATTTCATAAATTTAAAGTTTTGTGTTCATTATTGTGATTGTGAAATCTTTGATAAGAAAATGTCATCAATTTTGGATAAGTATTTGAGCCGTGATAAAAAGAAGAAGAGGAGGCCAAAGGATGGAGTGAAAGTGAGAAAGTTCAAGGGTGGAGGGCTGAGAATAGTTGATGAAGATGGATTTGGACTCAGTGACCAGAAAATTGACATTTCAGACGATGATGAAACAGCAGAGGAACTTCCTCAAATCGCTGCAGTTGTGGATGAACGACCACGAGAAGCCCAACTTGTCGAAGAAATGAAACAAGGAAAGTGGAAGCAATTGGAAATCGTAGGTGTTAGGCGACACGATTCTTCTGGTTCCGATGATGATAATCAACACACGGTCGTATCAAAACGAAGACATGATTCTGATTATTCTGACAATTCTCCGCGACACGATTCAGATGGCGATATTTCTCCTCCACGACAAAGAAGGCGAAACGATTCAGATGGCGATATTTCTCCTCCGCGACAAAGACGGCGACACGATTCGGGTGATTTATCTCCGCCAAGACGGCAACACAGCCAAAATAATTCTAACAGAAGGCGGCATCAAGATGATGACCTGTCTCCTCCACGAAACTCGTCTCATGGTTCCTCAAGGGACTCTAATCGCGGATCTACTAGCAACTCTAATAATTCTCGCAGTAGACCCATTGCGCTTCCAGAAATTATTGAAGGCCCAAAAAATTCCTTACCTAGCACCACGTTAGATGGGAAGAAAGCTGGTTTGCAGAGGGCATCCGATTTAAGAAATGAAATGGTGGATTATAGAAAACGGGAGGATGAAATGTTTTCCAATTTGGACGACGAAGTGTCTGGGCGAAACGCAGTAACTAAATTGAGGGATAGAAATACTGGTCGAGAAAGAGACTTGGCAGCAGAACTGGCAAAGAAGGAAGAAGAGGACAAAGTTGCTGCGGAAAAGAAACTATTATATCAAAAATGGGGGAAAGGACTGAAACAAGTTGAGGAGCAAGCTACCAGGGTGAACGAGGCTTTGCATGAAGTTTCAAAACCTTTGGCTCGATATGCAGATGACCAAGACTTGGACGAGTACCTCAAAAAGCAGGATCGAGATGGAGATCCCATGTTAAAATTTCTATCTTCGAAAAAGCGAGGAGGGGGTCATAACTCTGGCAAACCTGCTTACCAAGGACCACCACCAATGCCAAATAGATTTGCAATACCTCCAGGTCATAGATGGGATGGAGTCGACAGGTCAGGTGGCTACGAAAAAGAATGGTTTTCAAGAATTAATGCCAAAAAAGCTTTAGAAGAAGAAGCTTACAAGTGGAGTGTTGAAGATTTGTAGTGTATTCAGACTAATGTTTTTGGTGTGGAGAATATTTTGCAACAAAAATAAATTATTATATTACTTAATAGTTATCGAAATTACTTAAACTTATATTTTAGCAGCAAGTGCATGTATTCCCTGATCTACAACATTTTTTACATGTCGACGCACAGTAACAGAAGTTACTGGCTCGACGAAATTTTGGTTCGTAAATTGCAGTATGAGTGTATTTAAGGGCTGGCTCTTCGTCCACGTCTATGAAATCTAACACTGCTGCATCACTTGGAACAACATCGCCAAGAATGAATATCAGCCCAAGTAGAATTACTGGAATTGTGAACAAAGTAATAGAATGCTTCGTCCTCATAATTAATGAAAATCTTCGAATGTTCAACTGAAAAAAATAGTGGTCAAGATTTTAAAATTTAAACTTAGTAGAACCGACTCTAAAATAAGCTGACCATAGATGAATCAAGCTTAAATATGCATCTCTAGCATGTGGAGAGTAATTACACAAATAATCCACTCATGACATTTTAATGACTTTCACGATAAATTTGAGATTTC
>XLOC_023639 | flocculation protein FLO11-like
GTACATCAGAACAAATACCAAGAGGAACAAATAAGTGTAAACTATTGCACAATGCAAATAATGTACTAGTAATAACCACTAATCACCCTACAAATATTTTTATATTCAATATGATTAAACTTCAATATGTAAATGTAATGATAAGGATTGTTAAACTCAAAAAATTGTTGCATATATTCATACATCTACTTTATGAATCTAGTAAATATACCTGCAATCTGCACATAGTAGTTTATAAATAGTACAAACCTTGTATATCAAACTTCTGAGGATGAGTCACTTTCATTCCCTCAGTAATTGTGAATATGCTACTCATCACCTCATGAGGATTAGGGTCCTTAATTTAAGGAAAGGGTCCCACATTTGAACGAGATGCAATAGTTTTGAAATACATTCTACACCTATGTGTAGTAGAATGTATTTCAAAATTTGTATTCGACAAAATCCATCGGAAAAGGAGATGACCTGGTTGTCGGAGATCCGGCTGACTTGATTCACTCTGAGAGGAATATGAATCGGGTGATGGTGAGAAAAGAGCCGCGATGACTTCCAACCAACCAACAACAACCTCAGCCAATAAAATCTGAACCCAAACTGTAAATGCAAAACGAAATGTGTTCAACTGTTCAGCTCAATACGCACAAAATACACATGTCCATTTGCTCGATTCGAGTTGAATTGAAAGTTTCGTTCAACTTGGAGAAACTTACAATAATTTAGAGTCAAATTTCTCAATTCCAGCTTTACTCGCCATTTCGGAAGTCTTGAACTTCGCCACTTGCGTGCCTGCGACTGACTCGAGTAGAACTTTTGTTAACTTGAGCAATTAGTAGTGACTAGTAGTGACACCAAGAAATTCTTTAGTTAAATATTTACGGTACTAACAAGCAACAAGTCTGTGAGACTAAACCTTAGAAATGATTTGGTTTCACACGAGTCATCATCAATCCGTCGGACCCAGCAGAGGCTAAACTATCTGGTGGTAGGATAGATACTACTACGGGTAGTTCATGAAGACCAAAATGAAGACTAACGGCGACAGTGGCAGGCCATTGTCGCCAGCATCAATCAACGCTATCGTCAATCAGGAAGAGGAAGAGGACGAAGAAGGAAGCAAGAAAGAATTGGTGTTGACGGTTTTGACCATTAAAGAGCTGAGGGACGCTGTTCACCGCCATATCTATGGACCCCACTCTGTCGCCTTCAACTTTGAGGGTGCTGAATCACTTGACGAAATCATTCCGCAAATCTTTACCTACGAACAGCAACGTGGTGCTATGGATAATGCGGAAAAAGAAAGACTCTACGAAAAGCTCATGTCTGATCTCAACCAAGCTGGATATAATCAAGAAAATATTCCACAACATCCGAAACAGAAACCAACTTTTGAAAGTACCGAAGATTTACTCAGTTGCCTATCTGACGAATCTTGTTCTCTTGTACGAACTAATGGTACTTCGCAAACAACCTCTCACCCTACGTCTACGATGAGCTTATTACCATCTCTTGACTGCACTGGCGTAAATACCTCTGAGATTCCGATCAACATTGCTCATCCTCCCAGCATGGGGGGGAAGTTAAACTCCGACGATGACCCTAATAAACAACATATCTTTGGACTTTTGGAACATAATGAATGCATAATTGATATAGAAGACGGACAAGCAGCGTTCGAAGACATTCATCTCGAAGAAGTGCCTTTGGATCAAGTTGAACACACGGATCTTATCCAGCCATCATCATCGCAAGAAGTTATCGCAAAGCCAGGTACGGAGGACCATAGCTCATCTGACTCAGAGTCCTCCTACTATTCTGCAGCGTCCAATCTGTCCAACTCGACGACAGAAATTCTCACACGAAAATCGCCAAGTAATGCCAATATGTCTTGTGATGAGCCAAATAGTGCCACTACTACGATTAATGCAACAGAAAAGACTGTGAAGGCGAAGACTCCTCCTCTTTCCCTCTTCACTAATCCCGAACTGACTAATGAAGAGCTGGTGCTTTGGAACAAATTTAATTGTCGTCCCTTAGTAGTTCGAATCGACAAATTTATAAACATAGTGAAGAGTGAAATTAAAGATTTGCCAATACCAGTTAAAAGGGGAAGAGGTAGACCACCAGGGAAAGGGCGAATGGCTAACAAAAATTACCAGAAAAATGCTCAATCCCCAGTTGGACAAACTTTTGTTGCCGAATGTTCATCACCCTCAGTCGAAATACTATCACCAGTTATCCAAACGTTACCACAATCACTCTTCCCATTACAACAAGAGGAAAGTTATGCCAAGGTGGAAGGTGCAACCAGGACAGGGACAGGGAAGACAAGGATAAAAGCTAGGAAAGTATTACCTGGAGAGCTCCCTGCTGCTACTTTGAGTCCACAAGACGTCAGTCTGAGTAGTTGTCCAGTAATTCCAAACGAGGATGAAAGTAACAGAAAAGTACAAGTACAAATGAAGTTGAACGTGAATCTACCCACCCCACCGTCTTCTAAGAAGCAATATCTCTCTGGAGAGCACGAACCGTTTCAACTGACGACGAATTTGACATGCCATACCACGTATCCCCAGGAGAGGAATTTGCAAGCAATACTTCCTACTACGATTACTTCTCCCAGTTCTGCTCAGCAACCTACCAGTGTAAGCTCAGAATCTAGTTCGACACAGACAAGCTTACATCGTCATTCGCTCGAAGAAGAATCTCTTACTGTTGCCCCTCTCCCGAAATCATCATCGCCCTCGCCACCACTGGTCATGGGGATTAGGTCGTCGTTATTCTCCCGCGTTGACCAAGAAACACAAGAAGCCTTATCGGCCCCTACCATCAACAATACTGACAGTCCTGTTGAGTTGTCAATTGAGGAAGAATTAGACGCATTACTTGGCCCTATTCCCATATTTTTGACTGGGGAAGATCGGGTGCAGATGTCACTGGGCGCGAGCGAGGGAGAATTTCCGGAAGTAGCGGCACTCTTGCCCGAAATTTTTTCCGAAACACCAAGTCAAGAATCATTCCTTGCTGAAGTCGATGTTGCTGAGGTTGAAGTTGGATCTCAAAATGATGATGAGGATCATCATAATGTAGTTTTGATGGAGAATGAGGAAGCCCATCAAGAGTCGCCACTACCTGAATCAGACGAACACAAGGCACCTTCATCCCCAAAAAAGTGTGCAAAAAGTCCGAAAAGATCACCCGGTCCTGGTCCCAAATCGATGACCAAATCGCGAGAGTCTGCCACCACCACAGATCAGCATCAAGAGCCTAACAGCTCCAGTAATAACATGGAAGAACCTGCCATAAAGCGGTTAAAACGAGGAGTTTCACCATCTTCGTCCTCCAGTTCGGACACTTATCTTCCCCTTGTCCCTCCATCAGTATCACAATCCTTGAACAAGAGAAAGTCTCTCTCAAAGTCTAATAGCTCGCCATCGAAAGGTAAAACTCGCACACCCCCCTCTGGTCAGTCGACGCTCAAGAAGGGTACCTCTTCAAAAGCTGTTCTGCTTGTGGATGACGTGGACGTTGACGAAAGTGACAGTAGTAGTAGCAGCAACAGTTCTGAGGAAGACGAATCTGGCCCAAGTTCCGAAGAGGATGTTGATCTGTTTCTAATATTGCCTGCGAAGCCACAAGAGAAGAAATTGCTACTGTCGATGAAGGCCGAGTGCTTAAAGGAATCTCCAAGGATGAGCCAACTCGAAGATCTCATGACTCGCACCAGTTCCTACAGACGACGATTTTTGGAGAAGGATAACTATGACATTCACCACGGCCTGATAATGTTTCCTCCCTTGAAGGACTATCGATTTATAAAATCTGAGTTTAACGAACTTACTCCGGCCGTCGCTGGTGGACGGATGCAATGGCTGGAAGAACTGTTGAAAGACCAGCTTCATAATGCGTGGTCTTCAGTGAAAAAGAGACCCGGACAAAAGAGGCACGGATTGTGGGAGCGAGCATTGCTTCATGCCCGATCGGACAAGCAGCAAATGTCCAAAAACGTGAAGCGAGTGCTGGGTATGATTTGTCTGTGTTTCCATTGGGCGGAGAATGACGTCCCGAAAAACTTGTTGCTCGTTAGAAATAGGAATGAGCCCCTCAATTGGAAATCAATATCCACTCCCCGACTCGTAATGTTTGAAGACGAAGTAGAAATGGACCAAGCTGCGTCCATGTATATTTATGCCGAAGGACTTCGACATATCCAAGTCCCAAACATTTATGAAGGTGTATTGACCGTCTATGCTATGCATTATTTATTCAGCATAGAATATGCACCTTCTCTGAAGCCTTTGTTTAAGCATTTCGACAAGCTTACAAATATTACCGGATAAGTTTGTTCTGCAACTCTGATAAGGAATCGTCGTTTGGTTGTCGCCATCAAAGAACAAGGAGTATGAAAATGACGGATCACTATAATGCAGGCAGTATTATTAAAGTGATTCAGCACCAAATTGCCTTGTGATATAAAACAAGTGTTGACTAATTTTATGATTTAATGAAATGTGAAAATTGAAATTTAATCGCATTTCAATCGGATAGTTTAAATCCAATTTAGTATTATAATTATTGAGGCTTTGACTAGTCTCAATCATCAGCAATCTTATTATATTGCTCAAAGTTTATTTGTTTATCTTTTTTGACGAAAATAATATTCCTAATTTATTTATTTATGATTTGTAGTAATGCGGGATCGAATACATGCTACATTAGACTGATTTGTTATTCCGATATTTTTGACATTTGATTTGTACAAGTACCAATATATCTATATGTACATCAATTTCTAAGTTCTACTTGTTTATTTTTTGATATATAAACTCAATCTGTAGCCACCACATTTTGTTCACTGACTAGATGAGTCAATATTGTCAAATACTAAAAAAGATACTTGATATGAATGTAATAATACTTCTACTACACATTTTATTTTACAAATGACAAAGTAATAAATTGGAATTGATGTTGTGAGAGTTTGACTTTAATGAATAATCTTGTAGTTGGTCCGTCCATAATAATAAGCTTTGTGTTATCAACTTCTTAATTCGATATTTTTTCTATGTACCAATTGCTCGCACTCGTAATAAAAGATTGTCAGATCAACTAAAATAAAAATGTACACATCTT
>XLOC_020580 | F-box/SPRY domain-containing protein 1
AAAAAGTGTCCGGTTCCCGGAAACTTACGTCAAGGAGGACCACTTTTCTCGTTATATTCAAGATCTCATCTTGCAGAGTGGAGGATTTAACGATGTAGAAATCTCGGGGCTTGTGGTATCCGAAATCGTGGAACGAATACGACCCATCTTCGACGCTAATGGTGGACTCATTCATTTCACTGGAGGTGTGTACTCCAGCCGAGAAAGAATCCCGCGGAGAATTGTTGCCGACGGAAAAACACTGCAAAACCATCAAGGGTCTTAACCCCTAAAAAATGAACAATTAAATTAGAATTCTATTCTTAACTCGAGTCCAACTTCCGGCTTAAAAACCAGTCAAATGTGATGGATGAACGATCATTCATCGTACATACATGCATAATGAATATTGCATTTTACAAAACATCCACCGGATCTTATTCATCATAACAAGTATCAAGTACTAAATACCAGTGCATGATTATCTGTATGATGCATAAGACATTTTGTACA
>XLOC_013003 | hypothetical protein Fcan01_17979
GGAGGCTGCCGAGCTGACTGCGTGCCTAAAATTGTGCTGAGGAGAAGCATGGCCAGCCCACGTGTTTTTATTTAGTTAATTTTCAACTTTACTTTATTGACGTTTGAATGTTCAGTAAAAGTGGGAAAAGGTGGAAGTTAAGCAGTTATCGAAGTTTGAGCAGTAAAGGTGACGGTGGTGACCTGATGTGCCGTGAATTTAAGGAAGATTTAAATTTAAATGATTTGGAGATGAAGATTCGACGGGACTAAAGTGAGTGGAGGTGATGTCGTTATTTTTAATCGGCTTTGAGTTTAGATTCTGAGGACGAGATTCCGCAATTGGGCAAACATAACGCAACGCTTGTCGGATTCCGAATTATGGAGTCTTCGCATTTACTTTTAATCGATTTACTTCTCATCCTGCAACGACGAGGTGACGGCGACAAAGCTCCCTTCATCTGCTCTTTTTTGTCATCCCGACATTTTTTCTGGGTTGGATCCGACTCGACGCAACAGAATTCCCGCAAATACAACGACGTGATCTGGACGACCTCAAATTTCCGCATCTTTTCTACATCATCGGAACTGCAAGAAATCAACTGTAAATTTGTATTTAGTTTGTATTATTAAGCAAATAAGCTTAAAGATGTAGACTTGAACGTCAACGTAATTTATTAATTGGCCCAGTTAGTTAGATCCATTTGGGAAAATTTAATTTGGTATTCTTTAGCTTTCTTTTTAAAAAAATCCTTCCAGATCTCAATATGCGTAAAAAACAGCGAAATTTACTAAGAATAATCATTATTAACCAGATTATACAAATCAAATAGTTTAGGCTAATCAGGTTTGGCCACAGGGTAATGATGTTCACACTAACTATTAGATAATTTAGTTGGTTTTACTCGTAATTAATAATTGATTAAAAGAATATTGGACACCAATTAGAAGTAGAGAATGACTAATACATGACCTGCAAGGTATTTAGGTCAAGATTTAAGGGAAGTAATTAAGGAAACAATAAAAGGGAATATCTAAACCAATTACATCGCGTCATGACCTTAAAGGTAATTAGGTCATAATTTAGGGAGGGTAATTAATTACACAATAAAAGGGAATATTCGACACCAATTAAATCGCGAAATGATCTTAAAGGTAATTAGGTCATAATTAAGGGAAGGTAATGAATTACACAATAAAAGGGAATATTCGACACCAATTAAATCGCGAAATGATCTTAAAGGTAATTAGGTCATAATTTAGGGATGGTAATTAATTACACAATAAAAGGGAATATTCGACACCAATTAAATCGCGAAATGATCTTAAAGGTAATTAGGTCATAATTTAGGGAAGGTAATTAATTACACAATAAAAGGGAATATTCGACACCAATTAAATCGCGAAATGACGTAAAAGGTAATTAGGTCATAATTAAGGGAAGGTAATTAATTACACAATAAAAGGGAATATTCGACACCAATTAAATCGCGAAATGATCTTAAAGGTAATTAGGTCATAATTTAGGGAGGGTAATTAATTACACAATAAAAGGGAATATTCGACACCAATTAAATCGCGAAATGACCTTAAAGGTAATTAGGTCATAATTTAGGGAGGGTCATAATTTGGGGAGGGTAATTAATTACACAATAAAAGGGAATATTCGACACCAATTAAATCGCGAAATGATCTTAAAGGTAATTAGGTCATAATTTAGGGAAGGTAATTAATTACACAATAAAAGGGAATATTCGACACCAATTAAATCGCGAAATGATCTTAAAGGTAATTAGGTCATAATTTAGGGAGGGTAATTAATTACACAATAAAAGGGAATATTCGACACCAATTAAATCGCGAAATGACCTTAAAGGTAATTAGGTCATAATTTAGGGAGGGTCATAATTTGGGGAGGGTAATTAATTACACAATAAAAGGGAATATTCGACACCAATTAAATCGCGAAATGATCTTAAAGGTAATTAGGTCATAATTTAGGGAAGGTAATTAATTACACAATAAAAGGGAATATTCGACACCAATTAAATCGCGAAATGATCTTAAAGGTAATTAGGTCATAATTTAGGGAAGGTAATTAATTACACAATAAAAGGGAATATTCGACACCAATTAAATCGCGAAATGACGTAAAAGGTAATTAGGTCATAATTAAGGGAAGGTAATTAATTACACAATAAAAGGGAATATTCGACACCAATTAAATCGCGCCATGACCTTAAAAGTAATTGGGTCAGTATTTAGGGAAGGTAATTAAGGAAACAATAAAAGGGAATATTCGACACCAATTAAATCGCGAAATGACCTTAAAGTTGGGTCAGTATTTAAAGGGATTTAGGTTATAACTTAGAGAAAGTAATTAATTAAGC
>XLOC_006756 | ABC transporter B family member 12
CGCCACTGGCCAAGCCCTTCCTTCATAATGTGCATGTTTCTTTACTTAAGTTCTCATTACCACTCTGCATTCTGGACTTCAAACATCTTAACATCTTCAACATCGCTTAACAAGTAGATTTGCGTAATTAAAACTGCTTTATAAAAAACTAAGCCAAACTTCAATAGTTGCCAAGTACATAATACCAGCCTGTGACAGTACTATACAATCAATTAAGATGAATACCTCTTCTGCAATGGAATCCAACTTCACTCTGGACCAAGCAAACTATGTTGGACGTTTAGAATCCAGCTTCCTCGCTGAAGTTTGTCGGATGGAGGAAGGAGTTTTGCAATCCGCTCGACTGATGCCTTACCTGCGCGTCATGCTGACGCAGGATGGCGGAGCGACAATTATGGATGCTATAGCGATCGGGAATTTTTACCACGTGGAAAAATATGTTTATAAGGTCGGGAACGTTTACCGTTTTCCACGTGGCATGTTTGAGATCCGTCCTCGTACATCGCAGGACTCGTTATCAAGTTATCGATACGACTTGTGGTTTCTGAACTTTTCTGTTGAGAAGGACTCACTTAAAAAGATTGATCGCTTATTTAGTCACGTCTGATGAAACGAGCCCCTAAATCCTGCCGGACTTCAGATTTGGAATAGACGATGAAAAATATGAGCATATACTAAATGTGTACACTAAATTAAATTGCATTATGTGCTTGCATATGGCAATATGTCGTTATCTACATACATTCACAAACATCG
>XLOC_006751 | Zinc finger protein 26
TTTTGATGAAAGCTTTCACAAATAAATTCAACTTTTCTCGAAGTAATTATTCTCGTAATTTTCATGGTATTTTGAAATCGTATACATTTAGCTTGAGGGTTTTCGAGATTAGTCCTTCTCTGAGGTCAACATTTCTATTTGTACCAAATTAGATTTGTTTAAGGACCTCAAATCTACAAACTCAACAGATGCCGAATCCTCCCTCATGGATGTGAAGCCAGAGAAGAAATACGAATGCTCAAAGTGCTCAAAAGCGTTTAAAGCCAATTACGAGTTGACTCAACACATGGTCACGCACGACCCCGGTGCCGAGGTCAAATGTGAAAAACAAATTCGCCTTATCTACCCACAAGTCAAAACTTCATAACACAATGGTGGGTCGCCGTCGTTTCCCATGCACGCTGTACGGAAAAGAATTCCAAACGAAGGCTGAACTTGACCAACACATTCTCACCCATCCGACGGAGAAGCCGCATAAGTGTTCCACTTGTGGGAGAAGTTTCACCCACAATTCAGGCATGAGACTTCACGAGATGACGCATTTAGAAAAATCTGTCCGAGACGTGTTCCAGTGTGACGTTTGTCCTCAGACTTTCTTTGGGAGGAGTGAGCAACAACGCCACATCCGACGTGTGCATGAAAATCAGAGGAATTGTCCATGCACAGTTTGTGACAAGAGATTCTCCAACTCGTATCATTTGAAGCGTCACGTGGAGGCGGTGCATGAGACGGATAAAGAGAGGATCCACGCCTGCGACAAATGCTGGTACAGAAGTCACTCGAAACACAATTTGGCCAATCACAGCATTAGGCACAATCCAGCGAGGTATGGATGCTACTTCTGTGGGAAGAAATTCATCAAATTTTACAAATTGGTGGAACATTGTGGAATTCATACTCGCGAAGGGTCAAAATAATTATGCATGTAATGGACATCTATAGGGCTTAATTCTTAATTGCTCAAGTGCAAATTTAGAAATCCTAATAAACATTCTGCAAGAAAATCATTCTTATTATATGTAGCTCGCG
>XLOC_001298 | putative phosphoenolpyruvate synthase
GTAGTCATGCTAAATACATATCTAAATATTACTGCACCGGCAGCTCTTTGAGAGCCCCAAGCACGTTCAACTAATGAACTTGAAGTACATCAGTTAATTTATTTTAAGACAATAGAATTTAGTGTCACATTTATAAATTGAAAATCACTTTAAATTACTCCAAACATTTAGAGCTGATAAGAGACAGGTGCATGGAAAGCTACTCGCACGGTTAACTAGTTGTGTGTTGTGATGATGCAATACCACTTGTGCCATCAATTCAAAGATAACACTAATTCTGATAGACTGGATAATTATATCTCGGGAATCAGAAGTTTATTCTTTATATACATGTAACACACACGTGTTCATAAGTGGTAACAATAACCAAGCCTTCTTTTGGTGTAATTGTTACACACATATTTAGAAAACCTAAATTTTAATTGCATGAATTTTCATTCATCTTCGAATTTCTCTCCACTATAAAACACAAGACGGCAAACCGACAAATAAATTCTTCAAGTGCTGTCTCACCATATAATTAATTGGAACAATGATTTTGGAAATTCTTGGATTTTTGTTCAGCAGCGTGATAACAGGACTATTTGTGTTGAATAGAATAACCAACGATATCTGCCCTCAAAAACTGAAAAGGGCTCTTAATAAACTCGTCTTGTCTAATTGGGTGAAGGGACTGCCACAAATTATCCCCGTTTATAACACCAGCACCCCAAAAACGGCGAAGGAGGCTGGAATTTTGGCTCAGGATGTTGAATGGGATTTGGAAAAACCTTGCAAGTTGGATTCTAATCAGGAAGCGGATGACGTGATCATCCATGGAGTCGATGATAAAGGAAATTGTCTGGTTGGAAGGATTACGAGATATCACAATGACATGAGCAGAGCATCACTGGCACTGAGGAGAAATGGCGAAAACTTTACCGTTGAGCTTGAAGGTGCTTCAAATAATCAATTGGAATTTTCTTTGGGAAATTTTAAATTGGAGCTTGTTGAACCCTTTCGAGCTTGGAGAGTGTGGTTCAACGGCTACATGCGAAAGCAGGGCGCACCACCTACTACAAACCTGGTTCATGTTACTCTCAATTTTTTATGGAAACCACTGGATTACGCCAAAGACTTTCGGAAAGATGCAAACATATTTCTACTGGCTGACGTGTTTTCCTGGAATGGATCTTATGGACAAAATTTTGCAAATATCAAAGAAATGATACCAAAAGGCTATCACCAATTCGGCGTACTTCACGGTATAGTAAAAATTGATGGGGATAACATTGAAGAAGATTCGTTGTACCTGTATGGAAATCGTACCAGGCGACAATTACTTCTTGGGGTTAACACAAACGATGAAACGATCGAAATTTTTGGAATGCAAGATAATGATGGAAATGCTCTCAGATTGACCAGTCGTAATGGATCTTGGGTTGATGGGGAGGCGTCCTACAGTTCAACGTGTCTGTACCCAACGCAAGAAATTGACGCTGCTGCCACATGTTTCGAAAGAAACTCGACCATTCCTAAATTGTTTGAGCTGACAGACGAAAAGTCAACTATGCGAGTTGAAATCTGGCCAAACTACGAAGCCATTAATGTGGACGATTCGTTGAATTTACTTCTCTTGCAAATGGAAATAAATGGGAAGGAATCACACGGAATTGTACTCAGAAACTCGAATCCATCAGTCCCCATCATCTCAAGTCATACAACGGGGGTAGAAAATTGGAGATCAGTCGATTCAAACGACGTCTTTGCTATATCTTTGGAAGCTGATGCCTGTCAGAATACAAATCTGGTTGGAGGGAAGGGAGCGTCTCTTGCGAAATTAGCTAGGATGAATAGAACTGTCAACGAATTTAAAACTGCGCAAGGATTTTGCGCAACGACCAACTTATTTAGGAAAATGGTTCATGAACAAAGTTTGAAAGAGATTTTTGAAAAGCAAACCACAAGTTTGGAAGAGTCATGTTTGCAAGCAACTGAACTTGTAATGAGTTGTGCTACTGCTGAGAAAGATATTCGCCCTTTGGTCGAGTCACACTTGCAACAACTATTTGGGAAAAGTCGCCCCTCAACCTTACGGTTTGCCGTGAGATCTTCCGGAGTTTTGGAAGATGGATCCGATGTATCTTGTGCTGGGCAGAATGAAACATTTTTAGGAGTTGATGAGGCATCTATTCCAGATAAAATTGTACAATGTTGGGCTTCGGCTTTTACATATAAATCTGTTATCTATCGACTAAATCATGGCCAGCCAGCGGTTACGCATATGGGCGTCGTAATTCAAGAACTGGTCACCGCCGCGTCTGCTGGGGTTTTGTTTACAGCGTGTCCACTCACAGGAAATCCATTTCAAATGCTCATCACGGCAAATTATGGTCTTGGAGAGAGCGTCGTAAGTGCGACCTGTGATCCCGATTCCATAATCATTCAGCGACACCGTTCCATTAAATCACGACAAAAATGTCGTAAACATGATTTATCAATCCACCAAAAATTAGTTGGAAAGAAAAAGTCCAAAGTGATTTTGAAACCAGGAGGAAAATCAGTCGAAGAAGAAAGTTTAAGCGACGTTGACTCGAACCGTTTATGTTTAACGGAGCCCTCAATGCTGCAATTGGGATTCATTGCCATAAAAGTCGAAAATGAGCTTGGTCAATTAAAGCCTGTCGATATTGAGTGGGCCATTACCGGGGATGGAAATATTTTTATTCTTCAATGTCGACCCATGACATCTCTGAATGTGTGGAATGATTTTGAAATTGCTCATCAATTTGACACGTCCATTAGAACCAGAATTGAGTTGCTGACTACAGCAAACACTGGGGAAGTTATGCCGAAGCCTGTGTACGCTTGTTCCGTTCAGTCAATGACAAGGAACTTGGACGTCGGAGTGCAAGACAGGACGGGGACCATGACCGGAAATCCTGTCTGTTCAGTCGTTTCCAGATCGTGTCCCTTGTATCAGAGTAGACTTTTCATCTCCGTATATCCAACTTTATACAAACGGATTGATGCTGAAATTAATGCACCCGTTTGTTGCATCGATTTAACGGTACGGAAAAACCATTTTTACTCATTGCATAATATGAAAACTATATTTGTTCTAATCTATAAATATAATATAACAATCAGGTTTTCGGAAGGCCCGTAAGGAAATTCACTTATCTTTGCATTTCACATGAAGGAAAACATATAGCATTTAATGTTGGCAAACGTTGAACAGGTAATCACCAAAGAGGTTCACTCAGTTGCGCTGGAGCGATATGGAGTGTCATCTCGGTCATCGAAAATATTTAGCACACTAGATGCCATTAAATTAATTAAAAACGCACACAATCGGTTAGACCAAGCCAACTTGGAATACGGGAGCTGGACTTTTCGAATCAAAAGCGGTCTGCCAATCTCAGCCAGAACAATATATGATCAAATTACAGCGGATTTGATGGTGGTTCATGATGTATCTCTTCACCACTGCGCCATGTCAGAAGCAAGTAGCATAACGTTGATATTTGCATTTTTGACTATTTCTGAAGGAAAAAATGCTGAACATTGGTCTCCCTCATTATATGAAGATGTTGGAAAGATGTTGTCAGTCTATGCGTCCGTCGAGTCTGCCGAATTGCCTGCTGACATGGAAAAACTGGGGGAAGCAATTCTCGTACATGCCGACACGGACACCTTTATACGCACAAAGTCCGCAAAAGAAGCAATTTCTTGGTTAGAGTCAGACGATAATTTGTCAAACGCTTTAGAAACCTTTTTGGCAAAATATGGTCACCGTTCTATCGCTGAATTGGATATTGGGCAGGATACTTGGCGGACTGACCCTGCTCCTTTAATTCAATTATTGAAGAATATTGTTGGAAACAAGATCAAAAATCCATCCAGAGCTGCCAATCAAATTCCAGGGGTTTTGCCAAATGACGAAGAGTTACTCAGGTCTTTGAAGACACCTTTAACAAAAAGTGGAAGGTGGTTTCTCAAGTTTCTGCTTCCCTACTGTCGCCAAACTGTAACTTATCGAGAGCGAACCAAGTCACTGCTGGTCAAAGTTTTAGAACAAGTCAAGTTTGCATACCAAATTTTAGCAGAAGCCATGGTCAGGGAACAGATCATCTCGGATACGAACTTGATAAAACATTTGACACATCATGAAATGGGTCTCTTGATTGACAAGCACCACTCCAGTTCATCCATTATTAATCGCGCGATTCAAAGAATGCGGTTATATCCGACCATGGAAGCCCTGGAGTTTCCAGAAATTTCCGTTGGAATCCCAAAACCATTCAACAATTCCGAGCAAGTTGAGACCTGTGATGTGGTAAAGGGGACTCCAGTAAGCGCTGGAAAAATCAGAGGAATTGCCAAAGTGTGCTTAAGCGTGGAAGATGCCTCCAGCCAACTGGAAGATGGGGACATTTTGATCACTAAAGGGACTGACATAGCTTGGTCACCATTTTTTCCAATGCTCGGGGGAGTCGTCACTGAACTGGGTGGCCTTATTAGTCATGGAGCTGTTGTTGCGTAAGTAATCGTTTTTCACACTTTTTAAGTACCTGCCTTACTTACAATTAGTTAGTTTAATTACCTGTTTAATTTTGCGATTCTCCTTATTTTCGCATGAATTCTAATCTACCCTGTCCAATCAAGTCGAGAGTATGGCTTGCCTTGCATCGTTGGAGCTGTCAATGCCACAAAGATATTCCAGTCTGGAGATGAAATTGTTTTGGATACGAGTATGGGTACAATTTCAAAAGTGCAATGTTAAAAAACAGGTCCTTTGATATTGATCAATTTTCCATGAATTTTCCTTTGTATTTCGAAAGTTACCAGTGTAGTATTGTGTGTTCAAAGTAAAGTTGTAATAATTAATAATAATGCTACCAATTAGAAATAAAAGTGTCGCATTACGTCGCA
>XLOC_003471 | vasopressin v1a recpetor, putative
GTAGAATCTAAAAAACATGGTGGGTACCCTGGACTCAAACGACAGGTCGTGAGTGTCCCTTGTCAGTGACAGTGGTGACACAATGGAAAATTCTAGCTTTCTAACCACATGCACTCATCCTCAATTAGGTCCCGCATTGTATTATAAATAGTAGTGAGATACTCCGCTCGAGTAAGGGGCAGGGCCCACGATATTTTATCAAGTTTTATGTAATAATGTCTGTCGCCTGGAACTTATCCTTTTTCAAGCCACACCCCAGCTCTGAAATATGAGAAGAATTAAGTGAATGGAAAGGTAAGTGAGGACAGGTCAAAATGATCAGAACATTGAAAGAACAGCCGAAACGCTCAGTCATCAGTGAAAAGCCTAAGCTCCTCAGAAAGGAGTATTACTAAAAACCAGTCCCTCCTCTGTAGTCTTTGATATATTTTTAATTTCATAGACGACAAGACCTGTTTTGCTTTTGTGTGTATATTATATGGCTTATTGGCTTGGCCCGCTGGCAGCTTATGGCTTATCAAAACTTACTTATAACCATTGTTGGATTATATATAGAAAGTCTGTCAATTACTGTATTACTTATTTGTCTTACCATAGAAGAAGGGGTGTTCTTTCGCATAAGGATCAAATGCAGACCAGAGAAGCGCCTGAAAAACAAGTTATCATTGAGTTTGATAGCATGAGTTTCATTTACTAAGTGATAACAAACAATAAAACGTTATGTTCATCCACTCTTCTCGCTAAAAATCTATTTTATCCATTCCTAAGAAAATAAATTTCAGTATTTGTTTTGTCATCAGACTTTTGAAGACTTTTCACTAGAGTTCGAGAGTCCCCGGGTTAAAAGCAAAATTAATTGAAAGTTAAAAAAGAAGGTTCTTATTTCACGTACGGCCATAAATGGAGTAGAGCAAACTATATAGCAGCAAATGACAGTAATGGTCAGTTTAATTGTCTTGATTTTCGCCCGGCTTATGGCACGTACCGAGTGCGTGCGAGGCTGGCTCATGTTGCTCAACGCTGAAGACCGCACTGAGTACGTTCGCGACGGATTCTTGATCACTTTCTGATGACCTTTCACATTTGGAGGAGGTAGTAAAGATGAATTCTGTTGGTTGGAAGCCCCATTCACAACTTGCTTCTTGCGACCTTTCTTACTGCTGAATACGGACTCTGTTGTGGACGACATTGATACACTTCGCCATGTGTGGCGCTTTTTCTTTGTAATCGTGGTACTAGAGCCCGATGAGTTGGAACTCGTCATCTGCTGTGCTAAGGACATGTCAGCAGAATCAGGAGGTGTCGTCTGTTGGAAGTGAACCATTGAATGGGGATGACTCTCATGTGGAACGCCAGACGGATTCCAGTTGTTCGCTGTACTTTGCCCCCCAGTCTCAGTATTTTGAGATGAAGAATTCTGAACCTCTTTCCCTTGTGAGTCGTTGTCGGGTGAACCCAGAATGGGGGACGTTGACGTTTTGGTTGTGCTAGATCCAGATTTACTATGATGCCAAGAAACCTCAAGAAATCAAGATTTAAAAATATATTAATACGACATTCTCCATATGTTTTCATCTTAACAAATAACTAAAAGAGCATTCCAGAGCTATCAGGACCAGTATATACTATTGTATTTTATCATACCCCAAACCATAAGTAATATGCGGGAATGGTAAAATTTGTTGTTTTGCTCGTGGCTGACTGGCACTAAAGATTATCCTCTGTGTCCATTATCTAAATAATAATTCAAGATGAACGGAAATCGTTTAAATTTGCAGGATGTAGTCGGAGGTGAGGTGTTTTACCTAGATCCTTCAACAAATTTGGCTACAACTCGGACAACAGAGTTTCTTGAACGTGATGTGTATGAAATTCACCAATTGTTTTATCAAATATGGACTGACTCTAATAAAGTGAAGAGAGATTTCTCACTAGAGAGAGCTGGATACACTGCTTTGAGAAGCGATGAAGATACGAACCGAAATGTGAAAATATGTCAACGAAGAAGAAAAACTGCACAAGCTCCAGGGCCGAAAAAGAGATTACTAGCAAACGGTTGTTCATATGAGGACAACATTACCAAGGGTTGTACTGCGGAGATAGAAAATATTTTCCGGGTGGGTTTGTATTCGGCAGATGCTTTCACAGGGATACAAATCCGTCATCGTGCTAGACGGTTGAAAGGAGACGACAAAGGTTCCCTCAGGCCAGAAAACGGTGAAATATTCATCGAAGCTAATGGTACTCGTGATAAGCTGGACCGTATAATAATGAATGAAATTGAAAAAGTAAGGAAACTTGTAAAAAATGAAGAAATTCCTCTGCCTATGTCTACTAAAAAGAAAGTAGTAGGAAAAATCCCTCCTTACGTGGCAAAATCGACTCGCCGAAGACTATACTGTCCACGAAAGGATTGTGTTTTTGTTACAATTTATGCTCGGGATTTGAAAGATCATGAGGATAAGCATGATGGTGTCAAACGTTATGGTTGTGATTTGTGTAACAAAAAGTTTGCAACTCAATGGTACATGAAACAACATGTCAAAAAAGGTTGTGAAGATCGAAGGAAAACTGAAAAGAAGACCCCTATTCGAGATATGTCAGCTAAAAGGTTGTCATTACGAGAACTCGATGATATGCCTTCGTCATCAAAACGACCTGCTTTACTTGATATTCGAAACCAACCTAATCAGTCATAAATTAACTTACCTGTTTAAAAGATAACTTAGCTTTATCGATCTCCAGATAGTTGTGATTATTGATTAATGTAACATTAGGTGGTGCAAAGCATCTTATAGATAGCCTTTTGTTAAAAAATGTGTCATATTTTATGCGGTTAATAGAAGAAATTAAAAACTAAAATTATCAGTGTGTTGTTCTTTTTGTGTATCTCAAATATTTCATAAAATCATACAACATGTCATACAACATACCTCAAGATTTTTAGGCCTTTGGGAGTTACCGCCGATTACTCCTCCAGCTTTGGCGGCTAACAATTTTCTGTCATTCTGTGTTTTCTCTGAATTTTTACAATTTTCATGGAAAACGCTGTCGTTCTCTTCAATGCTTTGGTCAAACTGATGTTCATCTACCTCATCAGAATCTTCCCTGGTTCTGCTGCTCATTCGCTGTTCTTGAATGAAAGCATTATTCTTCATGGTAAAGTTGAGCCAAATGACTCTTGTAATGCATGAGTAAGCAAATATCAGAATTATGAGGGGGATAATGAAGACGGAAACCTATGGAATTATTAAAAGAATATCTTACTGGCTGATGCCAAAAACCTGGGAGAAAGGAATATAGTAGAGTTACTTACAGTGTACCACGTAATATAAGCCTTTTCGCCCCATCCTGGGTGAAAGGTGGCCCAGCAATCGTACACATTCTCAGAGATTTCTTGGTATGAGAAAATGTAGAGCTGGGGTAGACAACAGGCGAAAGAGAGGAACCATGCAGACCCCAACATCAGTTTAGATCTTCGAGCTGTCCACGAAC
>XLOC_009833 | Cysteine protease ATG4B
TAGCTCGTTGATTGGCAAAAGGTGAACAAACGGCTCTAATTTTTATTGCGACTGTTCTTCTCTTTCATGATAATACATGTAATAATGTAAAGCATATCTTGACAAGTTTCTTTCTACCATGAAAATTTAAATTAGTCAAATTATAATGTACTTTTAGCCGGATAATTTAGATATCGTTGAGTTCGATTCGATTATGATCATTTCATATTTGTTAAGTATTTTTAGATCCTATGTATGTATATTGCTCTTTCTTTCATAATATAACAACTTTTTGCCGTTCTACAGCAAAGCAGAGAAGCATGATATTCATATATTTAGAAACTTTTTACCTACTAATCTAACAATACTTTTATCCTGTCGTGATATTAAAGCTAATACGTAAACGTTAACCATATGGTAAAGCTATCGGGATTATCGTAGTAATCAAGTTTGAATGTGAAATAGTCATAATAAAGTAAATCAATAAAATCAAATTAATATAAAGGGTAAGTAGGAACGTACATAATTTGATAGTTAAGGTTATTGAACACTATGCAGCACTGGTAGATTTTATCCTAAATTAAAACACATCCAAGAAAATAAAGTTGCTAAGAACTTAGTCAGTTTAAAATTAAAACGAAGGCCGACTCTAAATGTCATTCAAAATTCGTCGAAATTCATCCACTTGTACTTTTTTTGCTATACTTTCTCCAACCCCTCGTCTCAAACGGCGTATCAATTTTCTTCATTCGAAAACTCGGACCAGAACAAGATAAGTTTCTTCGTGTCCAATGACTGTAGCTCGATTCGGTAGCTGGGATGAACAGAAACATCTCCGAGTTGCCACCACCATTCGGTGAGAACTTGCGGTTTTAGGAGGGTTCGGGCATTACCATTGAATGCCAGCTCGTACGGCATTTTTCCTTGATGGTTTAACACCTTTAGCGCTTCCTCTTTTACCTGCACATTTAAATTGTAGCTTGTAACTTTTTATTTAGCAGGACAATTTTGGCGATTATGCAATTGTACAATTGTCGAAATCCATACTAACCTGCAGATTATCAGCCATGTAGCACAGTAATTTAGACATTTGCTCACTTTGGTCATGTGAGACTGCAGCTAAATGAAATGGAGTGTCCCCAACTTCATTCTGAGCCAGTAAATTTACTCGCAGCTCTTCAGGAAGATTTACTATATACCACATAATTTTAAAATGTATATCCCATCCTCAAATTTCAGTAAAACTCCACAAAATTTCACTACTCACCATGCGTACAAAACTCATAAAATTTTGTCACAGCATCAAACCTCCCATGAGCGATGGCATCGTGTAGCGGCTGAAACAAATGCATTGTATTGAATTTTTGTTTAGCTCATGCGTGATTTGATTGATCATATAATCCTTACAGTATTGCCAAAATTATCGGTGGGGTTGACCGTTGAGAATCTTTGCTGCTTGAGTTGTTGAGCTAACGTGAGGCTCGAGCTGTCCTTGGAGTCATGACTCACTTTCTTGCACAGTTTGTGCAGATAAGATTCTCCCTTCAAGTTAACAGCAACAGTTTCAGATTTCCTGCCGTTCACATTGACAAGGGAGGAAATTGGTATGGTGGGGTATTCGTTGGAATGCCTCCTTTCCTTCAGGTTCAGACCGGTTATCAGATCAGATTTAGAAAGAGATCGCTACAAATAGAGATAAGTTGTTAAAAGTTATTTTTAAATAACTTTGAAAAATGATTAAAATCATTTTTCAGGATAATCGGTACAATTAGTAACTCACCAAGTACATGGCAATATCATCATCAAAAGGCCTCATCGAGTTGTCCTTAACAGACTCGAATTTTATCCGATTCGTTAATATTTTGAAGCTGACTGCAGCTCCGAGTGTATAATCGCAAACGGCTTGCACAATTTGGCTCGTGCTAGAGGAATGTTCTGGCCCTAGCGAATAAAAAAACATTGAAAATTGCACAAAACTCAACACTTAATGCTTTAAAATCCTTACGCGATAATGTGTCTGCAAAATCATTGACAAGAGCTCTGAATTCGTCATCTAGTGGTCCATGTTTCTTTAAGTGGTACGCGAGCAGGCCAACCCACCGCTGCAAGAAATAAATTATCCGAGTTGTCAATTATTATTATTTTATGTCAAAATCGAATCAAAAAAACTTACCATGACGGTTTTAAACTCTTCAGGATAATCTTTCAATAGGAAGGTGAAGTGTACTAATTTCTTGCAGTACAAATTATACGAGAGGATTCGATCTTGCTCCTGTACACCATTATCCAACTAATTAACATTATATTACAAATTTCAACAGCAGATACAGACTGCATCATGATTAACTGGGTGGATACAAACCTCTAAGAATTGGACGAAAAATGGTCTTCTTAACTTCACTTGAGAAGCTCCATAATCCTTATACTGCTGAACCACCATTTTCGTTAATACTTTGAAAAAAGGGAATGGTTTGGATTGCACGCGAGCTTGAGCATCTGCTTGTACACGATTTAACACGTCAAACAGAAATTCTGACATTGAGCACATATCGGAAGATGTCTAGAAGGAAGAGAATAATAATTAGAAAAAAATATTCCATATTTTAATTAATACCATAAAATGAGTACCTGTGTGAATGTGCAAGAATAGTACTGTGTAGTTTCGTCCCCACCACTAACGGGGTATTTTTGAACAAGAGTTTGAAAAAAATCCATAGCCAAGGTAGGGATATCTTTGCAACTCGAGTTCCAAGACCCAGAATAGCTTTTTTAATCAGGTCGCCAACATGTTGGGGTTGAGGAACTAGTTTGTTATTCAAATTTATCTCAAATTTAGTGATAATATCTTTCCAGGCATTTTTCCGGACTTTCTTTTCCAAGTCGGGATCCAAAGGTGCCTATAATAAAATATACATCAAATTGGTTAAACGAGATATCATTAATTAGCAGATATTTACATAAATAATTGTATTACCTGCTTAAATATAACAACAGGTGGATCTTGTAGAACTTGTCGACAAAACGGTTGTTTAGGTCCCTTTCCTTCAACATCGCTCGAAGCGGCTGACGCCGATTTGCGTCCAACTCCACCTCCATGTCCGGAACTGCTGTCACTCGTACATCCTCCTCCTTTTCTTGGCGTCCTCTCCAGTCTCATCCGTTTCTCGGCGGGGCTCTGCTCCACCTCGATAATGACAGGAGAAGAATGGATTTCTAAATGGGGAGACATTCTCACAATCGAACTGGTCGAGGCAATGTTCACTTCTGGCGTCGTAGTGTCGGGACTAAGACCAAATGAAGAAGAGTAGGTTCGCTTATTCTTATTGTTATTGTCTTCTTGGTCGCTACTCCCGGATTCGTAATCTTGTGGAAATCCGTTTGCTTGCAGAACTGAAATTAAATTAAATTAAATTAATGCTATCAATAAATTGAATATTGGTGATTTCATTTAACTCGACCCGAAATTAAAATCAGTACCATGCCCACCACCACCATTGACCTCCCCGAGCACGTTATTATAATGGTGATGATGGTTATTAAAGACTCCAACAACTTGAATTCCATCATCATCTTCGTCTTCGTTGCCGTTACCATCTTCTTCATCATTATCGTCATCATCACTGTACCGTCGGACGATCTGCTCTTCCCCGAGGACAACTTGTTGACCATTGTTCCCCTCATCGGCATCATCGTCTCCGTCTATGTCGGAAGTTGTGGGGTCGTCATCTTCTTCCTCTTCCTCTTCATGCTTCTTCTTCTGTAGTAAATATTTTCGAATCGCACCAGGCACCATTCCTGCATATTAATTAACAGATATAAAAAACCTGATATAAAAGACATATTAAACATCATATTAAAGACCTGATTTGCGACACCGCGCGGCCTGACGATCTTCACGCCTCGACGGTGGTGGGATTGGTTTCGGTGCAAGAATTATTGAATAATCAGACAATCGTCTCGTCTGTATTTTAGGATTTCGATTCTCGTTATTGATTGCGGTGGTGAAATTGGTGTCGTCCCGTTCAAAAAAGTACGCAGGGTCCAATTCCATCATTACACAGGGTAACAGGGGTGCTGCAGACATATTAAAGACATTAAAAACGATCCTTTCATCGTCTAGATTCTTCTAGACTAAATATTTAGGTTAATTACCGGAGCAAATTCGCCGCAAAAGTGACGCTGCTGCTAAAATAGGAGGAACAAACGTAGCAGGAACATTGATGGTGGTTAATTACTACTTCTTCCACGTTAATCACAAACATTAAAATAAAAATAGCAGCGGGTTATCAGGAAGTATAAAATGTTCGACAATTTTCCCAATAAAATTTACACGACTGTCCTTTAAAACAATGTCACAAACACAATTACTACAACGTCACCTAATTTCTACCTGTTACACACACACATTTAAATGTCTATTAAATAATAACACCATTAATCGTTAACCGTTAAATAATAATTATTTATTTATTTATTTTACTACTACTCGAGTTCTTTTGTGTTGCTGTTTTTGAGTGGCCCACTCCACCACCTAATCTCTGGCGGAATATGCTCACTCGGGGCGTGCGAAGTCATCATCTGTGTTTAGTTGGCAAATTATTATATCAACAATAAATACGATTGTATTTCAAGGATGTATTTCTGTCTACTGCGTGCACCACAGTTAGTTAGTTAAGTTAAGTTAATTAGGCAATTTGTTAATTAAGTGGGTTACCAGGATTTGGGTGCGTCGTCGTGATCTGATTGAGGGGGATTTTTTTGTGGCAAAAATTGGAAACCAAATTTCGTCAAATTTCTTCGTCGTGGAGGACGAAACAATTCACGCCCTTGTTCTCCCAGCGCTTTTTATTGGATGCTCTATTGTTCTTGGAGTTGTTCTTTACGGAGTTTTCTACGGGCGAGGAGGGGGAGGGGACAGGAAGAAGGATAAGAAACAAAGAAGACGACGAGAACGTGAAGGAAGATTATCCCCTTTTTCTTGGTGGCGACGAATGAGTGATTGGGGGGTGGATCGAGGTGTCCGTGTTTTGAAAGGGGTACGACACTTTCGTCATAGAATTCGTCGCAAGATGGATATCATGTTTGACGCTTATCTCAACTCGGAGGGAGATTTTCCAATGTGTGACTCACCCGTTTGGATATTTGGGAGGTCTTATTCCGTTAATTATGATTTAGATGAGCTGCGCCGCAGTGTGGCGAGCTGTATGTGGGTGACGTATCGCAAAAATTTTGGCAGTGTGGGGGAAACGTCGCTGACATCGGACAAAGGATGGGGATGTATGATCCGAACGGGGCAAATGTTTATGGCAAAGGCGCTTATACTTAGACATTTGGGTATTGATTGGCATTGGGAACCAGATTCCAGAGATCCTTCCTACTTAAAAATCGTCTCTCTGTTTGCCGACCTTAATTCTGCTCCGTTCTCTCTCCACCAAATTGCTCAGACAGGGTCGACCTTGGGTAAACCTGTAGGTACGTGGCTCGGACCCAACACGGTATGTCAAGCGTTCAAAAAGCTGCTTTCCTCTGGGGCGACTGGGCTTGATTTGACAATGCACATCGCCATGGACTCTACCCTCGTTCAGTCAGAGGTGAAACGACTCTGCTTATCGCATCCTTCCATTAACCCCTTCGCATCGGCAACCATTCCATCTTCCTCTATTATTAATACGCCCAGGATCGACCCCAAGTGGAGACCATTGTTATTAATTGTTCCGCTACGTCTCGGCCTCTCAGATTTAAATGAGGCGTATGTTCCTGGGATCAAAGCAGTCTTTGAGATACCACAGAGCATCGGAATAATCGGTGGAAGGCCTAATCATGCTCTTTATTTCATTGGTTATGCTGAAAACGAGGTGCTCTATCTCGACCCACACACCGTACAACCCACAGTTCACGTCGGCTCAAAGTTGGATGAATCTGAAAAAGCGGCCGACGAAACGTACCACTCTCAGAAGCCGGGGAGAATGTCCTTCCTTGCGATGGACCCGTCAATCGCGCTCTGCTTTTACTGCAAATCTGAAGCAGACTTTGACAGCTTGTGTCGAAAGCTCACGGATCGCTTTTCCGTGATTCCATTGCCTTTATTCGAAATCTGTGAAAGACGTCCGCAGGACTGGACAACGTCAGACCCGATATTCATGTCTTCCCCTCGGTCAAATTCGTCTGGAGGAAGGAATTCACCTGGAGGATTCACAAGTATTGGTCTCCCTGGGAGCAGTAGTAGTAATAGTAAAACACGGATGGGAAGTAGCTCATCTTCCACATTTTCAGGTGATGTAGACGATGAAGAATTTGAAATTTTAGGATAGCTGAAATTATAATATGATAATTAATAATTTAATAATCCGGATCCATGTCTCTTGCATTTTACTTAACCAACCGTAATCATACACAATTTAAACTATTAGTCGTACGGACGGAAAAATATTTTATAATTGTTAATCTACGGCCGGATACAAATGTGTGCTAATTTAATTTATACCACATCTACTATATAATTGTACATATATTTAATCTTATTGTGAGTTTAATTGCACCTTCTTTTATTACGTAAATAATATATACCTTTAATATTTAAAATTATGTTAGATTTTTAGGATGAATAATCAATAAAGAATATGTGCTACACACAATGAGCAGTTTGTTTTTAACAAGTCGTCATATTTATTTCGAAAATTTCAAATCAAGGGCAGTAGTATAGTCCAATCAACGAATTAATGTCAAATTACAATTTTTTCTAAATCGCATTACATGCAAATTTCTACAGCTTGTGAGAAATTAAAATTAGAAATATATAGTGTTGAATTTTAACAATTCATAAAAGTTTCTGTTTTCTTAGTTGCTTTTAATTATTATTGTTGGAATGATCCATATTTAAGTTTCATTTATTGTAATGTAATACATGTGAAAACAAAGGATGACTATGTATCAAATCAAATCGTTCTTGTCTTGGTCGTTTTAAAAGAAATTGAGTAAAACATTGAGATGTTGTGATTAAAATGGGATATGATAACATAAAATTCGACTGCTTACTATTTTAAAATGAGTAATAACAAAATTTAGGTCCTGATTGAAGAGACTTATCAGATCGTTAATGACATTAAATTATATAGTGTAGTAGTGGTTTTTTGAAACCGAGTGTGAGGAGCGTGTTTACTTGTTTGTACCTATTAATTCCTTGATTTTGTCGGCGTTTGCTCCTACGAATAAAAGAATTGAAACGATATAATATTTTCCAGGCCCCTACAAATATAGTTAGTTAAGTAGATTATTTTACTTACCAGAGAACTCGGAAACCTAATTTTTAAATAAAAACATAAATTAGCACTGTTAGTAAATTAAGTTTGGTAGTTTATCTTAACAAACCTTCTCTCCGTTCTTGATGAAGATGAACGTTGGCATGCAACTGATTCCGTATTCCGAGGCGACTTCCTCATTTTCATCGACATCGACCTTCAGGAAAATCACGTCAGTGAATAGGGCCGCCTATATAGTAAAAGATTATATTAGTTAAGAAATATTTCAAGTCATCATTCATAAATATATATATTTCTTTACCATTTCCTCCAATTTGGGAGCCACCATTTTACACGGTCCACACCAAGTTGCGTAGAAATCGACGACAACAAGCTTGTTTCCAGCATCCTTGAGCTGGGTGTCAAAGTCCGACTGGAATTTTAAGAAAAAAAACAACTAAAATTGAGACATGTTTCGTCACCTGCTCATTTACATACAAACATACATCATCATAATGCATATATAGCGTCACGCGCTGCTGACATCATAATGCATAATGATCATGAATTTAGAAAAAAAAAATGTCATCCCTCCCTCGCCCACGACACAATCTTATCACCAACCAATGCCATGCCATTCATTGTGCATTATCATCTTCAACTCGTTTAAATAAAGTCGTTCGTTTGAACAAAGTTGAATTGTTCCAGAAATCTCGTCAAGTGCAATAACGGTCCATAGTATATTGCTAATAAAGACGGCATCATGACATCCCTTCAAACACAACGTTATAAAATAAAGCCGTCGTGGTGGGTAAAGTAAAGTCAAAAGCTAAAAGCTGATCCCGATTTTGTATTATGCTATATACACCTTATCCTTTGTGTAATCATCCTCCGCCCCAATTCCATTTATCGACCCATGATTCCTAGAAATATAATATAACACAAGACACAAAGGAAAGGGATCCGCCATCAGCCAACAACACGACGAGAACATCAGAGAAAAACAGAAAATAGGACACTTTCCCTCAAGCTAATATGTCTATAATGTTAATGAATATAATACCCGACCGAACCGAATCCGGGTATTTTATCAACTCTCTCTCTCTCTCCTACTAAATGCTTTTGCATGTTTTCCTCAAGTCCACTCCATGTCTACTACCTCTTACTTTATATCCACATATATGGTGGATAAGTGCGTTGGCTTTTTACCTTTTGCTGGTCTGGTCACAGGTGCTGCGATGACTGCAACGACTACAGTATTAATAATGGTGCGACACGAAAAATGGATTAGGAATGACGATTGATGACAATGACGGGGGCATGAATGAGTGGGATTTACATACATAAATCAAAAACGGACAAATTTATCCCATTTTCTTCTAAAATACATACCATAAATCCCACACTGTTAAATGACTAACCAGTCCAAAAACTAACAATTAAGTACAAATTGCCAATTTTATCTCTGACTAAGACAGGGATACCTATACACAATACGAGTCAAGGTCAAACTTGCCCAGAGGCGAGTGAATGAATACAAATATAAAAATACCGTCGCAAAATCCTCCCATATTTTCAAAATTTCAGTACAAAATTTTCGTCACAGTCAAAATTCTCACCTTATCTTGGACGGAGTGGATGAGCGACATTATGCTTGCTGGATAAGCTACGAGATAAGCAACCTCCAAAAAATATTTGTCTCGGAAGAAATCAAGCTGGGAATGCAAACCCGGCGAAAGGTAGAG
>XLOC_014050 | RNA1 polyprotein
GTTAACAAATCCCATTTTAAGACAATAAAACAGAATCCTAACATTTATCCACGCTACTTCCTTACCACAATTTGCAGCAGCATATAACTATCCTTAAGTTGTTTTTGCATCGACTCCTGGCTGAGCTCAAAATTTGGGTGCTGTCAAATTCAAATAATTATTATTTACGCCTAATTACAATGAATATAGTGAGTTCTAGTAAAATTCCTTGGTTTTTATCTTACAATTCTGTCCATGAACTTTGCAAATAACCAAAAAGTCATAATTTCATCTTGAATTTCCATTAGTATTGGGGCAAGAATATCGCTCATGCCCTGTACGTAACCGAGGTTAAAGTGATACATCATATAAGTCATTAAAATATTCCGTAATGTGTCAGTTCCTTTGCTATTATCTCCTTTAAAAAAATCTAATGTCCTGTCAGTGCGAGAGACATCTTTCTCTGCAAGAATATAAAAAATAAAGCAATGTCAGCATTATGCAAATACTAAAATCACTGAAAACATATAAGTAAAAATGCTTATAAATTTAAGTCACCTATCAATGATTTGAAATCTCTGAAGGCATGAAACCTTTCTTCTTGGTCCTCAGTAATTGTTGCCCTAAAATTCAAGTCAATAACAAACAATCAAACACACAGTTTCGTTTGAATATGTAAGTGTATAAGTTTGAAAATAGATATATCATTCTGACCAGTCAGACATTCATGACGCTTACATAAGCCCTAACCCAGGTTAAAAAGCTGTACTAAGATTAGAACTTAACCTTACCATTGATGTTTCATCCTATTATAAGAGCATGTTTTTTCAATAAAATTATGTCGCCGCTCTTCGTAAGTACTATTATTGTCATAAACTCCAAGGAGCAAAGGCCAAACGTGCGGCCGTATTGATGCCTCGACACCCTGTTGAATAACAAATTAAGATTGGGGGTTATTTTTTATTAGTAATAATCCACACTTTTCACTTAGTTTTGTGTATGCAAGTAAATTGAAACATACCCCTTGAAAAATAATTCTTTTAATTTCTTCAAAATTTAAAATCCTTCCGTCATTGTCCAAATAGTTCAACCACTGTTCTAAGGATAAAGAGAAAGAAAGAAATTTTATGTACACTTTGCTTGAACTAAAAAAATGATAAAAGTTATATTCATCAATGTGATATTTTTTTGTCCCTTCCAAATTGCAATAGCGGGAAATCTTTCTTGTTGAGTCAGTCAATCACCATTGTTTAAACATTTTTCTCCAACAATTTCAGCCACTAAATCCTTAATTAAACGTAAATCATGGGTGATTATTCCGACGATGACGATGACGCTTTTGTTAACTCTCCCTCTTTTCCAAATACTCAAAAACCAGCACCGTCATCATCGTCTTCCAAACGGAAAGCAGCCACTCCCACCAGCAGCAAAGCTGAAACGTCCAAGAAGAAGAAGGGAGACGACGATGACGCAGAGGAGGAAGAATTGCCAAGTATCAGGTTTCTTACATTGGACTCGGATGATGATGAGGACGAACTGGTTTCGAAAAATGAGTGGCGAATGGTGGAGGGGAGAACGAGATACATGAGAGATCCGCCCACCAGTCCCCCCGAACGAGGTTATGCAAATAGAAAAATTGATCTGCGAGAGGACAAAGGTGGCATTGTTTGGTGGCCAATAACCAAAGTCCTGAATACGAATAAGAAGATGTCTGATAAGTCTGAAGATGAAGGGGATAATAAACTACGAGAGTTTTTCTGCGAGTTGGCTCGAGAGGTCAATGAGGATCAGGAAATGGGATCACAACAATCGACTACTTCTGATCTCACCCCTCTTACTCCTCCAATAATTACGGGAAAATATCCCCCTCTTACTGCTGCAGAGAGATTAATTGCAGAAACTAAAATTAGGCAAGCGGGGAAAGAAGGATTGGAGGTTCCGGGGACAAAGTCGAGGGTTGCGTTCTCACCACCAAATATTAACCGGGCATACGGGTTATTCGTTCTCGTAGCGCCAAATACGAAATGGAACTATATTTGTTCCGGGATTTCTAATTGTGTGAGAACAAGGTCAACTACTGTGGAACCGATCCCAAAATGTCACCTGCACAAAGGAGAACAAATTGGTTTTGTATTGGCTCAGTTTACAGATGGGACCAATAAGAAAAACGACGTCGTTCTGCATGTCATTGCCTCTTTCAAATATATTTATGGGGATGATGAGGGAAAATCTCATAACGCAACACGGGCCATCATGCTTCAGCATATAAACAAGCCAACTATGGCTTTTAAATTATACTCCAAAGAACGTGAGGCTGCTAAAAAACCACCCGCACAAGCAGTTGAACTTGTGGAGCGTCGCCTATACTTTGATGACGAAGATAAACTCCTGAAAGTTTATTCAGCACGACAGACTGTGACACTCCTTAAACTACTCTTATGGCCCGATACTACAATCAAAGTAATCTCCCTGAATGTACATATTAACCTTCCAAATGGTGCTTATAAGGAATTGTTGGAGGAAATGGATCTGTATGGTTTGGAATTGAAGATTCATGACAAGCTATCATTAGCAGCAGCAACAGCAATTAACTTGGAGGAGGGTGCGGACATTCCATTCCTCCTACATGCAGAGAAGGGTGAAAGTCTTGGGGCATTTTTGAAGAGAGGAAGACAGGAGAGAAAAGGAAAGGTCGCTGCATTATACTTTGCCTCAAATCCCTATATTATTTATGCTGGACAAGCACGTAATAGTAGCGTGCATAAAAAGGAGTCTAACGCAGACCCTGTCCTCGCCTACATAAACAACAAGCCCTCCACCCACCCTGAACCCAAGATTGTCCCAGTCGGACTTGTACTTGAAGAGGTACAAGTGGGAATGTCACCTCCACCTTTCTGCCCTAATAGCATCTCTTCTAAAACTAAAAAATTGTATAAATCCGGACGATTTTTCTGCCCAGTCTCACCCTCTTTGTATCAATTAGAAGATCTTTGAATCAATTAAAGATTAATGCAAGTTTTATAGATAAAAAGTCCTGGAGAATTGTTCATGGAATTTTGATTAAAAAGTTTTTAGTTGATGTGTACCTAGGACCCATGTCGTCCGACTAGTAGTGCTGTTTATGCTAAATGACAATTTTTATATGAGTTTAAGTTGAATTGTTGTTCTGCTGGTCTTTGCTAATGAGATGTTGAAGTATGATTAAATGAATTAAATTGTTTTTCTTAGGTGATTACTTTAAGATACCATAATGTCTCTGCCCCTTTCATTTTCTTACCTTGACTAAGAGGTTGTCCTCTGAATGTCTCGGGCCTTGGTGGCAACTCGAAATTGGGTCTTTCAGGTTTAAATATGACCTCATAACCCTCTTCATTGGTCGTGTAATCAGCATCCATGCCATCTGAATGAAAACTTTGATTGTGAGACTCTCCATTATTGCGACTTGGACTCGACTCTTTGGAATCTTCAAATGGCCGTGGAACATTAAAAATGTGCCCACCGGGAAGTTCTCCATTCGCTGAGAAGAGTAGTAATTAAACAGTAAATTAGCAAACATATATTGATTTTTCAACATGCTTGCATACTTGCTAAATGTCCAATTTTTGCAGCAACCGTGCAGGCACCAGCATAAGGATCGTTCCTGAATTCTTTTACAAATCCCCATATGTTATTAAACTGATTTACTTGATCTGGAAATAATTCTGCCACAACACTTTTAATGTCAGAGTTGTCGTTAAGTGCCCCGGAATTCTTTTTCGAACCGAACATGAACAAGTTCTTTGTGTGCTTGGACCTATTACAGGGATGGGAAAACAATAATCATCATTGATTAATATCGCAAGAAAATTGGGACAACTAGAAGAAACACAAACTTTGTTATTCCGATACAGCGTTCCAAAGCTGAAATAAAATTTTCTGGTGGGCTTCTTTCAAAGACAAACGGATTTAGGGTCGTTCCATCCGAATGGATAAAGATTAGTTCATGCTTCCCCACCATCATGTATGACCTGAGTTCTGACAATTCTATCTTAATTGGCCTGTTTGGGAATCGAACAAGACAACATTCGTAAGGGGTGTTTTTTTAGCATTTGATAAAGAAGGTTATAACATACCGACGATATTCCGCCATTCGTGGGTCAGGAATGAATTCTACGGTTTCGTCTAAAATTGGACAGATAATAGCAAACAATCGAGTGATACATTAAGAATTGACCTTAGGACGATTATAAACATGGGTTAAAAATTAATTGAAATATTACTTAAATGTGACGTACCATTGTCTTTTCGAAATCCAATTCCAGCAGCGGGATTTGAGCCATGTAATTCTGGAATATTTGGTACATATGGACTAGTAGATCGTGATCGTGGCGAAGGATTTTCTACAGGTTTCCATTCCAGATATTCTCCAAAACGCTACATGCATAATAAGCATAACTTGCATTTTTAACTTTTGAGATAATTTACAATAGTGTTTGATTCCTAATTTCTTACGTTTTCTGTGATATAAAGCTTCCCTGGAACAAGGTGTGACTGATTTCTTCGCTTTCCATTAACTGCAAACTTTTGCGAAACTCCTCCTTGTTCAAATTTCAACTGGACAAGAAGTTGTTAGAACAATTAAGGTAAACTATTATGCAATTGTATCATAGTGGCCAGTATTAAAGCAATACCTCCGTTGTTGTTTCGAAGTCGTCTGTATGAGAATGAGTGGACTGGTCCATCTTCCCTTCGTTGTGGTTTGATTTTCTGATGAATGAGGAATCCTCGGGGGACAACTAGATACTGCAAAAAAATAATTACATTTAGAATCCGTACAAGCTCCGTTTGTCTCAGTTTCTGCAGATTGACTAAGCAAAACAAAACTCAATTGAGCCACAGAGACACCAATACTATACAGGGTATAGTATACACCCAATTAATTGTACTATTGACTATTT
>XLOC_016562 | receptor expression enhancing protein 1, isoform S
CTGGATCATGGCCTTTATACAAATCTCATCCTATTTACTCTGCTGCTGAGCATTGTGGTTTAGTCGTTTAAACCAGCAGCAGCAAATGGTAGTTGAGCTTCGTACATTTGTGTGTACGAGATAGGTAAATAGAGAGAAGAGATGCAAATAAAAATAGTTGGATGCAAACCCTCGCAATTTTCCTGTTAGTTAGTTAGTTACTTGTGTATATTATTATTATGGTGTGTGTCCGTTGTTCTTCGTCGTCGTCGGTTTGCTAAATACGTTTAGTTTTGCATTTTGCATCTCTTCGTCTTCTTTTGCACGGAGGAGGTGCATGGTTGTGAGAGACACGTAGAATTATTGATATTTTTATTTTTATTTGTGAGACGGAGACAAAACATGGACTTTTGTGAATAGAGGACGAGAGAGCCCTAGGTTTAGTAAAAAAAAAAGGAACCTTAATAATAACAAAATAGTGGAAGAAATCACTATCCGAGGCTCCCTGTCCTTCTAGTCACACAACCGAACGAACGAGAAAAAGGACCCAAGGGACCCACTTTTCAACGTAAAGTTCGTCTTGCCACAGTCGGAGAGGATTGGATCGCACAACCAGAGAGACGACGACGACTTTTTTAATTGGCATAATTAACTAACTAACTAACCTTCAAATTTCGAGTTATTCAGCGTCGAGTGGTTCCCACTTCTACCCTTTCTCGGGGGGGTTTTTCTTACAAGGATAACAGGAAATCATCAAGAGCAGCCATGATTGCCTACTTCCTCTCAAAGCTCATCATGATTTTCTACGGCATGCTCTACCCTGCGTACTGTTCGTACAAAGCTGTGAAGACCAAAGATGTCAAAGAGTATGTTCATTGGATGATGTACTGGATCGTGTTTTCAATCTTCAGCGTCTTTGAAGTTTTTGCTGATACGTTTGTAGGCTTGTGGTTTCCGTTTTACTACGAAATCAAGATCCTGTTCATGATCTGGCTACTTTCTCCGACCACGCGGGGAGGTAGTACTTTGTATCGGCGGTTTGTTCACCCATTCTTCACCAAACATGAACCTGAAATTGATGGATATCTTACCGAGTTCAAGCTCCGAACATCCAGTCTGATTGTACAATGGGGTACAAAAGCATTTTCGTACGCTACCAATTTCATTACGACACAGGTGCTCAGGGGTGGACTTACTGACCAAACCATGATGACAGTAACCAAAAGTTACAGCTATGAAAATTTCGGTGCGTCAGCCGACATGAATCGGAACAATTACCCTATTCTTCCTCCTATGGATGAGCTTGATAATGGTCGAGTTGAACTGCCTTCCGATATGGACACTGCATTTACCCGTGAGCGACCAGCCCCACGCCAACGCAATTTGTACACCTCTACCAATTTCTACGGCTCTGTAGATGAGCAGCTTGGAAGAATGGCCGAAATTTCAAAGCCCTACTCCATGATGGATTTGACTGAACAAGACGATGAGCCCATGCCTCCACCCAAAGTTCGCTCCGGCTCACGAAAGAAGAAAGAGTTTGGGAAGTTTTCGGTCATAGCTGGACCGGAGATGGGTGGAATGCCCGTTGTGTTCTGGGGTCATCCTGACATGACCAGTCCAATAATGTCTACACCATTTTCTCCTCAAGAGTTTTCACGCATACCTTTCCAATTTCATGGAGGAAACCAAATTTTATGCGCTCCAGCACTAATGAAAAAGCAACAAACAGGCTTCCAACATTTTCAAGAAACTTTAACTCATATAACTGACGACGAGGATGAAAGCGAAAGTGACAGTAGCAGTGAGAGTTTTTTTGATTGTGACAGTGACAACCATTCTAAAAAGGATAAGATCGGAAGTAGCAGTGGTAGCGATGGACGTTCATCCGTAACACCTAAAGTTCATGTTGTTTCTAAAACCGTACTTAAAGAATTTGTTGGTAGTGAGCCCTCCTCCTCTTCTTCCGCTGTGCCATTGAGGAAAAAGAGGTCAGCGGATCCCCAGCAGCAGCAGCAGGGCCTTACTCCTAGTAATAGTGGTACATTTCAAAAACGAAACTCGGCGTCCTCCTTAGACAGTCTTGACAGTAGTGGTGGTACTGCTAGTGCTAAACCTAAAGTAAAAAAAAGTTTGAGCCAACATGAACCGAAATTTGTGAAAGCTCCCATTTTATCATCGTCCTCATTCAGTCGAGTTTTTAGCCCCTTTTCACCCACTGTGAAAAAAGGGAGCAGTCCAACTCCAAGTAGTAGCAATCGAAACTCGAAGGAATACTAGTTTTCAATCAGAGTCAGAGTCAATGTTAGCGTGGGTGCTGATGCAATTAATTATTACGTATTACGCAATTCAAGAAAACTTGTACGGAACCCTTCCTCGAACCAAGCGAACCAATCGACGAACTACTAAGCAGCAATAAGACTTATTTCTCCATCCTCTTTATAAATACTCCGTCCGATCCATTACATACACAAAGCAACAAAAAAAACTAGCACAATAAGTGTTAAGAACCGTCCTTCAAGTGCCTTGTTGATTCTCACTAATTTCTCAATTATTTATTTGAGTGTAGATAGATACACAGTCCAAAATTGTTATACGCAACTCTCGACTGTTGTGATATGTGATATTACTTATACAATACTGATGCTAACATCGTTCAACCCGCACCGATTTCTAATACCATTTGTACCCACGATAAAGCGATAACAAATTTTTATGTATATCAATAAAAGGCGATTCGTCAAGTTAGCTTTTTAAAGAAAGAACTGTTCATAGGATTAGTCAATGCGTGCTTGATTTTTTTGCAGAATCTCATCTGTCATAAATGAATACCAAGCAGATCGCGATTTCTTATCGTAGTACAAAAAAATTAGGCAATGCCAGACTAGCAGAAAGTATAGCAAGCAACAATCGATGATGATGATGCATCATCATAATGATATCTCTTTACCGTAATTCTCAATACGAGCTACCTATCCATCCTTGTCAATATATAGTTGTGACTGATAACGTAGGGTCTCTTAGGTTTAAGGGTTGACAATAATTTTCATGCAAAATGATTTGATCCTCCTCCTCCTCTATTTTTAGAGTTTGGATAGAAATAGTGATACTATTCGCAATAAGTTGTAATTTATAAATAATTTATGCTAGGTACAAGTTTAAACTATTTTTCCACTTCCATTTTTCCCCTGTTCTGTAAATGCACTATATATTTGTCTTGCGTTTTTTATTACAAACATGTATCTCTAGTTTACTGGATGTATGCATATGAATACTTATGACATAAATTTATCCAAGTGCGTAAAGTAAATGACATGCTAAATATATATCAATCACCTCCTTCTTTTCCATTTATTCCACGTTACATTACTACCGTTTGTGACTTGGTAATGGAAACAATGTGTATCTACATACTTATTTTTATCGCAGTCACTTAATAAAGATTGAATTGTTACGTTAGGTGATTTTAAATAGATAAATAAGCGAAATAATAAAAGGTGCAATGCAAACAGAA
>XLOC_016561 | O-phosphoseryl-tRNA(Sec) selenium transferase
AACCTCGATCAATTGCCCTTACACAGGCTAAGCTTTGGATTCCATAAGCGTTGTTAACCAAGTGGAAAATGGGCGTATTTTTTAGTAGTTGAGCAACTCCTCCAACGTCGTCGCAATCACGGGGAGCGAAACAGCTTGTAGTGGAAATTACGCAGAGAATTGATTCAGTTCCCCTTTCTTTGATAACACTGTCAATCATTTCAAGATCAGTTACTAGTGAGGTTTCGACGAGTTTAGGCTCAACAACTATTGGACTTAGGCCTGAAAGTATGCACAACACAGATTTATTATTAGCTATTTTTAGTTTTAGCTTAATTATGTATAAAGAAATTGCCCCGAACCCGCAGATTGGATAGCTTTAAGACACGATTTTTGATCAATTCTAAGCCATATGACCCATTTTGCGTTGGGTCTGGCCTCCTTCATCGTCTGCAAGCACAAACTGATCGTCATCCCAGTAGCCATTGGGACAACCATTGCATCCACAACCTTACCACAAACTGAAAACGAGTCATTGAAAACAATTTCACAAAAAATATAACTTGATTCCTTACACATGAGACAATATGTAAAAGTTTTTAAAAACCAAAACTTACCGAAGGTGTGCATCAAATCAAGTACTAGTGCATTTGTGAGAGTACAAAGCAAACTGGAACCGGCCGCTTTTGGTTGTGCCTCGGCCAAATCGCCAGATCTGCCCATCCCATGAGCCATGCCGAAGTGACGACGAGAAACAATATCTATAACAAAATTTACAATTAATTCTTACACCAAAACGTACTCAATTAAACTCCTTCAATACATTTTCTACACGTACTTGAATATATGCGACCCTCTCGTTCCCCAACGCCTCCTTTTGAAATAAAGTTATTGCTATCCATTGAAGCTATTTCGTTCACAAGAATTTCAATGGTCTGATCATCCCATCCTTCTTGTGGCCATTTTCTCTATTAAAGGAAACAACCATTATCATTCCATTCCATTCGACAATTACTACAATCATCTCATTATTTATTACCTGGTCCATCAAATGGCGAAACATTTTCTGTCTAGTTTTAGCCGTTTGAAGCCCCATATTTACATAGTTTGGGGGAACAAGGCCCCTCTCGGCCGCTTTGGCAAAGGCTTCACTATACGCCATCCCTGCGGGGAGATAAGTATTTCAAGTTAAGTCTTTCTTATCTATGTTCAGAACTAACTTTTTATCACTTTTTCAACTTATAAATAAATGAAACTTTCCGTACCTGAAAACTGACGAGTTTTGACTATAATTCGGTTAAAACTAGGGTAATACTGGAGCGGTAAGATTAGGTCACTTATCTGGCGATTATTACTGGCGAATTTTTGTCATGTCACGCCGTGCAACTCGTGCGGCACGTTAATTTCGTCATTTCACTTTCCGTCGTAATCTTTGTAGTTCGTTCCCGGCTTCACATAAAAAATGTCGCACTTTCCTCGAGCCAGCTGAGAGCCCGGCTGGTAAAAAAAATCTACCACCACCTGTAAGAAGACGAATTGAATTTTGAATTTTTGATGAAAAACGAGTACTGAGGAAGGTGTCACATTATGGCGTCGACAAAGCCTTCCACGACGCCCAACATTTTGGCCACCTTGGTCACCAAATCAGTCTGGAAATCTGAAGAGCTGGCAGACCTTCTGGCACAAGAAGTTGGGAGACGAGATAAGCTACAAGAATTGAAAATAGCTGCAGAGAAGGAAGCCGCTAGATTAAAGATGGAAGGGAACTGCGATCTACAAGAAGAGGTCGAATATTTGCAGAGTTCCTTCAACAAAGTAAAAGTCCTAGTCACTCGAATGGCAAAGGAAAAGTTGCCGAATCGTTGGGAGAACTTGGAATTTTATCAAAATGTTGCAAAAGTTGAGGAATTGGAAAAGTGCAAGAGATACATGATGGTGTTGGATTTCTATACTACAACGTCAGAGAAGATTGGCGATAATATGGAGTCCGATCTCGAAATGGATGCTATCGAGTTGTTTCACAGAGTGAAGGAGATTGAAAATGTCTATGTTGGAGTTGGCGACTGCGAGCATCTGCGAACACTTGGGGCTGGAATTGTGTCGTATTGGTCGGCCAAGTTTGCACAGAAATTGGGCCGGGACTTTGAGCAATTATTCGAAGCGTTTGGTTGGCCACTGAGACTTAAAACGGCAATTCCCACGTTGGAAACGCATGAAAAACTACGTCGAGCTATTACAAGCTTTGCAAGAGTAAACGCCAAACCCGTAAGAGACAGTACAAATGAATTGGAAGAGACGCCTAATTCGAAATTTGATCCGATCCTACCAGTTCAGGTCCTGATGGCGCCTTTGAAACGTAGATTTCGTTTCCATTTTCTAAGCGATAAGCCAACTAGTGAATCGTCAAAGCCTGAGTGGTATTTCTCTCAAGTTAAACAGTGGGTATTCGACCTTGTGCCTTTCGTGAAAACACATCTAGAACAAATCACCGTCTCAGAAATGGGAATCTCGTGCATCATTGAATTCGTTCGATGTGTATCAGACATGCTTATCCTTAAGGTTGACGCTCATCTCCAAGATGATTTTCGAGACGGCGTATTTGTCAAAATACTTGAAGAGTCGATTGCATTCGAAAATGAAATTGGGGATTTTGTTGCTGAATGTGTTGACTCACAATCTAAGAGTTATCTGCCCGCTTTTGTCAATGCTGTCTTTTCCCGACCAGAAACGTTGCAACGCTGGGTGCAAGCTGAAAAGTTAGCTTCCCTGGAAAAACTGGATGACATGTTTAGCTCAGAATCTGCTTGGAGCAAGCCCATTGCTGCGGGACCACCGGAAATTGTAGATTTGTTTGTAGCTGTGATTCGTAGTTTAACCGATCGATTCGCACATCTCCAGCATCGTGCACAGCGTTTAAAATTTCTTCACTTGTTGAACGATTTACTAGACGAATTTCATGTACGCTCGCTTCAAACATGGAAGTGCAAGTCGGATATTAACGAATATTTGCCAAACGATACTCCAATCGACTATGTTATCGCTGATGCGTTGTACAGTATTCATGACACTCTTCAGGAATGGGAGTATTTACCTTTCTTTGCGTCAATGTCCGTCAGAAATCCTAACGAGGATATTATTTCGAATGCCGCTATATATGCTACTGCCATGGACCTTTCACCACGTCGCCAATCTTCAAGCAGCACCAACTTTGTACCCATGATTTCATACGGAAGCGATTCCGCACCAGAATCTCCTGATTTTCAGCCCGGAAACCTTTTCGAAAATGCGTGCGGATTATACTGGTGTTTGGCAAATGAAATTCAAACAAAATGGTGCACCCAAGTAATCCGTCGAGTCAAAGAAGATATCCATAAATATGCTCAGATAAAATGGCAATCGTTTGATTGTACAACGACGCCTGAACGTTTAACAGATCAGCTTTTCCCCGCTCTGCAGACGCTCAAAGACACATGGAAAACTCTCTTTAATAGCATGGATCCTAAGAATGCGGATAAATGGATGAAAAAGCTGGCTGTTAAGGTCGATGAGGTTTTAATGGACGTGGTCATACTGCCAAACCAATTTTCTCGTGCTGGTGTATCTCAGCTAGAGTTTGACTGCACCACTGGAATCTTACCAATATTTAGCGACAACGGTGTCAACTGTAAAATTTTCTTTGGCAGCGTCTCCTCCGCGTTGATAATACTGCAACTGAGCACGGGGGAAGCAATGCTGCTTTATGACACGTTGCAGAGTGAAAATTTTGAAGACCGTGAGCTTGCCTTAACTGAGTTGGACGTCACCATTTGTCAGTCGGAAGTGATTAAAGTAATAAAAAGTCGTTGTGATCTTCGCATTTAATTACTTAAACTTTGTTTTCATATATACAAAAATAACAAGCCTTAATTTGACTAATTTAAAGAGTTGTGCTACCACAAAGTCACTATACATTTACGAATTATTTAGATTAGCTCTCCTTATTGTAATTATTTAGATTTGTACCATTTTTATGCAACGGTAAATGTATGTAAAAGTATTTTTTTGGAATAAAGTAATCAAGTTTCATTCAAGGTACAGTCAATGGAACAAGTATAGGCACCACCCACGCAAGCTACCTAAAATTGCCTATAACTTTGGAATGCATTATCAAATTAGCATGAAACTTTGTACACATTTAGCAAATCTAATGTAGTGTTCGATTATAATCATGTTTTATTGATTAAAATTGGATAAACATAGTTTTTAAATAATTTGTTGGAAAATATATAAAATTAACCCGCAAAAAGTATTGGCACCCTATAACTTATAAAATCATAAATCAAAGAATCGCCAATTTTATTACGTCACACTGCTTCTA
>XLOC_016697 | rab11 family-interacting protein 5-like isoform X1
GCAGAGCTTGATTATTGTTATGAATGGGATATGAAAATATCAAGTTTAGTCCGACTCAATTACTAAAACGGAGCGGTTCCGTATGCGAATAATAATATAATTCCGACTTTGTTAAATAATACCAAAAACGCTTCAGTCCACTCATTTCTGTCGAGTTTATCGTGCCGTGCGTACTTTTTTTTTTACACAGTGTTGTTGTTAACATACTTAACACATTTTGTATTCTTTGCTGCTCTGTTTTCCTTTGTGATGATAAAATAAAATAAAAAAAAGTAAGTAAGTAACGGAACGGATCGAGATAAAAAGTACCCAAGTTGCGTGGCGTTCATCATATTTTTCTCAAGCCATGTGCCTCACTAACCTCACTTCCATATAACTTCTAGGACAATTCGTGTGCTTGTTCTTGTTAATAAATAAAGTGTTAGAATTCACAAGCAAACTCGACGCCCGGTTTGATTCTTATCTCCGACTGTGATTGTGACCTCTTCTTCGTCGTCGCATTCTGTCGCAGAAGACAAGACGAGTAGCGAGAGAGAAGCCACAACATTTCTTCATCTTTTAGGAAGTGATGCGACATCATTTTTGTCTCAACTGTGTTTCTTGCCTTGAGAATATATAGTACGCGTCGGTGACAATAACGCTGTATGAGTACGAGATCGTTTGATAAATAAAATAGTACACTATTAAATCAAGATGTGGACCCCGACACATGTCCAAGTCACGGTGCAAAGGGCACGTGGTTTACTTCAAAAGGGGAAAAATGGGACAAACGATGCATTTGTTACCATTGCCTTGGGCAAGGAAAAGTTTCAGACTTCAGTCAAGGACAAGGCGGAAGACCCCGTGGAATGGCATGAAGAATGTGAATTACAAATTCCCCGACAAGGAAATAAGGCTGACATTGTTCTAACCGTATTGCATAGAAATTTCATTGGGGACGAATTTTTAGGACAAATTTCCATCCCACTTGCAGAGTTTGACGTGTATGACAAACCAAAAAATAAGTGGTACGAGTTGAAAAGTAAACCTGGTCAGGAGAAGAAAAATAAGTATCGGGGGGAAATTGAGGTAAAAGTGCAATTTACAGTCCAGTCGGGCGTCAATACCGCTGCAAGTTTAGCCGATATCAATAAAAAAGATGGGATTCGAGCTTCACTTGGAACTTTGTCTCAAAAAATGGGGGGAAGCTTACTTAGTTTGGGCAAAGAAAAGAAAGGAAGTCTTAGAAATTTGGCCAAAGCCGTTGGCCACAAAGTGTCCACATTACCTGGCCGAGGGAAAAAGAAGAACAAGGATGAGTCGTTTGGTGCTATTCCTGAATCCACGGGTATTTCCGGCTCAGAATTTGTCACAGTTAAGCGATCCAATCGCCATGATGCTGATCCCGGTGTGATCAGTGATGACGAGGATGAATTTAGGTTTGACGAACTATCTCACCGAAGCAGCCATAGTTCTTTGAGTGTTTCACAAGTTGCATTATCCACACCAAAGGACGGATCTTTAGAAAATCTTGGAGGTGGGGAATTCATGCGAAGAAGTCATGCAACTCCACCACCTGTAAAACAACCCCCTCCGAAAGTTGAAACTAAAGGTTTTCCAGAACCTGTCACTAAACCTCATCGATGGAGCAGTGGGGCTGCTGATGACTGGGAATCCAAATTATTTGGAAAGAAGGAAATAAAAACTGATTTTGAAGCCGACATTTATGTCCCACAAGTGATTCATGAAAAACCCATTTTTGAAAAAGTGGAGGATAATCCCAATTCGGTAAGTCTCACATGTTGAACGGTATTATTTTATCATTCAGGTTTTCATTCATGCTATTTTTTGTCTCTTAGGAAATCTCAGTCAAACCGAAACATGTCACCCCACCCACTCCCGTAGTACAACAACAAGAACGAGAACCTGTCCCAAAACCTCGACAAGTTCAAAACGCACCAAAACTCGAGGAACCACCACCACCGGCCCCCAAAATTAATACTATTCAACCAAACGTAGCAGTAGTAGAAACCCAATCTTCGCCAAACACAAAGCCAAAGGAATCCATTCGGAACTCTGTAAAGGAATCTCTAGCCTCCATCTTTGGTGGATCGAACAATAAGCATGGTAAAATGAACTGGATAATAATTTCTAGAAATCGGGTATAGAAAAAAAATCAAGCAATGAATCATGCTCATTTTTGTCTGGCAGAAGAAACCCAAAAGGGCACCCCCATCGCTGTCACGAATCCCATCCGCAACATGAAGGACCACCACGAAGCCCGACTGCCACGGGACATTTTGAAAAAATATGAAAACAAGTCGAGAGAAGACTTGATTGAAATAATTATCAACCAACAAGCCAGCGTGGAATATCAGAAGCAGAAACTGAGCGACATGGAGGATTACATTGATAACCTTGTGGCACGCGTTATTGAAACTCATCCGACCCTGTTACAAAGCCCTTTCGTCACTCGTCACACGCTGAAATAATTCCAAAATGATTGATACCACGAATTTTAATACGAACTTCGGTCTTATAAATGTGCCTTATGCTAAATAGTGCTGCTTTTTCCATACCACATTAGTGCCTACTAAACAAGCAAGGAAAATTACATGGTGAAGTGAGAGCAATAATTAAGTAATCGAATAATCACACACTCTCTAGTCCGCCCAGGATTTTACCCTATTGACTATAATTCCAGCCATTTTATGTTTCAGATTATCTTAATTGAACCTCTTTTTAATTAATATTTAACAAATAAATAAAATTACCAATTTTATCTTTTAGAAAAGTTGGTTACAAATGTGACCAACATAAAAGTACGATATCATGAAAAAATAAAGTTTTTTTGCCCACAATGATGCCATT
>XLOC_014875 | Zinc finger protein 45
ATTTTATTTTTTTCGTATCTTCCTGTTTCCAGTGGTGTGCCCTGCCTGAGTTTTGCATGTACATATGAAACTTGGAAGCAATTTACTTTGTTGTATTTACTTCATCCAAATTTTGAGACGTACTTTTGGCACGAATACGAGTTCATAGCCTAAACAAAACAAAATACAAAATACTTACAGCTGGATTCTCACCGGTAGCAAATTGAAAGTTATTATTAAATCCAATTGTAGCTTAATTAAAAAGCAATTAATTTGTCTTCTCAAGTGTAATGTATTTCTGCTAAAAGTGCAAGCCCTTCGATTTAATCAAAATGTCGAACCCAATCTGCCTACTTTGTTTACAAGTTTTCGACAACGATGACGCAGGAAAGTCCCCCAAAACAATAAAAATTGAAACCCTCTGCAATCTGCTGGCATCGTGCCATCCGAATTACAAATATTTACATCAATCTAAATTCGACGACGGCAAGATATGCGAATTTTGCAAAAATTGTTATCCTCTCTTCAGCAGAATGGAAGAAATGAAGAGCCAAATATCATTCCTAGAGCAGGAAATTAGGTCGAAAATTCAGCAAATTCAGAGCAGTTTTGATGCTTCTTCTAAGGTACAAAGTAATGGGGATCATGAAAGGGACAAAATTATAGAACTTCGTGACATGATTTTCCGCCTGACAGGAGAAAATGAGGAGCATGATGCAAATTTTGTATCAGACGAGGTTCAAATCAAAGTGGAAGATAATATTGATCCCATCGGTGATGTGGATGACCAATTCTTTGATGACGACTATAATTCCCATTCCGCAGAAATTGTCGAAAAAACAGAGGAGGAAGAAGCTAATTTACTTGACAATGATGAGGAGGAAGACGACAGCGCCTTTTGTATTACTCCTCACTCTCAAAAGAAGTCGAAAAGGAGACCTACATTGAAAATAACCAAGGCAAAACCTTGCAATAAACGAAAAATAGACGATTCTTCCTCACCCAATGAACAGACAAAAGTGTCGAAGCGGATTAAATTGGAGCCCAAAAACCGAAAACCTCCCAGCCTGCAAGCAACACGGACTTCACCCCGCACCAGAAAACAAACCACTCCACCCCCGTGCGTCAAAAGTCTTGTGATTTCACTCAATAAGGTCCGTCCCATGAAAACCTCCGCTCCAATATCAAACTCAGAATCATCAGATGAGGACAATACGAAATCTGAACCTGGCGATGAGGACGATTGGGTTCCTAAAAGTGAGCATGATGACTACATCGAAGCCTCTGACGACGAAGTTGAAGATAAACATGACGCCACCTTCCTCTTCCACAAGTGTACCTCCTGTGTCAAATCTTTCGCCTCCGAATCCACTCTGAATGTTCATATCGCTCGCTATCATTCTGTCCCGTGCATCGTGCCGTTATGCCCTATAAGGTTTCGCACCCAGGCAGCGAGGAACGCCCATTTGCAGCGTGCGCACCAAGGTCTCGCCCCATATCAGTGTCGAATTTGCAATAAAAAGTGTCAGCGTAAGAACACCCTCGCTGCTCACATGGTCATTCGCCACGAAAAAGGAGAGAAGAAATTCTCCTGTGCCAAGTGCGACAAGGGTTTCTGTCTCGAGGAAAACTTGGAAAGACATTTAAAACTGCACGAGATCGAGGGGATCAAACCCTTCGTTTGTGACGTTTGCGACTCTCGATTTAAGAACGAGGAGAAACGGGACCGACACGCAGAGACACACATACGAGATATTAAGTTTCGGTGCCGACATTGCGGCAAAGGATACCACGATAAGCCAAATATGGAAAAACACGAGCGTACACACACTGGGGAAAGGCCGCTCAAATGTTCTCGATGTGACGCCACCTTCGTCGACAAGCTCACCCTGGAGCGTCACCTCATCCGAGACCACTCCAAAGTCAAACCCCATATTTGTCACATTTGTGGGAAAGGGTTTTATCTTCCCTTCGACCTCAAGATTCATCTAGATCGCCATGATGGCAAACATCTGATCAAATGTGACACTTGTGGCGACACTTTTATAGACCCCAATACGTTACAGGCGCATCGTGTTAAGTTGCACGGTGAGGACCCGGTCGTTTGTGATGAATGCGGCGGAACTTTCACATCGTTTGGAGGATTAAAGCTACACAAGAAGATTCACGTGGGAGACAAAAAGCATAAATGCCACATTTGTGGGGCTGGTTTTGTTCGCATTTGCGTACTTAAAATTCACGTGCGATCTCACACGGGGGAACGACCATACGCTTGTACGCAGTGCGATAAAGCTTTCAAGACCAAGAAAAATTTGAGGAGTCACATAAAGGGTATCCACACCGCAGGCTACGTCGTCCCCACTCCTCACAAGTGCCCGCATTGTAGCAAAGGATTTCAATATCCTTATGTTCTGGAGGGTCATATTCGCGCAGTTCACACTGGAGAGCGGCCTTTCACCTGCAACCAGTGCGGAAAGGGTTTCGCCGTGAACTCAGCGCTATCTCTGCATTTGAAAGGGGTCCATGGCGTTGCTTCGGAAAAGAAAGACAGGTTGCCAAGATCGAAAAAAGATACGTTTCACTTAGAAAATGAAGTCAATGATTAAATTTTAAATTAGATAGTATCAAGTACATAAATATGTACCTAACAACTTAAATGTTAGTTTTTATTTTTGCAGTTACAAGTTACATAAATAGGTGATAAACATTGTTACAGAATTAGAGTAGTTTATTCATAAATGGTGTCTGGTTTAATCTGTTTACAAATGAATATCACATAACATATAAAAACCGGCACTTTACAATTATCCTGGAACAACTGACGAGAATAAATACAAACATTTTTAATTTCTAAAATCCTTGACTATTTGTAAAGATGGGAACTGACTGGGACTGGGAATTTTGTTAATTAAATAATTATTAAAATTTGAGCTTTTCTTAGGTGCGGGCAATCGGTCACCGAGGCATTGTAAATATGTCGAAATCATGGTGATTAATGACATGTTACCGCACGCATGTACATAAATACTTACTAGTAGATCATACACAATTATTTAGTACCATAATTATATCACATATAGTATTGCTCACAAGGTAAATAAATACAATTTTCAGCATATTATTCATCCAGTATAGTGCTTTTCAACCTGTGGTATAGTTCAATAAATGTGTAATCTATATACTTGCATGCATACACTGAATACTTATTGCTTCCCTATGAAAATAAAATTAAGACACCATTGCAAGTTCTGCCATTCGTGTGTAAAACCTTT
>XLOC_000513 | uncharacterized protein LOC110863083
ACTAAAAACTGCCTTGCCGAAGAGCACTGTAACCGCGAACAAGTTCAAATGACAGCAACACAAACTCGCACAACTAAAAACTATAAAAATAAAAACTGGGGAAAATATTTGAAGTGTAAAGGTCGCCTTAACACTTCGAAATAATGGACCATCTCGCCCCACCATCTCCGATATGTATGGCCTTATCAAATCCAGTCGTGTTGCAAGAAATATTTCAGTACAAATCCCTCTGCGGAAAAGAACTCCGTCTCGTCTCCAAACTTTGGAACGACGTGGTTTTGTCCCTCGCAAAACCGAAACTATGTCTTCAACTCAACCTCAAAGAAAAAGATGCTTGCTGTGACCATGCTAAATTTCTGAAAACTATTTATCCCACCCTCTCTACACCCAAGCTATGCAGATCGATCACGATTTCTAAAGGATGTAAACGCTACGTAAATTTCGATGATGCAAGTACTGCAAGTAATCTCATCGGAACGTTACACTCCCGGGTGGCAGAAATATTAATTTTAACGGTATGCAACAAGTACTCTGATACAATTCAAGAAATCACGGTCCATTGCAGAGTCGCCGTTCTTCCCACCCTTTACCAATCCTTGTCAGTATATTGTCCTCAATTGAAGCGGTTAACTGTTGAATGTCGCCCAAGGGGGATGGACCCCGCTCTAGAAAAGCTTGGTGCTCCCCTCCCAGTAAAATCTAAACTTGAGTGCATTCGATTCATCATGGACGATCAGGCGAACCCTTTCATGCAGCAGGTTCTCAACGCCGCACCGAATTTGAAGACACTCTTCATTACGGGAAACCTGTACCCGGATCTGAGCCAGAATCCGAATCTTGATCACCTTTGCCACATTGGGCGGGGCGGTCCTTCTAGCCGGGGGTTTAACGGTAACGCCCTAAGTCGTGTAATTTCTCAGGTCGCGAATTCCTTGACCCAACTGAAAGTTGGATTTAACACGTATCGTGGAAAGTATTGTCCGTTGACTGGTCCGAAGGAATTCTCCCTTCCGAGGAATATGCCCCAGTTGAAGATTCTCCACAATCGATGTATTGATATCTTCAAATGTCCGGATGAAATGGGGGGATTAATTGGTGCCGTGAAATATCAGAACCTCGATCAACTTATTTTCGGGCGAAGCAACGCGGCGGGGAAAGACGCGCTGGACAATTTTCTGGAAAAATTATTTAATTGTGGAGACGTGTTGTCCCGCACGGTGAAGAAAGTCGTGATTAAAGACGTGCCAGAGAGCCTTGGACTGTTGGCTAATTTGAAAATTGTGTACCCAGCGGTGACCGAGTTGGAGCTATTTTTCCTTCGTGATGATGGGATTACTTTACGTGGAGACGTAAATCAGGCCGTGTTCAGAAGTCAGATTCAATTGCTGCTATCAATCAGAGGGTTGACGAAGATTACGCTGAATATGACGCTCGAGTTGAGTCTGTCCGGCCTAGTTAAGGGACTTGCGGACAATAAGTACTTATTCAAAGGAAAGGAACTTAAGCAGCTGAAATTGCTCAGAGGATCAGACACCGACATTATTGTCGATGACTTGGACGACGCTGGACAAACAAAGAGATTTGGTGTTGGGAATTTTATCCAAGAGTTTGAGAACGTCCTTCTCGCCATGAAGGATCTGGAACTTGTTGAGATATCCGCCGTAACGTTCCGTGGACCAACAGCACATCGTGTCATAAGCTTTATTCGTGATGAAAATCTACCTGTACGATTTTATTGATATTTACAGTTGTTCGTAAATTTGTGTAGTTTTAAAGCAAAAATTGTATGACATAATTTTCTCTGTTACCTAGCTATAAAATTACAACAAAGCGAATACGAAGGAAATTTAGGTAGGACAGAATTTTTATGCTCAACAGCTCAATTCCTTTGTAAGACTAGATTAATATTAGATTAGAAAAGTCGACGTTAGATCCTATTTACATAAAGAATGATTTAAGGTAATTAATTGTCATGCCCAGTGAACTGCACATGAAAGTTTTAGGAAAAAAGTAGTGACAAATATTTTATAGTTAAACTTATTAAGTTAATTTAAGTTGTG
>XLOC_005339 | Speckle-type POZ protein-like
GTTTTTTTTACTCTAGAATTTACTCTTTAGTCAATTAGTCATTTAGTCATATTAATAAATATAAATATCATGTCGCGAAATGTATTTATTTTTATTTTTTGACCATTCACTTTCCCCATAATGAGCAGTTTACTAAAAAAACATGGTGTGCGCTGATTCCAAAGAAAACTGCATCCCGTCCACGAGTTGAGTTTCGTACAGGCTGCAATTTACAATTAACTTAAATATCCATTAACAATTAATTACAAATTACATTTATAGCACTAATTGGTTAATAGCATTTACACCTGTGAACTTTGACTTATAGTACATTCTGCTTCCATAATTCCATATAAATAGTGGTTTTCCCATCTTAAAATTAATTTCTTCAAGTCTTACTTATCAGATCTTGAAACATAAAAATATAATTATGGCCCCACCCCGCAATGACCTGATGGCGATTGCGGCCTTGACCATACCCGAAAATCCTTGCAAAGAGTTGCGGCATGCTATCCTTGATGAGAACCGGTATTATTGGGAAACAGACAAGTTGGAATTGATGACTGCCAGCAAAGAATCTGACCTGGCCGGGAAATGTTTCATTTTTCGTGCTGGTCTTAAGATCGACAAGATGTCGAGGTGGAAAATCTCCTTCGTCCTGGACCCCACCCGCCCCCACTTTGCTCACGGAAGAGTCAATCTATGCTTGGAATTGCTGCAATATGACGGCTACGACACGGGCATGGCCGGACTTGAGGTGATTCTTCACAGTTCACAAGGCTGGGAATGGCATTTCCGTAAGTTTAATTTCACCGCAAATTGTGAATATAAACCGGTCAAGGGACAATTCCAGCGGTTTGAAAAGACGTCATACGTCACAGAAACGCGATCCGCTTCGATGCCGTTTCCCGTAGATTATGTCGTCTCAAAAATGTCAGGCCGATATATCCAGATGACCGTGGCATTCACTTTGTATGACGCGAAACGCTATATCCACGAAGGGGCGCTGACGTGGGATAAAAAGTTCAAACCTGACGTTCTCGCCATGTTGAATACTGGCGATGGTGCGGACGTCACCTTCCAAACGAGGGAGGGACTTCTCGTCCATGCGCACAGGCTAATTTTATGCGAGCGAAGTCCTGTTTTTGACGCCATGTTCGCCGACACGATGAAGGAGAGCGTCATCCCCGTTGTACATGTCGAAGACATGGGAACCGTGGGGTTTAGAATGTTTCTGAAATATGTCTATACCGGAGAGTTGGATGCAGCTTGGTGGAAGTACTGCGACGAGATTGTTAATGCGGCATATAAGTACAACGTCGCGTCTCTAAAGGATATGTGCCAGGAATTGTTGCCCATCGTTTGTAAGGAAGACAATTGTGTGGAATTGTACCAATTGGCCGAGGTGTATGGCATGTTTCATACGCAAAGGAGGATTAAGCGGTATATGAAAAGGAGAAACATCGGCATGATGGTGGACGGGGGAGAACCGGAGGAAAACTCAAACATGTGTCGTATTCAGTAATAAGATGCGATTTTTCGACATTTGAACTTTATTAGCACTAGGATTTAATAGTTACTTCTAGTCTGTTAGAATTTATTTTTCATAGAATTTATTTATTTTAGTATAATTTGTGATGATCTTGTATTACTAAGTTAGTTTTTTGTTAGAATAGAGTTTATTAATTGTAGTTAGAAATTTGGGGTTAGTTTTGGTTGTGGTGTTGCTATTGCTATTATAATGATTGAAATTGTTATAGATTAGATTTATTTTTCGACAATTGATTGATGACTTGATTAACAAAGTAACTGTTAAAATAGGAAAGAAGGAGTAGCAATTAAAAAACATACGGTGGTGGTGTTAGTTAAATATGTGCTACTTAATATGGAGAGAAATAGACTTGAAGCTACTTTTGTCTTTTCTAGATTTATGCATGTTCATAGATCGTAAGACAATTGAAGTTAAATGTTACCAGTGATTCTACTCGTAATTAATTCAAAGGGTTAAAACATATTTGTTATTTACCCTTACTATCGAGGGTACCATTATTTAGACGTTGGCGACATTTATTTTTTTACATTTTAGAACTGAAGCAATTAAATATATAAATGCAAATTCCTATTTAAACTCCAACGTATTATTTTTAT
>XLOC_024370 | uncharacterized protein LOC110841631
CTAATATCATGTCTTCTACACTGGCCATGCAACGTGGGTTCAAAATAACTGTTGCCTTTTGCATATTGGTCGATGTTTAGACATTCACATCTATTCATGCATACATAAATATGTTCATATTTAGTAAATCAAAAACCAGTCTTGACACTAACATTGCACAAGTATATACTTATAAATTCCTCCAGAAATAATATTAAATGTAATTGATTTAATATCAATAAAATCAAATAGTACGATTCGACATGACGCAACTTTCAGAAAAAGTACAAAGCCCTGTTCCTTCAAATAACAGCGAATTGACTCAACAAAAAATCCAACATTCGTCCCCAGTTGAGGATATCTACGAGGTGTTTAATTGTGTCTACTGCCACTGCACCACGGCGTACCCGTTAATGCAATGTGCTGAGGGACACATGATTTGCGAATATGAAGGAACAACGTTCAAAACTTGTCCTGGAAGGTCGAAAACTGAGGACGAGGCTGGTCGTTGTGGAGCAGAGTTGATCTCGGTAGGACTGCTGTGGTACAAATACTTGACGCATCAAGGAATTTATGCGTGTCCCGTCCCCAGTTGCACTGGACTTCTGCAGGGTCAGGAGGACCAAAAAAATCACATCCGCAAAATGCATCCTGATGAGGCAAAGGACCTGGGAATGGTGCTGGATCAAGTACCGGAAAACAAAAAAAATGAGGTCAAATTACTGGAACTTCCTTCTGACTTATCATGTCCGTTGAGTCCAGTCTCGTCAAGGTCATCAAGCTCTGCTTCAAGCACAAGCAGCGTGATTACAGTAATTCTGGAGCATAAGGAGCCTCATTTATCTCCACCTGCAAAGGATGGAAGCCTACCCAGTTGCAGCCTAATTTCTCCAGGTTTAACGTCCATCCATCCAGACGAGGAAATCGTGGATGGATTTCTACAGAGCATTGCAAGTGACTGGCCACAATTTCTAGCATCACAAGACTTTGGAAATGAAGACATCCGAAACAGCAATAAAATTACATCCATTTCCACACCTCCACCACAAAAGTCCAAAGTTTGCTTTGGACCTTCATTTTCACGAAAGTCACAATTATCCGAAGAGAACAAATTGACTGAACATGCAGCTGAAAACAGATCCAAAGTTGATTCGTCTGATTTTACGTATTCGTCACAGTATTCAGATAATGATGGTTGGCCACCTATCGAAGCATCCGTTGACAATGACGAAGACGAAGTGGACGAAATCACGGATCACAGAGAAATCCTATTTCCTTGTTATTCAAGACAAGCAACATCGCCGTCGAGATTTCATGTCCCCAAATCTGCGAATGCCGTACCGTCCTGGTCCTCATCTAAATTTCACTGTCCTCGGAGCGCACTTGGCATCAATAGATTTCCGTCCTTGTCACGAGATCCACAAGGTGCGTCGTCTTCGCGTTCACAAGAGCCGCAACTATGGAAGCGCCCAACATTTCCAAAACTGAACCAACCGCTTTCCTTGGACGAGGATGACATGGCATTGAACGTGGAGAATAAGGAGGAGATTGACGCAGACCTTGACGAGGACCCTGCGAACTGGCCGGAGAGGATTCGCGGAAACCACAAAACCATTTCATACTCCGAAATACATCAGGAGCTTCTCAGAATACGCAACCAGTACACGAAACCCACTGCACAAAATCCCCAGAAATATTATTACAGTGACAATTAAAATTTACGGTGAGGATCCATATAATTATTGTCCTCAACTAATTATTCGAATAATTAAAATGCATTTTCATTTTGCATTTGCATAGTCTTCATGTATTTCCAAGATCAGAATTTTTAACAGTGTTTTTTTTGCATATTATTTAAGTCGCCAACTTTATAAATATGTATGCGTAATACTTACGTACGTTAACTTGTTTTGAGTGTGAATTAATTACTATGAACCATGTACTTTTTATTTTATAATTTTTAACATGAGCCTTATTTTTTACATCAGTATGATTTAGTAATTGACCGTTTATATTGATCCCAATGTTTTTA
>XLOC_024378 | SAM-dependent methyltransferase
CTTCATTTTATGCCTAATGCAAGATCCCAGTTCAAGTTTCGACCTCAAGGATAAAAGTTGTGTCAGCAGAGAAGTTCCGAGTCGCTAAATTAACCCAAAATCTCCTTCATATTCAGAAAATGTCAAACGGTTGCAATGCACTTTGGACGGGTGAGGCTTCTGAGATAGTCGAGCATCTGCTCCAAGAAGTTATTACCCAAAGAGAACTGGGAGGAGACATTGATGATCCACTGACGGACAAGATTAAACGATGTCATGAGATCACAAGCGGACAAAACATCTTTCTTTCCCATGTCCTCCCACGTGAATCTGAAATCCAGAAAAAGATTTCATCCGCTACTTTGGCTGATCCAATTTTGAGAAGCGCATCATTCATGCTAAGTGGACATCTAGTCGGTGAACTACTAAAAATGGTGGCAGAAATGACGGGGGCTAAAACGATCCTGGAGATTGGAACCTTCACTGGTTATTCTGCAGTCACTTTGGCAGATACGTCTTTTTGTGAGGAATTGGTTACTTTGGACAATAATCCTTATTGTGAAGAGTTCCTTGAACGCCAGCTAAAAGGCACTCGGCTGGAAGAAAAGATTCGTGTTGTGATCGGACATGCGCTTGACTCACTTCAGAAGCTTCGTGACGAAGGAAAGTCCTTTGACATGGTCTTCATTGATTCAAATAAAACCGAGTATTTGGATTACTACAAGTGCATATTGGATAACAATCTTCTCAACGCACGCGGAGTAATTTTGTGTGACAACATTATGTGGGGCAGTGATACCTTCATGGACCAATCCTCGCCCATCGGGCGAGCACTTCATCGTTTCGTTGAGTTTGTGAAGACGGACGACAGGGTTGACCAGATGGTATTCCCACTAAGAGACGGAGTTATGCTCATTAGGTCCAAGTAGCCGAGTATTCATTAGATTGTATACGATAAGACAAGTGTACGAAATCTTCACTAGAAGTAAATTTCTTAAATAGTAATTGGAAATTTAAGTTTCTTTAAACATTACAAATTTATTCCATTATCGCAATAATTGTATGATTAGTAAATTCTGGTCAATAATTCAACATTCCTTTTGTAAATTAAATTTTACTTAACTTTATACTTTAAAGAAAGTCACATCAAGTAAAAATAAGCATAAAATTCCCGTAGTAAAATTCCAGAAAATCCTTAAGAAGACAATGTCTTTTGAACTCTAAATATTATGCAAAAAAAGAGAGACGTAAATAAATACTAGTTTGCAATGATTAGTGTGTATATTTTATAAGCGAAACTTACGACGCGTATCCCCCATAACCACTGGCGATAAGACTTTGCATCATTTTACATATATCCTGTTCAAACGCATCATGTTCCTCCAACTCCCCACCGAGGGACACTGGCAATATCGCCTTTGGCACCTTTACATGCAATGTTGACAAATCTCCGTAATGTATATGAACCTGAGAATAAAAGAATTAACGTTTTATTCAAAAGAACAAAATTTACGCTAATGATAAAAACTAGACGCATATGTATAACTCGAGCCCTATGAGTTTCTATTTTATTTTTAAGGCCGAAATATATGTCTTTTTAAATTTTATTCCAAACCTTGTCTCCGATCCACTGTTTCGCAACGGGATACAACGCGTTGTACAGCATGTTGCACAGCATTCCTCCATTCACTACATGAATTGCCTTTGGAAAAACGGGTAAGCTGCTCTGTAGAAATAATGAAACATTTCCTAATTAGTCACATTTGTCAACTGTGTCAACCCGATTATGAATGCGCCAGACTATTTACCACAATTAGATTGAAGCCTTTAATGACAGCCATGGGTGTGAGGTAGGAGGCTTGCCAAAATGATAATTCGGCACAATCGAGAATGATAACAGCTCCGGTCTCTGAAAGCTTTTCGTCTATCCGGAAACCAAGCTCGACGAGAAGTGTGCCCTGTGTAATAAAGTCATCCACCGGATTCTCGGCTGGGTTCCAAAATT
>XLOC_018622 | protein bicaudal C homolog 1-B isoform X3
CCTTCTTCTTTCTCTCCGTCACTCTTCAATTTTTCTCTCGGAAACTTATTTTGTGGAAATTTTATATCTCGCCATTCATTAAAAACTTTCCTTTCGTGCTAATTAATTAATCGGACTGTGTGACGATTGATAGTGAGAAGAAGGCGACCAGAATAATAGACAATTGAGTTACGATTGACGAAAAAACTCGAGAGAAAAAGTGACCTATAACTTTCAATGGCTGCTGGTTCACCTGTTCGTTATCGGCTAAAGGGATCGTCATCAACGACATTTTTTGGGAGGTCCGACTCCCTCAAGAGAAGGGCGAGTGCGGAGTTAGACGAGCATTTGAGGGAGACTTCATCCCCGCAAAATTGGAGAGAACAGTGCAACAGCACTTCTACCAATTCTTCTTCTCTTGGCAGAGGTCGAAGTATTAGTCAGGATGAGGAGGAAGATGATCTTAGTGGTGGGGGGAGTGACGGTAGCGACTATGTTTTCGTCGGGTCGACAGGGTTCGGTCTGTGTGGGGGTGTCAGGACCAAGGTGGCGGAAACGGATCCTCCAAAGTGGGAGAAGAAGGAGGAGACTGGGTCGCAAGATGACAGTGCTGATTTGATGGAACGAACCAACACGTACGTTCAGTGGCCGTCTCGCATGAAACTTGGAGCAAAGACGAAGAAAGATTTGTACGTTCGAGTTTATGGCCATGATCAGGAGGAAGTGAACGAAGCCAAGAATCAAATCTTGGCAGATTTGGGTCCCCATCGGGACTTGCGAATTACGCTGAAGATGGAGATTAGTTACACGGATCACTCTCACCTGATTGGCTGCAGGGGTCAGACGATTCGAAAAGTGATGGACGACACTGGTTGCCACATCCACTTTCCGGATTCGAATCGCATGTCAAAGGAACACAAGAGCAACCAGGTTACGATTGCTGGGAGTTCGATTGGATCAGTAGAGCAGGCCAGGGCACGAGTGAGGGAGCTGAGCCCACTCGTGTTCCAATTCAACATGCCGACTCTCCATTCTCCGTATGAAATGCAAATCAACCCGGAAGCACATCACGTCTTTATCGACAATATCCAATCAACTTACGGCGTCCAGGTCACTATCCACCCTCCAAACAAGCTGCAGCAGACTTCCGTCTCCGTCAAAGGTTGTGAAATCGATTCAGATGCGGTTCGATGTGCTGTGGGGAAAATTGTGGCGTATTTCTCTGGAAATAATAATATGAGCTCCGTCCAGGTGGAATCTACTATGGAAATCACCCCGATTCAGCACCCCTTCGTCCGCGCGGTGAATGACAGCAACGTTCACGCCATCATGATGAACACTGGGGCAAAAATTATCTTCCCCGATCTCACCGATGGAAACATTCAGCAGATTAAGCGATCTCGCGTCTACATTAGTGGAGAAATTAATTGTGTCTACAATGCGAGACAGCAGCTGTTGGGGTGTCTTCCTCTAAGAATGATCTTCGATTTGGCTGATGAATTTCATCTCGAGTGGGACGTAATTCGGCAGGTTGGTCAGGACATGAATGTCAACGTCAAACTGATCAATCGGAATCGAGGAGGAATGGATCGCAGTTCTGGAGGAGGAGGTGGACTGTCTTCTCTCCCACCACCAGTCCCTGGACGGTCTCGGACTATTCAGCTCATTGCACATGAACGCAACACGTCTAACCTCTTTGAAGTGAGGCGACGTATTTTGGGCGGAATGGAGCAAATGTTCAGTGCCAGTATTCCCCAGAATTACATGTTGAGACCGACCTATCCAACATCAGAGGTTAAGGCATCTCTCCAATATGGGAATCGACTCGGAGTTGGTCCACCCATGGGGTCACTCCCACCGCTGATGCTGCCCACCAGCCCGAATATGCAATCTCCCGTCTTGTCACCCTCATTCTGGCCGCCAAGCCCGTTCGCAAGTCCGTTCTGCTCCCCATCGATCGCCACGTGTGTTGTGAATGGAAGTACCAACAACAACAATACTGGTGGTGGAGGGAGCAATGTTGGATATGGGGGACTAATGAGCAATATGCATAACAATCCCGGTGGTGGTGGTAATGGGAACAACAATAATCATGGATACGGAATGAGCACCAGTAACAACGGGGGATATGGTCATCTTCATCACATCGCTGGATATGGACATAATGAAGGGATGAGTAATAATAGCAACAATGGATATGACAGTATTCAAATGGGTGGTGGTGGTGGTGGGCGAAATGGACCTCCGCCTGGAATTGGAAAATTGACCCTTAATCTTCAACATGGACTAAACTACGGTTACAATGGACCCCTCCCATCCCCATCGCCGGTGAACATGCACCCACCAGAAATCAGCATCAACAATATGAAGCACTCCTTCCATCTCCCACTCGTTGACCCACACAACTATAACATGCTCCCCAGCCAGGGTTATCAACACCACCACGGGCATACCGACTCTGCCCTCAACACTCCGATGAGTCTGGGTGGAACCTCGACATTTTCTGACCTCAGCCCAATGACGTCTCATCCCGGAGTGGGCATGGTCAACGCGATACTCAATGACTTTAACGATATGGACTTTAAACGACGAGCTCCTGGTTGTGAGAGGGCGAACACGGCGCCCAATTTGTTTGTCAATCTGCCCAGTGGAGGATTGTTAAAAAATGGTGGTGGATCCGGATCTACCAGTGGATCTGCAAGCAGGAGCGAATCGCCATCACTTCCTACATCCAATAATGAACCTACTGCTTCCGCCGCTACAGGCGGAGCTGACTCGTTAAAAGAAGGAAACGACGAAAAGAAAGACCCAGAGTTGACGGTAGAAAAAGACGACGGAAAGGAGACGAAAGAAGAAGATAACTCAAGTGGAGAAAAGGTTGTTAACCCAGATCCAACTCATGACAAGAAGTACATGGCTGTGAAAGCAATGTACCACACAAAAATTGGACCTGACACATCCCCTCGAGTCCCAAACTCGGAATGGTCTGGATGTGGCTTCAGCAAGACGTACCTGAACCTCTTCCGCACCGACAATAGTAACGCTGACACCAACCGCACTGACCTCGATAGTGGACTTGGCCCTGACGCTGACGGAGAGAACGCTCCCTCGAGTGGAAGTGGAGCTGTCAGCGACATCAGGAAAGTTCACTTTCCAATCGGACATCAACAATCGAACCTGCTCGACTTTTACGGACCAAGCAGACCAATGGACGGAAACCTTAAACCTCCCACCGATTTGGCATCTCTCTTCATTCGCAATGGACTTGGAAAGTTTATCGACAAATTCATCTCAGAAGAAATTGATTTAGGCACCTTCGCCTCCTTGAATGAAAGTGACCTGCGATCATTGGGCGTCTCCGCGTACCCTGCACGGAAACGGATGCTCGTTCTCATCACTCAACTCGCATGCCCACGCCTCACCGAGGACTGGAATCAATCCAGTCACTAATAATTACCTATAATACTTCAAACAATTCGTCGTTACTTAATTACTTAGTTAAAAAAATTGCTTAGTTATGGAAAAGGATAATAAGTTGTACGTTGCATGCATAATGATTTCGTAGCTGATAGGTTAAAAAGGAGGATTTTGTATTTTTGATACTCAAATTATCATGCACGCGTTGATGGATGGATAGATAATAATTATTACTAATAAGCTAAATAATAGTATAAGTTCAAAAATTGAAGTAAAAATATGCAACGAATTTAATTGAGTAAAATAAATAAATGTAGACCATGATCATGGTTTCGGTTAAAATATTTGTGTAATCTTTGTTTTGTGAGAGTAGATACGTTGTTAATTAATTCGGTGTTTTTGGGTGTGGACACGGAACCGGATTAAATGGTGGCCCGACAAATGTGCAAAGACAAATGTGCAAACGATAAATGTGCAACCTGACAAATGTGCAGCCCG
>XLOC_018624 | Protein msta, isoform B
GGGATTTTTAGAGTCGAGCAAAGAATACAACAATGAGACGAGACTCAAGATGCGAGCGAAAACAAAATCGCCAACTGTCAACTTTTCCAATTACTCAGCAAAAGTTCAGAAGCCAATTAAAGTTAATTTTAAAACAGTAATTTTAAAATAATATTTAATTTCGTTTAATTTCTTATGATGAGAAATAAGTATAGTTTTTTGTAGAATAAGAAATAAGACTGTAGGACAGCTTTTTTTAAAACTAATTTTGCAAAGCGGTGGGTGCAAACTAAAAAAATGTACCCGCAACCACCCCCACAACAACAACAGCCACCCCCATCACAAACGCCAGGAAATGGTTTGCCCCTACCACCCGGCGTAACTGTGAGACCGACAGGTCCTCAACAAGGAGGAAATGCGAGCAGTAATAACAATGGCGCAGCCGGCAATCAAAAACATCAGCCAAATTATCACCAACAGCATCAACCACGCTCTTATTTTCGCCAACAAGGGTCCAACCACCTCAACAATGGGGGAGGGAAAGGAGGAAAAGGTGCTTATCGAACCAGCAGTTGGACCGGATATCAAAACCAAAATCACGCCCATGTTTTACCCTCTGGTCGAGGTGGAAATAATAATAATGTCGCCGTCAGCTCGAATCCTGCTCCCCATCCTGCCGCGACCACATCTTCTACAATCATTCCTCCATCGTCCTCCTCCACGAATCCGAATTTGGGTCGATCCTTCTCCATGTCGTCGTTCCATCCGCCCCTTTGTGCGTATACACCATCGCCTGGCGTGATCGTGGGTGCCTGGGCGAACGGTCCGCCCTCAAATTTAGGTGTTTCTCCACCTTTAGGCGGATTTCAACATGGTCCTCACCAACAAGGTCAACCTTCGTCGTCCTCATTTGGTCACCACTTTGGCGGATTCAACTCCCAGTTTCCATTCTACTTTAATAATACCACAGTGCATCAACAACGTGTCGGGGGTATTTTACAGGCACACGGGACATGTGTTCCACCCTCGTCTGGAGCTAATGGTGGACCAAGTCACTCCAAAATGGGTCCAACTATTCCAGCGCAGCCCAATTCTATTTCCGATCCAGGTGGAAAAGCAGCTTCTTCAGGGTCGGGTTCTTCGTCAACATCGGCGAATTCTTCCTCGATAGAGGCACAAACTGGGAATAATAGTTCGGAAGCGGGAGAAACGGTGGTGTCAGACACGAGTCACCCTCCTCCGGACGGATCGCCACCCATGTCTACTCCGGATCCCATTCCTCCTCCTTCGTCACCTCCCCCAGTTTACCGGATGCCAAAGAAACTCTCCATCACACACAACCTGTGTCGAATCTGTTGTGGGCCGAATGGTCGCCTTTGTCTGGGATGCCGTCATGTGGCCTATTGTTCGGAAAGATGTCAACGGCAAGACTGGCCCACGCACATTTCGGATTGCAACCCTGCCGTCCTTCTGAATAAGAAGATCGCGTTGGAATATTTGCTGAGGGAAGGAGTCTGTCAAGGCAAACAAAATCGATACCCGGCTGGTCGTGAGGGTACGAATGAAGGAATCATTGGAGATGTGAAACGGCACAAGAAACCGATCCTGATTCCGACCCCGTGCCCGCCAGAAACTGAATCGAAAAAACTCGAATTTCGTCGAAAAATCGCGCAAAAGTCGAAATCTGTTCCAAACATTGGTGAAAAAATGGACGACGTCGCATCTTGCGAATCCTCCCCACATACTCCTCATGCGGATGACCAGATTCACGACACGTACTTAGACGACACTTACTCCTCCGACTCGGACTTGGACGGTTCCACGCCAAACATCACGGACAGCAGTTGTGACGACGGCGAAGGGGATGCCAGACAAGAAAAATGGAATGGAAAAATGTTGACGGCGAAGAATCTCGAGCCTTGCGACATGGTGGCGTCACTCTCTCCAGTTATGATTACATGTTGCAACACGATGCTCACCCCAAATCCGCCAGATTCTGTGACATGTCTAAACTGCACGCGGTGGTATCAGGCTTCTCTTGGCTATCGATGTTCAACTTGTCGATGGCCTGTTTGTTCTTTCGAGTGTGAAAAGAGCTATCTCCACGCCTTCTTTGAATGTAAAGTATTCGCAGCCACGCAACGCTTCCCACCCGCGTTGAAAGACCACACCCAGTTTTTCAACGATGCCGTCCTCATGATTCGCTGTCTCCTCTTGAAGACTGTGAACCCTCCGAAATACCTCGAACTCTACGAGCTCCTCGACATCTGCGACAAGTACGAGAAGAAGCCCGAGTTTGTCGCGGAGGACTTGCGGATCGTAAAATTCTTGCGGGACGAGTGCAACATTGAATCTTTTACGGACGATTTTAAAGGAGAAGCTGAACTGATGAGATTCATCAATGTCGTCGACGTCTGCAGCATCGTGGTCAACGACAGGATATTCATCCAAATCCATGACCAGGGCAAGTCGTACTATGCGGCAAAATACGTCTTTCCCGTTAAACTATTCGTGACGCAGGAGTGCGTTCCAAACTGCAAATGGTCTATCAAACACTCCTCAAAGTTTGAAGACTGTGCCCTTCGGATTCACGCCGCGGTCCCACTTCCCGCGCAAAATTATGTCACGACATGTTTCACGGATAAGCACGTGATCGGATCCTGGTTTCAGTCAGAGTTGCTCAACTCGTCAAAGTTTAACGTGAGATGCGACTGTCGCCGATGTCGCGACCCGAGTGAGTGCGGTTCCTACTTTTCCGCTGTGCGATGCGAATGCAATAAAACGAAGGACGTTCTTCCCAAGCCGGACGGTTACTTGTTGCCGAGAGACCCTTTAAATCCAGATACTGCGTGGATCTGCCAATCTCCAGAGTGTGGCCTTGTCATCGACGGGGGACAAATTCGCGACAAGACTGTGAAACTGCATGAAGAAATTCATCGGATGAACGAAGACTTTTATGCTCTCCATCAATTTAAATGGAAACTCGAGCAGACGGAACTTCACCCGAATCACTTCCTAATTTTGAAAATTTCCGTCCTTTGTGTCATGCTTTTTTGGGGGAGTGTTCGCGGTCTGCCCTTTTTCTCATCGAGATACGACTTCTTCATCGCCACGGTGCACTTGGCGAATGACGCGTTACGAATTTATGATCATGTTTCTCCCGGAATGTCGATTCATCGCGCTCGGATCTTGTTCCAATTTCAAGTCGCCCAAGCGTACAAATCTCTACGGGACGTGCGGCGTTACATGGAATGGAAAGAACGGGAAGGGACAAGGCAAGGGAGGCATAAACAATCCCCCACGCCCGGCTGTCCGGTCAACTTTTGGAGTTTGATTGGCGTTCAACAAGAGGCTAATGCTATTTTAAAGACTGAACCCTACGGCACGATGGAGTACGAGATGGGTGTAATCCTCCAAGAAATAATCGAAGACCAGTACGACCTCCTCGCAACCTCGTTAAAAGACGTGAACCTCGAAATGGCCGCAGTCTACAATCTGCACCGAATTTACACCCGTTTCTCCAACCAGTACTACTACCCATCCGTCCCCGTCTATGAGGACAAGGACATTCAAGAGTTCCTCGTCATGATCGGACCCTGTGCGAGACATTTGGTGGAAAAAATAAACTTCCCATTTTAACAAAGTTTGGAGGAAGACTGAGTTATTTTTTTTATAAATGCGTATCTTTACGTCACAATGCGAATAGGAGACCATTAATTTACTATTGATCTACTTCCCGAGACGGATCCGACAGTTTATTTATTACACACGTCATTATTAGAATTAGACAGGCAGACAACATTGATTTCCCATCAAATCTCCGTTAAAATCAGGCAACCACCCACGTCCGTCCGTTCCGTGTACATTACTTGAGATTGAAACGCTGCGGGATTCCAGCTCAAAGGTCTTCTTGTTAAAAAGCTAACGGACTTTGAAATTAGAATTTGTTTTTTAACAGGGGTTCACGTCCATATTTTATACTTTGGGTAGTGGGAGCAAACTACGCATACTTATTTTTTTAGGTAGGAATTAAATTATTTTGCGACAAGGTCTCGTTTTGGTTGTAAATATTATTTGAAAATTGTCAAGTTCAGCTAGCTAGACATTAAAATAAACTGTGCCAAATAATTTTGTGACCTATTTATTTAGTTTTATAATTTTGTTTACTATGTATGTGCTCGTGTATGAATTATGTGATGCATTCGTGTCGCCGTGCACGTCGTATTTACAGATTTTACATTTTAATTTTGATGCAAGAATTTAGTAACAAAAAAGTTGGATTTTCAATAACCTGTGTCTAATACTAATTACGCTTTTAGCTAAGTTTTTTTTGCTGTGTAAAAAAATATGATGCGTACCACTTTCTCTTTCAAAAATATGCATAAATTATTGTATGAGTTAAAAATGTGGCGTTGAATTGGAGTGTCAAATAATAAATAAATTTCCAGCCGCAGTTGGTAAAATTGGG
>XLOC_009671 | DNA-directed RNA polymerase II subunit RPB2
CAGAAATAATTAACTGATTAAATAAATCATAGTTTGTATTTAGTAAAAAGAGGGACAATTCTGATTGACTGATTCAGTTAATTAAACACTTTCTTAAATAATTTGCTCAACAAATATGAGCAGCTCGAGTGAAAAGGAGGATTCATTTCTCCACCAAAATCATGTCGGCGGGGGGGAGTCGAGTGGGGGCAGTGTCGATGGGGACATGGAAGTTGAACCTGACATCTCGATCGAGACGGCGGTCAAACTGGCTGAGTTTTTACAGACTAAAAGGGCCGAAATTAGTACCAGTCTGTATGAAAAGTACGGGCCTGTGGAGCAGACTTTGAATTCATTTAACCATTTTATGAAGTTTACCCTTCCCGACATTATTTGTAAAAATGGAACCTTCCAACATGAAGAGATCCTCCAGAACGTCAAGAAAATTCATCTCGTCAGCGCTGTTCAAGTTAGTATGCCAAGTTCTAATGAAATAATACGAGAAACGCAGAGGGGGGAGAGATATTTGTTGTATCCGCATGAATGTCGAACCCGTGGATTGTCATATACTCGACCCATCAATGTCACTTTTCTCCATAAAGTCTTCAAAGTGGATAGCTGTGGAGGTCAGACGATCGACCGATGTTCAAGGGATCCCATCAACATGGGAGAAATCCCCATCATGCTCAAGTCCGAGCTGTGCAGCTTGCATGGATTTGACAACGAAGAACTCGTCGCTCACAATGAGGATCCGGACGATCCGGGAGGATATTTTATCATCAACGGGAAGGAAAAGGTCTTAATTTCCCAAGAACGACTCGCCAGCAACCAAGTCTTTGTCTTCAAACCGATGCAAGCCGCATCGTTCGAATTGCAAGCAGAAATTCGCTCATTTGCATCTCCCACATCGGAAGAAGTGAACGCTTTGTGGATAACGATCCCAAAAAACCCGAATTCTTCATCCGTCAACACGATCAATCGTACCTCGACAAAAAAACCGGACGAGCAAAACTTCACCACAGATTTAATTAATGACGGCTGTTACATCAAACCGATCGGTCTCGGGGTTCCGAATTATATCCAAAAGCACAAACCCCTCCTCGAGAAAAAGTTTCGACAACGCAAACCCGGACTTGTCGTCGAGCACGTGGAACTCTTGGATTCTCTTCCGCTCAAAGTGCTGTACAAAGCGTTGGGCTATTTTGACGATGAATCAATTTGGAAAACTTTTGGATTCACGGACAACGAGGGGATCGAGTTCCAAGAAGTTTTAACAAGTACAATGGATAATTCTGTAGCTGCAAGTTTAGAGACGCAGGCAGAGGCTATCATTTTCATAGGAAAGTTACAGAAGAGGAAAGAGAGGCTACAAAATGCTCACTTGCTCTCGACCGACGAACCTCCCCCGCGTCGAATTGTGACCCACGAAGAGCACCACTTGGCCGGTGAGATATTCATCAACGAGAAGGTTTTACCACACGTTGGCGTCGAATCAAATTCGAGAATTCGCAAAGCACTCCACATCGGTTACATGGTAAACCGTCTCATCAAGACGCAGGCCGGCCGGATAGAGTGTGACAATCGGGATCATATCCAGAACAAACGGTACGATTTAGCGGGACCATTGATGTCCAGCTTGTTGAAAAAAGTGCTGCACCAGCGGATGCAAGGAATGCTGCTACAGATTATTCGGAAAATTGAGACCGGGCGGAATTATGACTTTTTCGAGGAAGTCGGTCCATTTTACACGTTGACGGAAGGATTTCATTACGCTTTCATGACCGGAAATTGGGGCATTAAACGGATGCCTTCCATGCGTGTGGGCGTAGCGCAGGTGCTATGTCGACTCAACGGGATTTCGACGCTCAGTTACTTACGTCGGGTCAACTCACCATTCAACCGACTTGGCAGGATGACTGATCCTAGGATGGTGCACAACACGGCTTTTGGCTACATTTGTCCCGTCGATACCCCTGAAGGTGAACCTGTCGGATTTCTTAAGCAGTTATCCATCATGGCGCATGTCTCCGTGGATGCGGAGATTTCTCCCATTCGACGATGCTTGAGGGAGATGAATGTCAATCAGCTTGATGAAGAAAATGATCACTTATTAGCGACGGAGACGAAAATCTTCATCAACGCCTCCCTCGTAAACACCTGTCCCCCTGGCGCCGCGTCAGACTTGCTCGTCGAGAAACTCAAAGCCCTCAGAAGAGCTTGGGATCCTGACCGGTACCAGGAGTACTTATCAGAATTCCACAGGATGCGCTCAGAACGCGAACGGGAAAACAAAAAGAAGGGTTTAGAACGATCCCTTGGCGTGGCTGAAGTGGAAAAAGAAGTCCGAAAGAAATTGAACTTTTCATCCATGATGAGCAATCAAATTTCAATCGTTCGAGATTTCTCGCGACGTGAAATTCGAATCAGGACGGATGCAGGGAGATTATTGCGCCCATTGTACGTCGTTAAAGGGAACCTGCTCAAGTTGCATGGACACGTCGGAATACTGAACGGAAATAATTCCGTTGTCAAATTCGACTGGCCTAAACTTCTCAAAGCTGGAGCAGTTGAATTTCTTGACGCCGCCGAAGAAGAAAATGCAGTTATTGCGATGCATCCCAGAAATCTGATACCCTCCAAGGATCCAGACTCCCAGACGTCTCAAAATACTCTAAAGTTATCGTACACTCACTGCGAAATTGATCCGAGTGGTACACTCGGCGTTTGTGGGGCTATTATTCCATTCGCCAATCATAGTCATAGCTGTCGACTAACATTTCAAGTGGGTTGAGACATGGTTTGAAACGTGGGTTCGATTTCGGAAAACGGGGGAAGAAATCTCCCGGAAAATTTCAACAGTCCGTAACAAATTTACCCTAAAAATGCTGGGAAATTCCCTTAAACTTTCAAAATTTCTCCCCCTTTCCCGGCAGCAAACGTTTGCACTACAAATCGAACCTACAGTTTGAAATACTTTTAATTTTGGGTTTGAGGGCTAAATTTTAAATTGTTTTCAGACAAACATTGCAAAACAATCTCTTGGCGTCTACGCGCTCAACTATCAGTCCAGATATGACGTGGACTGTCACGTCCTTTACGGAGGACAACGGCCTCTCGTCACCTGCAGAGCAGCCGCAGCCTTTGCCGGATTTGATGCCAATCCTTCGGGTCAAAATGCTATCGTGGCGATTGGTTCGTACACCGGGTACAATCAGGAGGACAGCCTGATTATGAATGAGAGTGCCATTCAGAGAGGACTCTTTCGCTCGATGAACTACAAAACTAAGGACGACACGGCAAAAACAAATCGAGGATTTGGCGACGAGAATGAAACGTTTGAAAAGCCTGACCATAAAGAAACCGGAACTTTTCGAGGGGAACGAACTAAAATTTTGGATGAGGATGGCTTACCATATGTCGGAGAGGAAGTCAGAGACGGAGACTTGATCTTTGGAAAAGTACAAAACATACCCAATCGTGAAAAACAAGAAGGCAAAGAAGGCTGCAGCAAAAGGGATGTTTCTCAACCCATTCGGATCCCTTGTCACTCAGTTTCTTACCATGCTGGCAAAGGCGAACCCACTAAGAAAGACCCCATCAACCCGTCACGAACCATGGTCGACAATGTTGTCGTGTTTGACAACGAGAGTGGATACCGATCATGTAAAGTTCGCCTCAAAACGGTTCGATGTCCTCAAATTGGGGATAAATTTGCGTCAAGACATGGTCAAAAAGGAGTGATTGGTATCACGTTACCCGAAGTTGACATGCCTTTCACCAAGGATGGAATTGTGCCCGACATAATAATCAATCCGCATGCAATTCCTTCTCGAATGACGATTGGTCATTTACTGGAAATGTTGGATGGAAAAGTTTCTGCATTGGCAGGCAAAATATCGGATCGACCTCCGTTCAGTGCTTACGATGAATTTGAGAACGGATTTGGATTGGATTTGACCGCACAGCTTGAAACGGAGCTGAGGAAACGAGGATTCCAAGGGTCAGGATATGAAGTCTTGTACTGTGGACATACAGGAAAGAAGATTAACGTGCAATTTTTTATTGGTCCGTGTTACTACCAGCGTCTTAAACACATGACCATTGATAAATTACGGTTCAGAGCTAGAGGCCCCATTTCGGCGTTAGTGAGACAGCCAAACCCTGGAATTTCTCGAGAAGGTGGCTTACGTTTCGGGGAAATGGAACGCGACTCAGCCATAGCTCACGGTGGAATGCAATTTCTTCGGGAACGACTTTTCCTCGTATCCGATTACTACACGACGCCAATCTGTCACACTTGTGGTCAAGTCTTGACGCGTGAAATAGTTCATACCGTAGATCAGGTCAAGTTGCGGGAGGAAGGAGCAAAAACATATCAATCTACTTTTAAGTGTATGACTTGCAAATCTCAGAAGGACAGGGGCAGCCTTGTCGAAATGCCGTACGCTACAAAGTTATTGTTCCAAGAACTAATGTGCATGAGCGTAAGGGTTGTGATTCTTCCGATCGAGTTGGAAATGAATGACATTGTACAAGGAACCATATCCTTTGGTCATCAACCGCGCGAAAACATGGTGAACATGATTTCCGCCGATATGACTCAACTTTGGAATGACGTGCAACCCACCGGAAATCCCGTCGATAATGATGACCGTGCCTCCAGTCCTGCTGTCGTCCCTGGTGGCCGTGACCCCAATCCTGCTGTCGTCGCAGTTAATGACTCTGACCAAGAGCTGAGTATTCCACCTCTAGAAGAAGATATCACCGAAGATTTTCCTGGGTTGTAGTTTAGTACGTCGTAGTTTAGCAAATGTTGTTATTTAAAGCTTTCTCTGTGACCTTTGTTTTTTTTCAGTATTGACATAAACAAAATTCCTGTATTGGGATTTCTTTCTTATTACAATTACGTAATGTGTATATACAACTATACTTTAATTATTGCACGATTGTAGAGGCATCTGATCTCTTGGGCATTCGTCCCAGTTGCACTCCAAGTAGCAGGAGAGACGTTGACAATCCGGAATTGGGATTCGTCCCAGGGTTGAAATTGGATTCGTGGCGATACCCATTCTGTCAAAATCACTGGGTTTCAAAGGTTTCACCGGAGTTTCATAAACCTCTTTGGGATGCATGCT
>XLOC_002668 | mitochondrial Rho GTPase isoform X1
TTGGAATTCAGTAGTGAAAGTAGTAGGATTCTCTCTCACTATTACGAGTCTCTAGTGATGGGGAACTTGGGATTGCTGCCCGGGTGTCACGAGTCTCACCGTCCCATCCCTTTCTTCCCATCCACTGCACTTTTCAATACTTTTCAGTGATAGCAGACAAAAATTGTTGGGAAAAGATAGTTGCAGGTTTTAAGATCTCATTGCAATCTGGTCAAGATGATGTAAAGACTGCATTCCAGGAGATAAGTAAAGAAAGCAGAAAATCTGAGGCAATAAATAGGATTTGGAGGGCGTTCAAGGAAGAGCTGTCCATCCCATCTCGGCAGTTTCTTGTCTCTTCAGCGTGTTTCTTCAGCAGTCTCAACTCTCAACTCAATTGCCAAGACTAATAATAATACCATCGTTTCAATTATAATTACTTGTGCGGTCGGAAGATCTGACCATTATAAAAGAAAATCTCTCGATATCGCCATGTTGGTGACCACTCCTATGATGCCGTCGACCAGGGAATATCGCCAAGCGGAAGATTTATACTTTCGGAGTCATTGTCGCCGAGACGTTCGAATTCTTCTCGTCGGAGAACCTGGTGTTGGGAAGACATCCGTCATTTTATCTCTCGTGTCTGAAGAATTTGCCGATAGTGTTCCTCCACGATCGGAAGAAATCACAATACCTGCGGATGTTACTCCTGAACTGGTTCCAACCAACATTGTTGACTACTCTACACAAGAACAAGGAGAGACTGAATTAGGAGAAGAACTTTTGAGAGCACATGTAATCTGTGTGGTATACGACGTGAATAATGAAGAGACCATAGATAGGATAAGTACGTACTGGCTTCCAATTATAAGATCAACGCTAGGTGAAGATCACAAAGTCCCAGTTATTCTGGTGGGAAATAAGATTGACCTCGTTGACTACACCACGATGGAAATGGTGGTTCCTCTAATGAATGAATTTGCTGAAATTGAAACATGCATTGAGTGTTCCGCAAAGACTTTAAGGAATATTTCTGAACTGTTTTACTATGCACAAAAGGCCGTTCTTCATCCAACCTCTCCTCTTTACAACTCTGACAAGAAAGAGCTGACTGACAAGTGCAAGAAGGCACTTGAAAGAATTTTTCGCATTTGTGATGTCAATAATGATGGATTAATGGATGACTTAGAAATGTATGCTTTCCAGAAGTTTTGTTACGATGCACCTCTCCAGCCCCAAGCGTTAGATTCTGTGAAGGCCATAATCCAGAGAAATTGTGAAGATGGAGTATTCGTGAACGGCATTACGCTTTCAGGTTTCATTGTATTACATAGGCTTTTCATTCAGCGTGGTAAACACGAGACGACGTGGACAGCCCTAAGAAAATATGGTTACAATGATGAGCTGAATGTCTGTAACGACTATTTGTGCCCTGTACTTAGCATTCCTCTCGGCACAACAACTGAACTAAACCAAATCGGCTTTGATTTTTTCACTTCCATGTTTGTAAAACATGACAAAGATAGAGACAGAGCGCTCTGTCCGGAGGAATTAATGAGTCTATTTGCAACGTGCCCAAATATTCCATGGGGAAAGCAACTTTTCCAGGCAGTTCAAACCACGGAGAAAGGGTGGCTAACTTACTCTGGATTTATTTGTCAATGGGTTCTCACCACGCTGTTGGATGTAAATAAAACTATGGAATACATGGCTTATCTAGGATATCCAATCACGGAGGAAAGGAATCAAACCGAGGCAATTAGTGTTACACGTGAAAAGCGATTAGACTTGGCAAAGAAGCAATCGACTAGAAATGTCTATCGGTGTCACGTAATTGGCGCAAAAAATAGTGGAAAGACAACCCTTTGCCAAGGTTTGATTGGAAGAACTCTAGAACAGACGAAACGGTTTGCAAACGATGGCCAAGAGTTACCTAACTTTGTCGTCAACATGGTACAAGTTTACGGACAAGAAAAATATCTGTGTATGCAAGATATAGATTTGAACCGTGTTGTGGACTTTCTTCCAACTAATGAAGTTTTATGCGACGTTGCATGCCTCGTATTTGATTCCTCTGATCCTAAATCGTTCGAGTTTGTTGCTAGAACCTATTTGAACTACTATGCGACACAAAAAATTCCAGTGTTGATTGTGGGAAACAAATCAGATTGTGGGGACGTTATGCAGGATTACATTCTTCAGCCGACTGCTTTTTGTGCCAAGTACAAACTCCCTCCCCCTCACAGCTTCTCTTGCTTGGAGAAAGTTAATAAGGAGATTTACGTTAAATTGGCCACAATGGCTGCTTTTCCTCGCTTCCAAGCTGCGTGGATGATATTTTATAAAAACAGTCATCTAAGAAGACTGGGAGTGATACCGGACGGGAGTGTTCCATGGGTGAAGACCGGCGTAGGAGTAGCATTGGTCACTACAATGGCCTATTTAGTCTATAAAATGTTAAACCCACAGAATAATCCGCTAAGAGGTCGCACGACAAATTAGTCTCAAAGAAGTGGAATGAAAGAATCCTGACCGACTAGAATCTATCAGCAGCACCGTAAATAATAATAACATTTAGTCCTCTTTTGGATTTAATGATTGTGAAACTGCATAATAGAACAATTACTATAATATGACACACTGTGCACTGGACATATGTAGTACTGAAACATCATCTCGTTGCGAATTACAAAATTATTATGTATGCAATTTATTTTGTAGTATCTTTGATAGATGAAATATGATCTAGTATTCCTCGTATGCAGTACACAACTAATAATATTGTGTTTCATACACCAGTTTAATGCTTATTTATATAAAATGTCAATTATTTAAATAGTACATATATCTTAAGTTATTGGTGTGAGTCAAATTCATATAGATCAGGGTTTCAAAATTTTGTTTGCATAGTACTGCATACGTATTTTAATTTGTAAATTGTATTATAGCCATCATCATAATTGTGAAACAGCAAACAGCTCATTTTATGTATGTAATCTAGTTCAGCCGCTATTTAACAATTATGACTTGCAACAAACAAACAGATCTTGAATGAGAAAGGAAGACAATTGATGATATCTTTAATTTAGAAGACAGCTAAAGTTAGGGAATGTGTCGCGATGCATACAGATATTTATGTGATTTATTATTCTAGCAATCTGAATTGTTGGGGGTACACGTATTATAGTATCATGATTTAAAGTCATGATGAAATTGTGTAGTATTAAAAGCTATGTGTTCGACGCAAGTATTTTTGAATAATAATAAAACAAGACACATAGAATTGTTAAACTTGTGCGTAATACTTTATTAATGCGCCAACAAAATAACCTTTTAACGAGATTTGTTTTTATAGAAATACTTAGAATTTTACAACTTTACGCTTCTTTGCAACTGTTGGTTTACTGTCGTTCTGATTGAAATCATTCGATACAGAAGAGACGGGTTCTTTAGAAAAATTATCGTTAGGATTGGGGGCATGTTTCCGTTTATTGTTCTTTTTAAACTTGTTGGGTTTTGGTTGTTTGCTTCTTTTGTCTTTGTTGTCATCAGTTTCATCTTCGTTTCCCTCTTCAACATTCCTACTACTACTAGACGCTGGAATGTCTTCGTATTCCGTGGAAGCAAAGGGATTAGCCATTCTCCCCACTTGTGCTTCCGGATCGTCTTTCCCCCCTCGAGCTCCTCCAACAACGGTTGGACAATCTTTTTTCAAATGCTGAACAGATCCACATTCGTCACAATTTCCTCCAGCAGGGTAGATTCCGTTCTGATTTGATGGGCACTGTCTCGCAATGTGGCCCGATTTGGAACAGACAAAACATTTGGCGAATGAGAATTTGTCGCTCTGAATAAATCAAAAGTAAAAATTAATTTATACCCATTTACTTGAGTTTAAATTACACATCTATCAACTGTACCTTTCTCTTGCAAAACCTTGACGTATGTTCTGTAGAGCCACATTTGAAGCAGATGTCGCCATCCGAGCTAGTTTTCTTGCCTTCTTCTCCTCCCTCTCCTCCTTCTCCAGTGTTGGTATTTGTCGCCGGACAATCAGCAAGGACATGACCAAACTGTCGACAATTGAAGCAGGTCTTATCCCTCCGCCGTTTCGACGCTTTTTCTGCCTTCCGTCTCTCCCCTTGCAGCGAGTCTAGGATTTCTTTCCGGGAAATACCTTCACTTTTCATCTTTTTTGCGACCCCTTGCAGTCTCTTTGCATCGTCTTCGCCAACCCAGAAATTTCCAAAAACTTTAACCGATTTCGTCGATCCCTGTCCCCTTACGTTCGGATTGCTCCCACCCAACGGAGTAAAATTTGGATTTTCTTCGCTATCTCGTCCTCTTCCTCCACCTCCTCCTCCTCTGCCTTTGTTTTTGTTATCTCTTCGATCTGGTCGTCGTTTTTGAAACTTTTTACCACCTCCACCACCACCCCCATCACTTTGATTAGTCCGGTTGTTGTTGTTGAACTTCTTTCCTCCGCCACTGGGGGAACCTTTATTATTATTTGAAGGGGCTCCTCGTTTCGTATCTCTGTGATTTTTCGTGTCATCCTTGGCTGGCGTGGCTTTAAGTTCTCCCCAAGAAGTAGAGTCACCCTCGACGCGTTGATGAGTACTTTTCACACGAGTAAATCTCGTCATTTTGAGAATGAATTAGTTAATTACCACAATTAAAAGCTTAAATTTGGTAAATATAATACTTTGTAATCGTGTTGTGTTATGTGAATCTAAAAAAAAGAACATGTGCAGCTCGCACACATTTTACAAACACGTTCCTTTCCGCTGAGAAATTTGTCCCGGGAACAAAACTCAAACCAATCAGTCTCATAAAAATAAACAAAAACAACGCAATTTTTATTGCACGTGCAAAAAATGCAAAGTTATAATTTTTAGAAATATTTATCATGTCACAGTTAACGACTCGACCCCAAGTGCTTCGGTTGTACCGACAGATACTCCGACTGGGGAGGAAGTGGGAGGCTGCTTCGGGGAAGACTCAGGACACGAAGATGGAACGTAATTACATCAAAACCGAAGCCACAACCCTGTTCAGACAAAATTCAGGACTTGGTGACCCAAAAGTTATTCAGGACTGTATTCATGAAGCTCAAGCGAGGTTGGAGTTAGCTGTTCATTATAAGACGCCGTATCCGAGACCGGTGAACGTGCCTCCGCAGTCAATGGCGAGAAAGAAGGGAAAAGAACAGGGGAAAACGCAAGAACGATTAAAGAAGCAGTCGATTCCAGTCTATATCAAGTCGCATTTCGAACGATAGTAATTGAGTATTAAGGTAATGATAATGAAGGACGATTAGATTATACTCTAGTCATCATATTATGAGAGTTTATATGTTGATAGTTATATTGTCAATACAATTAAAAGGTTGCGAAACTCTAGAAAATGTAGTTTCTTATTTAATATTAATATTGCCCATTCAACATGGATTTTTTCTTTTACAATTATCTTGAAAATTAGGTTTGTTTGCAATTTAAAATTATTAACTAACTGTAATATATATTAAAATCACAGTCAAGTTAATTGAACGTCGTATATGCGTCTCATGTTCAAGACGTGGGTATTCTCTTTTTAAATAGTCTCATGAACAGCACCATTCCTGATACAACATACAAATTTAAGAATTCATACTAAATTAACGATAAAATGTGTGATATAAGTTGTACTTACCGACGAATACGGAACAAACTATAAAAAGTAGGACCCACACCCAACATTTACACGCACTCTTGTTATACATTTCTACTTTATCGGCTTCCACCTTTAGTGAACCAGTGTTGGTTTCCATCAACTTTGCTGACTTTTCCAAAACCTTTAAGATTTAAGTTATTAGCAAAATTACTAAACACTGGTCATATGCATACTTATGCAATAAACATAGTCAAACCTCGGTATCACTCTTAATAATATTTCCTGCAGTCATGGCCTGTTCTTTGATACTTCTGGTCAACTCTATCATGTGCTCCGCAATTTTCTCTTGCATAGTGTGATGATATTTTAATAGCTCATCGATATCTTCAGGCTTCCCTTTAGTTGTATTCGTTGTCGAAGAAGGCGAGGAGGACGTCGGAGTTCCCATAAGTTCTCGACGTAAATCTTCCGAATACTTTGTTATGTGACGATGTTTAATTTCCATGCTGCGGTTGTGATCCAGTTCCGAAGAAAAGTGGGGCCCGGGACTGATTAATTGAGATGCGATTGCTTTCTCCGCAACGTTTGGCTAAAATTATGAAAAAATTGGTAAAATGCTAGCAAGTATAATGATTTATATTCCATCCATATATACCATTTTAGCTGTGTGGAGCACTTCCTTGATGAATTCTATTTTTCTGCCATACTCTAAAAGGGTGTCCTTTTCAGGGAGACTATACAATGTATAAGCTAATTAGATTAGTTCACTCCACACGCATAAATACATAAGTTTCAATATTTTACATACTTTGGACCCGTCTTCAACTCCCGCAGCATGAGTTCTAAAGCCTCAACGTACTGTAATTATATATAACAATTCATATTTGTTAAGAGAAAGTGGGTTGTTTATTTAGAGAAAGTAGTGACACGTGTACAAACGCTTACTTTGTCTAGTCTCCAATCGTCCTGAAGTGTTTCCGTGTCCATCGCCATATCCTCGCAGCGAGACAAGAGACGAATTAAGTTGGTTTCGACTCGTGACCTGTTGCGTTGCTGCTTGGTGAAATCTTTCTCCTTGTCAGCACCACCCACGGGACGAAGGGGTGCCATTTCGTCGTTACCAGAACTTTTACCAGGACGGATTGTAGAAATTTTCTTTCAAGACGATATCACATAACGATAACACTTAGTTGGATAAGAAATTAATTTAATAGATAAAATTCTTGTTTATCAGCTGCCTGCTTTCTTTCTGATCTCACTTTCTCTTATAAAGAGAGTTGTGAATTCCGAATTGGGGCACAGTCGCACAGTGCAGCAGAGCAAAGTTGCAGCACAGATGGGATTGTGGTGTGGTGTTGATAGTTTTTAGGAACTTTGCAAATTAAAAATTAATTGTTAAACAATTCGCTAATACTAGTTTTAGTCGTATATATTTATAGATCTATGGGTTTATCAGTAGTTCGTGTATCGTGTATTCTCAATTCTCAATCACTCTAAACCAAATTATTGGTAGAAAAACAAAATTATCTTGACTCAACATTCCAATGTGTGACCACTAAGAGGTTTAAGGACAAGTCGGACCACTATCAACTATGGAGTTTCCTAGACTTACGAAGAATGCTGTAATTTTCCAGGACGAGATTGACCCATTAAACGTCCTCACAGCTAAACGGATACCACCACAAAATATCGCTACGCGTCTCGCCGGACGTGAAGTATGGGGTGGGTTCGGACCACGATCTGGGACGGAGAAGTTCCTCCAGCGGTCCATGTATCAAAGCATCGTGCCAAACTTTACTGTCACTCATGTTGAGAAACCACCATGTTTCTTGCGCAAGTTTACGCCGGATGGAAAGCTGTTTGTGGCTTTCTCTGCTGATCAGATGTCTGTGGAGGTGTATTACTTTCAAGGACCACAGGCTGCCAATTTTTTGTTCGAAGATTTGGCAAAAAATTGGAATTATAATCGCAATAATCCTTCGGATTCGTCTGGGTTTAAACCACCTCCAGAGAAGCGAGCAAAAATGAGTGTCAGCGATCGACGAGCTAAGAACGACCCGTACAGTCGCGGATTCCCTGACATTATCAGCGCCGAGGATAAGGATAATTATAGTCAAGAAATTCGGAAAAAGATATTCCAAGCGTTTTTTAAGCTAAAGTTTCGCGTTCGTGTCGCTCCTCAAGGAGAGGACTTGAATCGAGAATGCTCTCTTTTCACCGAAGACTTTCGCTACCTAGTCGTTGGATCTGCTACGTATGCACATGATGATTACGCCCAACCCAGTCACAATGAAATATATCGGACGAATGAATCGGTGGAACCGAATGAAAGATTTCCGCTGGAAGACTATACAATTCATATTATAGACTTGAAACATGGCGTTCTGACTGATTCGAAAAGCTTTAAAGCTGATAGGATATTTTTATCACATAATCAAGGACTCTATCTTTTCAACAACACTTTGGCAGTTTTGTCAGTTCAACATCAAACAATCTCGATATTTCATGTGGATAATGGTCAATTTTGGCCAGTCAGGACAATCGGTAGATTTTGTTATGAGGATGACGAATTACTTTACTCGGCTGTGCCCAGTTTCCTCAGCGTTCGTCCCAAAGATGAGGTCTTTTTTAGTACATTAAAACAACGCCTACTGGCATTCTTGTTCCGTAAAGCGTACGAAAAAGCGCACGAATCGGTGGATCAAGACTTGACTGAGATTGCTCGCTTACGTCAGTATTATGAACAACTTGTCAATCTTCGAATCTGGAAAATGCAACTTCTCGACGAAGATCACCTCTTGCTTAAATATTCAAGTGAAGATGTTGTCACTCTCAAAACCCCAGAGCCAAATTCACAGCATTGTTTATTCGTGATATACAACATACCAAAAACAAATGTGATTGCAGTCTTTGAAAATACAACTGAAGAATTGGTTGACTTTTTTGAAAATTTTACTGACAATTTTCGCAACAATAATTTGACCATGGAGGGACGGTTTACCTCATCCCCATCAAACAACATGTATGCAAGACAAATCCATCAAAAATTTCGACAAACCATAACCAGTGCTCGCTATGGTGGACCGGTTGAAGCGACGAAGCGAATATTGGCGCAGCTTCCGATCAGTTCACAGTCATACAGTTCCTCGCCCTACCTGGATCAGGCGTTGTTTTCCTACGATGATCATCGCGTGTCATCCATGGAACGACCAAAAGCGTGTGGAGAGATTCCAATTAGGTTCTACGGTCGAGATTCAGGTATCTATAAGTTTCAAGTTCATGCCGGAATATTATCCAGAGGGAGTGCACCTTCCGGTCGACGACTCGTCGCTTTCACCTTCCACCCTTCAGCACCCTTTGCGATAAGTGTACAAAGAACAAATGCCGAGTACTTGGTCCATTTCCACTTGCGACTTGATCCACATTCACTACTGCCACCAATTTAATCATGTACGTCGCCAAACAAACTAATTTGTATTTAACACAAAAGTATTTTTTATAGGTTAAAAATTGACTCGATGTTCGACTATTTTCGCTTTATATTACAATAAGCAGCTAAAATTATTTATCCTAAATGGATACCCTAACCTTAATTTTGACGTTAAATTGATGAAAAAATTGTAAGCTATTTCATAAGTAAATATTGTCCCATGTTTAAATCATTGTGGAAGGCCAATAAATACATTTCTGACAATAATCTTTATTGTGTTACAAATTTTCAAGATCATAATAACTTTCTTCATCTTGCAACGAGTGTATCAATTGATTACCATTGGGTTCCAAGCTTGAGTTGACCTCTTTGCTAGATTGACCACTTCCCCCTGCCGACATTACAGTGACTGGCAACTGAGTGGGTATTCGTAAAATGGAGGCTGATTGGAGTTGCGTAAAGTTGAGTTGGTTTGGTAAAGAAATTGGAGAAATTGGAATGAGCTGGCCAATAATGTTGAAATTATTGGAGGAACGCATGGAATATTCGGACATTGTAGTTATCATAGAAGTGGAAGCAGGATTGTGACCCGATGTGTCTGTCGGTGGAGGCTGTACTTTCTTTATTGCAATTTTGTTAGGTTTCTCTTCATACTGATGATTTGTCGATGATTGTGGCAAATGTGCCTTTTTGTGAACACGAAGACTGTTGGCTTGAGTGAAGCATTTATCGCATGAATCACATTT
>XLOC_023319 | Translocation protein sec72
CCTTCAGTCGAGCAGTTGACGAGCGAGCAGCAACATCAAAGAAATATTTCCTCCACCTTCCCCATACTTCCCCCCACTGGAAATAATACCCCTCAAAAAACTAACCATGGGTCCTAAAAGAATGTCCCCTCCTCAGCTCCCTCGTAAATTGGGGAAGATCAAGGCCAAGAAGCTGCAAATCTTTGAAGAAAACTTGATCCGTGACCACTCCACGAGGGAAAAGGTCATCTCCGTCATGAATCGAGTTCATCGTGAGGTCATCGACCCCGTAAAGTTCATCCGACTCTCGCCCCACATCAAATCGCTGGACATTCTGCTTATCCCATGTCCGGAGAACCATTCCCCCTACGACGAGGGGATGGAGGTCGAATTGAAGATGGAAAATTATGTGGGGCTCGAAACTCTGGTGAAGAATGTGGGAAAGGTCATGACCGGAAAGTTTCTACTTTGTCGAACGATCACCCCGTCGAGCAAGATGGTCGGAGTGGACACAGCTGTGGAGGATGTCGAAGGAGAGATGGCCGTACGCCTGGCCCTCTTCAATTATTCGATGGAGGCGAAAATGGGGAAACACGATTTTGAAGGGGTCCTCCCCCTGGGGACGGTGCTGATCGTGAAGAATCCCGTTTTTAAAAAGGCCTTACTCGCCACCCTCGTGTACGGGGTGATCGCGGAGAATCCGGCGGATGTGGAAATTCTCAGTCCGAAAAGGATGGCGGCACTATTTCCAGATGTTAAATGGAAGTCAGATCTCCCCCAGGAATCACGAGCCTTGTTAAAATCTCCACCATTTTGGGAATTCCCCCTTAATCAAACCGACCTTGAGATCGCGACCAGATTGAAGAACGTGGGAAACAAGGCCTTCATCGAGAACAGGGCGACGGACGCGATTCGATTTTACAACGTTGGCCTGGAATACTTACCTGAGGGGGAAGGGGACCAAGATGCGGCGAGGACCACACTTTTGGTCGACATTTTGACCAACAAGGCGGCCGCACTGATCAAATTGGAATGTTTCAATGCTGCTCTAATCTGCACGGAGAAAGTTTTGGCGATTAATGAAGGCCACGTGAAGGCGATCTATCGTCACGCCAAGGCTCTCATCGGACTTGGACGGTATTCCGAAGGTGGCGAATTTCTGGATGATAAGCTCGTCAAATTTCAAGAGGCTGCGAGTAAAGATATTGTCAAGTTGGGATTACTCATCTCCGAACTGCAAAAACCTACACCCAGCAAAGAAATCCTGCTCGCTTTACGATCTCCGCGACCAAGGAACTCGAACGAAGCTCAAACCCCCCTCCCAGTGGGGATGGTGGATCTCATTTCCGAATTTCGGGGACCAATTCAACTCGGCCCGAGCCCCATTTCGAACCAAGGACTCTTCGCCACGGAGGACCTCGAGCCTGACACGCTTCTCATGGTGTGCAAACCCTTCGCCGGGCTTTACGTCGATTCGGCAAGAAAAACCGAATTTTCCTTCAACTGTACCTGCCATGAGTATCTCGTCGGCGTTATCACAAACAAAATCTGGCTTGATCCCGACCTCGCCCGTGACCTGTACACCTTGTGGGCCGGACCTGACCTAAAGTATGACGAATCAAAAACACCGACCAAAGTTGACATGGCCCGAATCCACCAAATTTGCAAGTTTAACTTCACCGGAACTCGTTGCTTTGACGAGAAGGACGACACTTTCATCTCGTGTGGGGTTTGGGTCGGCTCCTCGAAAATTAACAACAGCTGTATTGACGCCAACGTGACGTGTGTCCACCACGATTCTGGACTCGTCATGATGGTCACGACGTTCAAAGCGGTGAAGAAAGGGGAGGAAATTCTGACGAGCTATGTCGACCCGATGCTTTCCTTGACGAAGGAGAGGAATTTTGAGTTATCCGGTTTCACGTGCAACTGCCGTCTCTGCGAACTGGACCGATCCGAAAGCCCCACCGTTATCGCGAAAAGGCAGAAACTCCTCGCCAGCCTGGCGTACGACCCGGTCAGGAAATTCTATCCGTTTCATCCCACCCGTCTCGCCGGCGACTTGGAAAGCATCGCCGAACTCGACCGTCTCCGCGGCGCGACGCCCGACTTGAACTTGGCGCTCGTGGACGGGGGAATTTTCACTATCGCGGCCATCGTGCTCCTCGGGCTGCGCAGATACGAGGAGTGTTTCGCCATCATGGAGAAAATCTACCGGGTCGTGCAGAACATCCCGACCAACTTCTTGTACCGGGCACATGCCGAAGTCCTGCTCGTCTGCTGTATGAAAATGGGCAAGAAAAAGGTCGTCTTGCAAAAATGGGTGGAAGAAGTAAGGAAATATTGTCGGCGATATGGAGGAAGTTTGGAGCATGTGAGGAAAGGGGATCATCCTTCGCTTCCAGAAGACTTGAAAAAATTTGGGATTGAATTCTTCAACGAGGAAGAGACCACCGATTAATTAATTGATGATGAAACGAAATATGTACCAGTTTTGTATGACTTTTTTTGTATGACATTTTTT
>XLOC_023318 | fizzy-related protein homolog
TGGCTACCAGGCCGCTTGGATCGTGGAATAAACAACCAACAGCAAATGACACGAATTGTAACAACGGACAAGGAGTTTATTCGAATCTTCTGAAAAATGAGGTCCTTCGCGATCAAATAGAAAATGTCCCCGTGTTATCGCCGTCGCCGACGAGTAGAAAGTTATTTAAGTTTGATTCCTCCGAACGGAGCAATTTCCTCAACTCGGCGTGGTCACCGTACTCGTTATCTCCGATTAATGCAAATTCTGCTCAGCTTCTGAACCATTCTTATTCCAAGGGTGTCAGTAAGATTTCAAAAGTCCCGCTTAAGGCTCTTGACGCGCCTCAGTTACGGGAGGACTTTTGCCTCAATTTGGTCGATTGGTCGTCGAAAAATAGCGTCGCGGTGGGTTTAGGAGAAAGTGTGTGGCTCTGGTCTACAAATCAAAATCTGACGACAGATCACCGGCAGTGGACCGGCGTGACGGGTGAGGTCACCCAATTGTGTGATACTGGATCATGGAGAAATCCTGTCAGCTCGATCGCCTGGAATGAAAAGGGAACACATCTCGCCGTCGGGACAGAGACCGGCCTCGTCCAAGTCTGGGACGCTGCGAGGGAAACGTTAGTCAACACGATTTGGGGTCACACCGCCCGCGTCGGAACAATGGCGTGGTCGCAGGGGGATACCATGCTCTCCACGGGTTCACGAGACTGCTGCATAAATCAATCCGACCTCCGGACGAATCCGGTCATCATAGAAAATCAGCTGGCCGCCCACACCGGAGAAATTTGTGGGCTTGCCTGGTCACCCGATAAGGAGCTCTTGGCCTCTGGAGGAAACGACAATGTGCTCAACGTTTGGAGTGTGAGACATTCAGAAAGAACGATTCTCACTTATCGGGAACATACCGCCGCGGTCAGAGCGATTGCCTGGTCACCGCATCAATATGGCCTGCTCGCCAGCGGTGGAGGATTCGCTGATGAGACGATTCGATTTTGGAACACCATCACCGGTCAAGCGAAATCCATCCGAAGTATTACGACGGACTCACAAGTCTGCAATTTGGCCTGGTCGCCGCATTCCGCCGAATTCGTGTCGACGCATGGCTACTCGACGCACCTGATTAAAGTTTGGAAGTATCCGTCGCTCGAAAAAATTGGGGAGTTAGACAATGGACGTTACGACAGAGCGATGTACTTATCAATGTCGCCACGTGGCGAGAATATTGTAACCGGTGGGTACGAGACGCTCAGATTTTGGAATGTTTTCAAAAAGCGGAAAGATAAGCGTAGGTCGGAACTGGATCTTTATAAGATTAGGTGAACAAGAGAAGGCTTGTGATGAATCTTTATTGGTGATGCGATGTGACTATTTTTTGATAAGAG
>XLOC_016882 | Protein PBDC1
ATTGTTTCATGTCTCGTAGCATGGGTTGGTTTTACTTGACGCGTATTTCCAGAATGCATGTCATAACAGTAAAAGTGATCCTTTAGTCCAGACGATACATATATTTCCTCTCCTTTGCAGCAAAACTGTGCTTTCCTTATGGGGAAATCATCAAATGCGATGGATTGTATGAGTGGGTTTGTACTACCATCCACCTGATCATAATAAACATATAATTCATGGATTAAAAATACACTACTTACTACTTAACTGAACCATTTAAATTTGCAATTTTTGAAAAGGTTCAAGTCATTCCATTTTCAACAAACCTGATATAACGACACGCACGAATTTCCAGCCGCAAGTCCGACAGGGCTTTCCGGGTGAAAATCCACACTTTGGATAATTGCTCCTTCGTTTCTCTTAGAGTTAAGATTTTCTACTCGAACAACTTCCAATTTCCCCAAAGACAAGAGTTGCATTGAATCGACAAAGTCCATTTTTTCATCTTCGTCAGCCTTCGTGCCGACACTTTTCTGTAATTTATAAACGAAATTAGTTTCATTCAGAAAGAGCTACTAAATTACAATAACTTCATTTATATTTTTGTCACCTTTGTGTTCGTGTCAAGTCTCGCCCATTTTGGGGTTGGTCCATACACCATTTCAAAATTCTGGATGAGTCTGCTTTGATACAATTCACCTCTTCTTGCTTCCAACTTGGTCCTTCTGTTCTTCACCCCTTCCTCGTCTCTATTTATTAAACATAATCAATTAATGCTTATCTTCTCTTACTACATCTAAACTATAAAAGAACAACTTCAATTGCTAAAAAACTTACAATTGATCGTCATCTGGATCGTACCAAACGCATTTTGGTTTTTCCGACGCCCCATTCTTGTTTGGTTTCAATTTGGAACCCTTCTCCACCATGGGGTCAGGTATGACCTCCTCCTCAACCTCGTCCTCAACAAGGTCATCATTATTTCTTACTAGGCAAGCCGAAATTCCTAATTTGGACGGCATCTTCTTATCGGAACTTCGCTTCCTGCCTCTTTCCCCACTCATGTAACAGTTCTTATCAGTCAAGTCTTTAGAAAAGTCAAGTAGTTTAAAATATAGGAAAACTACAGGAAAATTTTGCAAATAATCAGAAATACTTTCAGCAAAACTTTTGCTGCAAAAGTATATTCTGTTTTTTAACATGTGCTCCTTTTGAGTTTCCCAACCTTCATTTCTCGCATCACCATCCCGCTTTGAGCCATGTGCGCCCAGCAGTTGATTGATTATCGAATTGAACAAAATACTCGGGCTGCCAAAATATTTGCAAATTGTGTGCGTATTTATTGTCTCTTTGATAAGTAAGGAGAAGTACATCAGCTGGAATCCAGTATCCGCACTCTCTATACGGGAGCAGGATCGACTGATTGTATTATAGATAAGAATATTCTTTAATTCTCCGGTACCATGTCTTTTGAAGGATTGGATGCCGGTTCCATTCTTGCCGGTGCGGATGCCCTTAGCAGGCCGGCGGAGGAATATGTCAACTCCGCTGATGTGGAATCTATGTGGGTCATGAAGGCGATCGAATTTGCAGACGTTCATTACAATCTGATATCTTCTGTGGATCCGAAATTGTTGCGGTTAACGAAAGAAGACGATGACCGAATATACCATACTTTTAAGTACCAATTTCCAAATTTTTGCATTGACAATATAACAATTGAATCGTTAAAGGATGACAATGCCAAAGAAAAATGGAGATTTTTCTGTGAAGCGTTTAAAGATATGGAGGACTACAGCTATGGAACTTTACTGAGACTGAACTCCCAAAAGGAATACACGGAGGATAATTCGATACTGGTGACTCGGATTCAATTCCTTGCAGTGGAAATTGCTCGGAATCGACAGGGCTTTAATGATTCGACATACCAAGCAAAATCCATTGTTACACCTGATGTTGCTCAGATTAAATTAGACAGTTAGTTAAAGTTGGTTGTTTAGACTTCAGTTTCCAATTCATTTTCGCCCGTATTGCTATAATTAGTGTAATGTTGGAGATGATTGATTTGGTTATTGAAATACGCAACTTATATATAATTACATTACATGATGTGCGTATATTAATCACTCATGAACGTCTCAATGTGTGTACCTCGATAAATTTTCTATTTCTGGTAATAATTTTAGTTATTACTGCG
>XLOC_015284 | porphobilinogen deaminase isoform X1
CTGGAATTCCCATTGTACAGAGTCGCTCAGAACTGCTTTTCCTGAAATCAATGGTGGTGTTTTTGCAGTTCGAGTGAATTAGCTAACGAGATTTGGTTATGCTCTTGCTTCATTCAGGTGTGAAGTGTATAAAGTTTATCAGAGTGGGTCAAATAATGGACAAGAATTTAGTCCTCACATCATCTTGCTCGTTGAAATTAGCAGAAACATATCCAACAATCAGTGATGATTTAGCAAGAATCTTGCGTGGTCTCATATCCAAACTCCCATTGTGAATATTTAGAAGGTGTTTAGTAATTAAAAAAATAAAAGCATGAAATTGTTTCAGCAATATCCAAGTATTATCTTCTTCTTTTGGTGCACATTATTATTTAATACCAACTTGTCGCAAACTATTCCACAACGATTAGCTGAATTAACGAATACATTCAGCTCAATTGCTTCCCGTTCGCGTCATGACGAGCTGGCAACTCCAAATCTTATCAAGAGGAATGGATATCCGGTCGAAGTTCATGAAGTTACTACTCAAGATGGGTATATATTAGAACTCCACAGAATTCCATACGGATTAAAATCTCCCGAAGGCCCAGGAAAACTTCCTGTTTTTGTTCAGCATGGAAATTTTCAATCTTCATCAGATTGGATGTTAAACGATCCTGACAATGCACTGCCCTTGATTCTTGCAGACAATGGATACGATGTTTGGTTGGGCAATCAACGAGGAAACACCTATTCTACTAAACATATTAAATACACCTTTACAACACCTGCATTCTGGAATTTCAGTTATCATGAAGCTGCCTTGTTTGATTTCCCTGCTGTAGTCGATTATGTTTTGGAGATCTCAAATTCACCGAAATTGCACTATATTTCTCATTCGGTGGGTAGCAAGAATTTCATGGCAGGATTAACACTTCGACCAGAATATAATGACAAGATAAGCGTCGGAGTGATGATGGGACCTGCAGGTTTCATGACGTATATGTTCAACGGATATGCTCGTCTGCTTGGTCCAATATTACGACTTGGTCAGATAATGTTAAATATTTTTGGGCCTATGCCAGCTGCGCCGCACAGAGTTACAAGATTCGAACGATTTCTCCGCCCCATCATATGCAAATCTAATGTAGATATCATTGGTGTTTGTGCAGCCTTTTTCTATAGTACTTTTGGTCTTGACAGAGAGCAAATTACTCCAGAAAAATTGGATGAAGTCAAAGTAGTATTTCCTTCCACCAGCAGCTATAAACTATGGATGCATTTGGTTCAAGAAATCAACTCTGGTCATTATCGCCAATTTGATTATGGAACTGAGAAGAACATGCAAGTCTATGGCAAACCGAATCCTCCGGACTATGATTTATCAAAAATTACTATTCCAATTTCAATTATGCATGGAGAACTAGATCACATTGCCAGAATTGAGGACACACAAGCTTTGTTGAAATTACTACCAAACGTAGTAGACTTTTACGTAATCCCATGGAAGAATTGGACCCATTTGGACTTCAACTATGCGAAAGACGCCGGAGTTTTAAACCATGCACATATCCTAGACATTTTAGAACAGTACCGGTTTTCATAGGAAAAAGTAAAGTCAGTAAAATGGGCGTATGAATAAAATAGTTGTCGCCATTTGCAAAATATGAATTATATCTATCTCTCATCCTTATCAAGAACATATTGATTAATTAAAATGTTGATGAATCACCATTGAATTGAATCAACAAGCTATGACAAACGTTCAACAGGTTGACATAAGCCAAGCCTGCAATGCAATCATCAATTCAGATTTCATACAGTGAGACGCAAAGAGTATGATCATTACATGCAACCAGTTGGTTTGGTGGTGGTAATAGTTGTGTGAAGTAAAATTAAATCCAACATGTGAATGAATCTCAGAGTCTGTTCTCTTGTTATGAATAAATGTGCAAATATTAAATGGGAGACTTGCTTGCGGTTAAGAATCACGTAAAATTCTTCCACGTCGATCGCATTAATTAATTGGCATGTCATGGTTGACGGTGTTAAGTAATACCCAATTTCCGACCATTAACCGAACAGTGTTTAGAGTGCGGTGAAAATCTCTAACCAAGAAGTTTTGTTGTGGTATTCCTCAGAGAACAGAATGACATCAAGTTAACGTCTGCAAGGAAGTATTGAAAAAGACCGGTGTGCAGGCTAAGAAATATTAAAAAAATAAGATGAATACCTTTAGAAAAAACTACAGAGTGGGGTCAAGGGAAAGCCAGCTGGCCATGGTCCAGACTAAATGGGTTGTCAGCACACTGGAAAAATTGCATCCCGATTTATCGTTTGAAATCATCGGGATGAGTACAACTGGGGATAAGATTTTGGATGTAGCACTGTCAAAAATCGGCGATAAGGGTTTATTCACGAAAGAATTGGAGACTGCTCTAGAAAATGAAGATATTGACTTTGTCGTACATTCGTTGAAAGATTTGCCAACTCAACTTCCCGAACATCTTACGATTGCCACGATTTCAAAACGTGAAGATCCAAGAGATGCGGTTTTGTTTAAATCTACAATGAGCTCAAATGTAAAGACATTAGGAGATTTGTCTCCCGGGAGCGTTGTCGGGACAAGTTCGCCACGTCGAATTGCTCAACTAAAAAAGCACAATCCACACTTGTCATTTATGGATGTGAGAGGAAATTTAAACACACGGGTTAGAAAGCTGGACGACCCACAGGGACCATATTCTGCCCTAATCCTGGCAGCCGCTGGGGTCAACCGGATGGGGTGGCAGCGTCGGATAGGACAATTCCTCGAGTGGGAGGATTGCATGCATGCTGTTGGACAAGGGGCTTTGGCTATTGAATGTAGAAATGACAAGCTAGATGTTCTTCATATACTCGAATCCCTTAATGATCCAGCAACCTACTTCCGCTGCATTGCTGAACGAGCCTTCCTTAGAACTTTGGAGGGCGGTTGTTCCATTCCTGTGGCTGTTTATTCTGAATTACAAGTGGAGAATAATGGCGATGCATTCCTTACCCTCAGAGGCTCTGTATGGAGTTTGGATGGTTCCAAATGTATCGTAGACAAACTGGTGAAAAATCTTAACCTGAGTCCTGCTGTTGAAAACTCATCGAATGGCAGTAAAGATAAATCTGGCCTGACATCTGTTTACCCTTGGAAATTTCATCAATTTTCCAATGATAGCCACTGTGTTGCTGCCACAGTCGGCGTCTTGTTGGGAGAAAGTTTACTACAAAATGGTGCTAAAGAGATATTGGACGAAGTAAAATCTCAGTCCCTTAAATAGTGACAATTAGTAGAGTATAAATCATTATTAATTATGTAGTTTTTAAATACGTGTGCGACGTGTAATGTTTGTAATAAATACTTTTATTTTTTGTCTGGA
>XLOC_014622 | Pyridoxal-dependent decarboxylase domain-containing protein 1
CCTTTTCTGACTAGTTCGGACATCCTATTAAAAAACTCTGAACTTTCTTCAATCTCCTGCCCCGTAGCTGCCACGAGTCGGACCAGTTCTTGCACGTCCGTCTCTTCCGTGACCATGCCGAACTGTACACACCACTCGCCCGTGGTTGCCTCTCCGAGAGAAAACGCAGAGTCAATCGCCCTCAATTTGTTGACTATTTGGGCGTTCAAGTGGTCAATTTCGTCCTTCGTCTTCTCATCAGGAACGGGCAGAGCGGCAAGTTTCTTTGGTGCGGGAGGAGCTGCTGCTGGTGGCGGAGGAGTGGAAGACGCCTCGTCGGCAACGACTTGTCCGTTCGGCTGCTGCTGCTGTTCCGTTGGAGGAGGAACAGCGGGATCTGCTTGGACAGCATTGGTTCGGTGGCAGGATGGGATATAGCGAACAGCGCCCAAACCAGCCCAGTGGTTCTCATTGTTGACCCAATCCATCTCTTCGGAGTCTTCCACCAACTTTTGGAACTTGATTTTCTGATTGACCGTAGCCTGCAAGACGTGCATGTGGTTCTCGAATGCGGCGTGCACTAATCGCCTCCAAACTTTGGCGGAATCAATTGATCCGACCGAGCTGATCGCATCCCACACGAACGTTGGAGTCTATCAGGCTCTTTTGAACAAAATGCATTTGACCAAGGATGCTGAATCCGTCGCTGCTGCAGCAAAATTGCTCGGACCGATGTTGCCGAAACAGGAGGGCGAAGAAGCCGAAAAACCAGAAGGGGCAGGTGGTGAGAGAATAATTATGCAAAATTATGACAATTTTAAGCATTAAGCTGATTTTTTGCCTGGTGCAGACGACGAGCCTGACATTGACGAAGACGTGGTTGGCGACCATGGCGCGGACGGGGACGAGGCTGAGGCGGGAAATGAGCGGCAGAAGACAGGCGCGGCAAGTCGCCACTCGGAGAACAAAAAGGAATATTTGAAAGTCATCGAAACCACGGTGAGCCGTTTGATGAACGAACGGGACGAATTGGATGATATCATTAAGAAAATGATGGAAGCAGAGAAAAAAGTGACCCAAGAGTCCGACATGTACATGGAAATGATCAAGTACGTGGATAGTATCGCATGTGACGACATGAGTCCACGGGAGTGGGAGGAGTTCTTTGAGAAGCACTTTGTCCAGGGTGTTTTCAAGGTGGGGGATTACCGCTATCCAGTTTCTGATCAATTGTACCTGGAAGAAGCACCAGGTGAGGAAGAGGAAGCACCCAAGGCGGCAAAAACGGGCGATCAAGCAACCCAGCCATCGCCATCAGTTGACGACGAAGGGAAGGAGAACTTGATCGGCGATTTAACCCTGGATTAATTGACGGACGACCAGTTCTTTAAGACTGATGTATTAATTTAAACTTTTAGGGGTGCTCTTTTAGTACATCTTTACATCGAATTTTTTCTATTGTCAATTTTTTTATGAAAAAAATAGTGAAATAAATCACAAAATTTTTCAACTATTAAACTGAAACGTGTAAGTTTTGAAATTTATTTTTGCCCGTAGAATTAATTACAAATTTAAATGCATGTTGATATATATTTAGATTTGTAGTTCGTAAATAAT
>XLOC_016718 | zinc finger protein OZF-like
GGGATACGCAGATCAGCGAAGCCATCTCTCAGTCAGAGACCAACAAGCTCCTCGGAAAACAAGAGCTCACTTCTTCCTCCAGAAATTTCTATAATTTTAAACATCTCCAAATTTACGCCGAGCTCACATTCAGAAAAGAAGAGCAGAACGCTCCAAGTTAAGAAAGCTGGAGGAATTGAACATCGCTTGAATAAAGCAGGATTCCAAGAAGAAAAGATTTTCCTCCCGAACTGACTGCATCCCGAACACACGCCAAATTTTAAGAAGGAGTCGTCTTTGAGAACGGGTTGATAGCGGGGATACTTCCGACATGTTGCCGTTGAACGGGATGCAGGTCAGCCAGAAAATGAGCAAAGGCCAGAAATCGCTCGTCCCCACAACCCAGAAAGGGGACCGTTTTCAAAAGAAAGGACAACTTCCTCCTCAGAAGACTAACTCCGTCCAAGTAGCATGTGCCAATAACCACGAGCAGTCACCCTCAGCCAACAGCAGATCATCAAACGCCAAGAAATTACCACAACTTATTGGCAATAAGAAAATCTTCCCATGCAAAATCTGCCTTCGTCCATTCACCTGCAAAACCAGTGCTGCTCACCACGCCCGCACCCACTTCAACCCCCACGAGCTGGAGCGGACCTCACTTTTCCATGAGAAATGCCCCCACTGCGCAAAAGTGTTCTTCATGCGTCACCACTTAACCGACCATCTCTTCGTCCACATGAGCGGAGAGGAGCGCGCGGAGGTGCGTCAGGGCTGGCGACACGTCTGCTACTTTTGCACAAAACGATTCCAAAGCCCATCCGATCTTAGTCGTCATCTTCTGACCCACACCAAGGAAAAGATTGGCGGCAGGTGTCCCACTTGTCGAAAAACGTTCTCCTCCAAAGAAACCCTGACCCAGCATCGTTTCCTCCACCTCAGCCAAGACGAGAAGGTCGCCCTCGTGGAGCAGCGTGTAAGTCGCGTCAGCTTATTTTGCCACAAAATTTTCCCCAATAACCGCACTTATCATGAGCACCTGGTCACCCACACGAAGGAGAAACCCTTTCCCTGCGACCAGTGCGTGGAGCAGGTCAGTTTGAAGAGTAACTTAAACAAGCACGCGCGCATTCACAGCGCGGATCCGCGACCCTTCAAGTGCACTGAATGCGATCAAGCCTTGACTACAAAAGACTCCCTTGTAGTCCACAAGAAGACGGTTCACCGGAATGTGAAGGACTTCGCGTGCCACCAGTGCGGCAATAAGTTCGGCACGAAGAGTCACATGGTGCGACATCTGAGCAGTATTCATGCCAAAATCCGGCTCCCTTGCCCCCACTGCGGTCACACATTCACGCAGAAATCCAGTCTTGTGAGGCTCAGGAAGCTTCACCCCTCCGAATAATAAAGTTCTTCGTCCCCCTACTGACCCCTCATCAAATTGCGACATGTTTCCCATACTTTTTCAATGATTTTTATAACTTTTCCGGTTTCGCTATTTACGACACGATAAATATTCTTATACGATTCATAAAAATGGCATTATTGAAGTATCAAGTTGTAAACATGACCTAATTTTTGTTACCGTTTTGACCATG
>XLOC_000497 | ABC transporter G family member 23
TTTGACCACAAGAATATTGTCCCTCTATGAATTTATAATTTAAGTAAGTTCTTGATTTTTACTTCTTGACAAAGTACTTTGAGACTTTTTTCCAACTTTTTGGAACAACGAATCAAATTGACGTGCTTCTATTTGAACCCTTGCACATGCTTTACATATTTTAAATTGTTACCAAATTAATGTAAGTTCTGCGGAAACATTCCTTATTAATTCACACAGTTTTTGGTTAATTGTTTGTTAATTGTGGTAGATTTATAAATACTAAATTTAGTCACTCGTGTTCTTTGAAAAATTACGGAATCCATTCCATAGCGTGATTCCTGACGGAGAAATTTGAACATTTTATGAGAACAAAAGCAGAATCTGGAAAGTACGGAATAAAAATTTACTAGGATTTTATAAGACGCTTTTCCTCAAATTCACCTTCACCCGAAGATATGGCGTCATACTCGGTGTGCGTGTCCAGTGGGTGCAAAAGCTATCACGCCGGAGTCCCAATATTGGCCAATTTGTACATGCAGGTGGAAACTGGAACTATTTACGGATTACTTGGAGCGAGTGGATGCGGGAAGACGACGCTGCTTAATTGCATCCTTGGCCAGAAAAGGTTGGATTCTGGATATATTTCCGTATTGGGGAGAGACCCTGTGAAGTGCATGGATGACATGGTGACCTCAATCGGACACATGCCCCAGGATATCGCCCTTTATCCGTTAAAGATATTCGAAATATTTGAATATTTCGGCAAGTTGATGGGGCTAAGTAAGCATGAGATACTTGCAAGAGGGGAGGAATTAAGAAACATACTAAAACTGGAAGATCTACACAGTTACGTGCAAACTTTAAGTGGCGGCCAGAAACGGCGCGTCTCGTTGGCCGTGGCGTTGCTGCATCATCCCAAACTTTTGATCCTTGACGAGCCAACGACGGGAGTTGATCCTTTGCTAAGAGAGTCAATTTGGCAGTACATTGCCGGCCTAGTATTCAAAATGGGAACAACTGTCATTGTGACGACGCATTATACGGAGGAATGCCGAAAATTTGACAAGATTGGAATTATGCGGAGAGGTCGAATTATTGCGGAGGACAATCCGCGCCATCTCCTTGAACTGGGTGGATCTCTGATTTTAGAAGACGCACTAAAATCCATTTGCAAAAAGGACGAAGAAGACGGAAACGATGCCTATGATTTCCTCTCGACTAAAACCATCTCCAATTATCAATATTGCGAAATTGAGCCTCTGCAAGAAGACATTAAGCAGTTATCTTTTCGTGTCCGACAATATGATTCGTATCGCCCGGAAAACAACATGCGGAGACAAGATTTAAATTACAGCACGGAAAAATCATCACTTTGGGGAAAGATTATGCAAGAATTTACGAAAGTTAGCACCCTCACGAAAAGGAATTTCCTACTGAATTACAGATTTCCAATGTACCTAGCATTGGTCCTCTTGCTTCCCGCGATGAACACGGTCATCGTCTATTACACGATGGGTAGAGTTCCCTTTGGAAAGGTGGTGTCCGTCTTTAATGAAAATGCGGATTGTTTTGGCGGAAATACTAATTTCCCGCACATGGAAGTTAATACCTCTTTGAGTTGCTTATTCTTAAAGGAAATCGGGCCCAATATAATTCTGCAACCGCAATTCTCGAGGAATTCTGCGAAAGCGACCGTTGAGTCGGGAAGTGCGATTGGATTTATTCACATTCCCGCCAATTTCACGAGACATACGATAAACAGATATGCGTTGGCAAGGTTCGCCCTGGGGCAGGATTTAGACCAGAGTACGGTCCATGTTTCGTTAGATATGTCGGACTCGATAACTATTAGCTACGTGTATAGCGATATCTTGAAGGGATACCTAAGATTTGTGGAAAATCTTGCCAGTCGTATCGGAATTGACCCAAGGACAGTAGAAATCCCGCTTAAGTACAACGCCAAACTGGATTCGCACGAATTTACCTCTCAGGATCACTTCCTCCCATCAAATATCGTGTCGTTAGTGATTTTAAAATTGTTGTCAATATCATGGATTTCCGGATTTGAATATTTTTACAAGTGTTGCATTACCCTAAGAAAATCTAGCCCAACCTTGACTGCCATTTATGGTGTTTTTTCTTAGCTTCCATTAGGGTTGCCGCGGGTAGCAAAAATGCTACCCGTTACCCGACCCGCTACCCGCAGCACAACTACCCGTACCCGCACGGGTACCCGTGTGGGTACCCGTTACCCG
>XLOC_002258 | rhomboid-related protein 2
GCATGCAAAGAATTCCACATGCAAATAGGACTGAGGGTTTTCTTACGGTGTCGGGTGAGTCATATTAAGCATGTCAACGATGTTGCAGGTAGTACGAATGCAGGATACAACTACATATGTACACCTGCATTCAGGTTTCATAGAAAATAGACTCTACAGGTAGCATATACCTAATATTTACTTGGCACAGATGATTCACATGAAAATAATCACCTTTTCCTGTGCCCATCCGTAAGAGCTGTCACGAATTAGCTTTATTTGTAACTAACCGTGGTTCCTGTGTCCACTTTATCCAGTTAGGAATTGGACACCAGCATGGTTTAGGTTTAGCAGGATTTCGGTGCTCGTTTTATGGACATACTGAAATTATCAACATTAACTTTTAGCTTACTCTACTGATTGAAACTGTGTGGGTCCAGTGACAAATATTGAGCAAGTATGAGCTACATCAATGAATATCAAGCCTCGAGGGAAAAAGGGTTTCGAAGACATATCAAAGTGGACATTGACAAACTGCATGAGGAATGGTACCCAGTCTTCATGAAGTTTAATCCTGACAAAAATGGAGAAGTTCGACTAAAAGAAATGCGTAGACTTCTTCAGGTTTTGGGTGAAATGCATCGACTCATGCCGGACGACGCCGTGGATGAAATTTTGTTACTGGCTGATAAGGATTCGAATGGGAAATTAAGCTATGTGGAATTTATAGATTTGATTATCGGATACGACTTGAATCGGAAGCAGCGTCCCCTTGTTCGTCGAGCCTTGTGGGCAGCGGCGCTCTCCGTCGTGCCAAAAAACGAGAGGACCTACGTTTCGCAGTACAGCTGCAGCCCTCCGCCCGTCTTCATGGTAGCCATCAGCATCATCGAGATTGCCATTTTCGTCTACCACTCACTGGACTTTTCTAACAAAGGTCACAGCGTTGGATTCAACAGCAGACAAGTTCCAGACGACTCGGTCCTCATTTACAACCCGTACCGACGATATGAGGCGTGGAGATTCGTGTCCTACATGTTTGTTCATTCCGGATTTATGCATATAATTTTCAACGTTCTGGTTCAACTCGTGATTGGTATTCCGCTTGAAATGGTTCACAAGTGGTGGCGTGTACTTCTCGTCTACTTTGCTGGAGTGTTGGCAGGGTCACTTTGGACCTCAATTACCGACCCCAATGTCTTTCTCTGTGGAGCTTCAGGAGGCGTTTACGCTCTCATCTTTGCACATTTGGCTAGTGTTATTTTGAATTGGTCTGAAATGGAGTTTGCATGGGTTCGGTTAGCGTTTTTTCTAATTCTCACTCTAACGGATGTCGGTGTTTCGGTTTACGATAGATACTTTGAGGCCAATTCCAACTCGAAGATTGGATACGTGGCTCATTTGGCTGGGGCCATCGCCGGTCTCCTGGTCGGGATAAATGTGCTGAGGAACTTGCGGAAAAGGACGTGGGAGAAAGTCGTCTGGTGGGTGAGCCTCCTCGCCTACGTCGTCCTCATGACGGTTGCGATAGTTTGGAACATTTGGGATCCCGATAACCATTTCCCTCCTCCCAGGAAATAAATTATTAGTTTCTGTTACGTTTTCTTCGATTTAAGAATACATATTTATTTATTAATGGCAAATTGAACAGTTATAGAAATTTCCATCCATCGGGTTTTTAAGTGTACTTCAATTTTGTACGGATTTTTATACGTTCCTTTAATAAATGGGTT
>XLOC_001501 | Ras-related protein RIC1
GGTACATATGAATGAAGTATAACTTTATATTGCTATTGATTTTAAAACCTGTTCGATTACATATTTTCTAGGACAAGACCGTTTTCGTGCCATTTGTCCATCTTACATCAGAAATTCTCATGGCGTAATTATCGTCTATGATATCACTGATCCCACAAGTTTTAAAAACGTGGACGAATGGCTCAACGTAGCGTACGAAAGTGCACTTCCCGAGGTATCCATTTTACTGGCAGGGAATAAGTGCGATTTGGAAGACCAGCGTAAGATATCCACTGAAGCTGGGCAGATTGCAGCAAGAACTTCGGGATTTGAGTTTATGGAGACATCGGCAAAAGATGTTATCAATTTGGACGCCGCATTTCGAGCCCTTCTCGGCAAGATTGTTTCCACGCTGTGGGACGAAGGTTACATCGATTCGTTTGAGATTTACCCACCTACAATTAAATTGAGCAATGAGGCATCCACAATCGAGGAGCGACCCTCGAGATGTAGTAAATGTTGAGTTTCTCCCTCGAAATCAGGTTTTTAATTACTGACCAACTTTATCACCACAATATTGTGTCAAATCTTAAGAAATCCGCTAGACAAGGTACAATACGTAATTATAACAATTATACGCGTACTGACAAATTTTGATTGTAATATCAAATAATAAATAAGAATGCATATAGCACACCACAAGAATTCATTCACAAATATAACTTGAAATTACATAGTCAATGTCAAGAAGAGTGACCGATTTTCGACTCAAATGCGACTGCGAACAAAGTCGAAGTATTAACTAACTAACGGTTTGTCATGAATTATTGCTGTATTGTATTATTCAGTATATATATATTGACAGTCAGGATCAACTATACGCAAAAATTGCTAAAAACGTGATCACGGCGGAAACGAGCACCAATGACTTATTTGATGATGCTGGCAAGGAACTGCGGTTACAGAAATCGGACCCACAGAAACAGTGGGACGTTTCCGTTGTAAGGAGGGAGGGGCTGTGATGCTGCCGAGCACACCCCTCGTTGTAGAGATCAAAGCGCAACAAATTCGCCCAATTCCAATCCCCATTCTTATCCTGCACCATCGTCCGGTGGGATTGGTCCGCACATTTGTGGACGTAAATTGTGACATAGCCTGGAGAGCACACCTCAGATTAAGTTGAGAAAAATTGCAGAAAATTTGAAATTATTAGTACAATATTTTATACTCACTTCCGTTGTGAAGCTGGTAAAGTGCCGTTCTTTTCATACAAAATGTTGAATGGGTGCATTCCTTATGAAATTTCGATGACATGTCAAAGTACGCACAGGACAAATGTTTTTCGGTCGACTTTGGCCTTTCCAAACAGTGGAAGCATTTCAGGGACGAACCTAAATTTAAATGGGATAAACTGAGATTATTATTTATTACTTTAGGAACTCGTGTCGTTGAGCATTTTGTACAAACACGGGTCAATAAATAAGTAAGCACTTATTTAAACTGAATACTTGGCTTGAAGTAATTGTATTCAAATTCAATTGATCCGTGACTAATCTTGCCGTGCATCATAAATGATTTTATAAGAAAACGTCGAGATGTGCAAAGCAACGCTCGCTGTTTTCATGTTTGTGCTGAACGATGTCATGCTATGGGTTGTCCCACATAAAATTTGATTCATG
>XLOC_001502 | ras-related protein RIC1-like isoform X1
GTTTCCCACGAGTCGCTGAAAGTCAGGGCTAATTTTTTGAGGCTGTATTAATAAGTGCATTTGCTCATTAAATTTGTTTAGTGCTCTGTAATACCGACGGTCAGAAATTGCTATTTATTTGACAAACATTCATAAGTCAAGTGTTGCAAGCTTATCCAACGTGAGATAACAAACAACTGCACAATAAAGAGAGGAAGATGGAGTTTAGCTGGACTCAGAAATTTGCCAGGAACTGCTAGAGAACGATATTTTAATTAAATGTTGTGATACGGTCTAGAGAACGTTATTTTTGCTTGGATAATTTAGTCATAAAACTGCCGAAATGAAACTAGGTCAGACACCCCAGTGCTCTGTTAACGACAATAACTGAAAGTCAGGGTTGATTTCTTCATATACTTTTTAAAAGTTTATGTTCAATTCATTATTAAACAACGAACCAACTTTGCAGAGATATAAGTGTCCTGTTTATACTAAAGTTATTAAACATACATAGTTTAGCAAATACTAACTGATGAACATGTATATTTTATAAATAACTGTAGAGATAAGCCAAATAGCCTGTTATCGCTGCAACAACAGTCACTCCGCGATAAAAGTTAGTGAGGTCTAGTCACAAATTTGCCTTGGGGAGCAGGAAAGGGTCGCATTTCCAGTGTCCACAATATGCTTTGTTAAAACTTTATATCATGAGTTCCACGCCGTGTGCAATACAATACTTACGAGCGAGTCATTCATACTTATAACATTTTGTAGTATTTAAAGGAGGTTCTCCAATATTCACGTTAAAAAGCTGAAACGATAAAAATTAAAACCAGACTACAAATGTTTGTTTATAAAACATGACAATGACAGTGTGTTTTGCTTCGTGTGGCAGTGGAGTTGTATTTGATTCACGGAAACACGCACTTAGCCTGTCCTGATTTATATTGATACGAAAACTGGACTATTTCGATAATTAAATACGCATTATTTATGTCTGCTCAAGTGTGTGACCCAGCTCGAAGCTCCAATTCTTGTTCCTATCTTTTGTTTGCAAAGCAATTTGTGCAAATTCAGGCCATGTTCGAGTAATAACCAGTGAATTTTCACCAGGGACGACTTCACAAGAAACCGTGATTTAGTATGCACTCACTTGAGTAGCAAATACTATAAGAGTTTTTAAAAGAATTGCGAAAGTGTTCAAATCGGGATATGAGCGAATCTTAATCAAGACAGGAAGACACAAATTTACGAAACATGGTCCCTCCAAAGTGCTGCATTTGCCTCTCATATTCAACTTCAGAAGATGGAGATTATTTTGTCACTACACAATCATGTGGACATCTTTTTCATTTTTCTTGTATAAAAGAGTGGCTGGATCGTTTAACTCCTCCAAGCCCAAAATTGTGTCCCGTCTGCCGGAGCACAGTTGAAGTCTCCAGCCTCGTCAAGTTGCATGGCATGTCGCCCGTTCTTGTAGCAGGACTTGAAGGAAATGAATTGAAGTACAATATAAAAATAACGCTACTCGGAGATAGTGGAACTGGGAAAACATCCATGCTCAACTCTTTTACGCACGGTACATATCAGGGTGCTGTCAGTGCAACACATAACCATCTGTGTCGTTTTCAGGAGGTGTGGATATGGGTTTCAAAACACTGAACTTTGCCGGAAAGAAGATAAAATTGACAGTTGT
>XLOC_012174 | putative polyketide synthase 3
CATGGATGGAAGGTACTTGATATTATTCATAAAATGCTGACAAGGATTGGGTTGAAAAGAATTTTGAATTTGCTATATTTTCAAGAATTTTTCCGAAAGTTTTTACGTTAACAAAATAACAAAATCATAACGGTCGAGTAAAATTTTGAAAATTAAACACCATATCAGTAGCTAGGCTGAGGATACGATGGTGGAGAGTAGCTCGGCTGGTAGGATGGAGCTGGGCTATAGCTGGGCTGATAAGCTGGTGGTGAGTAGCTTGGCTCGTAGCTTGGCGCCTGGTACACGGGTGGGGAGTAGCTTGGTTGATAAGCTGGTGGAGAGTAGCTTGGTTGATAACTTGGCGGCTGGTAAGCTGGTGGAGAGTAGCTTGGTTGATAAGCTGGTGGAGAGTAGCTTGGCTGATAACTTGGCGCCTGGTAAGCTGGTGGAGAATAGCTTGGTTGATAAGCTGGTGGGGAATAGCTTGGTTGATAAGCTGGTGGAGAGTAGCTTGGTTGGTAAGCAGGTGGAGAGTAGCTCGGCTGATAAGATGGTTCGTAGCTGGGTTGATAACTGTCGTACACGGGCTCTGGGTAGTAGGTTGGCTCATAGCTCGCAGGAGCATAATAGGCACATGAGGCAGGTGTGTGGAGGACGTTGTCAATCCAGGCGACCAAGTCCTTAGCGGGGGTGGCAGTGATCTTCTTGCCTTCCGCACCATATCCGTAAGAGCACTGAGTTGGGTACTGGACGACTCCATACAAAACGGCTCGTCGGTACTCACGGTTCAATGGCTCAGCAGCCTTGATTGGATAAGTGTAATAAGGTGGAGCATAGCTGGGCTGATAGGATGGTTGGTAAGATGGCGGAGAATAACTTGGTTGATAACTGGGTTGATAGCTTGGTGCTGAATAGCCGTATCCACCTTGTCCAGCTTCTCGTCGGTACCTCGATTGGTAAGAGGGAGGATTGTAGCTTGGCTGGTAGCTTGGTTGATATGAAGGCTGGTAGCTTGGTTGATAAGAGGGCTGGTAGCTTGGTTGGTATGAAGGCTGGTAACTTGGTTGGTATAAAGGCTGGTAGCTTGGTTGGTACGAGGGTTGGTAGCTTGGATAACTTGCAGGGTATGCAGGGTAGTAGTACTCCTCTTCATATTTGCCTTCGACCAAGCAGAAGATGGGCGAGCCGATATCAGC
>XLOC_010993 | Alpha-N-acetylgalactosamine-specific lectin
GGTCAGCCTACATTACTTAAAATGTGGATTTGGCATGCATATTTCTATATGTACATGCATATGTGTGCTCGTACTCAAAATTATCGCTTCATGGTTTTGGTTTACATTTTCATTTATCTCAAAATTATTGCTTCAGTGCTCAAAGACATTTAAGACCCTGTTGTCCAGAAAAATTTTGTCCAGTCGTCAAATCTTCAAAAATCATTTGTATGCGTTAATCATTCCGCAAAAGTACGTTCAGTTTACGTAATTTGTGCAAATTAAACATTTACTCCAAACAAGATGGCACGATACCTCAAAAAACTAGCCTCTATTTTACTACTTGTACTTTTTCACCTCACAAGCCCCATGTTTGCCAAAGTGCTTGTTAAACGCCAAGTTTCTCCTGGAATTCAAAAAATCTTGCAGGACTTCACAACAAGACTTAACCAATTGGAGGATACTCAACAAGAAGATCGCGACAGTTTGGAATCAATTCGTGGATTTTTTAACGCAATCGGAGTAGGAAAAGGGGACCACAATCCTTGTGGAGGGAACGGCTGGATGAAATTCGCGACGACATCTTGCATAAAAGTTATGCCAAGCATTTACACCATGGACGAGGCGGATGCAGCTTGTGAGGCGGACTACTCACCTGATTCTGACCTCGACTACCCTTCCGTTTTTGCCATTAATTCCGCCGAGGAGCAAAACTTAATTTCCTCTCTTCTAAAGACGAAAACGTATTCATTCATCACAGGAATTTGGCTGTCTAACAATATTTCCAGTCCTTACGCTAACTGGGGGGCAGGATCTCCCACGAATTTGGACGGTCGAAACTGTGTCGAGTTAAGAAATGATGGTCAAATGAGCGGCGTATGGTTGGATGTTACATGTGATAGAAAAAACAGCATAATTTGTCACAAATCCGTTACAATTTCATATCTCGATGTTATAAAAGAACTGACAAAGTTGGGCATGAAAATAATACAACAAGATCAAGAGGTAGTTAAAATGGAAGCAGAGAAAGCCGAGCTGAATCACAAAGTAGAAATTCTGGAAAATAATTATGCCACTTTAAAACTGGAAGTAGATTCCATTTCAGTTAAAATTGAGGAATTTAAAACAATCGACCAAAGTCCTCCACCTCAACAAAATCACGATAACGGGATCGACTGGGCCGGGAAGACTTGGGCATTTGGGTGCGATTTTGTGGGGAATAATGCATTCAATGTAAGACTGCGAGGGGAGGAGTGCGGAGGGCATTGTTGGCATACGGCGGATTGTACACATTTTGCATGGACAGATTGGACATATGACGGACAAGGGCCTGGAACCTGCTGGATTAAAAGGGGACAGATTTCGAAACATGATGCGATAAAGAGTAACACTGCAAATATCGTGTGTGGATTTATTCCAGAAAGATTGGCCCATGCGTAATGAAATTTATGGTTAAAACAATGTATAATGTATAAATTTTATTTCTGGATAATTGTGTTAAGGGTGAGGAGATGCATGTGTAAATTATAACTAATATTAATTCTCCCTGTTAATGATACCCAAAATGTAATGGTGTAAATAAAGTAATATGTTACAGCGTCAC
>XLOC_016102 | protein ABHD1-like
GTTAGGTTATTAGTTGGGAAAGATTATTAATAATTCACCTGAGCATTGCGACTGTCACTTGCGGTGCCAGATAGATATGTAGGCACGAGAATGGCGCATGGTTCTCTCCATGAAAAGAAACTCGGCTTACGGATAGTTTTAACCTTTCTCAAATCGAGGGAATCTGCAGCCAAGTAGCTCTCTCGTATATGTAAAATGCAGTCTGTGTCCTACTTTCCTCTGCACCATCGTCTCGTTCTGCTTTGAGGCAAATATTAAAAATTCTCACTGGCAACATTTTACTCAAGAGGACAATAATTGTGACTTTATGGGAAAAGTGTCAAATTTTTATACGCAAATGTTTTACAAATAACCTCCGTTTTAATAGTTCCAGAACAAATTGCTCAATCTTGCACCAGTTTAAGTGATAAGTGGAAGATCAATCTGTGGGTAGAAACCGATTGGAGTTGAATTGCTGTAGATAAAATGACCCAAGACTTGCCTGATGATGAGACTAACTTGTACAGAGCGATTACGGCTGTCTCATCTATAGCTGTTTTGGCAACCTATTACGTTTTTAATGTGGCTCATAAACCCAAGATTTATGCAAACAATGGAACCCTTCAGAATTTTCTTTCTAAAAACATGCCAAGTTTAAAAGATACTTATTGGCCATCCTGGTTTTCATGGGAGGGAAGGCTGCAATCTGCTTTAGGACTCAATCTGCGAATTGCAAGAACAGAGAAATTGCCATACCGAAGACAAATTCTTCAATTACAAGATGGAGGACAGTTGGCTGTGGATTTTCTTGGTGAAAGTAGTGACGACGTTGCGAATGAGCCAAAGTTGGTTGTACTCCTTCTGCCTGGTCTGACTTCCTCTTCTAATACGTCCTATGTGAAAACCCTGGCGATGACAATTGTTAAATCCAATGCAATCGTGGCCGTCCTAAACAATCGAGGTCTTGGGGGAGTCCCCTTGAAAACTCCACGCACGTATTGTTGCACAAATAACGAAGATATTCGCGAAGTTATTGCTCACTTAAAGTCACAATATCCAAAATCCAAGTTTCTGGCAATTGGAACATCACTAGGAGGGATGATGCTAAGTCGCTACGTGATCAGTTGGCCAGATGAAGCCCGATCAACCTTTGTCGCAGCACTAGTGATATCAATTTGTTGGGATGCTATGATAGGAAATGCGAGTCTAGAAAAACCCTTTCTCAACAAATATATTGTAAACTATACATTAACTTCAAATCTTCAAAATCTTGCAAAACGGCACCGAACAGTTTTAGAGTCTAGAAGGGATTGTTGGGACTTTGATAAAGTTTTCAGCGTAAAGACAATTCGGGAGTTTGACCACCATTTCACGGCACCCCAGTTCGGATTCAGTTCGTGGGAGGAATATTATACAGCTGCACAAATTACCCCAGAAATTCACAAATTCTCAATACCTGTCTTCGGATTAAATGCAATCGACGATCCAATGCAACCAGGAGAGGATTTACCAATAAAACAAGCTATTCAGAAAGGTTCTAATCTAGCTTTGATAGTGACCGAACGTGGTGGTCATCTGGGATTTTTGGAGGGAATTTTTCCGTTCAGAAAACCGTTTCATTACATGGAACGTTTAGTTGGCGAATTTGTAAACGCTATTAGACTTCATGCTGAGGAATTACTAGAAGAAAAAACGGTGGATAATTTGGAAGGAAGTACCACGTTAAATGAACCTCAAGTTGAAATTGCTGGAGTATGTTGAAAATGATCTCTAAAATACCTGATCAAGGTTGCACAGATTTAAAATTTAAGTAACAAAAGTATAATGGTCCCTACTGCTTTGCAAGTAAAATAATGCATAGTTGTGATATTAGTGAATAATAATATTACTGTGCTTGTTAGATGAGAAATGAAGGTTGTTTGATGTTTTGGTTGGCAATTACTCAGTCTCGCAGGTTTATTTGTGACACAATAAAAAATACTTTTGTTGGCCACAAAGTATCATGTTTTGAATAAAATAATTAAATTGTACTGAACCTTTGAAATTGACTGAAATTGACTAAAGACAAAAATCACATTTACATCAAAAATAGCATATCACCAAAGTTGAATGCTATTGGGAATAAACTGACTAGTCACAAATTATAACTTATAATTATGTAAGTGGGTTAATTATTAAATACCATTAAAAAGGAGAATTCATTCCTAATTTTGTGCCAAAGTCTAGACGAGCACGTTTTTCATAACGTATATTTGCCCTGTAAATAAAAAAGATATATAAGTTCAGGTTCAATTTGTTTGCTTAAATATTGTCAATATCTACAATTCTTACTTGATTTCATAACGACGAATTAGCTCGTTAAAAGTCAGCGCAAGAGGAGCAAACAAGAAGCCCCATATATAAGAATATGCAGGTAAAAGATCATACGTAGGAGATTTAGATCCCACTTTTATTACCCAATGCAAGGATTGTAAGAGTAATCTGAAATGCACATGATGAGGGTTCATTATGTAATTTACACCATTACTTGATAAGTTTAAAAAACATAACCTTACACGAATATGCTTGTTGAGACCCATACTTTGTTCACAGCAGGATTTCTCTTCCACAAATATCGGGATCGATAGACAAAGCATGACGATATTATTACTAGGATTGAGGATAATTAAATTGTTAAACATGTCACAGACGTTTCTCATTGCATTGCTTTCACTTTCGCATTACACTCACCAAAGTATAAAACAAGAAAAAATATGCTAAATTGTTGCACAAAGATTAGTCGATTTAGATTTTCACAGCTCCATGTTGAAATACACTGTGTAGGTCGTGGGGCTGAATTTTCCGTCATGGATAAAATGGCTGGAGGGGGTTGTTTAACTTCTCCGAGTGCTTGTGTTTTTAACGTAATAGGATAAACCCAGGAACATGCTGTTGAGTTTGGGTTGGGAAGATGTTCGCAAATCCAACGAAGGTTAAACGATGCCTGATGATTCAAATAATTGTAAGTATGGTTTAAATAAAAAATGAGGATTATATACGTGCCATTAAAACGACGTTCACAACGGACGGAATAAACTTCATTCCATAACACCAGAAGCTATACACCACCATCTGAAATTTCCAACATCAACATTTACAAAAAGTTATGTAAATCGATATACAAAAATATGCTTAAAAACTCGAAAGTTACCTGCCGATCAATTATCATCTGGTTCTTAAAACTTGGAGCACTCATTACGGATATGTCGACTCTATTAATTATAGAGAATGCAAGTCCCATTGTTAAAATAGGGATTATTATACAACTCAGCCAAATGCTATCGCTTAAAGAAAACAATGGTGGCAGCAGCATTAACAATGCAAGTAATCCTAAAAAAGTGACTGAACAATTGCAGCAAATCCAAAACTGTAAAAATTGCGAGAATTGTATTCTTGATTAATTGAAAACTTTCAAAGTTTAGACGAATTTTAAACAAATGGACATAGTTACTTACCTGTATTGCATTACGAACACATTTATTCATAAAGTGTCTCGCTTGGGCTATTAAATCATAAAACAGTGAACAGTCTTTTCTTTTGAGTGATAAAGCGCAGGGTAGTGAAGTGAGCAGCATTGCAATATCTGTCGGAGATGCACAACCATTTTTCGGTTCAACAAATGTTGGCCTTCTTTGACAAGATTGTGGATATAACGGTTCCACTGCAACGCTAATAAAATAAACTTGTTACGAATACATACAATTCATGAAAATTAATTATTTAAATTATGCATGTACCTTGCATCCGCTTGCAAAAACAACGATCTATTTTCATAATTACATGCTGAACCCAACAGCAATGTTATTTCTCCATAATCCTGCATAATACTGATCATTTCTCCTGTATTTTCTGCATTACAGTCCGTAAATAATGAGACAAGCAATGGAACATTATCAACAGAATCGAGATGAGGACGAATATTTTCAATCCCTACAGGAAGTTGGGCCTGTAAAAGTTCAAACAATCATTTAAAATTTCAAGTAACATCTTAATACTTTAACTTACTCTATTCGTCAAGTCAATTCCGAGTGGTGTGGGGTGTTCAGTAAGTTCATACATCTCTGGGAAACTGTCAGGAGACAGCACGGCTGAAGAGGTAGACCCCAAAATTGAAGATGGCCGATTACTATTTTTCTGATCTGCTCCAACGTTTAAATTCTTTTCCTCAAATCGTACTCGTACTGTGCTTGGTTCCTCCTCGTCGCTGCTAAATGCAAATGACAAAGATTCATTAAAGGAATTCTTCGCTGTGGCAGAGTTATTATGGCTGCTGCTGGCTTCAGTTTTTCCTTCATCATCTTCAGCACTAGAATTCTGGGAAAGCAAGACCATTTCTGGTACTGATGCAGAGCACCTTGGGAGCAAGACGGTTTCTTCTGGAGACAACAATGTTTTCGATGGTTTTGGGCAACTTGACCGTTTTATTCCTAATCTATTATTTCGACACATAGGAATTTCTTCATTTTCCTGGCAAACAGTAGTATCTTCATGATGGTTCAGATATGATAAGGTATCCAAATGTTCCTTTGACGAGGTGGCATCTTCTGGAGCAGCTAAACTTATGTGACAGTTCCACCCCGATTCAAGCCCCATCTTTTCAGAAAATACTCGGGATCGTAGTTCATTCTCTTTGGAAAAATGCACGAATCTTATACAACCTTGATCCAATTGCTCGATTAGAGAGAC
>XLOC_010463 | amine sulfotransferase-like
AAATTATTGTAAATGTGTACATTCATAGTTTCATTATGTAGTTGCACTTATTATCTTCACGAGCTGAGCTGACACTAAATTGTATTCAAAATTCATAAAAGTTTCTGCCAACTTTCTCATTTTAAACACCCAAATATACAAGGAAATATTGAACCACTCTCATGGATTTGCTCCAAGAAATAACGGATCCCGCAGGGAAAACATGGTGCGAAAATATGTCCACCAAAATGCACACTGAAGGTTTTGTAAAATTTGGGCCAGAGAAAATTGTTGTGCCGAGAGGCTACATTCGACTACACGAAAAGATAAAGAACTTCAAACTCCGACCAGATGATATCTGGGTGGTCACTTTCCCAAAATCAGGAACAACATGGACTCAGGAAATGGTATGGTGTGTCGCAAATGATTTGGACTATGAGGCTGCGAAACAACCTCTCCTGGAAAGATCACCGTATCTCGAAGTTTCTGCATTGGTACCAACCCTGGAACCAGAACGAGATCCATCCCTCATGGGAATGGTTATGGACAGCGTCGATATCGTCGCACAGGCCAAATCTCCTCGGGTCATCAAGACGCATCTACCTCTGTCCCTTCTTCCTAAGGAACTGACAGATTCTCTCACCGCAAATGACCGCACTAAACCATTCCCTTGCGGCAGAGTTGTTTACGTCGCTCGGAACCCAAAAGATGCTTGCGTTTCATATTTTCACGACTTGAGAGCTCTTCTGGGATATAAAGGCACATTGGATGAACTCGTTGACGCATTCACTTCCGAGAGTGTTCTTTACGCACCTTACTGGAAGCATGTCCAACCTTTTTGGGAAATACGAGACCATAAAAACGTTATGTTCTTGAAATACGAGGATATGAGCAAAGT
>XLOC_005428 | Glutamyl-tRNA(Gln) amidotransferase subunit B, mitochondrial
CATAAATGTTACTCATGAAATATATCGCATCACACAGAGCATGAATATTGCCCCAACTCAAACCCGCAAATCTCATATTTCATGTGGATCTCATCATTCTCATCCCATAAATAAAAATAAGTGAATTGTGTACATCGACTCGACCGGCTCGCTATTTTAGTGGAATCATGAATAGGTGATTTGGTACATTTAGTTATCTAAGCTTTCACCAACCAAAATGCGACGATCATTCCTTCAGCTTTCTACCAACAACATTGCGAACCGGGCGACGAAACGATGGTTTTCCAGCATCAAACGACCCGGAGACTGGGAGAGCATTATTGGGTTGGAAGTGCATGCTCAAATTTCGACAGAATCCAAACTATTTTCTGGGGGAGCAACCGCTTTTGGAGCACCGTTGAACTCACTGGTTACATTTTTTGATGCAGCCATTCCTGGCACGCTTCCGGTTTTGAACAAGAAATGCGTGGAAGCTGCCGTGTTAACTGCGATGGCTCTCTCATGCGAAATCAATCCTGTATCATGGTTTGATCGGAAACACTATTTCTATTCTGATTTACCGTCTGGTTTTCAAATTACTCAACAACGAAAGGCAATCGCAAACAAGGGGGAGTTACAGTTCGTGGTGTATAATCCATCAATTCATAAGCAGCCGTATTACGCAAAGAGCAAGATCCAACAATTGCAATTAGAGCAGGATAGTGGGAGAAGTTTACATGTTCCATCTGGAAACAGAAGCCTTATTGATTTAAATCGCGCTGGGATCGCTCTTATGGAAATAGTTTTTGAGCCAGATTTGAAAGACGGAGAGGAGGCGAGTGCACTAGTCAAAGAATTGTGTTTAATACTTGAGCGTATCGGAACCTGCTCGTGCCGAATGGAAGAGGGTGCGTTACGGGTAGATGCAAATATTTCAGTAAATCGAAAAGGACTACCACTAGGCACCAGAACTGAAGTAAAAAATATAAGCAGCATTCGATCAATTGTAAACGCAATCGAGTTTGAAGTTGAACGTCAAATCAGCGAGTTAGAAAAAGGGCGTAGAATTGTTAATGAGACGCGAGGTTATGACGCACAGACGAAACAAACGGTTCCGATGCGTGACAAGGAAGAACGACAGGACTACCGGTTTATGCCTGAACCTAATTTACCCCCACTAAAGGTGACTTATGATCCGGGGTCAACAGACAGTAAGACTGTTAATATTGCCAAGCTTCGGAGTAGGTTGAAAGAACTTCCTGAAGTTACGAGAAAGAGATTAATGAAACAGTTTGGGTTAAAATTAGAGACTGCAATAATGATCGTGAACACACCTGGTTTCTTGCCCTACTTTCAGTCCGTTATGAAGAACATAGATTCAAACTTAGGTTTAAGAACAGCCAACTTTATTGCAGTTGAAATTTTATCTGAACTAAACAAGAACAATTTAACATTGAACGACTGTATGATCGACCCAGACAAACTTGGTGAACTTATCAAGATACTAGATGACCAAACGGTTAATTTTATAAAGGCGACAGAAATCATGCAATTATTACTAAAAGGAGATAATCGCTCACCTTTGCAAATTGTCAAAGACGAAAACTGGATGCAAGTAACGGATTCTGGAGCAATTATGTCTGCTTGTGAAGACGTGCTAAAAGAAAACCCTAACCTAGTCATGAAATTTAAAAATAGTGGAAAGTCCAAACTTATGAATCAGCTCATAGCAAAAGTGAAGACGAAAACTGGGGGCAAATATAATATGCAACAAGTTGCAGACACCGTAGAAAAACTTTTAAAAAATTCCTAGTACTGTAGTAATGTGTATTAGTTATATAACGTGTGTCAAACTATTATAATGCTGTAAGAGGAGTAAATTATATTTACAAATATATGGAACAAATGGTGAGCATTATTAGTGATAAGTTTTTAAATGTGCAGTAGCTCAATTTCCGTTGCATCTAGGACAATTCAAC
>XLOC_007488 | uncharacterized protein LOC110850576
CAACCCGATAACACGGACCAACTAGCTAGAAAATGTATCCAACATATAAACTCATAATAGTTTTCCAATTTTTTCCAATTTTTCAAAACTGTTTCGGAAAGTCCTTACTGCAACAAAGCCTCCCAATAATATGGGTCGAATCTGTGACCACCCTAAAATCTGGCGATATTGTGGAAACATTAATTTTCGAGTTTTCCAGCCCTTGTCTACAAATCGAGTATTCTTCCAAAAATGTGTCCTGGTGTGACTCCGAGCTCGACAAGAACGTGCTCCTCCCATTGTTAGACTTGTGTCACACAACTATCGGCCAAAAAGTGGACGTTACGGCGGATCATGAAGTCGTAATTGGTGGCGTATTCTCCTCAACATTTGGCATTTCGTCAGAGAGGAAAAGCCACTCCCAGTATGCCAAACTGTTGACCACGTTTCATAAATTATCAGCTCAAATCGAACAAATCTCAAAGGCAGTGGCTGCCTTAAAAAGAGGACAATCAATTTCAAACTCCTCCTCCAACAACGATTCTTCCCTGGCAGACACGTATCTCGAACAATTGAACGATCTAAGTTTAAAAGTACATCAAGAAATCCAATCCAGCAACTCCGGCGGTAACCACACCCACTCCAAAAATACTACAATTAAAACTACCGATACAGGGCTAGAAGTGTACTTCGCTCTGGCAAAAATTAACGTCAACACGGTTCGTCAACAATGGTCAAAGGGAATTTTGAGTCTCAAATTGTTTCAAATTTTCACCGTTGACCTGGACCCTGGATTAGAGCGACTTTACAACACTGAAGGTGTAACGCCACTTCAGTGTCATGTCAACGTGCGTGATAAGGTCGCCTTCTTCCAGGTCAAGAGGGCGAGAACGGACCTTCAAATTAAAATATTT
>XLOC_000287 | Antagonist of mitotic exit network protein 1
CTCAGAATAGAATGTTTAGCAAGTGCTGGCTGGAAATATTACTTGTAATCCCAGTTTACCAAGAAACTTATTTCGGTACCTCAAAACCTTTCCTCAGGTATCGCGCTTCCCGACCCTTCACTTTGCATGACGTGCTAAATATGCATTTAACTGCTTCCCACATTTATGACTGACTGCCTCCATTAAATAAAAAGTCCAGCGTTCGACAACCATAATTTTGTCCTCGTTCAGTACCCATATTTCGTAGCATTTTAGCTAATAAAAATCAATCCACTGCACAACCACAACATTTGTAAAACCCGTCAAAATTATTTCCCCCATTAAAGTGAGTGAGTATCTATAACTGAAGAAGTACAAGAACAATACAATCCTAGTGCTTGATAAGAAGAGAACTTTGAAGTGTCCATTATGGAAATCGCTAACGATATTGTCCCGGGATGCAGCATTCACGCTGAGAAGAACAACCAGGGATCCAATTTCATAGACTATTCTCCGCCCCAAAGGATGGAGAAAATTTCACCACAAATCCTGGGCGACCAAAAACAACCCCTCGCCGTCGTCTCCAAGGAGGAGGCGACAAGCTGGCGACAAACACACCCGCTCCTGATTGCGGAGGTCCTCGAAACCATTTTCTCTTACGTGGACCACGCCACTCTGAAGACCTGCTGCACCGTGTCCTCCCGCTGGTCCGTCCTGGCCACCCCGCTGCTTCGATCCCGCTCCCAGATCCGCATCCTATGCGGAGGGAGTGAAGAATTCTTCTCCACGATCTCCTCCTCCGCCATCCTTCCCATGGCCAGTCTCACCTACAGAGTCCACCGCCCCTCACCCCCCTCCTCCCCCTTCCTGTCCGATAGAGCGTCCAGTTTCTTCGCCAAGTTTGGTCCTTCCCTCACCTCTCTCACCCTGCACGCTGACGACATGACCGAATCCACTTCAAAGCACTATTTCTCCATAGTGTCCCACCTTGTGAGTCGCGACTGCCCCTCCTTGACCCACTTGGCCTTGATAAACCTTCAATTTCTCCGTTACGACGACCCCCTCGACCCTGCCATCCTGAATTTCACGTCACCTTCAATCCGCCATTTTACCATCTCATTCGGAACCACCTTCTCCCTCCGACCGGGAACTGTCTTGAACGGCGTGGCAGTTTTCAAATCCCTCCTCACCATCGCCCCCAACGCTACGAATCTCACGACCGGCTGCCTCGGTGGGGGTGAAACCTTCACTATCTTCCTCAGAATGTTGAAAGACTCCCAGATTTCGGGCCAACTGACCAGCTTCTCCCTCCACGGGGGTCCACTC
>XLOC_000130 | Zinc finger protein 26
GGGAAGGAGTGTCCCCTATGCCACAAAATATGTAAAGATACCAATTCCCTCTCCGTCCACACCAGAATCCATACCGGAGAAAAACCCTACACTTGTCCGAGACCAGATTGCGGAAAACAATTCTCCACCTCCAGTTCCCTCAAAGGTCATTCCAAATACCATGCTAACAATCCGGGTGGGCAATTCAAGTGTAGATTTTGTCCGAAATCCTTCCAAACCCCTAAACGCGCCAAATATCACGAAAGCAATGTTCACCCAGAGACTTGGGCAAGACCGAAGAAGTGCTCATCATGCCCCAAACTTTATCCGAGCTATTCATCCCTTGCCCGGCATGAACTAATCCATTTGAAGGAACCCTCCTTCCAATGTGCCCACTGCCCGAAAGCTTTTTTC
>XLOC_000131 | gastrula zinc finger protein XlCGF57.1-like
GTAAAACAGAAGGAGAATTTCACATGTAAAATTTGCTCAAAAGAGTTTCCCAATTTTGGGAAATTCGCCAACCACCAAGAACTTCATTTAGTTGGAAATCATCAATGTCCCAAGTGTCCTTTGAATTTCCAGAACGTTCACTTGCTAAGAAAGCACGAAATAAGGTTTCATTCAGGTCCGAAATATAAATGTTACTTTTGCCTCAAAATTCCGCGGTGGTTTAATACACCGGGAAACCTTAGGGATCACGTGATAACCCACACTCAAGAGTATGAGCGCTTTGGATGTCCAAATTGTGAGAAAAGCTTCAAAAGGCGGCCAAACTTAAAGCACCACATGGAGGTTTGTTGCCCAACCCGGAAAATAAATTCGGCAGACTTTCTCTGTGATAAATGCCCTGAAAAGACGTTTTACTCGAAACACCAACTCTACACCCACACCTACAGAGCAC
>XLOC_017996 | Adenylyl-sulfate kinase
CTCATGTCAGGATTATTGATGGATTTCACACGATGTCCGATTCCCATAATCAATTGACCCTTCTTTCGCATATCGTTGACAAACTCCATAGGAATTAATCCAGCATCATACGCCTCACTGAATTGTTTTGCTGCACCATTTAGAGCACCACCAAAACGATCACCCTATAACCAATATTATTACTAAATAAGTCCTATGTTTATAATATAATCTACGGCAATGTCAAATTAAGGTATTCCAAACATACAATTGTCAACAAACCAGAGACGAGGGATGAAACGAGATCTTTTCCAGCACGAGCACATACAATTGTGTTATGTGCACCTGAGACAGCTGAAACCAGAAGTAGTTAGTAATAAGTTGACGCGTGTTGTATCGTTATGCCCCTACGTACTTCACACCATCCAAGAAACAATTGCCGGGTTGTCTTTGTAACAAGTGGCTCATACTGTTTGCACGGTTATTTGTATTATTAAACAGAATAATTGGTGAAAATGAACACTCCCACCTCCAGTAAAATTACCCATGTTGGGTCACCATCCCCCTCTCCGCCAAGTAATAAGAGGATGAAATGGCAAAGTGAAAGTGGGGTAAACAGTGGGTGTACGATTCTTATGACCGGTCTAGCGAAGTCAGGGAAGAGTACCATTTCCAATTCCCTTACTCAAATGCTCAATTCCAACGGGATTTTAGTCAAACAAATAGACGGGAAGAACTTGAGGGCCGGTCTCTGCAAAAATCTGGATTTTGACAGCACGAAGGATCGGTCGGAATTTGTTCACTTGGCTTCAGAACTTGCCAAAGCATTCACGGAAGAGGGATTTGTGTCCATCATTTCCATTGTGGCTCCATTACATGAGAACAGACAGAAAGCCAGGGATTCTCATGAGCAAGACGGACTGAAGTTTGTAGATGTCTTCGTGGATAGGTCAAGAGCAGAATGTGATACACAATCTGGCCTGAGTCGTAATGTTATAAATCCCATTGATGCGGACTACCAATCTCCCACAAATCCAGATGTCCACCTTAAACGGAGTGGCAATAACGTTGACAAGTTGACGAGAGAACTGGTTGAAAAATTAGTTGGCTATAAAATTATTCAACCCCTATTCGCTCAACCTCAGTCGCCGTTTTCTCCCTCCGTTCCTTCACCCAATTCAACAGTTCCTTCTCCCTTTACAACAACGCCTTCTCCCTCCTCAACGATATATTCGTCTGATTCGGATTTGGGTGCTGGAGAGTTGGACGAAGAAGGGGATAGCGTCCCAAAATTCAAACTACCAAGGAAGAGTGATATCCGAACAATATTCGACTATGTGAAAAGTGTTATTGTTCAAAGAGGTTTTGTTGGAAAGGATCAAGAGATCGACCAACATCCCATGTTTTTTGCACTAATGGAGGAATGGAGGACTCACTATAATATTCATAAAGAAAAAGGAATCGAAAAGTTTTTCCCAGTCAAACTTCATAAGTCAACTCAGAGGAAATCAGCTACACCCACAACAACCCCAACCAAAGGTGCGAAAACCCCCCAAAAAGACGATGTCGGAGAAAACAAGTGGGACGAATTCATTCCTTTACATTGGAACGGATCAACGTTGTTTTACGGCACTATGCAAAGAGGAGTCCCTCATCTCAAAAAATGCAAACATTGTTGGTCGAGGGCAACATCAGAGGGCTTTTTGTGTAATAACCATTCAACAAACCGATGTCAAAATGTCGCCGTTTTGCGTGACATTAATGAGAAGACCATTCATTATCATGCGGCGTTAAGCATTATGAGCGTGAAGAAAACAGAATGGACGTCAGACCTGGTTAAAATATCTGCTTACAACAGCATTCTCGTACAAAAATACCTCTCGGATCATCCTACCGCACAATTCACTCCTATCTATGAAAAATCTGTTCTTTTCTCCTCTCCGGAACGACTCTCTGTCCAGCATTCCATCACATTGTCAGTCGCGCTCATCACATTGTTCAGAAACATGGAAAAAATCGAATCAGATGCACCCATCAGACCGCATGCGTTCCTTCATGAGCAGTTAGTTATGTCCAACGCTAATTTGGCAGTGGTGGAGAAGATTCTGGAAGAGAATGGAGTGACTTTCACCGTGGGATATGATGATGATGATAGCAGCTCCCCATTAATCAACAAAGATCGATATTGTTCAAAACTACCTAGGGTATATTGTGGAGTAGAATCCAACAACAAAGTCAATGTTGTCAATGTCAATGTCAATGTCGGATCAGCAGAAGGATGTATTCGATTTGGTGAAACAAGATTGCACAAGGAAGGAGGGATTGGGTCATGCAGCTCTTGTTCTTGCAGAAATGAAGGGCCAATCCTACAATGGCATCCTCATTCAAAGGGACAATAAGAAATACGAGAATGTACAAACTATTGAGAAAGGGGACAGAGATTTTGTACAGGCAGTTTTTAAACTTTTAACGGGAAAATCCCTTACTGTTTTAGTTGAGCATACCGATAATATGAGTTTTACTGTTGATATATAAATAAAGGCATTGCATTTATTTGCTTTCATATGCCACTCAAGCATGAGGAAGAAAGTAATTTGTTTGCTCTTATCTTCTGTCCAACGCATTCAATCTTTTATGTACTCCTGACTCACCTGGTCCGTGATCTACAATAACC
>XLOC_020971 | uncharacterized protein LOC110859875
GTAAATGAGTAAGAAAATTTGACAGATTACTTATGGTAATCTGTAATATTTTGACGTCATTTTCAAGTATTTATTTACTTGAATGTGACTTGAAGCTGGTGACCAAAAATCTTGCATTGGTTAATATTTATTTCAGCCAGGTGTGCCAACAAACTGCAGCAATCTAGTAAATTTACAAATATTTTTTTCGTCGGTTTTGGGTCGCTTTCGTTTCAGCGGGTCAAGATCACTGTAACCTTCATTGTTGCCGAGTAGATAAAGTGTGGGAGGGACTAAACTAATCTTTTGCACCTCTTTTGTTATTGTCACACATAGAATCTGAAAGTCATCAACCTAATCACGAGTCGTGGTCCACGACCCAGCTGAACTCATCAACTGATCAACTAAGTACTTTCTAATTTAAAGAAAATCAGGATGTCGGATGCGATGGGCCGTCTCCACGTCCATCTTCATTCACGGGCTGTTTTAAAACTGTGGAGAGACGAAAGTTGGGCAGAACTTACTATCGAAACTCTAGCAAAAGATGATAAGGTTTTTGAGGCTGAACTGTTGAACATGGCTAGACCAAAAGCGAACTATGATAACTCCAAAGTAGAAGATGACGATGAAACGTTCGACGGCGACGCTCTCACCGTTCGGAAAGCAATGCAAATTCTTGAAGACGGACCAAGTCGTAGAATTTGGACTGACAGTGGTCATCAACGACTTTTGCATTTGGCGAACGTACTATTCGGGCGAGGAGGAGGTAATAATTCGGGTTTTGGCAGCATGTTGCGATAAGAATTGTCAATTTGTGTTCGTATTATAAATGTGCTTAAAATTTCTATATTTATTTCCAAAAATAAATTTTAACCTATTTAATTGAAGAGTTTTAGTTTATTGTGATTATTAGTCATGGGCGTC
>XLOC_020979 | Ethanolamine kinase 1
TTTAAAATTCGCCATTTCTCTCCCCATTTTTGTAATGAAAAATTTTCGCCGCCCGCTTCCATTCAACATTTTCCATGCGAATTTGCATTGCAAATAGTAAAAAACTGATTTATGGTACTTATGCAAAATCGCACGGGGAATCCAATGCAATCATCAGATTTTCATTATCTCTGTCGGTTTCGAAGAAAACAGCCACTTACAGTTACAGTGGGCCCAGTATGTACATAACATAATATGCAGCATGCAATATGAACGAACTCTTTTCTTCTATTCTCAGCTGCACAAGGGAAGATCGCACTTTGGGAAAAGTGTAGTTTGTAAAACTGCTAAAGTAGTCAATAATATTTAGTCAATAGTTTAGACAGCAAGTCATAATATGTAATAGCTCGGTTCGTAGTAGTGGAACATTTTACTGCAAATTTTATTCCCTTGCCTTGGTTTTATGTTAATCATGGTTAATGTAGAGATAAATACGTCATACGTGAGTTTAGAAGATTATACAGTTGGTTAGGTTTTTTTTAGGGCTTCAAAGTTTAACAATTTTCTAAAATGCTATATTTTTGATAAAATGTCGATTGAAATTTACTAAAAATATAAGTAGAAATTGAATCATTAACACCCAAGCAAATTGATCATTATATTTGTAGTAAATTTATTGTAAGTGGAACAGGAATTAAATATGCGTGTAACAAAACTTGCTCTAGATTTTAATAACTTGAGACAATAGCATATTTATCATTCGGCTGAGATATCGAATTGGGAAACGAACGAGGAACGACTAAATTATTCAAGAAATAGACATGTCAATTCTTTGAGTCAATAATAGCAAGTGAATAATATACGCACACCAACCAAGGACAGAATTTTGGTCAATATATTATACTCCGCCATTTATTTATTATTTTGGTGCAAAAGTTACCAGTTTCGAGTAGATAATTATTGCAACTCCGATAAAGATGATGCACCCAAGTGAAGAATCTCCAATTACGGGTTCCGACTATAATCTCTCATATCGAATGATGGGGAATGACGACAAGGGACGAAATGCAAACGGAAACGTCGCCTTGATTCCATTTCTGAAGGATTTGATCGCGTCTGCCAAGGAGAATCATAGCATAGAACTGCTCATGTTCTTCCACATGATTGGATACACGTGCACCACGGTTATCGTACAAAATTTATATATTGACCGGATATGTCGAATTGAGCATAACTTTGACCCCGAGCTGTGTCAGAATTTGACGAAAAATCCAGATCAGGAGAAATTGGTGGAGCAGGATGCTGCCGTTTACAATATGTATAGGTCGATAATTGAGGCACTAGTTCCTGTATTATTTGCGTTGTTCTTGGTAAGGTCCTTTTGTAGATCGGAATGGGTCTAAGCTACCAATTTTATTTTGTCTGCTCGGTTACATAATTGCTTCCTTGATGTACTGCTTCGTGAGTATGGTCCCATCCATTCCTGCTGCATACGTCTTGATCTGCTCAATACCAATTAGTCTTACTGGAGGTTTGGTTGCATTCCTTATGTCAGCTTTTACGCTGATATCTAACCGTTCCACAGTAGCGAATCGAAGTTTTAGAATTGCAGTGCTCGAAGGTTGTTGGTTTCTTGGGACGCTAGGATTTCTGGTTGCGTCCAAGATCTATAAGGACTATGGATTTGTCCCTGTATTCCTCATATCCGCGTTGTGCTTCACGATCGCACTGATTTATGGCTTCTACTTTATTGAAGAGCTTCCTGGAAAGTCAATCCACAATACGAGACTTCGTCAAGTTTTCCTTGAAGTGTTTGATCTTCGCTCGGTAGAGGATACACTATCCACTGTTACTCGAAAACGACAAGGACCGTTAAGAACGTGGGTGATTCTCTTGATGATTACAATATTTCTCCGAATGCTGGCGTTATTTGGAACGATGCAAGTTGCTTATCTCTACACACGGAATAAATTTCAATGGGACACTGAGGCATTTTCTAAATTCACCACGGCTGACACGGCAATTTGTCTTTCGGGTGGATTGATTACGCTTCTCCTTATGAAAACGCTACAAATAAGGGACGCCATAATTGGGATTTTTAGTGCTGTAGGATTTGTAGTATCAAACTTGTGTTTCGCCAGCGCCCAAGTTGGAACTGCGATGTATTTTGGTGCTGTACTGCAAATGTTTAGTGGTCTCATAACAATCGTGATGCGATCCATGGTGTCAAAGTGTGTTGCGAAAGATGAACTTGCGAAAGCATTTTCGTTCGTCTCAATCGGTATGTTGTAACCGTTACGTGGGACAATTAAGATTTCAGAATATTAATTTATATTATATTAATTTATGATTTTCTAGGGGAGGCATGCATGCCAATCATTGCAGGTTTACTGTTCAATCCGCTCTACAGCAGTACCGTACATTCCTGGCCTGGAGCTGTGTTTGGTTTATCGGCGTTCCTGCATGCAATCATTTTGCTCAGTTTTATATATTTCTTCTTTGCTACACGGAAATTTCCATTCACTTCATTATCAGGGGAGGACCAGTAGTTAAATAATTTATAAATCTGAAATTTATGGGAAATCTCAAAAGAAACTCCAAATTAATATATATTCTCAACAACTCGACTCAAAATGAATCTTTGAACTCTAAAGTACGAATTGGGTGGCCAAATTATCACAATAATTTCAATATCCTCTAAATTCTAGTTTTTATGGGTAAATTAGATTAACCATTTCCGCATCATGTTGTTGTGACCGTAAATGCAATAATTTATTACAAGTGTCAAAAACCACAATAATAATGTCAACTGAAGTTCATGTAGTTAGCATATGTAACTGTTTAAATATATTTAGTTAGTAAGAATAATCTATATTGTACGAAGTCTCTGTGATTGTTTTGACGATACATATTTAAAGTCTGACTTAATACATTTTGCTCTCCTAAAAATTCGGAGTATAGATAGAGAAACTTTAGGTATTATTGTCAAAGTAAATAAGTTGCAGATCTAAAAAAAATCGAGATACTCTCATTTGTATGAGTTAAACAAAATATGAAACAATTCCTGCTACTTTGCAAAATAAAAATGATTGCTACAAATAAATTGAACAGATTCCACATAAGGAGAACCCCGGATTTCATTTGCATTATGCACTTTCTCATCTGCTCATCTTCAAAATCCAGCCAGGGAAAGTAATCGAGACAATCACAACTGAATCCAGTATTGGATGTTACATAAATTTTTCAAGTGTTTGCATGAAGTATAATAAACCCAGAAATGAAGAGATTATTTTGTCACTTAACTGATAATGAGGGAACCAATTAAATTGTGTAATTTAAGAAGTGAGACAATTGTACTCAACATCAATAGTGTCAATTTGCCTTATCTCTGTGCTAAATGTGTTGCATAATGGGTATCATATTAATGAATCTGGGCTCACCTTCACCCAACGCAAAATTTACATCGTTTCCCTAAACCGGCTACATAGCGACTTTTCTGAAATAATCAGTTATTCAATTTTAAAGACAAAGACAAACGTGCGTGTCTCTTCTTACTCTGCAGACACGCAACTCTTTTAATTGCAGTCCATTGTCAATCGAGATTGGTTGAGCTACTTTTACTTGTTAAATGATTTAACGAAACCAGAATACTAAACGAGACGACTGCGGTTTATTAGGAAACACTTATGTAATGCATTCGACTAGACATTCCAGTTCTGTCTTTTCCTCTTGCAGTCACTAGTTTACACTTGAACCGAGTTGTAAAGTTCTTAAAGTTTCTGCCAATATTTTGTTTATCGACGTTATTTCATTACAAAATACAACATTATGCCACTCACGTTAGAAATAACTCTACGCGATGAAACTTTAGAAGAAGATGCGTTCCAAATCATTAAAGTTGTCAGACCGAATTGGAATCCGGAAACTGTTCGGTCTAAGCTTTACACCGGTGGAATTAGTAATAAACTGATCGGCTACTATCAAGATGGAAAGATTGGCGAGGATGTCGTAATGATTAGAATGTACGGTCAAAACACCGAGCTCATGATTGACCGAAAAGCAGAAATCGATACGATGATTCTACTGCACGGCTATGGATTAGGACCAGAACTCTATGCGATTTTCCGAAATGGAATTTGCTACGAATTTATCCAAGGCAGGATTTTGTCAATGGAAGACGTAAGATCACCGGAAGTGTATCCTCGCGTTGTGGCCGAGATGGTGAAAATGCACTGCGACATTCCTTCCAACGGTCTTGCTGGGAATCATGCTGAAGAGGCCGGGATGTGGAATAAAATTAGAACGTTTGATGCTCTCGTGGAGGAAATTTTACAAACGAATCCGACTCTGGTTGCAAGGTTGGAAACGTTCGGATTCGACGTGTCCCCCGGTTTTGGAACTCGTGCGATTAAAGAAATGGAAAATATTTTGAAATCACAAAATATGCCAATAACATTTTGTCATAATGACCTCCTTCTCGGTAACATCATTTATGACCCCAATACCTCCAAAGTGTCATTTATCGATTTCGAGTACGCCATGCCCAACTACCCAGCCTTTGATGTTGCGAATCACTTTAATGAATTTGCTGGGATTGACAATCCGGATTTTGACAAATGCCCAGATCGTGCTTTCAAATCCAAGTGGATTGCAGAATATTTGAAAGGTTTTAAATTGGAGGGGGTGGAATTATCACAGGAAAAGTTTGAATATTGGATCGAGCTTTGCCAACCGGCTTCACACCTTTTTTGGAGCTTGTGGGCCATTGTTCAAGCTCATAATTCAAAGATTGATTTCGATTTTGCTGGATATTTCGGACTACGATACATCGAGTATGATAAACAAATGAAGGAAGTCCGAAAATTTTTGTAACAGTTCAATTTTTAAACGGAAGATATTAATTTTAAACCAAATGTGAGTCTGGCAAATTAAATGGGAAGCGACATTTCTTTGCACCTATATACATTCATGAGCTTTAATATTGCAATAATTAGGATTAATTAGGTATTAAAGTTACGATTTTATGCGGATTTACTTTTAGTTCTGAACAGAATTTACAAAATACACAATTATATCCAAATATAACTATGTACATATATATGAGATAGGAAGTATTGCTCACACAACCAACAATCATTCAATTTTTAAATTAATTAGAATAATAAATAATCAAAAATAAATTGCACCCAATAAAAGATTAAAACCACTTAAAAATACTTGCATCTTTACTCGAATCATCCATGTTGCTGAAAGACCGATCCATTTTCACAAATTTCTTGGGTTGCGCTCCCTGACTGTGTGCTGGACGCTTGGCAGCCTGCAATAAATGTTTGATTATTTGAAAATTCATAAATATGGACAATGGAAAAGCATAATCACCTTATTGTTCTGTTTTGAAGCTTGATCCGGAGGGGTTATAACGGAAAAGACGAAATTTCTAGAGTTATTCTTGACGTTGCTTGTTATATCGTTAGCTTTAGGAACGTTTAATTTTGTAATTTCAGCGAGACGTGTCAGCGATGGAGAACCTCGGGACAAGAAGGAGCCTCGTTTCATCTAATAATGATACACAGCAAATTAGTATGTACAAGCTCCATTATTTTTTGATGTAGTTTCGAAATGAAAGTGATAGAAATTGTTCTTACTTTCGAGCACGGATCATCTGGTGAAGCAAACAGGGGCTGTGACTTTGACGACAATTTTACCGAGTCTTCTTCATCTTTAGATATGGCATTGTTGGTGAGTTTTGACGCAGAGAGAAAACTTTGCGGATTTCCAGTAATTTTCGATTTAATCAAGGCAGAAAATGATGCATCTTGCTGAACGCTGTTACTTGATTCGTTCATCATCATGAAACTTGATGAAGAATTTTCTATAAAACTTTCAATTTTCTTTTTTGTAGTGCGTCCCAATTTTAAGAATTTGCTGTTTTCAAACATGCTTCTCTGAGATTCTTCTTCTGTCGCTTCTAGCATCTGAGAGTTTTCATTTATCCATTTTCGACGTTCTATTTCTGCAATTCTTTGCTTCGCGTCTTCTTCTGTTTCCTCCTCTCCAACGCCATCACCATCGAAATCTCCCATCATGGCGTGGTCATCACCCCAAGCGTCTAAAAATAAATTAATTCAATTTCATGACCATTCATAATAATTCATATAATGTCGAGTCATGAATTATAATGGTTGATTAACGCTTGCATACCATCGACATCAGTCCATCTAAATTTTCTCTCTCGTTGCTTTCCATCTTCCAAATCCCCCTTTTCTAAAAATTCGTACTGCAAATCTCGAATCTCCATGTCATCTTTGTCCAACAAGTGTTTCAAATGAGCTCTCTCAATTTCAGTCCGTACTGCATCTTCATCCAACTCCTCGTCGTCTCCATCTTCTTGCTCGTAAAAATTCAACCCTTGCTCGTCCTCATCTCCAGAATCATCGTCACTCCCTGACAGATCAGCCTCATGTTCGACAAATTTTTTCCTTAATAGTCCATTTGCACCAAAGAGACCTTTGGGCTTTGCTTTTTGCTGTTCTTTTTGACGAATTAGTTGTCGTTCAAATTCTGCTTCCTCGTCGTCGTCCTCATCATCATAGTTAGGTATTTCGTCAGGTACGTCGTTAGTCTCATTTTCGTCATTGTCGTCATGTGACGACATAGCAGAGGTTTCGATTTCGTTCTTATCGTCGTTTTCTTCTTCATCGTCTGAAAAGTGGAGGCGTTTTGGTTTGATTTTTTTGGGTTGTTGTACAATGTCGTCGTTATCTGAAGCATTTTCTATATCTTCTTCAAATATGCTATTATGATTTCGTTTGGGTGTTTCATCACTTTTCTTCTCAGTGGCGGATTTAGATTCATTTAAATCAATCTCTGCTTCTTCGGCGTCACCAACGATTGGGATTGACACGATAGAAGTATCATTATTGATATTAGAAGCTCCTGTCCCAGGTGTGGTTGCATATGAGGTAAGGGACATGTTCCCCAATTCTTCGTCATCGTCCTCATCAAATCCAAAGCAATCTTGAGCTTGACTCTCGAACGGGGTGAGTGGTACTTCTTGACTAGGAAATCTGCCCGAACAGAGATTGGACAAGTCGAGATCTTTGGCATCAATTGCATTGCCTGTCTTTGACAAAAGTTGCGCAATTTGATCTACAGGTTGAGATTGTGAGGCCAAGTCGGACACTACTGTTTTCGGAATCTGTGAAATAAACTATATTATAGTTAACTGCACAACACATGCATAATCGAAAAAAGTATACGTAACTGTACTCACTTGCGATTTAAAATCAGTTGTGTCTTCACTATTTTCTACTTTTGAGCTCTGTGACTGAGAATTTTCAACATCTTCCAGTTCAACATCACCTTCATCATCGCCATCAATATCATCTACGTCGTCATCATCACTGGAGGACATCTGGTCACCATCTTCATCCTCAGCTTCATCATCAACGTACAATAACCTCTTTCGTTTCTTCTTTGTTCCAGACACAACTTCTACATCTTCTTCTTCCTCCTCCTCCTCGTCAAACTCTTCGTCATCTTCTTCATCCTCTTCAGAAGACACTCCACCTTCGCCCTCTTCGTCATCAAGGATGATCTCATCATCGGGAAGATCATCCTTGAACTCCAACTCGTCATTGTACATGGAGTGCAGCTTAATTCTCTCTTCATACTCTTTCGCCTTTTTGGCACGAATGCTGTCTTTGAGAGCTTTCTTGAGACGAAACATTTTCTCACCAGGCACTTGTTCACGAGGGGAGGATCCAGTAGTTCGGGTTATTTTGGTAATAATGTCGAGGTCGTCATCCACAGGGGTAGAAACATAGTCAATATCGTCTACAACGGAGTGAAGCATTCCTTGAGAATCCTTCTCAATTTTATTGACACTTAAATAAATTGAACTATTTAATTTGCATCCAAATAATCAATACAAAATATAATTATTTAAGTAAATAACTAACTGAAGCTTATAATGTTGTGGTTTGGAATCTTCCACATTTGAGGACGCACCAGCACATGCATGTTTGGCAAAACGACTTATCAAAGTATCCATCGCTTTTGCATTCTTGCTCGGTTTGTTCTTATCCAGGTCATCCCTGAGATCAATTATCTCGTTTGGGTTGACCCTGAATCCCTTTCGAACTCCGCCAATGACTGGTTTCATTTGTGCAATCTTGTCATAACCGGGCATCCTCATTATCATTTCTTTTATTGTTAGCTTCTTGGGTTTGGGTTTGTTCTCGGAAAGGAAGGCGTTTAAGGCGGCCTCGTCCTGGATAAATGTGGACGTGGGATCTTCTAAAGTGGTGGTGATATTAGGGGTTGGATCGTCTTCTTGGTTCTTGATTGGTGAAGAGGGGATGACAACAGTTTGGTTTTCCGGTTCGACAACGACGAGAGGCTCGTCAAAGGTTGGAGGATTATCATTATCTTCAGTCTTCTTATCCGTATTAATAGCGTCATCCTGCGCAAATGTTATTACTGGTTCTTCTACTAATTGTTTAACTTCATCCGTGATGATATCATCATTATCAATTTTGGATGGCATTTCTTTTGCACCCTTATCAACGTCGTCTTTCTCTTCTGTGACAATAGTTGCATTGACCAAATCTACCCCCTCTTCTTCCTGATGATGATCTTCCGACGGGATAACTTGTTTCTCCTCATCGTTCACTTCCATCTCGACATTATCCCCTAATGGGGATGACATTGGCAGTGTATCCAGTACTACTATAGGTTCCACCTTCTCCAGCATATCTGCCAACTCCTTGTTCCTTCTAATTTCCTCGTCGTCTTTTTCGACTTCTGCCAGAATGGGGAGAACATCTTCCTCCATACTTATCCCATTCCGAGCCCCACACCCCAAATTTTCCCCAGATTGGACTAAACTCTCCAAAAGTGGGGCTCTCGCTCGGTTCCTCCTTTTCAAAAACTCGTCTAGCGTCAACTGCTTAGGCTTGTGATAGGGGAGTTCAATTCTGGATTCTCGAACCATTTTCTGCGTCTTTGACGCCAACTCTTTCATCATAGTTTCTCTCGCCTTCTCACTAGCTTTTCGCTTAGGAAGTGGCTCTTTCCTCTTCTTCTTGGTTTTACCAGTCTTTTTGTTATTCTGTTCATTCTCGTTGTCGTCATTTTCACGGTGGTGGTCAGAATCTGAGGAATTTCCTCCATGATAGCTATGCAAACTACGGACTTCTTCTTCAGAATCATCCCCATAAATGTCAGGGTCTAGCGTTTTGAGAGAAAATGCAGACCGTTCTTGTGACTTGGGTGGAGATGGCGGAGTTGGTGAAGACACTTGTCTTCTATTTTTAAATGAAGATGATCTGCCATACGTTGTGGAAGGAATATCGAGAAGCTGTTCGTCATCGGCAGAATCATGAACATCTGACGGTGGGGATAGAGACGATGGACTTGGGGACCGAGACTTTTCTGGAGACTTGTGAGGAGAATCTGAGTCTTCGTCTTCATCATCACTGGTAATAAACCTTGTTTTCTTCTTTGAACGGAAAGATATATTCCTGTCTTCATCATCGTCGTCACTCTTTTCTTCTGCAATGACCATGTTGTCGTTGTCACTCTGGTCTGCCCCAAGGTCTTCATTATCTTCTGCTGCTGGTAGTGGACTTGGGCTTTTGGTAAGTAAAAAATCCCCCGCCTCAACTTCCGGTTGAGGTGGGTCATGAAGGTTGGAAATGTTTTCCATTTCGCTCAGTATAGAGAGTTCCATTCTTTGAAATTATCAATCTGT
>XLOC_023773 | X-linked retinitis pigmentosa GTPase regulator
CAAATTTCTCCATAAAAATAAAATCATGGCCAGTTGCATATCAACAAACAAAACCAACTGATCCCAACAACTGCGCGTTTACTAATTTGGCTGGGGATCATCAAATAAAAACGCAACTTTAATTTAATAATAATTAACCCAAAATTTTTGCTTTTTAGTCCAAAGACATCCTTAAAATTTATAGATTTATGTAGAAACGGTGGTATATTTTCACGAATTAAATTTTAAAATGCTTTCTACTAGTCAGCAACTAATACTAAATCAGTCTGTGAATTGATTACCTTTCCCAGAGAAGTGATACATAATTAGTATTTAAGATTTGTAAGTACTGTACTATAAGTATGACGTAACGTTTTAGTTGAAAAAGAAGAGCTATCAACATTGGTAGAATTGTATTATCAGTGTTTAGGCTGAAAACTTTTGAGATTTGTAAGAATGAGTACCACTGTGGCGACTCCCTCAGCCACGACGACGACGACCCCACCACCAGTCGCAGCAGCAGTGACGACTTTGAGCGGCGGAGCCAAGGATATCTTTGAACTTCATCACCGATTAGAAATCCCGACAGGAGATGAGATCGAACTCTATTCGAAACATTCCGAAGGCGATGTAAACTTTTTTGCACTGCACATTAAAAGCTCTGGTGACCTGCTCCTCGTCAGTGATCACAAATTCCCATTCGATGGTTCTATTAAGGGCTGGACTCTGAAACATATTCCCTGGTTCAACGATCCTGGAAAGAGAGTATCGGCCATGGCATTTGATGACGAAGGAATCCTATTTCTTGGAACATGGGATGGGACTGTTTTGGAGCTACGGACTAGAAAGGTTTTGGGTTCTTTGTCCATCCTTCCCGAAACTGATATTTTGGAAATTTGTCACTTAAATAATATCAGGATACTTCACATGCTAATATATAACCAAGAGAGTAACAAAGTTATATTGTGTAGTGGTGAAAATAACAAATTTGTTATCTTAACAAATCATGCACCCCCGGTTCTGGTAACCTTTACTTCCAACATAAACAGTGTTGATATTTTTACAAATAAAGCAGGCTTAACCTGTGCCTTGGTGTGCCTAGAAAGTGGTCAAAATGTTTATACAATTTTGGACGACCTAGATCTCCCTGATACAAATATGGTGGAATCTCAAGGAAAAAAGTCAATATTTAGAAAAGCGAAGGATAATCTCTTGTCTCGGTTATCTGAAGAGAAATTGGGATTTTTTGGCAAAAAATCCAATAAAGAAACTAGTGCAAGTCCAAACAACTCTCTGACAAATGTCGCTCAAAGTGTGCTCTCTACTACAACCGTTGCACCGTCCGTAATTGTTGGACATGTCAGCTCTCAAAAATCTTCATCTGTTCCATTAAGCAATGTAAAATTTCAAACAATTGACGAAACGTTTCGTGGGCTGGTTAAGAAAATTATGAGACAAAATCAGTTCTTTCGACACGGTAACAATAAACTCGATTTGTTTGATGGAGATTTTAGACAAACGGCAACTACTTATGTTCCACCTTCCGTGACAAAATTATTTGCCATCCAACGTATGTATTTTGCTGTTGACCAAGATAGCCATTGTCTTAAGGTTTCCATCATAATTGATAGTGTGTTTAAAGAATTTGCGTGTATTCCATTTACTCATACAATTTTGGCGATTGAACCGTTTGGCGAGGAAGGGACGCCATACACAGTGTTTCTAATTTGTGACAACGGCATTTTTGAAATGAACCTAAGAAGAACGCCATTGGAAACGTGTGTAGAACTCATGTTATCTGAATCAGGAGGGAATGCAATTGATGCAGTTTGTGCTGCATTGAACGTACCAAAAAATCAAGTCTGTGTGATGGCAGGGGATGTTTGTTCTTTTGAACTGAAGTTTTCAAAGACAATTATTTACTATAAATTAGCTGGGCTCTCTTATGCACAAATATGTGCAAAATTTGGATCCAGAGGTCAGATTCCTGCAATGTTATTCTTTTATGAACTTGTTGACCAAGAAAGAGCAAAGGCTGGAAGTACACAAGACCGTAAGCTGATGACAGATCTCGCCCTGCTAGGTCGAATCGAGCAATACCTTCGGTACGGCCTTGTTAGATCAGAACTTCCAAAGAATCCCGAATTATTATTAAGGAAGATGTTGTTGACCAATGTACACTATTCATCTCCTAAGGCTGCACAATATCTCGCTATTCCAGAGTTACTGTGGGCTCTTAAGTTGGTCGGCCAATGTCGATGCTGTTATCCAGACATTTTAAATTGTCTGCATACAAACGAAGCCAAAGTCGTTCCATATTTTTACTCAAAGAAATTATTCTGGAATCTCTTAACCATTGATTGGCTAGCAATGTATACAACAGATCCATCAGTTTTTATCTGGTTCCGAGCATTGGTTTGGAAATTTTTAAGAAGATTTACGTCGACAATGATTTTGAAACTTTTGATACTTCTTCTTCCATGGCGAAGGGAGCTCCAGCGGAAAATATTTACAGAGGTCTCGGACATAGTTAACATTATTGACTTTACTGTTTCTCCGGAAATTGAACGGATAGTGGTAGATGACTATGTGAGTCTTTTCATGATCATCCTTATCGAAGCTGTTCGACGAAAGCCTAAAACAATGCGGCTACCACAATTTGTATTTAAAGTCGATGCTCGTGCTCACCAGAAGAAAGAGATTGCAAATCACAAGAACAATATGATTGCAACAATGATGCTATCTTATACACATAATTACTCATTTTCAGCGTCCAGCAATCATTGCGTGTGTGTTAGAAATGGAAGGGTGTACACATGGGGTGAAAACAAGCTTGGCCGTTTGGGTTTTGGAGAGAACAAAGGAAAACTTAACGTGGATGTTCCAACTCCAATCAGTCTACCAGCTACAATGAAGTTGTATATTGAATCTGTTTGTGCTGGACACAGTCACAACATTGCATTGACAAATGTGGGAACAATACTTGTATGGGGAAGCAACAAGTTTGGGCAATTAGGGCTCGGAAGGGTGACTAGTTGGACTGGTAGGCTTGTCCCTTTGGAAATTCCTAATGTCATTTTCACATGTATTGCTGCGGGCAGCTATCACTCGTGTGCAATTGATCATCTTAATCGTGTCTGGACATGGGGGTGGGGTGTATTCGGCCAATTAGGCACTGGTAGCGTTGAAAATGTTTTTTGTCCATCAATTATTGAAATGGAGGATAAGATTGTATTCGTGTCTGCCGGTCACTCTCACACAGCATTATTAACCTGCTATGGACGAGTTTTGATTTTTGGGTGCAACCATTTTGGACAGTTGGGACTGGGTCTGAAAGAGGGCAAAGTGAAAGTTCCTACATTGCTAACTTCTCTTCCCAGCGGAACATTAATTCGACTCGTTGAATGCGGAATATGTTGCACGGTTTTGGTGACAACAAAGAATCGTTTATTTTACTCCGGTTTAAATCCAGCGTCTCTGAAGTCCCTATTAAGTGGAGCAAAAAGGAAGGAAAAAATGCAGCAGGAGAAAGTAATCTTTGAAGAAGAAAAAGATTTCAATCAACCAACACTGATTGACACTTCCCACATGGCTGGAGACATTACAAGAGTGAGTGCTTCTTCCACACACTTTGGCGTAATGACATCATTAGGATATGTCTATACTTGGGGAATTGGAAAATCGGGTCAACTTGCTCGGAATGACGATGACAGCAAAACATTGGAGCTAATTGATTGTGATGCAAAAATGATTGTGGTTTCGGATATTTGTTGTGCAGGAGATTGCACATTTGTCGTCGAGAGAGATACTGGTTGTGTTTACGGATGTGGCTTTAATTCGTCAGGACAGATTGGAAAAATGGAGTCTGACGAAGAGCAGTCAGTAATGACGGTCCGAACAAAGAAACGTGTTGTCAAAATTCGACAGCCTTCGAATATTTACTTCCGTCTCAAAGAAATTCCTGGATTACCTAAACAATTATCATGGGAGGGAGAAAGTTCAGTTATTAGCTCTCATAAAATTGCACCCCACACTAATATTGTTGGACAGGAGCTTCTGGAATGGTGTTTAAATGTCTTCAGAAGAAACTATGATGCTAAATTCATGACTAATAGGTGTCTGGAAGCTGGAAATTTAGCAGGTGCATCCTTGCTTGAAACATTGGCAGAAAATCATGAACAAGCGTTGAGACATAATTTGGAAGCAGCAGCAGAAAACAAACAAGAAACTGAAACTGCAATTAATGGATACATGGATATTGTTGGACAAAAATCTCCATCCATTGAACAGGCTTGTCGTTTCCTCAACCAAATTGTTCAACACTATAAAAAGTATGGGCTACCAAGCTCTGATCTGGAAGATTTACTTGAACGTCAGCGTAAGTCGTCTGGATGGGGGTCTCATCTTAATCTGGCAATCAAGGAACTGATTTCTACTGCGGATGACAGTTCTGAATGGATTGCATCGCATCTGACACCCCTGTTTATCTTGACTGCAATCAAGGATGTTGAGCACCAGGCACCAGGATTAGTGTCAAGATCGTCCATTGATAGTAACGATAAAGGTGTAATTAGCAACGCGTGTGTAGCTAGCAGTATTCTTCCAGAAAAGTCCGACTTATCTTCCACCACTACTGGTCGTCCTGCCGCAAAAGTCAATGGAGTTTAGTTGTATTACAATACTCGAAATATGTGTTTATGTACGTATGGTTAAGTTATGGCTAGTTACAGTTTGCAATAAGTTCCTAGCTAAAGAAACTCGATACCTTAATTGCTTTCGCCAATTGTTAATATAATGAGATAATCTTTTGTTTGTTCTTGACAAGTATTCAGTACCAATGTATGTACACTAGTTACCATACTCCCTAGGTTGTGTAAGTCGTTGTTGCAATTGTAGTCATTTTCAGTCTTCTAAGTTAGTTGCGATAGTTTAAATACTTGTTACTATGTTTGTTTAAAACGATTGTGTTCATTTATTTACTCGTATTATGGTGATATCAATTATTACATATATGTAAATACATGTAAATGACTGTTGAGCAGTCTAAATAAGTAATAATGCTCTAAGATGATGATGAATTTAGTCAAACCGCTAATACAGTATACAGGATGTCTGAATCCATAGTTCTGCAATGCAATATATTTAAGCACCATATAAAATTTTGCTATTATGCAACGCTTGCCTTAGAGCATGAAATCTGTGATGTCCAAATTTTACCTCAATCAAACAGTATCCAGTTGTTTCACCTCTAAATATAATCTGGACTATTATGACATGAAATGAATATATCGTGAGATTTTAGTAGTTGTGCGAATCTAATAAGCCGCCGCCTAATATGCTGGCATGCAATCAATCATAAAATGAAAATTATGAATAAAACAAAATATTATGCACAGAGCCAGCAGTTTTATTTAATCTCTTTAGAATTTGAGTATCTTTTTTATCATTGAATCTTCAATTAAAATTAGTGTCCATCTTACATAATGCAATGGCAATGCTTAGAATGAAACCCTTCCATGCTTTGTTGTGCCTCCCGGTTTCCCTCCTGACTCTCCTGTGACGGAAGTTGATCCCTTTTTTGGCTCTTGTCCAGGTCTTTGGTAAACTGAATCTAGCACCACTTCATCAGTTTCTCTTTCCGTGGAGGTTCTTGTTTTACCGGTTAATGACGTTGTGCTCTTTTTAAGGATGCTAGATTTCCTTGGAGGAGTTTTCAAATCGGATCTTGATGGTGAACCAAAGTAGTTAAGATCTGAGGACGAGGATGTCGTGCCCTTAGGTTTTGGTGCTGTTGTGGGGTTGTTGGAAGAGTAACCCTTAATTCCAGCCTCTTTCACCCCTGTTTTCTTTTGGACGGATGTAGAACTTAGTGTCGAGTTAGGATCGTTCGTCAAAGTTTGGAAATGCAGCTGTTGTTGAGGCGTTTTTTTCTTGGGTTTACCCGTTGTAGTTGTACCAATAGAAGTAGTACCCATTGTTGTCGGAGTAATGGGTCGAATTATTATTTCTCCTGTGTTTGTTCTCAACCTGATAAAAAATATTTACAAATTAACAACCACAAAAAATGCACCAAAAAATAGTAGGGAAGCTTTCATAACGGTGGTACTTAATAAAACATATATTCGTGAATATATCTATTTACTCATTTTCAGCTGAAGCATTATCAGTTTCTGGAACTACAGGATCAGCCTTTTCAATCAAATACTTTCTGAGTAGCAAATCATCCCCTGTCAGATCTGATTCCTCCACCAGAGCAGTTGTCCAACTTTCAGATAACTCAATTTCTGGTTCGAAAATATCCG
>XLOC_004922 | Selenocysteine-specific elongation factor
GCCAGCCAGTCACACAAAAAAGACAAATATAGTCATTGTGTCATCATAAAACATGGCAAGCAACAGCATAAAACTAGCCGAAGGGGACTTGGTGAGAATTGTGGCGAGTGCAGGGAAAGGGTCTGCTGCTAACCTTCCCGTTATCAAAGCCTACGTGGAATCCTTAGGTCTCGTCGCTGATATTTCACCAGATATTTACAACCCTGACGAGCCCTTCTACTCCAACACGGACGATTTCAGAGCTGCCGATCTAATCTCTGCCTTGACAAATGACGAGTGCAAAGCGATCTGGTGCATTCGTGGCGGATCGGGATGCATCCGACTCATAAAGTATTTGGAAAGCCAACTTCCGCCGACGCCCCCTTCGCCAAAGGTTCTGATTGGATACAGTGACATCACGGTGCTTCATATGTACCTCCATTACAAGTACAACTGGCCCACGATGCATGGACCAATGTTAGAATCAATCGCGAACGGATTTTACGACCCTGCCGGCGAATCTGTCGTGGCTTTGCGATCTTTACTCTTTAATCTGACCACTCTGATTTGTGAACCAGTCATGACACGGCTAGATACAAGGGGTCCGTTGTCACCAGTCAATACTCAAGTTGTGGGAGGAAACTTGACCCTTGTCGAGACCAGCATTGGTACAAGTTGGGAGGTGAACGCGACTGGGAAATTCTTATTTCTCGAGGATACTGGAGAGGCAGCTTACAGTATTGAGAGAAGTTTGGACCATATGAAGCAAGCTGGCGTATTCGACAGTGCTGCAGCCGTCGTTTTTGGAGATTTTACAGATCCAGACAGCGAAAGTTTGATGACTTTGGTGCTTCAACGATTCGCAGGTGATGAGACGGTGACCTGTCCGGTTTTTAGATTGACGGGGATTGGTCATGGAAGGGTCAACTTTCCTCTTCCTCTCAACACGGACGCAACTATTACTCTGGTTGACCCTGACGCTCAAACTTATCGACTTTGTGTGAACAATTTGCCACAGAAATAATACTGTGTGAAATATTTACATCTTACATATTTACATATATAAATACTGAAAGCATTGAAATACAGTAATTCAAAATTCTATACCTATTAGTACAAATGCCTTTATGCATTCTTGGGGAATTTACTGACAATGGAGGTCTCCCAACTAGTAGTGCTGGCATTGATAATCTAATTCGTTCATTGCTCTCCAGCCACAAGCAACATAAACTGAATGAAAATTGTACATATTGTCACTCTCTTCGCGAGTTGACTACTACAAAGAGATTTGTAGATTTGTAGATACGTATTTGCAAAATCTCCTTTGCATTAAAATTCTAATACTCTCCAAATCTTTGTCATTATCCTTGCACGTAAATGCATTGTGAACTTCTGGGCTTTGGTCAGTTCAGTAATCGGTCGAAGTTTGGCTTGGCAGTACGATATCCACAGGATGCCAAACACAATGATTCAGTCCACTCCGGCGTTTTCGGAAGACATCAGCAAGCCAAAACCTCGACTCATTTTAGGCAGGCCAAATGTTCGCCCAAAGAGGTGCTTGACTAAGGAAGAAATCTACAAGTTGTTTGGTGCCCCTGTCATAATTAAAAAGCTGAAAAACATTCCACCAGAAGCGTATCTTCCTAGGATTGAAAATTCAAACCTTGTGGAGAAACCAAAGCCTGTGAAGAGTTCAAAGCATGTGGTGAAACCAAAGCCTGTGGAGAAACAAAAACGTGTGGAGAAAGCAGAACCTTTGCTGAAACCTGTAGTACAAGTAGGACCGAAGACACAGTTCCGATTAACACCTTGTCCCAATGCAATTCAGGAAATCAAAAGTGCCGATAAAGATCCTACAAATATAAAGAATAAATGTCCTGAATTTGTTCGAAAAAAGAAGCCTAATTCAATTTTCGACCGAGCGGAGGACAAGGACGCGGAAGCATTCATCCACTGGCTTCAGGAACAAGCAGGAAAAACAGTTGGTCAAAAGCGAAGCGATAAGTTGGTATCAGGAACAGCTTCGTCGTCATCAAGCATGAAATCCCCAGTTTTGCCCGACGACATCCTGCTCGATGGAAGTTGTTCCGTTCCAGGTGAAACTCAGCAGGTTGTTTCCACCGTTGGAGAAACCACGTCTGCAACTTCGGAAACATTGACCCCCATCACTTCGCCACCACGACATGGACTGGTTTCATCGCCTCAGACATCGCCGGATGCTGCTGCTCCCCGTAATCGCACTCCCAGGAGGAACAATCGTAGGCCAATCCGACTTACTTGGACGTACACTTTGCTAGTCCCTATATTACTGTCCGCAATTATGTTCAAACTCAAATTTCGTCAGAATTAACAATTATGACGCGAAGCGACTGATTTTTATACTAACGAGCAGTTTCCACAAATTGAGATAATATATTTATGACTCTTCCCCATATATTTTGTTAAAGTACCTTTAGTGTTTGCAGAATTTACACAGAGTTGAGTATTTTTGTTTAGTTTAGTCGATTTTTATCTTGCTGTATGACATGATTTTATTTAAATGTTTTTGGAACCTGGTATACATACCTACATATTTGAATACCGTTGTATTATTTTGACTAATTTTTTAGCAAGATGTCTTTTTACACGATTTTATAGTTTGAATAGTTTTTAGTCTTTAGTCTTTATAGAACTTTTCATTAAATAAATTCTGCTAAACACCTAAATGCTTTTCAGCCATCGGAGACGCTATTTTTTTGCATGTCCATGAACAAATGGGTTGGTTGTTATTGCTTGTTATTGCGAGTGACTATGCAATCTTCAGCTGGGTTTCATATTTTCTTTCTCTCCCATGTGCATTCTTCTCTCTCAATTCGCTCTTCTTTATTTATTTTAAATACACACAAAATTAAAATTTCTATTAAAATTTGAAATAAATTTCCCAAGATATGTAAAATAGTTGGTAGCATCACTATCAGCGGGAATATTCACTTATGGATTGATAATCATAATATTATGTACTGAAACGTGCATTCTTCATCGTCTTTTACTTGACCGGTCTTTGTTCCAATTTACAATAATTGATAATGATTCCTTGTCGTGAGTTGATCACGAGGTCGGACCAGATTTGCGTCAATGTTGGCATGTTGGGTCATGTCGACTGTGGGAAGACCAGTTTGTGCATGGCCTTGAGCACTACAGCCTCCACGGCGGCCTTTGACTCGAATCCGCAGTCCAAGGCCAGAGGGATTACTCTTGACCTCGGTTTTTCCGCATTCCCCTTGGACAACAAGTACAACGTGACTTTGGTGGATTGTCCAGGTCACGCCTCCCTCATCAGAACCGTGCTGGGTGGAGTTCGAATCATGGACTTGATGGTGCTCGTGGTCGACGTAACGAAAGGGATGCAGCCCCAGACTTGGGAATGCTTGATTTTGGCGAATATTACGACATGTAATCTTATCATTGCCTTGAATAAGGTGGACCTTATTCCGCCACCGATTCGTCCGGAAAAGATGGAGAAATTCTGCAGCTTGCTGAGAAGGTCGTTGAAAAAGACAAGATTTGGTTCCGCACCGATGGTCTTGACCTCAACAACAGATGCTGAAATTGGAACAGACAAGCTCAAGGATGAAATTCTTCAGCATCTCAACAAAATGACACTTGTGCGGGATACTGCAAGTTCATTTGTCATGGCGATTGACCACTGTTTCAGTATGCGAGGATCAGGAGCTATATGTACTGGAACAATCATCACAGGCCAAGTTAAGTTGAATGATACTGTTGAATTCCCGAAACTTCAAACTACAAAGAAAGTAAAGACCATGCAAGTTTTCCGACAACCTGTCGACTATGCAAAAGCCGGTGATCGAGTTGCCTTAGGAATTCCAGGCCTTGACGCAAAAAGTATGGAACGGGGACTTATTACAGCCCCTGGACTCCTCCCTTCCGCGAGCAGAGCAGCAATTGTGAAAGTTAACAAAATCCCGTTCTTCAAAGAACAAGTCCCCTCCGGAAAACGATTTCATGTCTCTATCGGATATTCCACAGTCACCGCCCAAGTTCAATTTTTCAGCCCTGATCCGACAGCAAAACTTCGCAATGATGATGCAATATTTAGTCGATCTAAGGAGTATTTAGTTGAAAACGTGTTAGAGTACGTTGACGAAGATGATGCATCCCGAATTTATTTCGCCCTACTTGTCTTTGACAAACCAGTTTTCATTCTCCCAAACACTTTGATCATTGCGTCAAATTTGCAACAGCCAGATGAAACCGTAGCGTGCAGACTAGCCTTCCAAGGACAAGTCATTGAAACCAGTCAAGACAAAGACGTCAAGAAGACGTACTTGCCCACTTTGAAAATATTCTACTACAAGAAAAAATCTGGTATTGTGGACCGTGTTTCTTCCGAGGATTCCATCATTGTTCGTGGATTTTGTCAAAAGAATTCCAACGTTGATCATCTCATCGGTATGAAAGTGTTTGTTCACGGAGAAAAGTCTGAGGAAATTGAGGATAGTCTCGTGAGTGGCAGGATTCAAGGTAGATTTGGCCAGACGAATAAGGTGCGAATCGGGGTTGACCGCCCCCTCACTGAAGAACAGATCCATTACCTGAAAAACCATGTGTGCATTGTCGATATCACTTTCAAAGAGTACAAGTTCAAAATTCGGACCGAATCAGGTCAAAAGCTCTGTCAATAATTAATTAATCAATACCCGGTACGCTCAATACAAATATAATAATAACAAATCAAAATTTCTGTGTTATTAAAAATAGCTTTTTATTAGACAAAAAAGAATTTCTATTTGAAGAAACAATAAGTACAAATATAAATTTATGGTAACCATAACCTGGCGCTAGTAGTAGAGTAGGTGAAAACCTGTTATATAAAAGGATAGACTTGGGGGTGAAAGTCATCAGCATCATCGTCAACATGGGTGACATCCATATGTGGCAAGTATCACGATGAGAGGAACGGCCAGGTCAAAGTTAACTTATAGATAGTAGCTGGATTTGATTAATTCTCCTCTTGGCTTAAAATTAGTATCAGCAGAATTTGCTTGGCGTGTTGGTTGGTAAGCTGAATCCTTCCTTCTAAATTATACTCGCCAATATATCTCTTATCCTGGACTTGTATATCATAGACCATATAATTCGCATATACATACATAGTTGCATTTTAATTTGTATTCTCATTTTACTTGTTCGCCTTTGCTTGCATATCTTTCTCTCTATATTAATGCTCCTTTCTCAGGTTAATAACGTGGCCTTCATTCTGCTGACAATCCCTGGTTTTCCCCTTTTCCTTGATTTTGCATATCATTATCATGTGTGTAGCTTACAATGAGCCTGACACCTCTTTTCCTCATGGCAGCAGAAGAAGACAGAGTACATAATCTATCAAGAAGCTACATAGCTATTTATTTTCCCTCATCACTTCTGCATACAATATATATAGCACACTCTTCTCTGTCCACTAAATCAATATCAAACTGTATCCTCCTCCCTTTGCTTTCCCACACATGCTAGATGATAGTCCCCTGAATGAAACGGATCGTAATTGATTAAGAAAGCCGACCAACGCACTGCAGGTACTTCTTCTTCTTCTTTTCCTTCTTCTCCCCATAAACCTTCACTTTTGACAGTTACCTTTCCTTCAACCTCGATTATTTTACTCTCTCTACACAAAATTAATTGACAACACTCTCGACTAAATTTGTTCATCAAAGACGGATACAATTTTCACTTGGAACGGGTACATATTGAAATTCGAAATTTTTTTCCTCTTAATTTAATCTACTAGAATTTTGTGTTGGGGGGAAGTCAACCTCGCCAGGGTCTGGGTTATACATACATAAGTATTTACTTAATACGCATTTTATGGTTAATTAAAGCAGATTATTTATATACGTAGTTAAGTTATCAATTGTTTTGGGATTATCATGGATGGTACGTATTTATCTGATGATGATGAGAACGTCGAAATTGTTGTATGCATACATATATATACTGGTCAACAAGGCTGGATAACACTGACTATGACAAGAAGTAAGCATCTTAAAAAATATGATGGTTTCCTCCTCCACTTTTATAATTTTCCTTTCGTTTCGTTTTTTTTCACTAACCCATTCAATCATTTTTCCCATCTTATTTTTTTCCAGCCACCAAAATTAGCCTACTTTTTTTCTCCTCTGCAATGATTTTTTTTGTTTTACTTGATTTGGGATGAGATATAATTTCCTCTCTGCGAATAGATTTGTTGATTGCGTCGTTGGCTTAATAATAATAATATTGCGTTGCATGCATGCGTCGTTCCAATTCCATTTGTATATAGGCTTCTGCTGCTGAATGCTTTCTCCTTTCTCTTCATCGCCTGTTGTACACAAACACGACCACGAGACTTGTAAAAGAGCAGATGAAGGCGAGTACCAGCACGGCAAGGATTATCCAAGTTTTCCTCCCTGGAGCACAAAAATATAAGAGTTTTTTTTCATTTGTTGGCAGGTCGTTGGGTGAGTGGGTGGGTCAGTGTAAGCATCTTTCTTTCCCTGAACGGTGAAAGGGCGGAGGCAAAGGGATAAATTACATAATTGCCTAGTTTTTTTATCTCCGTTTCTCATGGTTGGCATGCCCTTTTCGCTGTGTTGGCCAAAATCTGCATTCATCTGTACACCACACGTATGTTTTTTTGTGGACTTACCAATAGGTACGTATTTTAGTCTAGTCCAGAGAAAGGAACGATTACTTCCATCTTCTGTCCCGATTAGATCAACCTCTTGCCCAAAGTCTTCCAACATTCTAGCGGAACAAGACCAAGAGAGAGAAATGAGTAAGTGAGAAAACACACATGGCATTCCAGTTTGCATTTGCACATTATGTTTAAAAAAAGCAGATGAATTCCACGACTCACAAAGCATTTTCATCACACTCGACGCAGAGAGTATTAGAAGATGAGACGACGACGACTTTCTCCGGACTTTCATTCTCCAGTTTGGTGTACTTGGCCTTCTTGTTCCCACACCTCGGGCTCTCCGGCTGGATCAATTGAAATTGAAAAGCCACCATTTTAGCACCAATTACTTCACTCCCCAGCCACCCTCTCAAACATGTATTATTCAGCACGCTCTTATCCTACCGCACGAGGTCTTAAGCACTACAGAGGCCAAACCCTCTTCAATTATTTTCCAAGTGGTGGTGTAAGAGCTTCAGGAGTGCTAAAGATAAACTGCTCCACATTGTGTATGTACATGTACGTTCAGTTCAGTCTTGGACCCTAGATTCCCGTGCGAATCGTAGTGCAGTTTGACAAACTATAATTGTAACACCAAAACCAACCGCATACGAGTCCTCAGAGAAGAACTTGGCAACTATTAAACCTGTTACGACATTAAGCTGGGTTTGTTGGTTGTTGAGCTTTATGTTTGTCTGGTGCCTGGCTAAACATCACCACAATGTTCTTCTTGCGTTATCATAATAATCTAAATTAATTGCATTTGCTGGTTGACTTGAGGTTCAACTTGAATGTCAGAAACCACACAATAACAAAGGATGAGAAAGAGAGGTATATAATTAGTTCAAACCAATGTGCTAATGGCAAATTCAATCGAGCTGAGTACATAACCTTCTCATTCACTTAATTGTGATGACTTCTTCCTTGGCCGATTATCTATCTATCGTCCTTCAACTTACTGCTTTCTCCTCCAAATCAATGAACTCGGGACTGACATGCGTCCACACAAATATATATCCCACACAGTACTGAATGCCCAATTTTTTGTATTGGTTTGTCAATCACTATTACCACAAACGTTTATTTGACAACCGACTCGTGCTTAATCGAGCGGAATAATAAATCCAAAGTTGGGAAAAAGAGTGGGAGGATCTTATCGTAATCGTGTAAGATCTGTTGCTCCTGGATAAACTTGGAACATTTGGTACCTCACTTACTTACTACGCATTAAAGGAATCAATTAGTTGTCGGCTTATGTATTATGCATTGCACATGCCGCATATGAGGTCCCTGCTACCAATCATGAATTTATCCACTCCAGACTGTTATTGTGGTTCCCATTCAAATATATACTTAGCCCTCGTCACATGTAGGATTGCAGATGTTAAATAGACTTTTATTAATCCACTTTGTGCGCATATTGCCGGAATAAAATAAAGTCTGTCTATGTGTGACTCACAGCAATAAGATATTGAACCCGCATGTGTGTGTTTCTAAAGAGAAAAGTTTTACGAATCCCCCAACCAACTGTTCATATTCCTTTTATTTCGTTTCGAATAAAACTCTCTGACATTACTTACTCCTATTCCGACGATCGTATAATACGTAATGAACTCACCTGCCGAGCTGAGGTGTCCCAGTCTTCCCTCTTTAAATTGAGCTCGTCCTTAATATTCTGTAATCAAAAAGGGAGCATTTAAATGCTATTTGCATAATTA
>XLOC_019316 | protein dispatched
GGCACACTGTACATATTTACCTGATGCTGATCTGATGTTATGCTTAAACTAACACACCTGCTTTTCATATCAAGGTGTAACTTTAACACGAGACAGATTAAGATGAGGAGGGCTCAGGACACAGGTGCAAAATATAAAGAAAAGACCCACTTTTTGTTACCCACTTGTTATTAGATTACATTACATCTGCACCATCTAATTCTAACACGTCTTGTGCAGTCTACTAGTGATCTTGCGGTGGTTTATTGTGGCCCTAATGCTACAAAAAGTACCTGTCCATTGAAAATTCAAGTTGTGAAAAAATTCATTGTCATCAGTTATTGACATTTCTCGTTTGAAGGAGCTTCTTTTTCTTTGTCTTTGTTCAACTGATTCAAACAAATAATTGTCAAAACATATTGCACGGTATTTTCTATGAACACTGTTATTAAAGCAAGAACCATGAATTTTGGTGAAAATCTGCTAAACTTTCAAGGGAAGATTCCCAGGCCAAAATTTTCAAAAATTAATACATGTTCTGGATCTAACCCCCTGTCCAATTTTGGAAACAACGGACACCACGACTCGGCATTGTACCTCTCGAGGACGACACCACCGCCGGATTATCTCAGTGCCAGTGGGGGCGACGGTGGAGGTGCTTCATCGTCATCGGCGTCATCGGTTTCTAGTTTTGGTGGTGGGGCTAGTGGGAGTTCCAGCGATGTATTCACAATTTCTATGTCTCCATCAAAACTCACTTCAGATCTGGCCAACATTACAAACCGCCTGGATAAGTTATAAGGATTATTTGCTCTGACCCTAATCCTAAAGGCGGAGAATTAAATTCCTGTTACGAAGGAAAAGAAATATGCAAATTGGGACAAGAACTTTGTGGCAGACGATGCTACGACCCTAAAACCTTCAAATGTTTTTTTAATTCTACTAACGGATTAAATGTCTTGTGCAGTCCGGGGGAGCTAATCTGTGGACAAAGATATCAAGCTACTTGTTACGACCCCAAGTCCGAAGTCTGTCACACCACCAAAAAGGACAACAACAGCACAATGACTCCGGAATGGTCTGCAGTGTGTAGCAAAGGTCAAAAGACGTGCAGCACCTCGTACTCGCTGACTTGTTATACTCCTGCGGTTCAAGATTGCTTGGAGGTTGAGACGACGAGCTCATCAGTTCAATATTCAGTAGTTTGCATGAAAGGACAAAAACTTTGTGACAGAGGTTGCTACTCTCCAGAATCTCATCAATGCTTAACTTATAAGGATGAGTAAAATGACGCGAATTACTGCATAAAACTACAGAAGTTAAAATTGGCAAAAATTACAAATTAACTTTGGTGTGCTTGATAAAAAAATTCAAATTGTATGGAATAAAATCATTGGTAAAAATCGCATCAAATTTACTCCATTTACATTATTCCATTGACATAGATATAAATATGTTTAATGACTATATAAATGAATCTGTTTGCTGTGTGTTGAATTAAGAAGGTAATAAATTTCTAGTTGAAAACTGTGTAGGGCTGTGGAATCGTGGGGACAGTGTGGGGATAGTAAGTAATATTGTAAATTATAAGGAATTGGTGGAGTGACACTTCATATAGCACTTCAAGAATTGGGAATGTGAGGACATTGCGTCGTCCCCACGGTTCTGCAGTCCTACTTGTATCCCATGTCCAGAATTAAAACAACTTACCTACATTATTATACATAGTATAATAAAGTATTTATTGTTTTCCTCAAGGGAGTTCAATGCTGGATATGAGATTTTTGAAGTAATACAAAACAATTCTGTTTAAAAAAGTCGCAAGTTAAAGTTAAATAATTTGAGATTATAAAAAATTAAACAGCTAAGTGTACATTTCTATTTCTACTGTCTGAACTTTAAAAAGGTTAAAATGCGTATATACACACATAAAAAATAAAAACTCTGTAAAATGTTATGAATTAAAAGGCTATTTTTAAAACGCTGATTTTTAGTGTGAGTCAATCAAACACTAGTTTCAGCTGCGACTTTTTTAAGCAATTTAACCTTTTCAATTATTGCACTTGGTTCTTCAGCAGGATATTCAGCAGAATTTGGACTATTTAGGTTGCATCTGGAAACGGAAAAGAGATTCTGTGGAATTCGAATTGATTCTTCTTCCCCTTCTTCCAACTCCTCGTTGCTATTTCTTCGTGAGTCATTGCTGGCCATCGGATTAGAAAATACGACAGCGCTTACATTATCCATCCCACTGCTAGCACTATCCGCGACTCCTCGACCATGATGATCACTGGTTCTACTGTTACTCCGACGACGGTGACTGTGGTAATTCCCATTAAACTGTCTTCCACTCCCACCATACCCATCAGCAAAATACAGACGGCAAATTGAGATACACAGATCCTTCATCTTTTCAAAGAGATCCAAAATTGGACTTAGGAAAAAGACCGAATACAGCCAACTGATAAATATAAGAACGGTGAAGAAAGCTCCGATTTGTTGGTACACCAAAACATTAGAGAACAGTAGCATTGAGAGACCGATGGTAATCGTGGTCATGGCTGAGAAAAATGTGGGCGATGTCATTTTCAGGACAGACTTTCTTTTGGAGAACTCGAGCGAGTGGTGAGCAGTGAAATCTGATAAGCCAACAGCTACTGTAACAGCGATGGACTCGAACACTCCCAATTTCCAGTTGAAGACCGAAATCAGCACAGCCGAGGACACAATCAC
>XLOC_006653 | Zinc finger protein 26
AGAATACCCTTCGTCCTAAACGTGGGTTAAAAACTGATCTATCTCCAAGTTTTGAAGAATGTAAACGTGAGTAATTAACGAACTAAACCATTACAGCTTGTGTGAGTCAAGATTTTCTAATTTAGTGATCTAGGGCAATATATGTACAAGTTTGCAAGTACTCAACAAATACTGAATTCATGTAAATATGAAGCCAGGAAAGAAATGGGAATGTACAAAGTGCTCCAAAATGTTTCACACCAAGCGTGATTTGACTCTACACATGGTCACGCACGATCCGGATGCCAAGGTCAAATGTGAGGTTTGCGGGAAAATTTCCAAAAACATACTCGCCTTACGTTGCCACATGTGGGGACTTCACAGCAACCGGAAGCGACCAAGTTGTGACGCTTGTCACCGGGTGTTTTCTACATCTACGTTTTTACGGCTACATATTGACGCAGCCCATAGCGCATGGGATCGACTACGTTTCCCATGCACGGTACTAGGCTGCGAAAAAACCTACCAAGACAAGGGTAGCCTAGGTCACCACGTGAGGATTGAACATGCCGAAAACCCGGTCCGATATCCGTGCATACTTTGCGAAAAGGACTTCAAAAGGAAGGGTGACCTTGAGAAACACATTCCCACCCACACGACCGAGAAGGCACACAATTGTGTCACTTGTGGGAGGAGTTTTGCCCATAGGTGGAGCATGAAGAGACACGAGAAGACGCATTTAGAAAGATCTGCCCGGGACATATTAAAGTGTCTCGTGTGTCCTCAGATTTTCTTAAACAGAAGTGCTCTACAACACCACATCAGAGTTACACATGAAAATCGGAGGAACAATCCGTGCGATTTTTGCGACAAGAAATTCTCCAAGCCATCAGAATTGAAGCGTCGCGTGGAGGCGAGACACCCCGTGAACAAAGAGCTGGTCCATTCCTGCGACAGATGTGAGTACAAGAGCTACTCGAAAGCTAATTTGACCGGTCACAGAAAGCGTCACAACCCAGCGAAACATGGATGTTACTTCTGTGACAAGAAATTCGTCATATTTGCCGAATTGGTTAGCCATTGTAGAGTT
>XLOC_006655 | Translocation protein sec72
CGCGGACGTGGGAATTTTCAGTACAGATGACTGAGCAGTAAACCAAATAACCAACGTTCATCAAGATAAATATTCCCCAGTTGTCATTTCCCCCTTTTAACAACACTCAAAACCCCCCACTGAAAAAAAGATCCAGGATATTCAATATTGTCCTTCGCATAGGAACATGGGTCCTAAAAGAATGCCAGGCGACGTGTGGGTGGAACGGAAGGGCAAAGTCGTTAAGGTTATGCGATGCCCCACGGAAGAAGAATCAATTAATTACGACACAACGAGACGAAACGTAATTTCCGTGATGAATCGCATCCATCGGGAGGTTATCGACCCACAAAAATATTTGGAACAGGCGCGCCACCGTGACCACGCAGATCTTATGCTCTTGGCGTATCCAGATAACCTCTCGTCATACGACGAGAACATGGAGGTGGAGTTGAAAATGGAAAATTGTGTCAGTATCGAAACACTGGTGAAAAATGTGGGACAGATCTTGAAGGGGAAGTTTTTACTTGGTCGAACTATAACTCCATCCAGCAAGCTGGTCGGAGTGGACGCTGGTGTGGAGGACCCTGAAGGAAAGAGGGCCATGCGACTTGGCCTATTTAATTATTCTGTGAATGCCAAAATGGGGAAGTCCGATTTCGAGGCAGTCCTTCCATTGGGGACAATGTTGATCGTGAAGAATCCCGTGTTTAAAAAGCCTTGTGACGGCCCAGCAAGCTATGGACTGATTGTTGATAATCCCGCTGATGTAGAAATACTCAGTCCAAGGAGAATCGAATCACTATTTCCAGGTGTCCAATGGAAGTCAGATCTACCCCACGAATCTCGAATGCAGTTGAATTCTCTTCTCTGGGAGTTCTCACCTGACCAAAGTGACCTCGAGATTGCCACCAAGCTCAAAAACGTGGGAAACAAGGCCTTCGTGGAGAACAGGTCAACCGATGCGATCCGATTCTACGATGTCGCTCTGGAATACTTATCTGACTTGGAGGAGCAGATAACTCCAGCCGTTTCGACACTCTTGGTGGACATCTTGTCCAACAAGGCAGCCGCTCTGATTAAATTGGATTGCTTTAATTCAGCCCTAATTTGTACGGGTAAAGCTCTTGGGATCAATAACGGGCACGTCAAGGCGATCTATCGTCACGCCAAGGCTCTCATTGGACTTGGCCGATACTCTGAAGGTGGCGAATTTCTGGACGAAAAGCTCACCCAATTCTCATCCCTTGGAGATGATATTCTTCGGTTAAGAACCATCCTTCCAGAACTGTTGAAACCACCCGGAAAGGAAATCATCTGTGCTTTGCTAAACCCACGACAAAAGGATTCCAATTTGCCACAGAAAGATTTACCGGTCGGGATGGTGGATCGCATCGCAGAATTTCGAGGGCCAATTCAACTCAAGAAGAGTAAAATCTGCAAAGGCGAAGGACTATTTGCCACTCAAGATCTCGAACCTGGAACAGTTCTCCTCGTCTGCAAACCATTCGCCGGGCTGTATGTCAACCCAGAAGAAAAGAAGACATTTTTAGACAGCACAACTCCCAACGAATACCTTGTCGGCGTGATGGCGAATAAGATTTGGCTTGATCCCCAACTTGGCCGTGACCTTTACGCCCTCTTTGCTGGACCTGAACTAAAAACCTCGACGGATAATGAGGACCCTAAAATGAGAAAGGTGGACATTGCTCGAATCAGACAGATTTGCAGCTTTAACTTCACCGGGAGCAGCTGTAGCAAGGAGGAAAACGAGAAGTTCATTTCTTGTGGGGTTTGGATCCCCGCGTCGAAAATTAATCACAACTGCATTGACGCCAACGTTATGTACGTCCACCACGATTCCAGCCTTGTCATGATGGTCATTACTTTCAGAAAGGTGAAAAAAGGGGAGGAGATTCTGATGAGCTATGTGGACGCAATGCAGCCGTTGGAAAGGAGGGATTTCATGAAGAGTCATGATTTTATCTGCAAATGTCGACTCTGCGAACTGGACCGATCTGAAAGTCCTGCTCTGATTGCGAAGAGAGACCAACTTGTCAAAAGTCTGGCCTACGACCCCGACACAAACTTGTACCCATTTCATCCCTTGATTCTCGGCCGCGACATGGTAACAATCGACAAAGTGGAAATTTTGCGTGCGGCGTCGCCCGACATGAATTTCGCCATGACATGTTCTGGAATTTATACCATTGCTGCCGTCGTGCTGCTCGACCAACGTCGTTACGTGGAGTGTTTGTCCATCTTGGAGAAAGTTTACGCCGTCATCGAGAACGTGCCGACTAATTTTATGCATCGTGCACATGCTGAAACCATTTTGATTTGTTGCATGCGAATGGGCAAGAAAAAGGCTGTGCTGGAAAAATGGACGGAGGAACTCAGGAAATATTGTCGTCTTTATGCCGGCACTTTGGAACATGTTCGGCTCGGAGATTATCCCAGGATTCCGGAAGACTTGAAGAAATTTGGGATTACATTTTTTACTGATACCGATTAATTAATTGTGGATGCTTCTAACTCGTGTTTTTTTACTTCATATTTTTGGATTTCGGATTATTTCTATGATATATATTTCATGTTGAATTTTTTAATTTTCTTTTGAATGATAGTACTGTGACTTGATGAATTTGATAAATAAATAATTCCTGATAATTTGTATCAGCG
>XLOC_006654 | Zinc finger protein 26
CTGAGCAGCACATGCATAAGTGACTAATCATTAAACAATCCTACTCAGCACACGCTCAATTTCTTGATTTCGAATATACACAAGTCCACAAACACCGAATCCACATGGATCCGCAGCCAGAACAGAGATGGGAATGTGCAACGTGCTCAAAAACGTTTAAAACCAAAAGCTACTTGACAGCACACATGGTCACGCACGATCCCGATGCCAAAGTCACGTGCGAGGAATGCGGAAAAACATTCAAAAACAGACGTGTCTTATCCAACCACAAGTGGTACATTCACACCAATCGGAACCGACCAAGGTGTGACACTTGTCACCGGGTGTTTGCTACCCCTTCAATTTTACAGCGACATATCGACATCACCCACCTCACTGAGGAAGGACCCCCTTTTCCATGTAAGTTTCGCGACTGTGAGGAAACCTACCTACACGAGGACGATCTTTTGGACCACGTGAAAACCGAACATGTAAAAAATCCGGTCCGATTTCCGTGCGAACTTTGCAGAAAGAAGTTCAAAACGAGGGTTCAACTTGAAGCTCACATTCCCACCCACACCAGGACGAAGAAAAAGGAGTACAAGTGTGCCACGTGTTGGAGGAGTTTTGCCCGCAGGGAAAATATGAAAAGTCACGAGGTGACACATTTGGCACAATATGCCCGAGCCGTGTGCCAGTGTCGCATCTGTCCGCAGACCTTCTCGAATAGGAGTGCTCTAAAACGCCACGTCCGAGCTGTGCACGAAAATCAGAGGAAGTTCCTGTGCACCTTTTGTGGCAAGAGATTCGCCCGTTCAGCAGACTGGAAGCGTCACGTGGGAGCGGTACACGCCACGAATAAAGAGCCGATTTTTGCCTGCCCCGGTTGCGAGTACAAGAGCCACTCGGAAGTCAATTTGGCTCAGCATATGAGACGCCACAATGATCCGAGGCATGAATGTTACTTCTGTGGGAAGGAATTCGTCACTTTCTGGGAATTAGTGAAGCATTTTCGAGTTCATACTTTAGAGAGGAAGATATAAGTGTGTATGTAATGGGGATACAAGTAATTTTCGAATTTTTATCAAATTTGTGACATTTTTTGCAACACTTCTTTTGCAGAACATGCAATTTTAGTTTCAAATTTATTTACTAACTGGACATACTTATGTCTATAGAATACTTATTTAACAAATTGTGCTGTTATAGGAAATATTTAAGTTTATGTGTTTACGTTGTTGTGAGTACGTCCGCTTATACGGGTATCCAAAATTGTGTAAATATTATCTAAATTAACTAATTATTTTAACTAATAAACAGCCTGTCAGATGAACAGTGCTTGATGCATTAATGTTCATGAAAAGGTAAAACAGGTCAAAGGTCA
>XLOC_001397 | speckle-type POZ protein-like
TGGAGCAAGAGAACCACGCTCTCCTACTCGAGCACCATTCAACAAATAAACGTTCAACCACTAGTAGATCAGATTTTTTTCAAGGTTTCCTATTTCCTACTCTTTTATTTCCTAGTTTTTTTTCAGAAGTAATTAAATTTGAGTTACTCAAATTGAGTATACAATCAAGCCGGCATGTGCAAGTTTTTTCCGAGTTAAACAGCGTTTGCGAGTGTTACCTTGAGCGATAAATATAAAGTTTTATTTTTGACCGAAAGTCTGTTTTCCTATTAATCTGCATCAAAATTTATTCGTCCCACGTTCTTTACTTGTCGGAGTTGTATCTCTTGTGGAAAATGCAACCATCGCAGCAACCGTCATCTCATCTCGACGTCGCCCGTTGCAACTCTAGGAATGAGGGGCTAGAGGAACGTATGGCCGGTGACGAGATCAGCATTTTGGACGTGGTCACACGACCTGCAACTCCTTCGGGAACTGCCACATCGTCCCTCATGGATAACCTCAAGCCCAAGAAAGAAACGGTCATGAGCCACAAGACCAAGGTCACCCAGCTGAAGCCTCTCGGACGGATTATGTACGAATGGGAATGGGACATTACAAAATTTGACAAGGCGTTTCCACTGATGAGAAATGCAGCTAATTTTGGGAAAACCAAGACTCTCATGTCGGAAAAACTCATTGCTGGAAAGGAGATTGGGCGAAAATCGGAATGGAATTTCGTATTATCTGAGACTAATGGTAGTCTCAGCTGGCACATTTTACTCAGCAAGATCATCAAGAAGGGCATGCAAAATCTTCACACCGCTTTTTCCGTCAAAATCGTGGATAAGAATGGAATGCAGCTTTTGCAAGACAATCGACGTTTCTGCGATTTCGGGGAACACTTTCGATTCGGGTGGAATGACTTTATTGATTTGGAAAACCTGTACGCACAAAGAGGCAGTTTCCTAGTTGACAACACACTCCGAATCAGAGTGTTGTTTGAAATGTATGCTGACGCAACCCAACGAGATCTTGAGTCCGTCAAGCAAGATAAGGACGATTTTGCTAAAATTGTAACCCATGACTTGAATCGTTTACGCACGGCAACTGGTACAGCCGACGTGCATTTGGAATGTGAAGGAAAAGTTTTTCCTGTTCATAAGCTAATTTTGTCAGCTCGCAGTGAGGTATTTGCAAAGATGTTTGAAGCTACTTTTCCAAGCCCATCCAGTTCACGGACTAAACGCTCTGCGACTGCTGGTGGAGACAATCCACCCGAATACGAACAAATGGTTGCTACTGTTGCTATTCCTGATGTTGAAGCGAAAATTCTGGAAATTTTATTGGAGTATGTGTACTCTGGAAATGTGAAACCGTTAAACAATCCTGAATTACTCACCGGTGTGATCCGAGCCGCTGACAAATATGAACTCGCCGATTTGAAATCGTATTGCTTCAATGCTTTGATGAATTTTTTGAATGAAGATAATATCGGACAATTGGCTGTATTGGCTCATCGACACCAAGCAGATAAGAATGTCCGGATGAATATAAACGGGTACTCTCTCCGACGTTTGGCCGAGTTGATGAAGAAAAAGTCTTTCCGGGATGCTTTGAAAATGGAACCAGATGCATTCTTTCCTGATGACGAATGTATGTAGTTTTTCAAATGGATTAACTCTACAGAGTTAAAGTGGTACATCACTTTAGTACAACTTCAACTTTTGCTTTCGATTATACTCTTGGTACCACTTGACATTTATACTGTTATTTGTTAGAATCTAATTTATTATATATCTCACTAGTTGACTTGTTAAGTTATATTTAAACAATTTACAACCATTGTAAAAACAGCATTCTTTTATTTCAAAACATTTGCAAATTAGACAACTTTTAATAAACTAGAACAATGTATTTGATTCATAATATTCAGGATGGTTGATTATGTTATGCGGCTGGTGCGTCTACATTTTTGAACATCCATTGTTGAGAGGGTTTTCCAACACAATTTACACCAACAACGGGGGCGTGGTTCCTGCGTTATTCAAGCCATTTTTCATATGTATTACTTTTATCAGTCATCAACACTTTCTTGTTCCCAAATTAGTTCATTTTAATGTATTATTCATGGATGAAATTACCCAGTGGCTTCTAAGCATATGTCATATCGTTTGTGCTTGATCATCGTATGTTCATCCCCAGCATCTTAGAGCAGGACACGAGAAAGAAAATTCACTCAATTTAAAAATGAAAAGCATGCCGTGTAATTTTTACATAAGTATAAATCTGTTACCGAGTAAGTACCACAATTTGGTGTTGCCCCAATGGGTCAGCTATAGAAAAATAAGACGATTGGTCCCCAATTTAATTAATGTTTATGTGAGGGTCACTTACCCAGCTTATAATTCCCGTCTCTGGGACATACTCCAAAACGTAATTCTCGTTCTTGGTTGGACGGATTTCAAATGCAGTGTACAATGCTGTAAGCATAATTAATAGCTTGTATTGCGTTTAATTAATTTGAAAACGACATAACTGTATTAATGGGCTCACCCGCCTCGTCTAAACGCCAACGCTGGGCAGAGCTATTTGAGTTAAATTCATATATAATCGGAGCCTTCCAAATCGGAAAACCGTTAGCGTCAGTCTCATTGACAAACGTGAGAACCTAAGACGTGTCAATTTTGATTCTAGTACTTCAATGAAACTTGATTTAAATATTAGAAAATTTATTAGTTAGTACCCCTGCGTATTCCCGATTTTGAATAAAATAGACCCCGTAATCCATAAATCTGTCCTCGTACTTCCGCTTAAATGCGGTTACGGCTACCACTGCCAAAGCTAATATGATAATAATTGTTTTCATATTTCTGGAGAAATTGACTCTCAAGTTTAGTTCCCAAAGATGAC
>XLOC_005676 | Zinc finger imprinted 3
GTCCTCTTTGTGGAAAGGAATTTAGCCTTGAAAAAACCTTACATGACCATATCAACACACATACGACAGAGAAAACCCATAAGTGTCCGACATGTGGGAAGAGCTTCCTTCACAAGAATAACATGATACGACACCAGGCTACCCACTTGGAAACTGTTGCTCGAAAAAAGTTTCCTTGTCAATTATGTCCTCGCACATTTCTCTCCAGACCTGGCGTTCGGACTCACAAAAAAAATTATCATACCATCAAGAAAAGACATTCGTGTCAGTTATGCCGTTATAAAACCAATTGGTCGGGCAACTTGACGGACCACGTG
>XLOC_009979 | SDR family NAD(P)-dependent oxidoreductase
CTTGCTGCTAAATCTGCATGCAAAAAACAAAACCTACCTGCAAAACTAAATAGTCAACAGTGCAGCATGAATTTGCTGGAGAAATGTACAGTAGGTACATAAACATATTGGTAGGTATTATTTATTACATAACCACTAACCTATTTATATAGCGTGCACTAACAATTAAATGTGCTTATTATCATGGCCAAAGTCTAGAACACGTACCATTCAACCAGTTTTGTGCCAGTCATGGTCACCTTCTTATCGACATCGTCCTCATCAGGTAGATGTACAAATGTGGTCTGTGGTCAGTTGTAGAAATTTGTGACCACAGTCAGTTCGAGATAGACTGTCTTCCAGGCAATAAATATTCAATAGTGGTCACACGATCAGTTATATATCTAACAAAGCTACATTTCTTATCGTGTGAATAGTGGTCAGTCAGTTATATAGTCAGTCTGTGCAATACTTTACACCCAGTCCCCAACAACCAATTTGCAAATATTTAAGCTCAAAGCTCTCGCTTCAATTGGGATTCTTGGGAAATTTAAGGTTAAACAATTTGCCGAAAATGGCATCATCGAGTAGGCGCAGACCTGAGCACTTTTCGACCAAGGATATTCCCTCGCTGACGGGAAAAATCGCCCTTGTCACCGGCGCCACGGGAGGACTCGGGTTTGAAACTGCGCTCGCTTTCGCCACGGCTGGGGCCACCGTCTTGGTCGGAGGAAGGGACGAGACAAAGGGAAAAAACGCGGTCGAAAAGATCAAGACCGTATCGCCAAATGCCAACGTCTCCTTCGCCATGATCGACCAGGCAAGTCTCGCCAGCGTTAAGAAGTTTGCAACCGAGTACAACGCAAAACAGCAGCCATTGGACATCCTCGTCAACAATGCCGGAGTGATGGGGCCCCCCACTCGACTGGAAACCTCGGACCACTTCGAAATCCAATTTGGCACCAACAATTTGTCCCATTTCGCTCTCACAGGGCTCCTGCTGCCCTCCCTTCGCCGCTCCACCTCTCCCCGCGTCGTCAACGTTTCCAGCATCGCGGCGAAGTCGGCAAAACCCTTAAATTTCGACAACCTGAACTGGACCGAGTCCTACGACCCTTGGTTAGCATACAAGGTCTCGAAACTGATCAACCTGCTCTTCACGTTGGAACTCCAGCGGCGCAGTGACCTTGGGTCATGGGGAGTCACCGCCATATCGGCGCATCCCGGCGTGGCGAAAACTGACCTCATCGCGAACGGGCCAGGGAACGACACCTGGGTTGGGAGACTGATCAATTTCTTAAGCTATTTCCTAGCGCATTCAGGGGAAAGGGGCGCCCTGCCACAAATTTACGCCGCCGTTTCGCCAGATGCCGAGAAAAACGGGTACTACGGGCCAAATGGGTGGTTCGAGATGAAAGGCGATGTCACCCAAGTGCCCATCCCAGAGTTGGGAAAGGACGCCGAGGTGGCAGAAAAGTTGTGGGAGGTATGCGAAGAGTTGACCGACGTTCATTGGCCGAAATAATGAGTTAAATGGCTTCAGACAACTATGTAACTAATCGATAAGAAATCAAATGTAAGAGTGAGTGTAAGATGATACGATTATGATGACACTGAGGTTAATGATGCATGGAAATTCGTGTCATGTTTTTATTATTACCCTAAATATCAATATCTCAACGATGCTCAGTATTAATTTTAGTGCGGATGCTTATCCAAATTCTAATGTATCCAAAAATATGTTTAACGAATTTAAATTTAAAGTTGTAATGGGTTCGTTTAAGTTCATCATGGTTTTTAATTGTGTGCAATTGTCTTGTGTCCCGATAGTGAAAATAATCTATTTTTCTTTAAGTTTAATTGTAAGAAATCAAAATTTTCAAAATTGCTATTACCGTTCCACACTATTACTCTGAATTAAATTTAGAAAGGTGATATATATGCGTGTTATCCATCACTTATCGTCTTATTACCTACATATTGTACATACATATTACATTAGATCTGCATTCTAATATGTTACTAATGTATTAACCACTGGTGTTCCTGGCTCTTTTATGATGGCAAATTGTATATAATATGATATGAAAAATTACTAGTTTCTTCTTTAATAAAACAAAAATTCTCAGTTTTTAAA
>XLOC_015206 | paired mesoderm homeobox protein 2-like
CGAAAATAAAAAGAAATTAAACAAGGGAGATATGAAAATGTAGGTGGGTTTTAAGTTTCGAACAATTTGTGCTCCTTTTTTCCGTGGGCTGTGCCACACATTGTAGGACACACATTAGTTTAGTAGGGCATTCAGGGGGCTCGTACTTGATAACATTTAGAGAGTAAATACGCCTGCATATTGACAAAGACGAGGATGAGACACGGAGACGAGAGAAGGAAATAAGAGGGTGGATTTCTTAGATTTTAAAGTGTCACCCGAACCGAACATAAATGCGACGACGACTGAAAACTACTTTAGTTGCAGTCACATTACATAGATTAACTTAGTTTTAGTTCAGTTTTCGAACTGCTCTGAACTACTGCTTCTCGTCTCCTTGCTCGCACAATCATGATTTGAGTGGTGTATTTATTTAATAAAAAAGACTTGTTAAATACTTGAGCCAAATTTAATCACAGATTGGCTAAATTAATCACAAGAGACAATAAGGGCAGAAAGTGTATTGCGAAAGAGAAGGGTTTATTATAGGCAGCACGAGTTAATATAATTTCACTTTGGGAGAAACTTATTGTGAGTCTCAATTTAATTTATCATGGACTGCGACCTATTTCATCAAGGGGCCTACGCACACCATCACCACCATCGTCATCCCCACGCGCAAAATAACAACAATGATGACGGGAGCACGCCCTCCTCGCCGGAAGAAGACGTCCAAGAAGTGGGAGGAGGAGTAGGCGTAGGTGGTGGTGGCAATAGTTCATCGTTAGTTGTTGTGGGGGGAGTCGCCAAACTTCCCTTCTCCAGATTTACGGTGAACTCGATCCTCGAATTTGAGAGGCAAGAACGACCCGCACCGACGGAGGGGCAAGAAGGTGACCACGAGAACAATGGGGGCAGCAGTGACCAAGGGATGCTGGTCGTTTCGGAGTGCAACAACAACAATGGGAACGGTGGCCGGATCAGCAGCACGAGCATGGTTGACTGTGATAAAACGCCTTGTTTCAGTCATTGCAGTGGCGGTGTGGATAACGATGGAGACGATGAAACTGACGACAGCAAATTCACGGAGGACGATGAAGGAGAATCAACCCCGTTGATTACTCGTCTTGCTGATGTTACTGGAGGACTCGTGACGGTCGGGGGACTTGGGATTAATCACCGTCTCCCACCTGCAGGACCACCGGATCACTTGATTCATGGACCCAACAACAACTATGTGACCACGAGCCACTTGATCTCGTCCACGTCGGATGCAAAGTGCACGTCGTCTCTGGGATGTGGCGGTGGGGTTGGCGGGGTTGGCGGTCGTGGGAGGAGGAATCGGACGCAATTCACCCCCGCACAACTGGCAGCGTTGGAGAAGATATTCGAAAAGACACATTATCCAGACAGCTACTGCAGAGAGGAGTTGGCGAGAAAGGTCAATCTGACGGAAGTTAGGGTGCAGGTTTGGTTTCAAAATCGACGTGCCAAATTTCGTCGGAATGAGCGGTCTTTGAAAGGATCCACGAGCCCATTTCCGACTTCGGGTGGTGGGACAGGAAATTCAGTCGGGACGATTTCTTCTGGAGACCTTCACCCGTCCATCGGTCGAGGTCGGCGTCCCCTCAGCCCGATGGCCATGTCCTTCAGCTTGGCTCAACGGAGGGGAGGAGGAGGAGGAGGCAACAATACTGCGTCTCCCCAATCAATCATGCACTCACAATTTGCTCCTCCAAACGTGGTTGTACAAAACTCGGTGTTCCCACCACATTCTTCGTCGGGTATGAATGACTACGGGGGACCCATGAGTGTCGGCGGTGGAGGGGCGATGGGTTATCCTCCAGTGACATCTTCGCCCACGGAAGACAGCTCAAATCACTCCAACAATTCAAACAACTCGAATTCAAATCCGATCACGCCCAGCAGCAACAACGTGACCAACAACAACAACAACAATTCGGCAGTCAACACATTCTACACGCTGTACAGGAATGCAGCCACGGCAGCAGCCATGGTTCACGGGGGTCATCCTTCTCACGGACCACACCATCATCATCACCAACATGGAGGATATCCACCCCCACCCACGGCTCATCACCATCAACAAATTCTGAACCATTCGTACCCAACTTATTCAAATTATCATCATCATGCTGCAAATACTGGGGCGATGTCGATGCCGATTTTTGATCGGGATTGGATCTCCTCATTCGGACATGACAACTGAGGATTGATTGATGACGATGGCAACTTCTACCTTGACCTGTGACCTTGATTTTCTATAAAAATGATGTTAATTAATGATGGATACGAGAATAGTTTATCGTGTTACTAAAATTGTTGTTATACATTTAAATGCTAAATATGGCAGAATTAGTAATAGTTTGAGTAGTAAACAGTGTAGAAAACCCTTGCAAATTTTATTTTGCTACAATGCACAAAACAATCAATAATTAATTTGTATAAGAATAATTTACAAAAAAAAAGTTTAAAATCGTATGAAACAGTACAACAATGTTCTCTTTATGTTATCTGTAGATTATGCAATGTTGATTTAAAGCCACTCTCAATAGATTTAGATGGGAAGCCGTCAATATGATGTTATAAATGCAAAATAGCTATTAATATGCAATTCCATAAGGGGTAAAAAAAACACTTGATAATCATGAAATCTGCCTAAAAAATTGGTAATTATTATTGACCCAGACG
>XLOC_009027 | hypothetical protein Fcan01_17559
AAGAATTTTAAGTTGTGACGTGACGACAAAACAGTAATTCATAATTGCTAATCAAGCCTTCCACAAAACTTACGGGATAATACTCACCACAAACGGTTCGAAAGTCCAGTCGTCAAAATTGAGGATTTAGTTAAAATTCTATTTTCAGCTATGAAACCAATCACCAATAACAGGACGACGTCAGAAGTTGTCGATCTTAGTCGAACAAATCGACACAATATGACGTTGCGGTCGAGAGAGGGGAGCAGTTATGTATCTTTTAGCTCGGAAAAAGCACGACGACACAACTCTGACGCCATGACGAAAGCCTTACAGAATCCGTTGATTCTCGACATTATATTCGCCCAACTTAATCTCAATGACTTGAAGTCATCCCGCCTCGTCTGCCGCGACTGGGCCGACGTCGGTGCCCCTCTCCTCGTAAAACGGTCCCGTCTCCTCGCCAACTTTCTTTACCGTGTCGAAAACTCTAAGTTACGCCAGGGGATCGTGACCCCCCTGAGTGACGAGCTCCTCCGCCATCTCGTCATCTCCGATAAATTCGACCCGTCCGTCCCGAAAGGGAAACAGGCCTCCGTGATCACCAAAGTGTTCACCGACGTTGCCAACGTGTCCCGCTCCACTCGCCAAGTTACGCTTTCCGTCACCCAGCCGAAACTTGTCCTCGCCTTTTTCAAAGGGATACGATCCCTCAAGTCGACAAACATCCAGCACGTGTCCATAACTTCGGTCGACATCGCCGCCAAACGCGCCATCGTGGACAACATTCCGAGCTTTCTGACACGTCTCAAACTCCCATTTCAAGCTGGTTTGACCTCTCTGCAGTTCAAAGTTTTTGGATACATTGGCGGAATAAAGTATGCCTTGCACGCGTTTGAGCCCCTGTTCCAAACTTTGATCGACTCCGCACCGAATCTGGCCAGGCTGGACGTTTCTGGAGCCTTCTATCCGAATTTGGAGGCGTGCAAGAACCTCAAAGTGCTAAAATTTGTGTTCGAAAAGTGTGCCCATGACACGTGTCAGGTCAGGTTGACCGGTGTGACGAGAATGCTGACTCAGGTTAAGGATTCCGTGGTCGAGCTGGACTTGGCCTACAGAGCTGCTAAAGCTGAAAGGATACAGAGGGTACGGAACAATGCTGATCACATGATGTCGAAACTCGTCACGCTCAATATCCACGGCGCATTTGCGTACCCTATTAGCAACTTTTTTGACGAGGTCCACCTCCCCCAACTGAAAAACGTCTCGTTCAACGAACAGATTAAGGGGTGCGAGCTGCGCGCCTTTCTGAAGTTGTGGGGGCCACACGAAGGTGTTCAATCTCTCTCGGTAAATTTGGGTTATCGCTGGATGAAGGACCGCTTTGCGAAGAAAATGGTGCGAAAGTTCCCATCCGTCAAGAAATTCGAGTTATCAACGGACCTCTGCAAGAATAAGTACGTCCCCCAGCTGAACGAAATGATGGAGCCGTTCAAAACGTGGGATTTGGAGGAGTCCAACGTGGTCATAAACTTGGTGGATGAATGTTCCGTTTTGGTCGCGGTGCTGAAAAATATGGCGGTTTGGAAAGGTGCTAAAAACGTCCACTTTGAGGAGGTTGGGTTACGTGAGGACGATTTGTCTGGTTCAATTCAAGACGTAATCGCGCATGGGAGAGGATTTAAGAGTGTGGAAATCTCGGGGGTTGAGGATCCGGCAATCGTGGAGAAAATGCAAGCCATCTTTAAAGAGAGTGGTGCCCCAATTCATTTCATGGAAAGCTACTAAATTAGTTAATTATGTAGTATAGTTATCAAATTAAGGAAGTTAATAATTAATTTTGGAGTAGCACTTAGGTTTAAATTGAAGGAAATGTATGTGCAGACGCGTAAAATTAGTTTCCAGATTTCAGATAACGTCGTCATTAATAGTTTGTATTTTTATACCTTGATAGCTTCTTTACTACGTATGCTCAACTTTCGAGCGTTATCGTGAGTCGATTTCGATTCAAAATTTTCCTCACGTTAAACCTGTTGAATTCAATTTCTAATAAAATTAGGAATATTTATGATATGTATTAAATAATTTTAATATTAAATTAAATGTATTCCATACGTATCTATTTATCTGCATAGGTTAATCAAATTGTAAAAGTGAGAATAGCCAATATAATGTCATGTTTTATTAAATTGTTTTTTAATGTTATTAGAATATCTGAAAATACTCAACAATTTTATTTTAAATAGAATAAGCGAACAAATAATATTTAAATCTTTGAGCTCAGAATTTCCAGTAAATTTCAGAAACTTTATAGACAAATAAAAATTTATAATGTTGTATTTCCGGGTACGAGAGACAATCGGTACGGTAACACGCGACCGGGTAAATATTACCTATATTCACCGTGCATTTGAACTAAATTATCGTATTAAATGTATGCATCCATAAAATATGAATTTACTAAAGCGTGGGAAATCTACAATTTTCCTACCTTACTTAGAGTAACCCTCATTAACTAATATGAGTCTGGATATGTATGTAAAT
>XLOC_013319 | 5'-nucleotidase domain-containing protein 3 isoform X1
TATTAATTTAAAATGATGAAATACCATACAAATTTGCATGTAAAATTCTCAACTTTGTAAAATCTCATGCCTTGCCTTGCAGCGGCAAATTGCCACACGAGACCTCAATCAACACACGAAAAACAGAGATGCGTAGAGCCTTGAACTTCAATCTTTTGTAAAATTCAATAATTGCAACTTTCTTTAAAAACTGGTTTTTCGTCGTCCAGATGCACTTATCTGGCGGAAGGATAAGTGCTTACTCACCACATGTCTCTCCCCTGCACGTCATCCATCACCAAATAAAACAATTGGAATTGGAAAATTTTACCTTTTTTGCAACCTACCGACGTCTTGATGAAAAGTTTACGCCATCCGTGGAGTAGTTGGACTACCCTGGTTTCAGGGAACCTTCGCAGTACTCGCTTGCTTTTTGAGCCAATGGTAACCACAAGTGTCCAGAAGAAATGGGACTTGCAGGGGCAGAAATGGACCTCGTCTCATACTCAGGCGAAGAACAAGGGATTGTCTGCACCTTGCTGCAGCGCTGGGGGTGGAAGTGATCCTGGAAATAAAAGGCCAGTCCCTACGGCGAGACTTGTTCCATATATTGTGAACAATCTTCCCACGAGCCAAGCGCTTCACCAAGTTTCTGATAAGGCGCCATCGACATCCGCAGGGGAAATATCGCAGCCAAGTTTCCACAAATCGCATGGACTTGAATCTCTCCCTGCTGCGGATCTAAGGTCCTACCTTAAAAAGGCGTATGACGATGCTCTGCACTATTGCAAATCCAAGAAACTTCCTGACGACGTGGATCCTACCGCCGTATTTTCATGTAACAGACTGGACCTTAGGAATATTGACGTATACGGATTCGACTATGATTACACGTTGGCCTCGTACACGCCAGAGTTGGAACAACTAATTTATGACCTGGGGAAGGAAGCGCTGCTAAAAAATTTTAAGTACCCCGAGGCAATAAAGGATCTCCAGTACAATCCTAATTTTGCTGTTAGAGGATTACACTACGATATTCAACACGGCCTACTTCTTAAAGTCGATAGTTTTACTCAAGTTCAGCTCGGTTGTGTTTATAGAGGTCTCACGCCAGTTTCGGACGACGAAGTTTTGGAAATTTATCAGGGAAGAAGGTTACCTGCCACGTATGTCGAGGTCCCCAATCAGTATCATGACCCAAAGGCTATGAAAATGATTCAGCTCGCAGATCTCTTCTCCGTACCGGAAATGAATCTACTTTGCAACGTTGTTGAATACTTGTATCGAAATAATATTGATTACCATCCACAAAGTTTGTTTTGGGATGTCAAAGAGTCTGTACAAAGTATCCATCCCCTGATGCACCAAGTCGTTGAGAAGGACCCAAAAAAATATTTAGAGTATCATCCCCTTCTCCGCGAATACTTGGTTACTCTCAAGGATAGCGGGAAAAAAGTATTTTTGATAACAAACAGCCCTTATCAATTTGTAGACAAAGGCTTGCGTTTCATAGTTGGGGAAGATTGGCAGCAACTTTTTGACGTCACGGTTGTGAGTGCTCGCAAGCCTCACTTTTTCTCAAACGATAACATTCCGTTTCGTCGTTACGACCCGGACATGGGGCGATTGTGGGACAGGGTCAACTCATTTGAACCAGGGCACATCTATTACGGAGGAACTCTCAAGCAGTTCCAACAACTCACAGGGTGGAAAGGAGACAATGTAGTATACTTTGGCGACCACGCCTACACTGATCTCGCCGACGTGACGTTGCATCACGGCTGGCGAACGGGGGCCATAATTAAAGAACTAGAGTACGAAATCGAGACTTTGAATTCACCAGATTTCAAGTATGCAATGAACTGGTTGCAATTTCTGACATCCTTGCTGGAGACGTATCAAGACCTCGACAATCCTGAAGTCCAAGACATTATCAAAGAGTGGCAGTCAGAGCGTCACATTATTCGAAAAAAGACCAAACACATCTTCAATCAACAATTTGGCAGCTTATTCCGAACCCATTTAAATCCTACCTTCTTCTCAAAGCGACTTTTCAGATTTGCCGACATTTATACCTCATCAGTCACCAATCTCATGAAATATTCCCAGCGACACACCTTCTACCCGCGGAGGGGGCTCTGCCACACGAATACCGTTCTTGGTTTAATTAGACGCTTCTATATTACACCAACTTGATTGTTTAGTGATCTTCAATTGATCTAGCAGGGAAAAAAATTACGTCATGATAATGATTAGCCTAGCTGATATCTAATGTAGGCTATTATAGTTGCCTTATAACTCGCAAAAATTGTCAATAATCTGGATGGTGTTAAAGTTTGCTAGTGATTGTACATAGTGAGGAAATTATAGTGGACAATAATGGTGTGCTATTAATACATACGTATAGAGTGGATTGTATCGAAAGCTTCCAATAGTGGCCAATTGTGCTATAGAATTTGATGATTATATATTAGTGAGCATTATTGTTAATTTTAGAATGAGAAGTCTTAAAATATTGACGACTGATTATGTGTTCAAAAGTAACTGATTTGCTTGCCAGATGCATAAATATTTCCATACATTAACTAATTTGACAAAAGTGATTATCTGTTTCTGAATATTTTATTGTCAGTTAGTAATAATAATACAGCCGAATATAGCTAAATAATCAATATACATGTACATACATTCGTGCGTTGTATTTATCATAATTATTTTTGTAATTAAAAATTTCTAAAATTCTGAGCTTCCCCCGGGGCCCTTCCGGTTAGTTTGGGCCACACGTAGCGATATCCAACATATGCTATTCCCACGATGACACACATGAACAGGATGGTCACTAGGGACAGGATTAAGGAATTGATTAATTAATTAACTCTTATATAATTAATTATTTATGATATAATTAAATCCTTACGGAACACCGTGAGCGCCGTGTTTCCTCCCTTTTTAGGATGGTCACAGCTAGGGCTGACAGGGTCATTGATATAAATTCTTTCCTCAAATCCAACCGTGACCATTTTCAAAGCCTCGATGTAGTTTTGAAGGCACACGTCATCAAATCCAATATCCTTCACCGGCTTCCACGCAGTCTTAACAAGATCATACACATTGCGACCCTCTTTGATAAACGATGGGATGACCACGTTGTACTCGGCATTCATCGCAATATCCCTCATCACAGGTTTTCCCTCGGATTCGTCCAGAATCCTAATTCTGTCCACCTTCACGTCAACGCCATCCTGCTTGTACCACACTTCCAGACCGTCTACATATCCATAAATTAAAGAACTTTATTTTAATTTAGTTTTGTTTTGAACGTCTAAGAACCTTTTTGGACACTGTCCAGTTTAAAAGTGTCCAAGAGCGTCCAACATTAGAAAATGGGGCAAATAGTCTTTATTAACGACTTTTTGTAAATCTATGCACAGATGTGTAGTCTCCCATTAATTTTGAGCATTTTGGTTGGTGTGTAATTAATATTCCAAGAAATTTGAAGAAAAAAGTTGTTTTCAC
>XLOC_013315 | Mitochondrial fission 1 protein
GAAAAAATTGCAAAAAATAGAATCGCATGCAAAAATATTTTTGATTTCGGCTCGATCGGGTACTTTCTTGCTCGGAGTAATGTTTTTGCAAGATCTCCTCTCGGCTAACTTCATCCTTGGTCACGAGGACTGAGTCAGCCAAATATATTTTTCGTTCAAGTCAGACTTCTTACGTCAGATATTTGCAATTATTTTGAAATCTTACTTTATAAAAATTAAAACGTTTGGAAATTCCATTTCGAAAACAGTGTGAGAAATCGAGGACGATAGGAACCAAGAGACGAGAGGAAGATAACTGTTATTGAAATCGTATTCAGATAAGGATGGAAGTACTTACAGATTTCGTGACGGATGATTATCTTCGGGAATTTGAGGTTAAATACAACGATGAGATAGCCAACAGCAATGGGAAACCGAACGACGAGACGGTATTTCAATATGCTTGGTGTCTAACCCGATCCAGACTGTTGTCCGATGTGAAGAAAGGGGTCATGTTTCTCGAACAACTATTAGCCAGTTGTAAAACGGACCAGGCCCACAAACGGGATTATTTGTACTATCTGGCGGTCGGATACACGAGAATGAAGGATTTCACAGTGGCTAGAAAGTATATCAAAAGTCTCTTACAGGTAGCTA
>XLOC_016794 | ABC transporter F family member 4-like
GTAATCCGCGATCTTTTTGATCAAGGGGTAGATCAAAGCGTCCTTGTCGAGTTGAAAGCCCAATGGCGAAAAAATTTAGCTGAAATGGGAACTGTGACGGATTTCAAGGACAACAGGGTCATAGAGGATAGCGAAATCCCATCGACATCAGCGGGGCCTTCATCATCAATGAATGATGTAGCGAAAATCATTCCTCCCCCACAGACCGGATCTAGCAAAATTGCTACCAGTGCCACTAGCGATGAAGATGAAAGCGATGTGGATGACGAAGAGGAAGTTGAGCATAAGCCTGCTGGTCGTGGAGGAAGGGGCGGTGCTAGAGGGAGGGGACGCGGTCGTGGTCGACCCAGCAAAATTGAAACTCGAGACGCAGGCGACAATGAAGACACGAGCGATAAAGAAGAAAACGACATTGATGATAAGCAAGAAATTGAGCCTCCAATTGGTCGTGGTCGTGGTGAATCAAGCAAAATTGCTACTCGTGACACGAGCGATAAAGAAGAAAGCGACACGGATGATATGCAAGAAATTGTGGCTCAGGCTGGTCATGGTGGATCAAGCAAAATTGCTACTCATGACACAAGCGATAAAGAAGAAGATGACAGGGACGATGAGCAAGAAATTGTGCGTCAGGCTGGTCGTGGAGGAAAAGGTTCTGCTAGAGGGAAGGGACGCGGTCGCGGTCGTGGGCG
>XLOC_010658 | hypothetical protein Fcan01_00933
GTTACAAATTTCAGCATGACAGGATTTTGTTTCAGGCAGTTTATTTGTTACAAAAAATCTAATAGCATTAAACAATTGCTACTACACATTCCTCGAGAAAAACACCATTATCATAATTGAGCATGGATGACATGTATTTTGATAATAATAGCTGACCTTTTACAACTTAATGGAACAAATACTTCTTTTTATTCTAGAAAATATCCTAAATAAATATCCTCCACCTGTCACCAGTCGTACACGTTTCGCTTGAATTCAAGTGGTATTAAATATATGCCTGTACCTAAAACTTATGACCCCAGTAAACTCTGTTACCTAGTGCAATCTCCATCAAGCTCTATTACCAAGTTGTAGTGAACTGTAAAAATATTTTCCACAGTAAAACCTTACCACTTTGGTACATAACAGTCCCTTACGAAATCATTGTTACTCGACTTTCCTGGAAAATGGTGGTGGATACATTCGGTGACAATTTTTTTGCCAACTAATCTTAAAGAACAATTTCGCCATGGACCGTACTAACAACAAAAATCTCAAGATTTTTACCCCGTCAAGTAAACACTTATCCCTAATCTACTACCCACCGGTGACGACCTCAGACACAATTTCAAATCCAAACAGTTTAACCCAACAATTTTCCCACATTACAAAAACGCTCACCTTTGCTGCCCAAATTTTTGGATATATTCCGTACAAATTACACTTTGACCAAAGCGCCTTAATCTCCTCATTTTCTTACAAAAGTTACCCTGGTATCTTATTTTTCGTCAACCTCAGCCTCGCCCTGTTTTACCTAATCGTACCAAATTTATTCAACCTCTCCGTTATTTTCCACTCTGCCCGGTCTCCGAAATCTGACAACAGCAGTAACACCCACACCGCTTCGGAAGCCTTTGTCAAAACTGCAGTCGCAATTTCTCGATGTTGCGTGCGAATCTTGGTTTTCGTCCAGATCAAGAAAACTTTGAAATTTCACGCAAATCTGTCCAACTCGTTGATAAGGTTGGAAATCGTGCTAAAATCGGAAAGTGCAAACCCAACCGTGTCCAAATTTACGGAAAAAATTAGCAAGAAATTGAAAATTCTTATGATCGCTTCTATAATTTCAATGCTTGTGTGCCACACGCATTCTAGCGTGACACAGATTTATGGGCTGATTTCCACCCCAAAAAATTACCGGGATGTCGACACACCTTTCAAAAAAGGGTTATTCGTCATATTTTTCCTGATTAAAAACCTGATCGGAATTTCTGAAGGGTTCTACACCATTTGGTTGTGCGCTATGATTCTCGTGATAGAAATTGGGTTTCACGTGTTGGAAGTTTTTGTAAAATGCAAGCCTCTGAAAAATGAAAATCGTCGAGAAATGGAAACTTATTTCACCACTTTTCTCTCGGAATTTACCAATTTCTCTGAAATAATTGAACAGTTTGGTCAAGTGTTTAGCAAACAAATGATTCTAATAATGCTCTCAAAATCGATTGTTTGCGTGATGGACATGTTCATTTTCATAAGTACTGTGACATCTGAAACGTATACAAATTATGTTAATTGGACGGTTGCACTAATATTTATGTGGCATTCGACACTGACTTTGGCCCTGTTGCCGATGGCGTCGTCACATTTGGGTGAACAGGTACGTATTTACATAAATTTTGGGATTATTAATCGAATTATTTCTGCTTTGTACAGTGTTACAGTGTTCATGTTTATTTTTAGAGAACAAAGGTGTTGAAACTTTTTGTTGAAAATGGAATTCGCACTTTTGCCCCGAAACTGCAGCTAAAGCTTCAAGGATTTCTTCACATTACGAAAACAGAGTTGTTTATCAATCCTGGAAACTATTTTGTTCTTAACAAGAATTATTTTATATCGGTCAGTAGTCCAAAAATATGTGGTAAATATGTAAAATTTGTAATAAATTATAATTTTACATTTGCAGGTTCTTGGATTTCTGTCAACCTATGTTCTGGTTCTTGTTCAGTTTAAAGCTTCAGAGAAGCCAC
>XLOC_018425 | oocyte zinc finger protein XlCOF6-like
AATGAGTCTTATTTCTTCATCCTGCAAAAAAATATTAAATTATTTTTGTGAGTAGATACATATTGCTAGAAATCTAAATTCAATCAAGTTTTCAAATAATACTCATCATTATTCGCACTTCACATGCGTACATTTATATTCGTATCTAAAATATCAGCCACATCTAAAAGTACAACATGGTTGTGCCGTCCACCAATCCCAAAAAGTACTCGTGCCAAAATTGCACTACCAAATTCGTGTCTGCGAAGTCACTAAAGAGCCACGTGGCAACTGTCCACTCCGACGATAAGCCGTTCGCCTGTGACACATGCAGCTATCGAAGTAAGGCGAAGGGAACTTTGAAAATGCATAAACACCTGGTGCACACAAACGTGCGTGACTTTGTGTGTGATAAGTGTGGTGAAGATAAGCGTTTTAAAACCAGCCAAGCGTTAAAGCTACACATCAAACACCGACATACAAAAAGGGAACGAAATTTAAGATGTGACCAGTGCGATGCGTCATTTCAAGAAGGTTCTCGCCTTAAAGCTCACACTATCCGAGTTCACTCCAAAATAGTCTCCACCCACCCATGTGAACTATGCGGGAAAGCTTTTAAATCCATCCGCTACAAGAATGATCATCTACTTAATCACCTCGGCGAATTGAAAAAATTCCCTTGCAGCCATCCAGGCTGCCAACATAAAGCAAGCACTCTACAGAATTTCCGTCGCCATGCACAATCTCACCTTGCCCCCTCCGACTGCGACAAGTTTCCTTGTCCCCATTGCGACAAAGTGTTCCTTGTCCAGGTCAGCTTAAAATCTCATTTGGAAATGCACAAGAACGGGTCCCGATTTAAATGTGACGTTCCCGCCAGTGGGGTCACCCTCTCGACGCGGGCTTTATTAAAATTGCATGCCCGCACCCATACCAATGAATGGCCCCACGCATGCCCCCACTGTTCCAGCACTTTCTTGCAAGCGAGCAATATGAGACGACACATTCGTACTCAGCACATGGATGACTCAGTATCCCGCGTCTTCGAGTGCCCCTTGTGTCCTGCCAAGTTTAAAACTGTGGGAGACCGAAACCGTCATGAAAAGACGAACCTGGATGAATCCAAATGGAAAAACCTCGCGTGTTCCCATTGTCCAGAAACGTTCATGCATTCTGTCACGTTAAAAAGCCATGTGCAACGATTTCACACTTTGCTGCAGGATCGAGACCGTTTTACATGCACATTTTCAAGTTGTAGCGCCACCTTTGGAACCGAACAGGGGATGCGAGTCCATTTCAGGGTGAGGCATACGACACGCGAGAGGAAATTTAAGTGTTACTTCTGCCCAAAAGACTTTGTTTCTTGGCAATATTTGGCTCGTCATGTGCGAGTGCATACGAACGAGAAGCCATACAGTTGTTCGCAATACACCGAGACGTTCAAAAGTACTGGATTAAGGTATCAGCATTTGATGAATCATCACATCACGCGGAAAAGTTTGCAGTGTCCTCACTGTGAGGACACATATCTGACAAAGACAACCTTGGAGACGCACATTACTCAAACTCACGATCCTGATTCATTCCGGTGTGGCTTATGCAAGCTTCGTCTATCGTCACAGAAAATGTTGCAAAATCACATCCGGGCCGAACACACGAATGAGAAACCGTACCCTTGTAAAATTTGCGGAGTGGAAACTGCATCCTACAAATTGCTAAGGACCCACGTGGTACATCATCACAAAGAAACACTGCCCCACTTTAAGTGCGGAAAATGTGAGCAAACCTCAATTTCTCGGGCTCACATCAAAAACCATGAGGAAACGCATAACCCTGATCGGACTAGATATTCCTGTTCCACGTGTGGAGCAACATACGCAAAAATATATTCCTTAAGGGATCACGTGAACGCCGTTCATGCAAATGTTTATAAGTATGCGTGCTATTTTTGCTATCGATTTAGTGACGGCCTTCAGACCCACGTGAGAAAAATGCATACCAAGGAAATTCCGTATCGGTGTAAGTTATGCAATTTCAAGTCTGTTAATCACACCTCGTTAATCGGA
>XLOC_001587 | Venom carboxylesterase-6
GAATGAGTCTCGTTATCTGCCTCGCTTCGTCTTGCCAAAATTTATACCAAGCACATCTTAAAATAATGTATTTTTGCATTTGTGTGTACACTCAGACGTACATATATTTATATTTGCACGCGAAGAAACTATTACCAGACGGGGCTTATTATCTGAAGCTGATAAAGAATTTCATTTAGTCGCTTCTTGTGACCAAGGGTTGTGGTGAACACTATAAAAAGCTCAAATACCCTGCCGAGTCCCTATACCGAGCACCTCCTCATTTTGCAGACGAAGGTTGTGTGAGGACTTGAAGGGTTTGCTCAAGTAGCTTAAACCATCATGTTACAGTGAGTTCCAGTGCCTGGGATTCTCTTATTTCTGTATAATTTACCTAGAATTTGTCTATCAATAAGTAGCCTTGAACTCCTTCATCAACTCTGCCACCCTAAAGTACCGAGGTCCTTCTTACCTCTGGACAAGTCCATTTGTACATATAATACATTTTCTCGTGAGGAGAGACAGAGGAACGAACCTATAGTTTAAAGTCCTGCATGCAGCATTAGTCAGTCACTGATACCGTGTATCATGCTTTAATATTTCGACATTGATTTGCTGAGCAGCTGAATATTACATGTATATTAAGCAGTATTGAGCATTTATCATGGACAGGTTTTTCCTCACTTGAATTGAACTGAAGTTATTAAATATGTATCAACCTCTCTCAACCTGATGCAGCGAATTCTCAGTCTCAAAATCCTCGCAGAGATTACAGCATCGTCTCAATAATCATAGCTGCTGCATGTTGTAGTCTGCTGCGGTTTTTCATTCATTCATTCTGCAAATGAAAACCGGTCGGGTCCACTCCACGATAATTATTTATTGTTGCACGTCTTCGCCACTCATCCACCACACGCAAAAATTGCAGTCAGACTCCGGGGCAGCAGCAATTTTTTTTTTCATGTCACCTTCTTCTTGAGCATTGGCTGCCAGTGAATCAGTGAACTTGGACGAGTGATCGAGTGAAGACAATATTATTTATTTATTTATTGAGGTGGTGGTTGGTAGGCGGTGTAGAAATGGTACTGTCTAAAAGTCAATTTTTCTGCCTGGGCCTCGTGGCAGTTGCCTATTACTATAAAATCACATTCAGTCAGAATGTGGAGGACGGTCCAGTGGTGACCACCAGCCTCGGAAAGGTCAAAGGTGCCACGCTCTACTCCAGAGGAGGTCGCAAGTTTCACGGTTTCATGAAACTTCCATTCGCCCAACCACCAACTGGAAATCGGAGATTTGAGCCTCCAGAGCCGGCAGAGAGATGGGAGGGAATTCGAGACGGTCGCGAGTTTGGTCCTCGCTGTCTGCAACTCGACTCTTTCATGGGGGTTATCCAGGGCGAAGAAGACTGTCTGACCATCAACGTGTTCAGCCCAGTTGTGGAGGCAAGAGCGATTTCAAAGCCATTGCCCGTGATTGTTTATTTCCACGGTGGATTTTTCCACAACGGGGGAGCTGATTTTTGGAAAGCCAACTACTTTATGGATGAAGACGTCATATTTGTGACTCTCAACTTTAGATTGGCTGCCCTTGGTGAGCGTTATCCTGACTCTTTTGTGGTACTATTGTGCAAAGTCTGCAGGCTGGAATGCCGTTTATTTATAATAATGTCCCATATAGTTTGCATATTCATATAGTTACATGCGTAGTGCGAGAGATTAATGTTTTCCTGTATGCTGAAACAGTATTCAACTGTTAATTGGGTTATAAAAGAAAAGTCTCTTATTATTACGACCATAATATAAGTATTCACCACGATATATTTCTAGCCAACCTTTTCCTTACATGCGGATCCACACAAATATATTGAAACTATGGGCAGATTGTATTCAACATTATTGATGGATGTCTTTATATTGGTTGGTACAGGATTTCTTAATACGGGTGATAGCGCGATACGTGGCAACATGGGACTGAAAGATCAAACAATGGGGCTGAGATGGGTGCAAGAAAATATAGGATATTTCGGTGGTGATCCTAACAAGGTGACCCTCTTGGGAGAGAGCGCTGGCGCCGTTTGTTCACATCTCCACATGTTTTCCTCAATGTCGAAAGGCTTGTTTAACAACATAATCTCACAATCTGGGTCGGCTTTGCACTTTTGGGCGATTTTAGAAGAGCCGAAACGTCAAGCAGAGAGATTTGCAAGTTCTGTGGGATGCCCATTCAATGACACGGCTGAAATTAAATCCTGCCTTAAAAAACTTGATCCCATCCAACTAATTGAAGGGCATCGTGAAATGATGGACCCTCTACGCGAATCTATTGCCATTTTCAAGCCTTCCGTAGAAGTAGATATTCGAGATGGAAATACATTTTTGGCCGAAAAACCAACCGAGATGGCGAAACGAGGGGACTTTACAAAAGTTCCATGGGTCACGGGCGTAAATTCTGAAGAAGGCCTCGTGTTTTCTGCAGCAATGCTTGTAAACAAAACTATGCAAACGGTTGCTCAAGAGGACTGGGGATTCTTTCTGGACAGGACAATCTGGTTTCCCTCTGAGGAAGAAACGGCAGAGAAAGTACGACACTTTTACTTTGGAGATGATGATAGCTCTCTCGTCCCAGCAAATGTATCGTCCAACACGGATCTGATAACGAAAATTAACATGAATCCATTGGAACGATTAGACAGTTACACCAATATGATTTCTGATCGTGGATTTTTCTACGACGCTCATCACGGTGCTTCGATGCAATCAATACACTCACCCGTATACTTGTACTACTACAGTTATCGTGGAAAGTGGAGCGTGGTTAACTTTTTCCCAGAAATTAGTGGAACTTTTAATCGCCAATTGGAAGTGACATGGTCCCTCTTGACCACGTGGGTTGCTGCCAACGTCTTTGGTAGGCAGTTACCCAATTATGGTGCATCGCATTCTGACGAGCTTTCCCTGCTATTCTACATGCCATGGGTTTCTGAAATATATGCGGAATCTCAAGATTATGACATGTCCCTTGACCTAGTAAAATTATGGGCAGATTTTGCAGATAACGATTCTCATCTCAAGTTTCGAAATGTAGAGTGGCCAGTTGTGAATGCGTCCCATAAAGAGGTGCCGCTGCAGTACATGAAGATTGACTCTGACCCCATGGTCATCGATGAACCCTTCACTCACAGGATTCAATTTTGGAGTTCGTTACTGGATTAACGAAGGCGTTAATTAGCTTAAAACAAATTATATATAGAAACTCAATTGTAATAACTCAAACTGTTGTGATCCAACAAAATTGTGTGTATATATTTATGTATGTGTGTTCGAGTCTACGAGACATAGTATAGAAATATTGCGCTACTATCATTGACTTGACCAGTATTATCAATAGAGATTTGTTTATTATTATTATTAAGATCATCATCATATCCTGTTCGGCAAAAAAAGACTGACTGTTTAGAGACCAATTTATATCTCTGACTAATATGGTAGAACAAAAGAAAAACCTGATTAAGTGATAACACAAGTTGAACCAAAGATGGAACGGCGATTAAAAGTGATTTTTGTTTCGGAATCACTGACATCAGATATTGTACGTCTCAGATGTTTAAATCTGCTCCGTATTTTAAAGAAGTCTTGAGAACTTAGCCCTGTAGGCAGGTACCTTGGGTGCGGGAAGAACTCGACATTTTTGGCCAGTTCGCTGTCGAGGAGGGCGTGGTAGCCGAACTTTGTTACCTGAAACAAATTACTAATTATGAAATGATTGCGATAATCAGTTTTAACACTTATTTCGTTTTGTACGATTATTTAATTTATGGTAAAATAAAAATTGATGAGCTGAATAATTACGTGAATATTTGGACAATCGATGCAAAAACTGAGTACTCGCATATGCCGGAATACTTTAATAAAGCTGTAGTCGCTGATAAAGTGATCGTCTGGGGCTTTTGAGAATTTGTGAAGTTTTGATTCATTGCAGTGTCTGCATTCACAGTAAATATTATAATTATTAAGTTGCTGTTAGTGTATTTTACCAGGAAGGAAGGATTGCAAATAACAATTTGTCACTAACCCAGCATCATGAAACATTCCAAATGAAAATATACATTTTGTTAAGATTCTGAATCTTTTTAAATCTGCAGTGATTAAATAAATTATTGGTTATATAATACATATACAAACCATGATAAATTTGTGACGCTACTATAGTTGGCAATGAAACCATGATAGAACCTTTTAGAGTTAGTAATAGCGGTACTGCTGCTTCTGTAGAGCTAATACAGATTCCCACGTCGGAAATTCCTCCCCACTCATCCTCCACGTCAAATTCTTGTAGTTTTACCAGGTTTTCAAAAATACTTTTCAAATCGGTGTCCACAAGTCTGAAAAATGTTTTGAACTTGAGACAAGTTAAATTCTTGCAATTTGAAGCTATGGAAGAGACTGATATGAACAAAGGCCTGCTGTTGCGTTCACTGGTCAATGTCAACTTCTTTAAAGATTCACGTTCACATAATAGCAATTGCTGTATATTATCTATAGCCTTTTGAACGAATCTCTGACGCAGAAGATTTTGTCCCATTTCTTCAAAATATTCCTTCGAGTTATCAAAAATGTACAACCAGAGTTCTTCCATGCATGGGAACACGGGCTCGGCAGGATGACTTATCTCCATTGTTATATCACATTTGATGAGGTCCAGACGCACCTTCCGTACATTTTTAAGGTTTGGCAAGATACTTCGACTTCCAACTAAGCTATTATTAATGGAGCCCACCACTCTGAGTAGATTTACGTCATAGTCAAGCATTACTAATTTGTTTATCAGACTAAAGTTGACATTTTCTAAAATAGTTTTCGTCTTGTTGCAAATCTTTATTAGCTCAGGGAATAGCTCGAAACTAGATTCTCCAAAATTTGTAATTTCTAATGACTGTAAGTTGCTGACATGCATGGATGATTTGTCATGGGCTCTTCTTCCAATGTACTTGATTATCGGTCCAATCACGAATCCGTAGACAATCGACAAGTGGACATTCTCATCAATCTCCAAGCCATTCTTTTCAACAACTGATGGTACATTCAAGGTTTTGACATTTTTCAAACATTTTAACAAAATTCCAAAAGTTTCCAGTTCCAAACCAGCAGAATGGCGTATTTGAATACAACAAAGTTCAAAATGTTTAAGATTTTCTAGTACCAAGCTCAATCCATTGAATTCCTCAGAGTTTTCCTCTAAGGCTTTTGTTGTCGTTGTTAGGTCAAGATTTTCAATGCATAAGGCTTCCAAAGATGTGCATCTACTAATAAATTGAAGCTGCAATAAATTGGACGATGCACATAGAGTTTGTAGTGTGAGGAACTTCAAGGACGAAGGAATTAGGCGAAGATAGATGGGTTTGATATAGTCCCAAGTAGATAAGTTGAAGCGGGTGTGGGAAATTGGCGGTAGTGGTCTCGGTGATGGAAAGTCGTCGTCGTGGTCCCAGTCTGGAAAGCTGTCGTAAAGCCCAAGGAACTGGGGACTTTCCACCCAAGATTTGGTAGTGTGGCAAACTAACCGTAGTTTAAAACGGTCGTACCGGTCCAGAAATGATAACAGCTTCTTTACAACCTATAGGCATGCAAGTAGAATTGTGATTTGTTGCGATTGTGGATAGCAGTGCTATAATAATAATAACTTATTATTTTACCAAATCCGGAAGTTGAGTTATACTCGCCATGACCAACCATTTACTCAGACAGGTATAATTCGAAATCACTTATTATGGTCGAACAAAATAGATTATGCAAAGCGTGTAACTGATCAAAACTGATTTGATCATCGTCGTGTGTGTTGTAAAAAAATGTGCCTGCCATGTGAGATGCGTCTATTTT
>XLOC_002586 | Zinc finger protein Xfin
TAAATAATGACACTGACACATGATAAGTTATTATCATTTATCATTTACGTTATCATTGATGAATCAACAATTTTAATCAATTTTCCATGTTGACTTGCATACTACATACTTTTCACCCTGCTTTCACCCTGGAGATTTAAGCGAACGAGAGGCTAAATTCTGCCAAGTCTATTTTCACCTTCACTTCACCCAAGAGAAATCAGGTAGTCTAAAAATATAGTAAATATCTCGTTTCCGGTGAAAGTTTCGCCCAGTTTAATAAATAAACTCAAAATTGACAAGTTTTTAAATTTTTACAATAAGAAAATTAATTTACGTTTATTTAATTTATTAATGCCAACAATACATCCCCGTTTATTGTTATTATTCTCTACAAATAATGGATTCGGATAATACTTCGCCAAAGTTTTCCACATCAATTTTCCCCTCCACGGCCAGCCCTTATCATCACGGATTATCATCATCGTCAGGCGATGCTAGCACAACAGGGTCAAGTTTTTTTCGAACTAATTCCTCCGAGAATAATGCAACCCTGCCGAAACATGTTAGTGAAAATCCTTTTAGTGTGGGGTCGTCGTCGACCATGCATCATCAACAATTCCATCACTCTTGTACCACCGGAAATTCGTCAACGACACAAGGAAAATCTGGGCAGTTTTTGAACAAATCAGTTCCGTCTTCTTCTGGCCCAACCCAGAAGAATTTGATGGACCTTCTCGGAGACTTGGCGCAGAGCAAATTGAGCGTGGAGAATGACCAGAAAGCGTATGAGCAAAATCGTCTTGAGCTGAACAATTTGAACAGTGGATTAAAACAGTTGCAACAAAAAAAGATTGACACCGAGAAGCAAATTGGGGAGAGTGAAATGGAGTATGCTCAGTTATCTGCAGAGTTGTCACTTGGCCTAATCAAAGAGAAGGTGGTGTCGGAGGGTCTGGAGAGGTTGCAGGTTGATCTAGTGAATGGGTGGGACAGCTTGACAGATATTAGATCAAAGATGTTCTCTGTGTCTGGACGATACTTGGGCGAATGCACAAAGTTTGCCCAGATGTATAATTGCACTGAGATGGGGAGTGAAAGCAAGAGAAAGTTTTTAATAAATGAACTGGAAGAGTATAGGGTCCAGAAACAGCATCTCGAATATGATTTGCAAAAGTTCCTCTCAATGAAGGCCGAAGTGGATAAATCTGAAAAGGAAAATCGAGAACTGCAGCAACAATACCGATTGCAGGAGGAAACTGATCGAAAAAGGGAGAACGAAGCTTATAACAAATTATTGGAAGCTGAACAATGGCTGGGACAATTAGAGAAGAAAAATCAGCGATGGATAAACAGCTCCAAGACGAAATTAATAAATTGCAGGCAAAACTTCAAAAGACAAAGCAATCAATTTCATACTGGGAACGGCGAGTTTCAGAAAATCAGCGAATGGTTGGCTTTCAGAATCCATTGTTGTCTTCAACGTCTTGTATGGTCAGCAGTGCTACATCCCCTGGAATCCCCTTCCCAGCTCCAACTATTCGACTGGGAAATGGACAAAGTGTGGTCACCAATAATAAAACAGCACGAGTAGCGCAGTACGTTCGTCCGACACCACAAGTTCAAAATAATAATCAGGCCATTAGTAAAGGACCCTCAAAGCCAAACCCACCCAAAATAATCCAAACGAAACTGCAATTTAGTAACCCCATGAATCCCCCACTCATAAGGCCAACAAAGCCCAAATTTATTTCACCCCTCACTACCTCCAACGACCGTAATCGTCCAACCGGTGGTTGCTTTAAAAATCCAGTTCAATCTATTCCGCAGAATAAAACCGTTGACTCTGATGATGATCCATTTAACGATTCATTTTCGTCATCTCAATACTTTTCCCCTGACCCGATCTTCCCCTCGAAAACTTTACCACAGCCGACATTAACAAGTTTAAGCAATAACAGCACTGCTTCTTCTTCTTCGCTCGGACTACGAACCTTCCAGTTCAAAAAGAAAGCCGTTGAAGGGCCCCACATTTCTGGACCTACCGGACGCTCAGTCTCTGTCACACTTGGAACAACCCCATTTGCTACGTTTCAAAATAGTCGCAGCATCCTTCAAGAGAAACATCAGTAACTACACAAAGTCTTCCCCTTTGATGATGACCAAATGAAAAACGCCAGCTCAGTAGGCCAAACTGTTAATTAGTAAATGGACATTTTCTCATGTTTTTTTATTTACACATCATACTTTCATGTATTTGAGAATTCTTTTAAACTCGTTTATATTAATTAGGGTATCGCTGAGTTAGTTATTCTTTGATTACTCGTCCAAGTATTATTTCCTTCTCATACATATAAATGACATTTGTGTATTCATTAAACAAAGACGTAATAAATTTTCTGTGGATGTAGCATTTAATTGATTCGCCTATTGTACTATGCAATTTTCATAAAATGTGGCATTGTTACTCTGCTGAAATGACAAAGAGAATCTCAGCCTTGGTTGGTGGCTTGCTTGCGAGCGGCTGGAGAGAAAGTTGTTCAAACAAAGATCGAATCAATCGAATGCGCAAACGAACCACATTTTCCCCAAAAAAATTTACCGTGCGTGGTCTTTAAAAGTTGACACAGTACAATAAATAATATTTAATAGATGGGCATTATCATTATCAAGTCCTTGTTTAAGGGTACCCATCACAAGTAGCAATGAGAAGGATTCTAATTTTGAAAGTTTCAGTGGGTGCTATATTCAAGTCGGTATTGAAAATGATTGAATAAATGGCGAGCGGGTCACAGTTGACGATTTCGAATTGTACTGGACGATGCGCCTTCACTGCTATTGGATTGGACTGAAATGAACATTCGTAATGACGGAAGATTTTGACCGTGTCAATGTCATCGTTTTCTAAAGCATGAGCAGATGAGCTAATCAATGGAGTCAGATTCGGATTCCGAAGAAGACTATTTCACCCCTAAAGAAGTTCCAGCGAAGAAGAAAATGAACCCCCAATCATTACCTGTCCAACTCACGTGGAAGGGGGTGCAAATATACTTTCCCAGCGTTGTACTGACGAAGGATCTCAAAATCATTGCTGATGAAGCTCTCAAGAAACGAATTGCTAAAGAATCGTCTTCATCATCCTCTCGACCATCAAGTATCATCTCAACAGCCAGTGGAGATGATAAGCGTAAACCTCAGTCCACCAGCTCGTCCACCATTGGTTCAACCAAATCGTCGTCATCATCAAAATTTATGTGTGGAATATGTCGCAGCCCTTTTCGTTCAGAATACGCTTTAAATTGTCATGCGAATGCGCATTCAAATTCGGACGGTATTCAAAGAAAGTACGGACCATGCAAGTGTGGGGGTCGATTTACTAAGAAATCCCAATTCGTTCATCACACCAGGAGAACAGCACATTACCACCGATAGAACAGGAATCTGAGTCTGAGCAGGTCGACTACGTCGTGACCCCGACTGGGAGTGATATTCATCATGATAATAGCAACGCCGATGACTGGGAGGGTGACAACCAAATTCCTGTCGTCACATCTATCAGCTCAATTGCGTCTAATGCCATGAAATGTGAAAGATGCGGTAATCAGTTTACTCTTAACATCCAGTTCCAGCATCACAAGCTTCATTGTGCTAGAATGTGTCAAGGTAGTGCAACTAGAAGATTTGGATGCAAATATTGTCCCTGGAAATTTAATAGTTTAAACGCACGGAACAGACATCACAGGTCCCACGAAGGCGCAAGACCATACCAGTGCTCCACCTGCTTGGAACGCTTCATCCGAAAGGATTATATGATCCATCATCAGGCAACTTGTACAGTAAACGCACCCACGTTTCATACTTCTCTTGAATCAAATGATAATAATGTTATTAAACCTGAGAATTCATCAATTGAAAAGAAAACGGAAATAACTGAACAAGTCACTGCTTCGCCAGGACCCGAATTAGTCAGTCCTAGTTCTTCCGCATTTAATATAATCAAAAGTGGATTAGAACATCTTGATAACTCGTCTCCTTCTCCTGGTACTTTCTCTGGTGTGCGTTGTGAACAATGTTTGCGGACATTTTCCGCCATGCGATACCTCAAACAACATATATGTCGTCCTCATAAAAAATCCAAGAATGTTTCCAACAATAACGGTTCCAACAATACCAGATCTTTAATTCCTATGAACCTGATAATGAGCAGCATAAATGATATAGTTTGTCCCTTCTGTGGAGTAAAATTCACCAAGTCGTCCGGCCGCTCAAAACACATGCGAACCCAGCACAAGTGTGAAAAGTGTGGTCAAGACTTTCTGAATCCCTCGGATAAAATGATTCATTCCCAAACATGCCATGAAATTCCACCTCCACACGAGTCTGATCTATATGCGAAATACAAGTGCTTCATTTGTCACGAGACATTTTTCCCGACAGACTTAAGCCGCCATGTTCTCATCTGTCGAGGCGACGACGCTGATAAGGATGATGCTTCTACATCAAGTAATAATAATGAATCTTCAAACCGTCTTCAAATTTCCGACAAATTTAAATGTGATTTGTGTGGTGAAATGTTTTCCGATAACATGGACCTATCTCGTCATTGCCTAAATCAACATGTTTTGAGTCATTCCAAGCTGAAAAATCAACCACCAACCAAGCCAAACGAAACTTTGACGCCACCAACTGTATCTTCATCACTACCACCCGTGTTCAAATGCAAATTCCCAACCTGCTCGGTCGGAAATACCTTCAGAATGTTCAGCCACGAAGAGGACCTCTGGTTTCATGTGGATAAAAAGCATAAGAGTGTCGGAAATATTTGTTGTGGTCAATGTGGAGAAGCTTTTGAGACAGAAGAGTTAGTTGTGAATCATGAAGAAAGGTTTCACATCGCAGTGGGAGTGGCTGGAGCAGTTACTTCCTCCCCAAAGAAACGAAATAATCAAGACTTGGAAGATTCAAAAGAATCTGCACTTGCAATTTTGTCGCTGGATATTGCTCGTGTGCTTGATACCTCTGCTGATGGTTCAACACCTTGTGTAGGACCGTCACGGGGGATAGCGCAATCTGTTACAAAACCCATTCCGTCATCATCTGGACCTAAAACAAAAATTAAGAGTCGGATTCTTGTTCCTGTATCTATACCTCGCTTACACCTACCAGTCACTGTTAAAAAGGAAGTTGAAGCATATCAGAACTTAGACGAGGACAATTCTCACTTTGAAGAGGACACGATGCCAAACTACACCGACAACGAAATTCCAGAAGGTTTCCTGTCACATATGCTTGTTCCCGAAAAAGTAGGGAAGGAGACTTTGAACCCGTACGTTTTCATCAGTAGTGAATGCAGAGCACTGGCGGATTCAGCTCTAGAGAAAGCCATGCATGCAGAGAATTTAAATCTGCCTTCCGTGGGAGAAGAAACGGTGGCGTTTACGTGTCACGTTTGTAGCGCCGTCGGAGTGTCAAGAATATTCAGTACCCGTTCAAATTACAGAGTACATCTATACTATCATCGGAAAACCGGTAGAACCATACTCAAGACTCCGTCCTCAACAATTCCCGAAGCGGACGAATACTTTTGTAAAATCTGCAACAACAGAAAATTCACCACACGCTCAAATTACCTCGGACACTTGAAATATCACCAACAGTTAAAAAGACGGAAGGGTTTCGATGAGCCGATACCTGCCCTACGTCCCTCCGGCTTGGGACGTCCAGACATTCCCATCCAATTAGAATACACGTGCTCAGCTTGCGAACCCTCCAAGACTTTCAAGGAGCGCAAATCCTACATTATCCATCTTAATTATCACGAAAAAGTGAAAAGAGATCAGGAAAAGAAGATTAGACGAATCCAACTCATGCGGCCAGATATTCCTGTATCTACAACGGGAGAGTACTTCTGTAAGACTTGTGATGACAGGAAATTCACAAATAGAATCTCTTATATCGGGCATGTTCAGTACCATGAGAAGCTGCTGCAACTTGAAGGAAAAGATCGACCCATAGCACTGGGTCCTATTTCCAAACCCAAAACATCCATGTTCAAGGACGTCCCATTTTCTGATGTCTACACTTGCGAAATTTGTGAAAATAGGGAATTTACTGAACGATCGGCTTGGATCAATCACCTGAAGTATCATCAGAAGATAAAAGCCGACGAAGGTCAGGATCGACCTATTGCTAGCACACCGATCGGAGCATCACGACATCTTCGCCGGCCCGATATTCCGATCTCCGATGTGTACACGTGTGAGAAATGCGAAGACAAGAGAACGTTCACCATCCGCCGTGACTACCTTTTTCACTTGAACGAACATAAACGCGTGCAACAGAAGTCATTAAAGTCTAATTGGAGGAGAAAACCTGGCCCGAACTCTGGATGGGTAGCAGCCATCCCATTCTTGGACGAATACAAGTGTGAAACCTGTCCGAACCATGTTTTCGCGAACCGAGGCGCCTACGTCGGGCACATCCAGTATCATAGGATTCTGGAGAAACGAGGCCTCAACCGGGTCATCCTTACAAAGGAAGAATGGATCAAAAGGAAGAATTCCCATACGCAATTAATTCCCGATGGACAGGAGAAGTACGAGTGCGAAATATGTTCCGACGGGAGGTTATTTGCCAGCAAATCGTCCTACATTTCGCACTTGATGTACCACGAGAAACTGAAACGAATGGGAATTAACCGCCCTCTAAAGAAAAAGTGGGAAAAATCGACAGACAACACTATTCCAGAAAGTGATTCGTACACTTGCACAATTTGCGAAAATCGTACCTTCGCCAACCGCTTCCTCTACAGTGCACACCTTGCCTATCACAAAAAGATTCGGCTGCAAGAAGGCAAAGACCGTTCCATCCGAACCGATTGGAGAGAATGGCGGAAACGAAACAGTGCATCAAACCAAATCCCAGATGCGTTAACGTACACCTGTGACATTTGCAACGATGGGAGAGAGTTCACTATCAAGGCTAGTTACATGATGCACATGACTTATCACAAGAAACGGGCAGACCAAGGTTTAACGGGTCCACTGCGCAAGAGAGGAGCATATTTGAGACCCGACGTGCCAATCTTGGACATATACACGTGCAATCGATGCGACACTCCAAGAACTTTCGAGGACCGGAAAGCATTTGTTAATCACGACAACTATCACAATATCAAGGAGAAGAAGCCGAAGAAGATCCCCCGGAAACGAGGAAGAAGATCAACTTCTTTTGAGCTTATTCCATTCCAGTCGGTGTACATATGCAAGCAGTGCATTCATTTAAACAAGACTTTTACAGATCGAAAGAAATATATTTTGCATTTGAATTACCACAAGAAACAAAATTTTACAGCTCAATCTGAAGATAACACGAGAAATTACTCTTGGTCATCTTCTACTCTTCAAAGTATGAACTATCATGATTCTCACGTCTCTGATTTTATGACACAGCAGACTAGTAGCAGGGAAATGTTACTCCTAAGTGGTGGGAATGTAGTGGGAAAAACAGAAAATTCTTCTGAATTGGATCTAGAAGACAAATTTTGCTGCACTCGATGTGGATCGGACACCGTATTTACCAGTAGAGAACGTTACGAAGAGCACATGAAGGAGCACAGGGCGATGAAAAATAAGAATTTTCAGTGCTCAATTTGCGAGAAAGCATTTTCTAACATCTGGAACTTGAAATCTCACGCAAAGACGCACACTGGAGAGAAGAATTTCGTTTGTGGTGATTGTGGGATGAGATTCGTTGAAAATTTCCAGTTGCAAAGGCATCAGGCCAATGATTGCAGGAAAGTGCCATGCAAGTACACTTGTCATTGTGGTGACAAATTTCACTCTGTGGACGGATTGGAAGAGCACGTCAAGAAGGACCACACAGAAACCAAAGTTAGCAAGATATTCCGCTGCTACGTCTGCAACGACCAGTTTCTCCAAGCATTTGAGCTGGATCAGCATGTGAGAGAAAACCACCCCGTGGACTATGCAGAATTTATGCAACACAAGTTAGAAAAGCAACAGCAGCGAACAGAGGCGGCTGGTAGTAGTCAAAATCCAGATGAGGACTACGAAGATTTTGAACCACTTTATCCCGAAGTTCTAATGGCGTGTGAGGAAGGTGATGAGGAGCTAAGTACATGCACTGTTGGGGGAACAATAGTTTTTGACAAGAAGGAAGGTGAAGAAGACGGACAATGTATTAGTGCAGCAGCAGCAGGTGCAACTACAGCAGTTGATGAAAACGAAAATGCAAATGAGGCAGCACAAGAGGATGAAGCTAGAACTATAGGAGGAGCAGGATGGAATTTTATTCCAGGACTGACTGGAGAAATTGGAGATAACGATGATGACAGTGAGTCAAGTTACAGTGAAGAAGAGTTCACACCAGAGTCTTTTGAACCTGAAGATGTCGAAGTTCCTGAAGGAACATTGGGCAATCCGAATCCTAATAATAATGTCATTCCTATCGACTCGTCAAGCTTTCCTCATCTCACCGTAAGCACTGGATGTCCACCAGCTCCAAAAACCAGAAGGCGACGTCAATCAGTGGATGAGGACTGGACACCGTCGGGAGAATCAGTCCAAGACCATGATGACGACAACAACAAGAGGCGGAAAAGGTCATACGCAGGTGATGGACAATTCCGTTGTGGCTACTGCACCAAGACTTCACATAGAATTGCCTATATTAAAACACACTCCGCCATCCACGTTGGCCTGCCGTTCAAATACATTGATTTGACGGGACAATCTCCTCAACCTTCAAAGTCAAAATAGTTCACACTCCTAATTATGCATCCACTAGTGTGGTCGCGCCACAACCATCAGCTCAAACTGTTCGACCGCTGCAATACGTGCGTCCTCAGCAAATTGCACCGGCACCTGGTCAACCAATGGTTGCTACAGTTTCTCCTCTTAGCGTTACAATGCTCGTCGGGAGAAAGTCTTCTGCTGACGATGGAGATGGCACCCGGCAAAAAAGCAGCCCCACATTGTAGCTGTATTTTTGAAGATACGGCTCTTGGTTACCACAAGCGTTGTACGGGAGAGACATGCAAATGTTACACCAAGTACAAGGGCTGTTCTGATCAGTGCGATTGTAAAAGATCTTGTGGAAATCCGTATTTTCGTATGAAGGCTCCCGTCCCACCCAGCGCCTTACCATGCTCAGCGGCTCTTGCCACTCTCGCTGGGTCACCACAAGTCCAAGCGCCAGTAAATGTCTACTCCGCAAGCACGGTGCTGGATGTTGTGAATTCCACCATTGAGAAAGCATTTCATCAGCCAACTAATTTTACTCAGTCACTAAATACTGTTCCGTCAACTTCAACTCTACTATTTGGTGATCAACCGCATAATAATAGCGAACAACAAATCCGGACATTAGGAAACGTTACGGGTTACGCAAATCCACCTGCTGCTTCCTCCTCCACGGAGACCATAACTCTCAACAGTGCACCGATTGAGGGACAGAACAATTTTTCAATTTTGGCTCAATCACTCACACCAAACGTACTAGTGAACCCAGTCATGGCAAATGTCCAGCCTATTCAAAATGCAACGCTAGGAGGAAGTCGTATCATCAGGATTTCATCATTAGCCCCTTTTACCTCAGCACAATTAATATCATCCCTTACAAGAGCCAACCCAACATATTCGACATCTTCTAACACGTTTAGAGTTCAAGTCCCCACAAATGGAAATAATTCTCCCATTTACAGGATTGAAAATCAGACTAATAACGTCACACAACCACAATACCTTTTAGCCACACCTATACCCACAGCCTCAGCAGCAGAATCTCAAGCATCTCCTTCACCTCAAAATAATGTTCCAGCTAACAATTCCATGATTTATCGATGTTTCTGCCACCAGGACTTTACCACGTTGACCTCCTTCCTCATCCATCAATGGAATCACAACGAAGAGAAGCTATTTTTGTGCCCAATATGTAAACGGCAATTTTCTTCGGTCAACTTCCTCATCCTTCATGCCAAGAAACACGTCGAGGTGGAGAATATTCAAATGGTCCCGTGTCCCGCATGTGACCGGCTGTTGGCATCGAATCAGGCGGAATTAGACCAACACTTCAAGTCTTGCCATGCCGCCCTAATTTGTGACGTTTGTCAAAAATACTGTGCTACACTTGGCCAACTAACTTCACATCGCCTTAGCCATGGGGTCTGTTCCATCTGCGGATTAACTTTTTTCAACCAGACAGCGATGAGGAACCATTTGGCGAGAGATCATCCAAATGTGAATCCCACCAGGATTCGAATTGACCCCTTACCGTCTTCTGCAACGGCTTCTACTTCTTCGCATTCTAGCAAACTGACAACGGCATCGATATCCACTGGGATTTCTGGTTCTAATGAACCGGAAGTAGTGACTTTAATTGATTTGGACGATGATGATGTGACAGAAATAACTGAAATAAGTCGTCCCCCATCTCCAGAAATGCCCATCATCGTCTCTGTAGCTGCGAATTATCATGAGAACGAGAAATTCCCATGAAAAAAAGACTTGCATATTTCCTATTAGAAAATATTTTTTTTACAAATGATGAATAATTTTGCGGCGTCAATATTAATAGACACGACTGATTTCAAGTACATGAGCACGAATATCTTACGAGTATACGTAGCAGCAGCGTATTAAATATTATTATTATATATTTACCTTTACAATATGTTATAAATAATACTATTATACATTATTATATGTATTATTTCAATTATTATATGGTTCTAATTTTTTACGTTAATTAGCA
>XLOC_016968 | polymerase delta-interacting protein 2
GGCTTACTCACTCGAAAAATGTCATCTGATTTACATTAAAACTCTCTGAAACTCGATCAGTAGTACATAAGTACATATCCATGCGAAAATGCTAGTAAGTAGAGAAACAAATAACAAACAAACGAGATTTGCAACATTTTTGAGTTTGAAACCTTAGCCAATTTTAGTCAACTTACTGCGTCGTCGAATTTGGCATGAGGCATTGCAGGTTGTGGTTTTTAGTTGAGTGAGTGACAGAAAATCTTGGTTGGCTCCTCGTCGGCCACGAAATTCAAGCCAATCTCCCCCGTGGAAATTATAATTAGAGTTCAAATATTTATTTTGCACATATTTATTTCATAAAGTCTGTTTGTCCTCAACACAAAAATGGGTGTGTCACTGATGAACAGTCTCCGCGTTTTCTTGACCCAGAGTTCTCAAAAAATTGGTGTTGTCAGCAGTGCGGGTGTGATAAGCTTGCTGGGTCATCAGTATCAAGGTGCTACTATAAGTCCTGTGGGGATTTATCACGTCCCGAGACGTACTGTCACGAGGTTGGCTGAGGTAGGAAAATTGGAGATACCTCGACTGGATGCTAGCTATGATGTAGGGCAAATTTTTCTGCATCGGGTTTTCGGCTACCGTGGAGTCATATTGTTCCCGTGGGTGGCGAAAGTGTACGACCGTGATCAAGCCATATCGACAAAGGCCAAGGACAAAAGTGTTGAAGGTGGTCAAGAAATGGACGAGCCGACCGTGTTTAGTCATATCGGTAGAGAAGTGAAATCTAAATCGCAAAACTACTACCAGGTCCTTATAGACTCTCGAGATTGTCCCTATATTCGTGCACAGACGGAAGCGGTAACGTTTCTGGGTAATCAGGAGAATAGCCGAAGTTTGTACGCTATTCCTGGGTTGGATTATGTTTCTCATGATGACATAATTCCCTATGCATCAACCGAAAAGAATCCAATGAATCACGAATTATTTGATAAGTTTCTGCAGTATAATCCGGAAGGAGATCCGCCTTACTGGAAACCAAGAGAGACTTTGAAAGCCTGGCAAGAAAAGAATCATCCGTGGCTGGAACTCTCGGATGTTCACAAAGAGACTACGGAGAACGTCAGGGTCACTGTCGTACCATTTTATATGGGTTGCCGAGAGTCTCATAACAACAATGTGTACTGGTGGAGGTATTGCATTCGAGTGGAGAATGTAGGAGAACTCAATACACAGCTTAGAGAACGACATTGGCGAATTTTTAGCTTATCAGGAACTTTAGAAACGGTTCGTGGAAGAGGGGTGGTTGGACAAGAACCAATTCTCACTAAAGCTAGTCCAGCATTTCAATATTCTTCCCATGTGTCCCTGCAAGCGCCTTCTGGACACATGTGGGGTACCTTCCGAATGGAGAGAGAGGACGGATGTACTTTTGACTGTCGGATTCCACCATTTTCATTAGAATCCAAAGGTGCTGATGAAGGGAAGGTTGATTAAGTTATTACGAAGTTATTACAAACAGAACACTAGCAGCTCACTTTTAAACGTGCATAATTAATATAGAATTGTGTCATCGATAAAATTTCCATGACTCTAAATCTCTTCGATTATCAGTAATTTTTGTATGTAGCTCAGTCCAGCGAATTTTCTATTTTGCAAATGTCTATGGTGTGGTTAGCTTTTAGTACAATTGGACGACTGACAACGAGAAAATTTTAATTTTATAATGATAAAGTATTTCGCCTGAAATTCTATCACGATACTACATTATATAAATCTTTGTGCACAACCTAAACTATGTATAATAACATAATGAGGTTTGGATATATTAAGTCAATGTAATTGTAATCATAAATTGGAACAAAATTTGTTTGATTCGGTTAAGTTGTTGCTTTGGTTTACTTGTTAATTAGAGATCTCAAATTGTTATCCCTTTTATGCTGCTGGTGCTAAGCTTAAAAGTATTAATTTTGTTTATGCTTAAATATTAGAATCCACATGATTTACTCTCCCAATTGATTTTTTCATATCTGGTGCTGTGTTTTGTTAATTTTCTAAATTCCCCATAAAATTTGAAATCTTAGTATTAAATGCGGTGTCTTCTTATATTACTTGCTAGCAAGTACATTTTACTATACATATTCAAGTCGTCATTAGGCATTATCTGAGATTATCGCAACCCTAATAATAAAGATCCTAACGACATGTCAGCTATCTTACAAGAATTTTTTATTACATTGCTTATAGCAGTTTTCAGACTTTTAAAGATCACAGGAATAATGAACACATGGTAGTGGTAGCACGCAACGATGTTTTGAATATATATTTGAATATATCAATCAACGCCGACGGGTTCATCATTGACCAGAGTCGGAATGAACTGTAAAGCAGAAAAAATAGTTTGTATCCGCCCAAATCAAATTTACTACGTATTTATAACTTACCAAAAACTCTACAAAAGAGTCAGATTGCGTTAAAAGAAACGACAAACTCAAAACCCCTTCCCTATTCATCTTAAGAATGAATTTGTCCACAATTTGCATTGCCCTGAAAGCATACTTGAGCGAGGCCAATCGATAACTGGCAGCGCTTTCAACTTGTCCACATTCGAAATATTCAATTACGCTGCTGGTGGATGAAAAGGTAGCCTAGTGACAAGTGAAAATTGAACGGGTAATTAGCCCCGTCTCATCCTAATGTACTTATAATAAATAGTTTGATGCAAAATTGACTCACGAGTACGCTCCCAGTCGAGGTATGCCCCGAAAATAAAATATCCTTTGGACCAGCCAGAATTTCAATATTTACCGTCTCCATTCCCACCCGATCGATTTCTTGTATGACTTCATAAAATCCAGCACCATTCAATCCTATCTTGCAGTCCACTGGATCTATCTCTATTTCCATTAAGTCTTCAACGTCTTCAGTTTTCAGCCTTATTTCAGTCTGAATTCCGTTCTCATCCAGCCTGCATACATATGCACAGTACGACCAGAATAAAATCATGCCACATTTGTTTACAAATGTACAACTAAATTTCTATAAACCATTTTTAACTTACAAAATTTCAAACGGGGATCCGTATTTTGCATACTTCAACTTGATCGACGTGTTTGCCAAGTTCATGGACATATCTATCCCTTTTCCGTCACTACAAAATATCTTCAAAAACTCTAGCAATTCTTTCAGAGGAATTCTAAAAGCAGCCTCATCAACCGTCAGCTCAAACTCCTATGAACACATTTGAGAATCCATTTTAAAAATCTACCTAAAGATAATTATGAAATCCTTCTTACCTGGAACACTTGTTTGTGCATCAGGACGTAAGCCTGGACATTTTTACCTTCCTCCACCGTAAACTTCATACCGTTATCGGAAATGAAAACGTTGACTCGCTACAAACAAAAAATGGTTACTAATTCATTATTAACCAAATCTTGTATCTCTTATTATTAATTAATTAAGATCTTATATTCAATTACAAGTTGTAATTTGCAACTCACATCAGTAAACGCGACCGATTTCAACAAGGTTGCAATTGTTCCCACACTATCCAATTTTGCCTGAAAAATGAAGTCCTCGTTGGTCAGAGATCCTGCAGAAGCCATGTTTCAATATATCAATTTTGAATTTATCAGATAATACTCGAGGTAAAAATTGTCAAAAATGTGAATTAGAATTTGGAGAATGAAATGAACGCCGGTGTCCGCGCTGCTGTAGGTTTGGTTTGATCTCAAACGACGATTTGGGGTGTTGACAGACAGAGAAAGTCACTCTGCGTTCATGAAAATGCCCAAAAACTGCATCCCGATTCGCATTTTGACTGAATAAAATCAATTGAAACGTCTTAATTTTTTGATGCCGTTGCAAATGAATCCATTGAAAAAACTCTTTGCATATGTCACCGTTTTATCATAATAAATCCAAGAAAAATTTAATAATTTACAAAAAA
>XLOC_022749 | RNA-directed DNA polymerase from mobile element jockey
AAATAATCCGTCATCTGTTCATTTAAATCTTTTTCAGATGATAAAGTCCGAGAGTCAAGGGATTTCCAATGCACAATTCATCTACAACAGGAGAGGAGAGTACACGTCCTCTTTTTTCTCTCTCACGATTATTTTTTGTTTTTTTTAAATTTTGTGTAAATTACTTAATACTCAGTTTTCGAGTTTGTGATATTGGCGTCATTCCGGACCCTCAAGTCAGTGGTAGATGATTTTTAACACCTAGACCTTAAATGACCTTTCTGTGCGACTTCTTATTTTGATGTCAACCGACCTCCCCTGATTTGTCAAAGTGGACTCTACTTCCTGAATAGTGCCCACTCCACTCTTCGGTATTTTCGGGGCACTCACAAGTTTTGAGTGGTTTACTCTGTGTTTCCGGTCTCCTCCCACATCCCATTTTGGACTGGATTCTAACAACTACGCTGTGGGCAAAGCGGATTAATTTGCCCTTGTACAAAAGCGCTCTGACCGATGGCGCTATACAAATTTCGATCTCATTCAGGTCCATTGTTCCAGTTTTCAAAATTCTTGAGTCATATATTAATTTTTGAAATTTGTTCAGCAACATCAGCAAAAAAAACCTCGAAGGATATGATGTCTACCCTGGCTGATATGATTTCAACTTCCATCTCTATACACTACAAGTAGTAACCAACTCGTGATTATTGTCATTTAGAAATTGTTAATCAATTCGTACTTGTATGTTCAATTTGTCTGAAACTACATCATTTCAAGTGTCATCCATCGGTAACGAAGCCTCAAAAAGGGTATGAAAAACGTAACGTCGTGCCCACATGGAAATGTCCAAACTGCACATCGTCTATTAACGAAACAAAATTATGCAACTCGGCTCTCGTCGGAGTCAACTTCCTCAACTCATCATCTGTTCTGCAAGAAAATTCTCCTCCTCACTCTCCAAGTTTAACTTCCACTTCCTGCAAAAGTATCGACGCAAAACTACAGTCAATAGTTTTAAATAAACGAGTTAATAGTTGTAAAGGTATAAAGTTTTGTCATGTTAACTTGAATAGTGTACGTAACAAATTCGAAGAAGTTTATAGCTTTTTAATTAATCATAACGTGTCGGTTTTTGCGATTACGGAATCGAATCTTGATTCCGATCGTGATTTGTCGTGTATGTATCAAATACCGTCATATCAAATGTTGAGAGTAGATAGAGGAAGCGACAGTGGTAAAAAGTCAGGTGGTGGCCTACTTGTTTATATCAAAGAATCTTTTAATTATGACGTGATCGATGTTAGTTTTGAGCTACCGGGTCGCACGCAGATTTTAATAGTGAAAGTTTACTGTCAATTTATAAAACCTTTAATTGTATCTGTTATATACAACCCACCTGATACTGACAAAAGTGATTTTATCAACTGTTTCATTAATCTAAATACACTCTTGTCAACTTTAAAGTATGAGAAACTAATTTTAGGAGATTTTAACATTAATTTGTTAAGGAAAGGTAATGTTTTTGACATTTTTGCGCATAAGCTGCTACTTATAGCTAGAGAGTTTAATTTATGGCAAATTATCAAGGGACCTACACACAATGCAAATTCATTGATTGATCATGTTTATGTTACTGATAAAGATAAATTTCAAAATACTTTTCATTTTCCCTTTGCGGGCTCTGACCATGATCTGTGCGTAGCTGTCTTTAAAAAGAAACAAATTAATTTACCTCCGCGAGTTATGCAATGCAGAGACTACACAAATATCGATTGGGATGTTTTTAACAAAGATATCGCGGATTATATGGATAGTTTAAATTTGTCAAGTATCAGCAATAATGTTCCCAGTAGTGTCGATGATAATTTTTGTAATTTCAATTTACATGTTATGAATATACTAGAAAAACATGCGCCAAGTAGCAATAAACTAGTTAAGAGTAAATCTTTGCCTTGGTTTAGTCCCGAAATCTGGAAACTTGTTAAAAATAGAAATCGTCTTTTGCGTATTGCGAGGTGTACTAATAATGTTTCCGACTGGAAAGTGTATCGTTCTGCTAGAAATCAAGTTAAATATTCTCTCACGAAAGCAAAGAAAACATATTTTACATGTAAATTTGAAAAAGTTACAAAGAGTACTAGTACTATGTGGAAGTGTATCGATGATTTGAGCGGGTATACAAAGAAAGACGCTAAACCTTTGAGTTCTTTAGTAATTAACGATGTCTGTACCAATGATGTAGTAGAAATTAACGATAACCTTGCTGAAAGTTTCGTTGTCAATAATGATTTTCTATCGATAAGTGACAATCAAATAGATGAAACCATTAAAAATTATTGCGAAAAGTATGATTATTCCGAGAGTAGAACTAATGATTGTTTACCACTTAATATTCAAGAATTTGAAATTGTAAACAGTATATCAAAAATCAAAAACAAACAAGCCAAAAATGTCCTAATGCCTCATATTTCAATTATAAAAAAATGTAAAGATATTTTTGGTAGTTTTTTGTCACTCTTCTATACGTGCTTTATAAATATATGTGTGCTACCACAATCCTTCAAGTCTGCTACTGTTACACCGTTATACAAGGGAAAGGGTAGTAGAAGTAAAGCATGTAATTACAGACCAATTTCAATTTTAAATGTTTATTGTAAAATCTTCGAAAGGTTGTTATTCAATAGATTAATGATTAGGGTAGAGAGTAAGCTATGTAAAGCACAGCACGGGTATAAAAGAAGCAAGTCGTGTATAACAGCAATTAAGGAGTTCACCAATTTTGTTTATGAAAGTATAGATAAGCCCAAAACAAAAGTTGTTGCCATTATGTGTGATTTCTCCCAAGCTTTTAATAGTATTGACAAAAATGTTCTTTTAAGTAAGCTTATGTCTGAATTTAAACTTGAACCATGGTACATTTGTATGGTAAGGGAAATTTTTAGAAATCGAGTATTTAATTTCAAAGGACATAATAAGTATTATGAAATGTCACGTGGTACATGCCAAGGTAGTGTCCTCGGGGGACTTTTTTATAGTTTGTATTCTAATAATTTGTCTTCTCGTTTATCATGTCATATGTTAAGTTATGCTGATGATGTTATTTTGTATGCGAAAGGCTCAGATTCAGATGAGGTCCTCAATTACTTGATTGAACAACTTGAAATGTTATGTAAATGGTGTGATGAAAATGGAATCAAACTCAATTATTCTAAAACAAAATATATGATTTTTCATAAAGAGCATGATAAGACAGGCTTATCCGATAACATGTCTTTTATAATCAGAAATGAAGTGGTAGAGCGAGTGTTTGATTTCAAATATTTGGGAATATTTAAGAGGTTTGAAACGATATATAAACGAGCATGTGCTCAAGACAATGATTAACGCGTACGTTCATTCGGTAATTGATTATGGTATTGAAATTTGGGCCGTTCAAAGTGATGCTTTGTTATGCGATTTACAAAAAACGATTGACCGTTTCATTGTTGAATTTTTCTATCACAAAGTCTCCAAGAAAAAGTATATGAATAATTGTTTTAATAGTAATTTTGATATAAATGAGTTGAGGAAATCTTGTAATTTCATGACCGTATTACAAAGAAGAGACTTTGTTATTTTAAAATGTGCGTATAAAGATATGGCGCATGGTAATGTTACTTTCTCCGGTAGGAGTGATCTACGTATGTGTCCATTGATGACAGTTTGTAATTTCTCGTCACAGATTTTTCGTAGATCCGTTAAATACAGAACAATCACGCTGTGGAATAAACTACCAAGAGATCTAGATGTTAAAAATATGTCATATAATAAATATAAGGAGACTATACATGATTCAATATTTACGAAATAATATTTTTTAATTGTTTATGACGAAATTAGTAATGTTAGTATTAGTTAATAGTATAAATTGTTTATTGTATGTGTCACTTGTGGAAGAGCATTGTTTGTAACGGTGAACTTGTTAGACACTCGAATAAAGCTTCAATCAATCAATCAATCAATCAATCACATATAGCATGCGGGAAAACAATTAAGAATGCATATAAA
>XLOC_017588 | Venom carboxylesterase-6
GTCGTAGTACATATGCATATATGTACATATATACATATTTGCATGCAAGAGATTTCGTGCAGAGTGACCGGTGAGATGAAGAATGCCCACAAACAAATTTACGAGTCTTTTTGGTCCAAGTATTAGTGAAGAACATACATGCGAAGTATTTTACAATAATTTTTACTAACCGAAAATTTTGGAAATGGGGACGTTCTGGGGGGTATTTTTACTCGCGTCTTATATAATTGGAGCCTCGGCTGAGGAGAGTTCCGTAATTGTCGACTCATTACTGGGAAAATTAGAAGGAACGACCTTTCTTTCAAGGGCAGGACGTGAGTATTACGCTTTTCGTGGCGTTCCGTTTGCTGAAAAGACGGAAAGGTTTCAGGTTTCACAGCTTTCTAAGCCATGGACCGGTGTGAAGAAAGCTACACAATTTGGAAATGTATGCCCACAGTTTGATATCTTTGAGAAGGTCTTCACAGGGGATGAGGATTGTCTTTTCTTAAATATCTACACCCCCATTAACAAGAGTGACCTCGTGGAAAATGGGAAAAAGCTTCCGGTAATGGTTTGGTTCAACCCCGGCGGATTTACATTTGGGAAAGCTGACTTTGATCCAAAATTTTTTATGGACGAAGATATAGTTTTAGTAACTTTCAACTATAGGATGGGAGCATTTGGATTTTTGGATACCGGAGATGATGCAATTTCAGGAAATTTAGGATTAAAGGACCAAGTAGTTGCTCTTCAATGGGTCCAAAAAACAATTTCATCGTTTGGAGGAGATTCCTCGAAAGTTACAATTTTTGGTTGCAGTGCCGGGGGTGCTTCTGTGCATTATCACATGTTGTCACCAATGAGCAAAGGATTGTTCAGAAATGCTATCTCACAGAGTGGATCAGTTCTGGCGCATTGGGCAATTCAACGGGATCCAGCAGGTACCTCCAAGTTTATTGGAGAGGATTTAAAATGTCCAACCGCAACATCCCACGAGTTGGTGGATTGCTTGAAGACAAAGACGGTGCAAGAACTTCTGCAGGCTCATCTAAATGGCGTTAAATGGTTTATGCTGCCATTCAACATACTTGCGCCAAGCGTTGAGAGCAAAAACTCAAAACAGCCTTTATTTCTGGAAAGCGACCCGTTGTCTTTGATCACAAATGGAGAATTCCATCGTGTTCCATGGATTTATGGATTTACTGAAGATGAGGGAGCTCAATTATCCACTTCTATAATAATGAGTGAAACACATTTATCTGAAATCAATGAAGACTGGTCAAGAGTAATGCCCATTGCTTTGGGCTATGATTTCATAGCGGACAAAGAAGTTCGGGACAACGTTTCCAGAAAATTGTTGACCCAATATTTTGGAAATGAAGAGATCAGTGAAGAAACGTGGGCGAGTTTCACACATTTGTTTTCTGACCGCTTTTTTATTCATCCGGCTGAAAAGGCTGCCCGATTGCAAGCACAATTTACGGACATTTATCCATTCGAGTTTACATTTCCAGGAGAAGAGGATTCCCCACTTTTGAAAAACTTTTATGGCATTTCAGGAGAATATGGAGTGGGCCACACTGACGAGTTGCAATATCAATTTAGCGGAGCGTATGGAGCTGTGGAGCATGTCGACCAACACAAGCATGAAGTTTATGAATTTTCTCAAAACTTTGTAAAGCTTTGGGCTAGTTTTGCTACTGACAATAAGCCAACTTCCACTTGGAAAAACGAAATGCAGTGGAAACCAATTCCTAGGGATGTCGGGGATGCTCCAATACAATATTACCAAATCGCTGGTAAGACGAGTAGTGTGAATAATCCTGGCCGTCATGAACGCATGCAATTTTGGGACAAGTTGAATGTTGACAACGTGGATATGAAAATTACTCCCAAAATTCACAACAAAATAGAATTGTAATAATAAAGTGCGTTTTCTAATATTTTCTCACTATTTTGCAAACTATCAAATAAAACAAGAGATTTATAATGTACATCTAATCAAAATTTAATCTTGATATATTTATTTCAAGTTGTTTGTTTTACTTATCTATGTCTCAATTTCAGCATGTTATGGGAAATTGTGAAAGATCCAATGATACAATTCACCAAATCTATAAGCAACAAGCAAAAAATTGATTCCTTGTTTAAAGTAAATTGTATCTAAACACGCGTGCCATGCTTCACTAATGAGCCAAAGAGTTAAGTTTGTGGTTTGCAGATTGCTACTACTTTTTGGTACACACTTGAGGTAGAAGTAATGTCAATACAACTAGCCAAATTTTTTTTACATCGTTACTTATGTACATGCATGTGGTCAACCCCGATAAATTGGCAAGTCATTTTCAATGTAAGTAGTTGGTTCATCACTCGAATCAAGTTTTCTCAGTTTTGTAATTTGTATTTTTTTGTAAAGGAGGATG
>XLOC_019181 | Farnesoate epoxidase
CTTGGAGTTATTTGCAATTTCTTTTAACATAAATAAGTAACCATCCTTATTCCGTCTTATTCACCATCTTCTCATCTCATCCATCAAAATAAATATGTAAAGATCTCGAGATTCCATTCCGCTGCACTCCGGTTTGTTCAATATACATATTTGTATACATTCCACTACTTATGCAACATCATCATCTCCAGTCAAAAAATTGTATGTGCTACTAAATATTTCTTCTCTCTAACAGTCAGCCTCAGGTGATTCCTATAATAAATCCTCCCTTTTTCAGTGAGTAATTGTTAGTTTTTATCCTCCATAAACACTGCTATTTGCCTTGCGTGACTATTATATCATCGACGCCACGGCCACGCGGATCGGCTCATAAACTGCTCCAGAGATGAGATTAACTCTATTATTCCCACGAGTGAGTGAGTCAATCGGTGGCATTTAATCGAATCGCAGTCACAGGTCACAGGATCATTCCCGTCAGAATTTACATAATTTTCCTTGTGATACGACACACCTAAATTATTTACTATTGAAATCAAAGGGAACAATTAAAACAAAGCCAGATCCGACCAGACAGAATTTGTATTGTTTATTTATCTCGTCATGATAAGCAAATATTAGTAACACGACGGTATTATTTAGAACTTATCATTATCCGGCATTAGTTTGCCTCGTGGGTCAGGTGATAAGTGTGATATCAACGGACTCGACACACATTTCGTTTACATAAGCGTATTCGTTTTGCATAATAACAAATAAGATTCATCAAAAAAAGGCAGACATAACACACCAAAAAACAACTAACAAAGGGATATAAAGTTCCAGGTACTGTTGTTCTTGTGGAATTGAGCGTCATAAAAAAAGGAAGAAGAAAAAGGAAGAGAAAAACTTGAAATAATTCCGGAAAAATATGGCGTTTTTACTATCCCTCCCCTGGAATTGGGGAACAAGTGAAATTCTCGTCGTAATCGCTGCGATAACTTATTTCTATTTTTGGTGCACGAGAAAACCCCCAAATTTTCCACCAGGTCCACGAAGGCTCCCACTTCTCGGAAATCTTCACCAGTTGGGTTCCGAACCGCATAAGGCGTTCATGAAAATGCAGAAAGAATACGGCGACATGTTTTCCATTTATTTTGGGAATAATCCTGCGGTTATAATAAACGATCCAAAGCTGTTACGAGAAATGTTTTCCGAAGCCGTGTTCAGCGGTCGGGCCAATTTTTTGAAACCCTTCCAAGATCGAACCGGTGGAATTCCGAGAGGCGTCATCTTTACCCACGAAGCCACTTGGGTCGAACAGCGTCGCTTTGCTTTGAAGACTTTAAGAGATTTCGGGTTCGGAAAAAAATCAATGGAGTCGATGGTTCAGCAAGAGGCGACCGAGTTGATTGAAACTTTTCGAAAAATGGCAGGAAAACCGATCCAAACTCAAAATAAGTTTAATGCCGCTGTGCTAAACGCTCTGTGGACGTTAATCACTGGAAATCGGTATTCTCACGACGATCCCATGCTGCACGATCTTATCAAGCGACTTACTTCGACCGTATCATCCTCCCGTGCTGCTGGTGCCATCCTATTTTTCCCATTCCTCTACAAACTCCGGGTGTGGTTTCCCTTCCTCTTCGGACCTTCTGCCGCACAGAGAACGGAGACGCAAAAAAAGACGTTGGCCTTTATCCGACAACATATCAAAGAGCATCAGGACACTTATCAGGCTCACGCCGTCCCCAGAGATTTCATTGACGTGTACTTGGGTGAGATGGAGAAAGCCGCGGTGGGGTCCAGTTTCGACGGGGAGGAAGGAATAAAAAATCTTGTGTACACAATGCTCGACCTATTCATTGCTGGAGCTGAGACCACTTCGACCACGCTGACCTGGATGTTTCTTCTGCTCGCTTTGAATCCCCAACCACAGGAGAAACTATTCGAGGAAATCGACAGTGTCGTGGGAAAGAGTCGTCTCCCATCGTTGCATGATCGACCCAACATGCCGTACACGGAAGCCGTGATCATGGAAGTCATGCGGTTCAGCGCGATGGTTCCCACCGGCGTGTTTCACAGCGTCTTGGAGGACACAACCTTCAAAGGCTATTTTCTCCCCAAGAACACCATCATCGTTTCCAACTTGTACGCCTGCATGAAGAGCCCCGCAATTTGGGGGGATCCAGACACCTTCCGGCCAGAACGTTTCCTTGCTGGCGATGCCAAATCCGTCGTACGACACGAAGCCTTGCTCCCCTTTTCCACCGGGAAACGAGTCTGTCTCGGCGAAAGTTTGGCGAAAGATGAGCTCTTCCTCTTCACGGCGTGTCTCTTCCAACGCTTCAGAGTTACACCAGACCCCAACGGACCCCCACCCACGATGGATTATCATATGGCAACCGTCCTCATTCCCATGCCGCACAATCTGGTTGTTCATGACAGACAGGATGAGGAGTAGATTATAAACGTGTGCGTCACTTTGCATAATCCCTCCCTTTTCCATAACGGTTATATTACAGAATTTTTATTCCATAAAAGTTAGTCACATGGCATAAATAACCACCTTCCATAATACATTTTCTCATAAATTATAAAAAGGAATAACTGACTTCTAATTAAAAATTAGAAGTGCCGATTATAAATACATAAATTCGTAATTAATCTAATGGTAATTTTATTTATCAGAGTATAAGCTGTGTTCGCCGAGTTTGTATAAGAAATTATGCAGAAGAAAAAAATGTATCACGTAATTAATTATATTTACATCGTATAATTTTATTTAATATATATGTATAAATTTTGATTAAAATTAAATAAGTAACAAGGATTCAGTTTCATCTCAACTTTGTGCATGTAATAAAATTCTATAAATGTCCACATTTTTATGTAAATTTTTATTTTTACTTACATACATACTTACGTAAAGAAAAAAGTACTTTTCAGGGTGTATGGGAAAAATGAGAATTTCCTTTAAGCGAAATGTCAAGTTGCACAGTTTTGTAAACAACAAAAAACAATCAAATGTGTAAGCACCACACCGCTGTTGATATTTTTTTCTTACATTGCGAAACTTATTTATAAATTATAATTCGTTGGCATTAACTTTTAAACATATTAAAATTTACAATAAACACAAATTATTAATGATTAATTTGTAAAGCATTGCATTATCATGCCGAACTCTTCTCTTCAAAACGTGTCCTCTCGTCGCTTATCGTCTCCCTCTTCGTCGTCGTCATCGACATCTCCGCCGACGATGAATAACCCACACGATAACAATTGTGGTCATCAGCATATTCCAGTGACGAAGCATATTCACCTCCCTCCACTGCCTCCCTTGTCGCCACTCGGATTCGACATTGTCCTCACGCTCAACGGTCTTTTGTTCTACGCTTTGCAACTTCTCCACCTTTATCGAACCGTGTGGTGGTTACCGCAGAGTTTCAACAGTGGGGGTGGTGGTGTGCACCTCCACCTAATATCGCCTCACCTGGCGATCATCATCCTGACCGTGATGACCCGACGCATCGTGTACTTAATCTTGTCGAAAGTGATTTCTAGTCAAACCTTTCTCGTGTACAGTCTTGGGATTGGAATGATTGCCTCGATTGCATGGAATGCAGCGAAAATAGAGCATTTGACCTGGTTAAGGGTCATATACTTGTTGGGACCGATTCCACTTCATCTTTACACCTACGGGCCGACATTAGTCCCCTTGTTCCATCAGCCAGATTACGATCCTGTTCAACCCCCCGAAAACTCGGTGCATCACACTTGCACGACACACCCACCCGCAATTCGGCAAGAGTGTGAACAACTACGGATGCAATTCAACAAAAGAATCAAGTCCGTTTTTTACTCTTGTTTTGTGACCGTGTATTATGGTTGCTTCGTTCCGTGGGGTTTTTGCAAGCCCACTATCCACTACGACCTTCCCTTCGTGACCCAACACCTCCTCCTCTCGTCATGCTTTACATTCACGTTAATCTCATCCCGATCATTTTGTCCCGACATTACCGATCGGATGCATAAGGTGGCTGTTCATTTGGGGGCGTGGAGTCGTGTTCAGCCAGGAAATGTGGCATTATTGCATCAAGCCCAACAATGGTCACCCACCATGGCGTATACGCCCTCCTCACTGACCGCAGTCACCATCTTGACTCGAAAATATCTCTACCGCTCCACCCACAGCACTCCCACCACGACGGCGGACCCCTTAAATTCGTCCCATGCCAGATTTCATTCTCTCTTCTCGTCGTCAACCTTTCCCCGACTTTTGCTCGGTTTTCATTTAGCAATCGAATTACTCGCGTTGCTAATATTGTTCAAAACGAGTGAATGGTATCAACTAATTTCAGTCACGTTGCTACTAATCACGTCGACACCTACGCTGATCCGGCTAGGCAGAGATTTTTTAGTGGTTTGGAAATTGTATAAAGCAGAGGAATACATATTCGCGACCGTGGCTGGATAAACTGATCATGGTTTTTAAATATCTTTACCTAATCTTGTAATAGATGTAGACAATAGATGACTGTGTAGAATTGAATTGACCTTAAATTATGAAGAATTTAATAAATTTATAGAAAATTTTCGACTTCAA
>XLOC_013121 | Chromobox protein 1
CAAGATCTGCACATTTGTACGCCGGCAGTTTTTCAGTCTTGCTCATTCGCACGTTCAATCACTCTCTTCTCTTTCCAGCTGGAATATTTATTTTGTTTCGCTTTCGTTAATTAACTAAAGTGTACAAGTTGGTGGAGCTTGTTTGGGGACTTCATAATTAAGTGCACTCTTAACAAACATTATTTATTTGCGATTCAACAAGCTCAATTTTCATTCCACCATGACCACGAAAAAGTTGAAGCAACGCTTGCGCAATATTTCTCTTCGCGACAATGGAACCGAGGCGGGTTTGGTGGACGATCTTTTTGGCGTTGACAACAACAATTTTGATGATAGAAGCCATGCAACAGGTCAAAAAAAGAAGAGGAAAGTCAAAATCGACGATATTCCAGAGCCGGTCCTTGCAAAGATTTTTGAATTCTTGAAAGAACCCGACTTAAAATCTCTTCGCTCCGTCTCAAAATTAATATCACGCCCTGCCACCCAAATATTTCGAAACATCCACACCCCCATCATTATCAGCTCGGAAATGAAGATTTTCGCCTTTAAAGAAGACCTCGACCGCAGCTCTGATTTCCCATTTACCCGATTCAAACTAATCCTTCAACCGATCCCACGCCATATGCTGATCTCCTTCACGTCGCGGTATGAAGAATACATAAAATACTTGAGCATCGAAACCCCTTCCGAAGGATGTCAACGCCTCGTCTGGAAACTTACCGGTGTGATTCAGGAACTCATGGATATTGAAGAGCTAGAAATTATGTTCCCCTCCTTCAGCTCTTTTGATTATACGAATTTACAATTCGAAAACGATTTTGACCTCGCTTCCCTCAAAATCTTGTCAATTTCGTTCGCCTCGAATGGTTTCTGCCCGTTCAGTTCGGACTTAACGTTAAGTATCTTGGAGCATGCGGAGGATCTGGAAAAACTTCGGGTTAAATTACCCGAACCGAAAGATAAGCTTGTGGAAACGGTCGAACTGCGCAGAGTTCTCGAAGCGGCTGCAGGAATTCCGAAAATTTCTCTGATTTTGAAGATCGACACGAACAATAATGTTCTTTTGGGGACAATTTCGCAAGCAATGGAGTCGCAAGGGAACACAAATATTAGAAGTGTGACATTCCTTTTAGGCAAGTGGGTTACGGAGTATCAAGAAATTGCGAAATTGCTTCGTTCCGGGGAAGGAATGTTGATTGGAGTGCAGATTTTTAGACGGGTTAAAATGGGGGAAAAGTTCTGTTCTGGAAGTTCGGGAATATTGCGGTTACCGGGGATGAGTAAGTTGAAATTTCTGGAGGTGGATTCATACCGGATTCCGATAAGAAAAATAGAAAAAGGACAATTCCCGGAGCTGATCTCGCTCTCGCTGCACATGCGCTTTGGAAATGAAGAATTTTACTGGGGCAGCGTTCTCCATCCGGTGGAAAGGCTGAAGCTGCAGTTTCATGAGACGTCCATTATGGCGGTGGAAATTCCGGAGGTGTACTTGGATAATTTGGTGTCGAGTCAGCTGAAGAGATTAGAGCTGGTTAATCCTCCTCCAGGGCAGCTTAGTTTCATGTCGGGATGGGGAGGGAGCATCGAGACGTTGATCATTTCATCGCCCAAGGACGACCCGACTTATTCGGAGGAAAAGGTTTTGTATCAATTGAGAGGTGTGACTGAACGAAAGAGGGAAAGAGGATTTTCTAATCGGCAATCCGGCCTGTTGAAGCTGCATCGTTTAAGGAAACTACATCTCTTCATTCCGATTGATGAAGCAATGGCTGATTATTTGTGTGATTTGGACCCTCTTTACGAACTCGTGGTGGATGATTCGAAGATTTGTCGGGAATCGATTCAACGATTAAGAAGCAATCACAACATCTACATCTCTCGGCCAGGTTGTGACAGTCTGGAATAATTTATTCTTTCCTGGTGTATGCAGAACGACAGATAATCAACTATTAATTACTTTAAAGTGTGATTTAGAGTTACTATAAAAATGAACTGAAAAAAAAACTGAATAGTCTGAAAAAGTCCGGCCATCTTTAATAAATTACGCTTATTATTATCAATCAAACTATGCTAACTGAGCTTTGAATAGTAGTTACCCTAATGTAAAGATAATTTAGAAAAACTAGGATTTACAAATATCTATGTATGTATTTCTGCGATTCAACGAAATTTCACAGATATTCTTCCATGCTGAGGAAGAAGTAAATTGATAATAAATTATTAAAAGTGGTGGTATACATAAATGCAAATAATGTTCTACTATATGGTAATTTTTATGAAGGGGTAGCGAAAATGCTACCCGTTACCCGACCGGCTACCCGCAGCACAGCTACCCGTTACCCGCTACCCGTTAT
>XLOC_013120 | chromobox protein homolog 1
CTCAATTTCCGAGTCGGTGGTGGTGGTGGTCTGCCATTCGTCTTCTCCTCACCCGCCAGTCCACAGTGGAGAAAACGGAATTGTCCTTCTCGGTTAAATTTAATTTACAGTTAATCTTTCTGTCCGAGTCGCCAATTGAAGTTTCAGCAGTTTACTATTCGTTGTTAATTACTCGGTGTGGAAAGAGGTAAAAAAATGGATCGTGGCAAGTCTGACGAGCAGGGGATGGCGACAACGTCCTCCAGGAGACGATCGGACAGGAAGAAACGTTCCCAGAACGATGAGAATGACGAAAATAAACAGGGTGGCGGAGATAAGGCAGCAGAAAAGGGAAAACTTGGACGGAAGGAAACTCCTGCCAAGTTGACGGGATTTGATCGTGGTCTCGCTCCCGATAAGATCATTGGAGCGACGGACTCGAGCGGAGAGTTGAAATTTCTCATGAAATGGGAGGGATCGGATGAAGCGGATCTGGTTCCGGCACGAATCGCCAACACCAAGTGTCCTCAGGTCGTGATCACCTTTAGGACAACTCGCTTGGCACATGGCGCAGAACGAGAAGAAGAAAGAAATTCCAGAGTAAAAAAATTCAGTCTGCACGTTTAAAAATGGACTCGAATCTCTTAAAAATACACCAAAATCTCTTTAAAATAC
>XLOC_012985 | Gamma-glutamyltranspeptidase 1
AAAATTTGGAACATGTCGCACTAAACAATCCGCTCATTTTAATGGAAATATTCAAACAGGCCGCAATCCCGTTGAAAACTTGTCGACTCGTTTGTCAATTTTGGAATGAAATAGTCCTCTCCTTACCAAATACGAGACTAGCGTTAGACCTAAGTTCCTACAACGCTCTGAGTAAAATAACATTTTGCGAAATGTCTACCTCATTGGACGCCCGATTTGTTAAAAGGATTAAAGATAGTTACACCGGTTTCCCATTGAACCTAACCCACGTTTGTGATAAGTTTGGCAGCAACGTGCAAGTTTTGGAACTCGACATCAATGAAGAAGGTGCACCTTGGACGAAGCATGTTTTGAAAAATTCCTGTCCGAATTTGACACAGTTGCGAATAAATTGCGGACCTTTGCTGAATTGGGCTTCAACGGATCCAATTCCAGGAGATATTATACCAGCAAAGCAAAATTTGACATCGTTCACGATGAGTTCGAAACTGGCGACTCCGGAGCTTACCAACTTTATTGAGATGGTTATCAAAGCCTCGCCAAATTTGAAGGAGGTCACTCTTCCGTGGGGTTCCTGCCCAGATTTGTCAAATTCTAAGTGTCTCGACTCCTTAACCATCGCGCTGGATTACGTTGACCCACGTGACATCGCCCAAGCGGAGGGCAAGCTTT
>XLOC_000202 | Iron-sulfur clusters transporter ATM1, mitochondrial
GGAAAAGACACGTAAAAAATTAGTAGCATTGACATCGGTTTGAGTCACAACGAGCCATGACGTCCTTCGCAGTAGGGGCAGCCTTACTGTTTTTCGTCTCCTTCCTCGTGGACAAATCATCCCCTGATTGTGTGTGTCCCCCAGCTGCGAAAGTCTCCGTCGACGACTATGGGGGCAAGGAACTTCATTTTTGTAAATTGGAAGGAGACGATTGCAAGAAAACTCTCTTCAAATGCTCTGGACCCGACCAACCAGCCGTTCGAGTTCAGGATTGCAAGAAGTGCCAAAC
>XLOC_002113 | Molybdenum cofactor sulfurase 1
CGTCATTATTCGTCAGGAATATTCGCTTACCTGGAGGAAAATCACACCTCAGTTGTTGGGATGCGAGAATACCTCCTGAAAAATAGGAATGGTCCGACGCACAAAAACTCATCAACTTCAAGTGTCTCCTGTGAAGACTCTTCAACTTCCAATAATGGAAATGGTCACGTTTACTGCGTGTCGAAATATGCGATGGAACAAATAATGATGAACTCACCGGTACCTCATTATCATGCTGCGGAGGTGGATGCGAGTGGCGTCTCGAAGAATTCTACGAGTTCGCCATCAAATGGTCTCATGACAGAAAATGCAAATGCATTATGTGCTATCCCTGCGCAATGCAACTTTTCTGGGTACAAGTACCCACTGGAATGGATTTCAAAAATTCAAAGTGGTCAATTGAACAGCATCTCGGAATCGGGCGACTTTTACATTCAGAACAAGACTTTCAAGACAAATCCAGTGAAAATTGATCGATCATTGAAATGGTACGTCGTTTTGGATGCGGCGAGTTACGTCGCGAGTAACAGATTGAACTTATCCGTGCACAAGCCAGATTTTGTGACGATTTCATTCTACAAAATGTTTGGGTGGCCAACAGGACTTGGTGCGTTGATTGTGCGAAATAGTAGTGGACATATCCTCGGGAATAAGCAGTATTTTGGTGGTGGAACTGTGAACATTTCAATTCCATCGCTGCCGTATCATGTCAAGCGTTCCAAATTACATGAAAGATTTGAAGATGGGACAATCTCTTTCCTCTCAATTCTGGGTGTCAGACATGGTTTAAACGCGTTGACAAAGTTTTTCCCTGAAATGGATTTAATTCGGACAAGAACTTTTCGCCTAACCCAGTATCTGTATAAAAATCTCCGCAACATGACATACGAAAATGGACAACGTGTTGCCACAATTTTCTCCGACACAGAATACGACTCTGAAAAGACCCAAGGACCAGTAGTGACGTTTAACTTGTTGCGTCCAAATGGAGAAATTATCGGATATTCGGAGATGGAACAAATCGCGTATCTCCACAACGTGAATCTTCGATATGGCTGCTTCTGCAATCCAGGCGCTTGTCGAAGACATCTTGGCCTCACTTCTCAACAAGTTTTAAAGCATTACGAGTCCGGACATGTGTGTGGCGATGGATTCGACATCGTTGATGGCAATCCAACCGGAGCAATTCGTGCCTCGATAGGATACATGACCACCAAGGAAAATATTGACTTTCTTCTCTTATTAATCTACAACTGTTGGATAAAACCGAGCAATATTAATCAGAACTTAATCAAAAATCCCACTTTATTACTACAAGCTAACCGAGATTCCAACCAAAACGTGCAACAGATGGAAAATTCTCACACTTTGAAAAGTAATAAACTGCTCCAAATATTCGTCTACCCTATAAAATCGTGCGCACCTTTCCAAGTGAAGAGCACTTGGACGATAGGACCTCACGGATTACTATACGACCGCCAATGGCTCATTGTGAATTCAAATGGCGTCCCTCTAACAGCGAAGAGAGAGCCAAAATTGTGTCTGATTGAGCCCACAATTGACATATCAAGTAGACAGCTTATCCTCCATTTTCATGGAGACGACGATAAAAATAATGCAGTTGTTCCATTAGACATTTCTTCCTTCTCTAAAAATTATTCGGTCGAAGCCTCCTTATGCAATTCCAAAGTTTGCGGCGATTCTATCGTTGGCCTAGATTGTGGAGAAAGCGTGTCCACCTGGCTCTGTCGGGTCCTGGACAGATCAAACCTTAAATTGATTCGCATGTCGCCAGATCATCATCGCAAACCAAGGAACTCGTTGGAGGAGATTTCCTTGGCGAATCAGAGCCAATTTCTTCTCCTTTCAATGCCCAGTCTCACACAATTAGCGAGAGAGTTAAGGAGCAATGGAGTCCTTTCATCACTTAATATCCCGACCAGTCCCAGCCCCACCACTTACGAGGAGGAGAACGGTAGAGAAGATCTCGATGAGAAAATAAATCGCGAAAATTGCAATTATCTAGATGACGATGCAATCCTTCAGGCTGTCGTAGTTGAAAATCTTATCGGGAGATTTAGAGGAAACTTGGTGATTGGTGGGTCAGACTTGGATCATGCGGCGTATGAGGAGGAAACGTGGAAAGGAATTCGAATCGGGGGGACCGATTTCAAATGCGGAGGACCTTGCATGAGATGCGCCACGATTTGCATGGATCCTTTAACCGGAAAGAAAAGTGCGGAACCTTTTCTCACCCTGTCTCGTATTCGAGGTGGACGACCAAACTTTGGCGTTCATCTTTACGCAAGTAGACCTACTGACACTGATTATAATTTTATGGCGACTCGAACCCCGTTCCTTAAGACTCTGCGAATTGGAAGTCATTATGAAGTTGTGGACAATGCAGAAGAACAGAACTGTGTGAAAGATAAACTCGAAGCGCTTCGAAATATAGATTAAAATTTATTTTATTAGTCGTCTCATTTAAAAATTTACAAACAAAAATCATTTTAATATCGAAGATAATTACTCAAATCATTCAAAAATAAGTTAGTGAAACAATCGTCTTTTAATTTTTAACGGGACCTTCTTTTTTAATTGTCCTTTTTTCCCGATCTCGTGTTTGGTCGTTTTTTTGAAGGTGTCTCCTTTTTCGAAGAGCTTCCACCACAACAACACATTTTACACAATTTGATTGGAATATAAACTAATAAAGCGAGAATAAGAGAAAGGAATGCAATCACGTCGAGAGAATAATATGCGAAAAAATTTAATTTTGATGCTGGCGAACGCAAATGGACGGCCCCTTTGTGTCGAAGGACGTATTCTGTCCAGTACAAAGCGGTATCAACGGCAGATGTTTGACGGTCACGGAACAACTGCCCCGTTGCTTTTGCGGCCGATGCAAATCTGAAATTATGAAATATTTTTGTGTTGAGAATTTTAAGATTTAAAAAAATCAGAAATTTTAATTTACTAGAAAATTAACCTCTTATCTGCAAGCACTGTATTAATTGCGGTCAAAATTTGCTCCGTATTAATCGTGTTGAGCTCCAAAGCTATCCCATATCCGTTACTTACTGCTTGATGCATATTCATGTCGTGCTGGGAGAAAGTACGCAAATCAGTATTCATTAGCTTCAAATTTATACTTTCATAAATAAATTCAATCAGTTAAGCAACTTATCTGATCTCCAAATATTGGCACGCCAATGATTGGCACGCCATGATACGCCGACTCTTCCGTACTCAACAACCCCCCATGCGACATGAATACTCTGATCTTAGAATGTGCCAACAAATCCTGTTGCGGAGCCCATCGAACAAGTTTCACATTGCTCGAGAGACCCTCAATCTTATCCAAATCAAACTTCCAAAGCACTTTCTGCTTAATTTTCGAAAACGCGGTGACAAAACTTTGCAAGATGTGTTTCGGCATTGTGCTCCCTTTCACGTGGGAGCCCATGCTGAAATAAATGAACCCATCATTCCCCGACGACTCGACAAAGTCTTGTAAATCTTTCGGTAATGGTTTTCCTGGTTGACAGTGCATCCCTGCGACATCGATCACCTGTGGCATCTGGGGTCTCGGATAGGTAAGAGTAAAGTGGGCATTGTTCAATATAAGGCTGGCATTTGCCTCAATCTCTCGCGCGGATGGGGTCGCTTCACCGACATATTTTCGGTACGTGGTCTCCATATGGGGCAGGTAGTACCAGTCGTAGAGCGCCATGGTTCCCTGGTACGCCAAAAAGTTGAAGATTCGGTCAAGAAAGGTCATGTCGTCGGTCACTGCTCCGGCGGCGTAACTGGGCACGAATGATGCTGGGGGTCGGAATCCGGTGAAGCTTGACTTGTAGTGCTCGATGGCGTGGGGTTGGACGAAGATGTAGGACGTGTTCAGCTTGTGGACAAAGCCGTAGGTGCATTCGTTCTGTGAAGTAATTTGAAAATTAGATTTGCATATAATTTCCATAATAAGTAAGTAATTCACCATGTGAGACGAGACAAAGACGAGGGCAAATTTTTGCTTCATGACCGCTTTTACTTCCTCCATTTCATAATAGCTTTCGCACGCTTTTTGTAAATACGGGATGATGACAGGATTGATTGGGGTCCGAATCTTGAGACCTTTTAACCGCAGGTCGAAAATGTTTATGGGAGGTTCACCGTTCGGGTCACCAGCAGCCATCTCCTTTTCCAGAATGTCTTCAAAGTTGATGCCGTTGATCTCTTTCATGTTCTTATCGGTGTAGCCGGACTTTACGGGGTGAATAATCGTGAGTTGATGGCCTTTACGGGCGAGTTCGATGTAGAGAGGTTCGAACGCATTCTTGTGGCTTTTAGAACCAGAAAAAGCAACGACAAGGATTTTTTCAGAGGACACTTTCTCAATTTGGGTCAGTGTTAAAAGAGCTAGAATTAGCAATAATTTAGCCATTATTAGGCAGGTCGAATTAAAATACAATTTTGACTAATTAAAAAAAATATGAGAGAAGCTTAATCAGTCTGGGAAACAGGACGACTGATTTTTAGTGACTGAAAGCCGGCTTTATGGAATGAAGCTTTCTGTCCCTATGCAATCATCAGCAACAGTTTTTGAGTTGTTGGGTTTAAAAACGTGGGATTCTCAACAACACGTAAG
>XLOC_006226 | Sporulation protein kinase pit1
GAAAAATTGCTTGCCTGACATAATTTATGGACGTTCCCCACTCTGCATATGAAGACCTTTCTAATTCTTGGAATAAATGTATAATCGGACCAGTGACCCTTTCCCCCATGCAGAGTTACATAAATATGTATACTTTGCGTTAATTTATATTTTCTCAATCGTTCAGGGTAGAAAGAGCAGTCAGTCACTCGGACCTACCTGACGAGACCGTGTAGACAGTTAATTTTCTCTTAATAGCCAAATTAAGAAAATCACAATTTTACTTTAAAACCAATCATTGCATTTCGAAATTTTACTCAACCTTAAGTACAGTGTTCAGATTCATATCGTGTAAACACAAATAATTATTCATCAAGCCGAAGAAATGGATCCCGTGAATCTTGCGCTAACAAATCAACTCATTTTCGACAAAATTCGAACCTTCATCCCCAAATCAGGCCCAACTTTACGGCTCGTTTGCAAAACCTGGAATGATCAAATTCTTTCTGATCCCCGTCGGAAACTGGTCCTACATTTGCATCGCCACTCATTCCGAGATGCCGACCTCTGCTGTGACCCTTTGACCTTTGAACGCTTTGGAATGTCGATGGAGCCTCGACTCGCGACCCACGTCCGGTTCTGGACCAAGCACTGCTGCGTTCATTTCAATTCCGGCCAAAGAGAAAGAGATCAGCACTACAAATCCTTAATGACCCGATTTTACCACCTTTGCGAAAAATTTGGCGAGATTATCGAAACTGTTGAGATTCTCGTGAGGTCATCGATGTTGCAAATCTTGTACGAATTACTGACCAGGTTTTGTCCCAATTTGAGATATTTGCGTATCCGGGAGTGGTGTGTGGATCTTTCTGAGCGGAAGGAGGGGGAGGCAGCCTTGGAGTGGGGGCGACTTCCGGTACGACCTGATTTGGTGGGGCTACACATCGGGACAAATAAAGAGGCAGATGAGGGTGCAGTGAGATTGAGAGAGTTTACGCAAATGTTGGTCAATTCTGCCCCTGCGCTAAAAATGGTGAACCTTCCGAAGCATCCCGACTTTAAAGATTTGAAGATTAAAGGAAATGTGGAGATTACCAGGAATATGCATACGCCGTTGTTTGGACACATTGAAAAATTATATTAAGACATGCGCATAGTTACATACACATAAGATTGGCACTAATTGGCAGTATGTACCGTACACACGGAACAAATTTGGATACAATTGAATCAACAACGAAGGTTTGTCAGTTGTCGAAATTTTACTCAAAAATATTTGTACTTGGGATTAGCATAAATATTTTTTAATTAACCTGTGGACTGATTTAATTTTATTGATTTCTTATTTTTGCTAACAATTTATTTATCGCACCATATATACATACTGTCCTCGTACTCGGCTCTGTCACCTCATTTGCATATTTTAACGCATTCGTGAGAGTCATAGAGTTTACTCAACATGGATAGCCCGTATCGCCGAAAATGGGCTATTGAGATTTATGCAAATGAGGTGACACGCCTAAATGCGAGGATAGTACATACATACATACACA
>XLOC_003935 | Glyoxalase domain-containing protein 4
AGAGAATCCTCTCAATTATTAGAAAATTGTTAGTCGTACTTTATAGTTACGTAACGCCACGGTTGAATATAACTTAGCCAAGTTTCATACACGATGCGGAAAGAGTTATCCAACGGCCAGTGGTGAAATAGATATCTTAAAAATGTGTACAGTCTTCTTTGAAAGATTGGAAATGATGTTCTATTAATTTTATCCAAACATAATAATTAGCAAACCTATCATGTTCAGTTAAGACAACGCGATATAAAAAAGTTTATATACCGTCGTATTTCTTCCATGGGATGCAGCGCGTGAGAATTTACACAGTTAATAAAGTAATGCAAGTGTCGCACCAACATCCGAATAGATTTTACAACTTCAACGGTAGGCAATCCGCCGTACATCATCTAAAAGTGAAATATGTATTAGAATGTAGCATACAACAATACACACATTTTTAAAACTATTTTTTCCAACTAATTGCACAACTATATAATTTATCGAATACTTACAGGACTAGTGGTAACGAAGTTGTCCACTTGATCCAGTGCCCCATGGTATCCGCACATCCAAAGTTCCATGAAAACATGAATCATCGTTTCACTTCGCCAAACTTCTTTGTACGCGGATGGATGGGTTGTTAAAAATAAAGCTTCCCTTTGAGGCACAGGCCCTGTTTGCTCTTGCAAAACTGACGGTTTAAATAATTTCGGTAAAGCTTTCTCTTGGAGATCCGATGGCTGCTGTGGCATACCAGCCATACCATAGTTATGTTTTGACTGCTGTTGCTGCCTGTTACCATTTGCATTACTTTGGTATAAATAGTGAAAGTTAACATTTGCTGGATACGCTGAACTTCCAAATGGAATATCATTGATTAATTACCTCAAAAGTGAATTTGCCATAAACACAGTTTCTTTTGGATGATTTGCAGTGTAATTAAAATTATGACTCGGAACGCCAGATCCAGTGCAAGGAAAATAGTAGCTGAGATACTCTTCTAACACATTAGTGTACAAAGTGTCTTGCAATGCAGCCCATCCGCTCAAATAATCTGTATTACGGCCTGTAGGAGCCAACCCGAGCAGATTTATAGATGCGAATGAAAAGATGTAGTATTCAAATGGATCTATAGTTGTGTAAACCATTAATAATTAAATTTCCTTAAGGATTCATTAAGTTGCAACGAATGACTTTATATACTTACTCAACATCAAACTTTGCATTGATCTTGGCGGCCTTGCAATACCTTGCGGCATTCCCAATTTATTCGCAAAGAATGGTGGAATATCTGACTCCAAGAGTCTTCTTTGAAGTTGATTCTAATATAAATATCCATCTCATTTTACAATGGCTAAATTTTAAACTGTGAAATTGCATAATTGTTTAGTTTCTAACCGGCAATGCTTCCAGAGGAAACTCCAACAGAAAATTGTGATCATCCATCAACCTCAACGCCAGCGTGATTATGGGGCCATCCGCCGCAAGCAGTTTAAGGAGGGCTGCCGATTCATTCGGAAATTCTAACTTTCTCATGTTTCTCAAGTCCCAGGATTGTTCGCGATTCCCAGAGAAAAATAGATTGTTTATAATTAGTTGAAAGTTGTCTTTTAAGGCTTCTGGCGGACACTTTGAAAGGAACTTTGTCAAATCAGTGGCTCGAATGAAGAGAGACTGATTCGACAGAATTGCTTGGAGGCGTTCCTAAGAGTACAATATAAAACTTGTTACGCAACGCAATACATAATTTCGATATTTCAGAAAATATCCTTACCGTTGGACTAGTGATCTGTGTCGACGTCCGGCCGTAGGGGTCATAGCAGAGAAATGTGGTATCCAATTGTTTCCAAGCGATTAAATCTGCATCTAATTGGAGCGACCAGTGGACCGGATTGACTTGCACTTGTCTCATCATTGCTCAACGACAGCTCACGCAACTGGAGCTATTTATAAAAAAAAACTTACCATCTCAATCTTTTCTAGTGTAATTTTAAGTGTCTACAATATGAGTTTCTTATCTTTTACCTGAGCTCTTAATATGCAATATAATCTGACACTTAATTGAATCAAACCACAGTGTCAATAAATGTATCTACCCAAACACGAAGCAAATCCCCACCGTGATCAACTTTCTTTGAACAAAATGCGGTGGGTGGAGATCTAGAGTTTTGAAGAAACTGTCCTTTTCAAAAAATAGTGAACGACGGCTAAAAAAAATTGATTTTATGAAATTGTGAAGGAATGAACTCGAGTACGAACGTGAGGAGAGCGAAGAATGAATTTGGCTCCAAGGAGAAGTTGCAGTGCCCCAAAGAGCTGCCCGGCCAGCAGCAATCCTCACTTCTTCTCGCTGAACTTGACTCTCGCTTCTTCTCCTCCGTCTTTCTCTTCACTCTTCGTCCTTTTCTCCACTCGCTCGGCTGACTTTTTTCTTCGTCCTCCGCAAATTAGTTTGTCAGCAATTAATTAATTACTCCGAGTAGGGCAGCAGAAGTGAAGCCGTTAGTTAAGCTCACTTCTATTCCGTACAGCCATGGCGGAAAAGGGGGTTGAAAGTGAGATGATGGACGAGGACCCGATGGATTTGGGTGTCCCTGAGGATGAAAAAACTGAGGTCGTCGGGGGAATCGGAGGAATTGGTGTGGGGCTGCCAATTGGGATCATTGGGAGGAGCAAGGAGGACGTGGAAGATGGGGAGTGCTCATCATTGTCAGATTCTAATGAGAGCGGCATGGAAATTGACACTGGAATATTGGGGGATGTTGAGTCGTCTCCCATCTCGAGGACGACTAAAAAGTCGAAATTTGTAAGGTCACTAAGTAAGTTTGCGACTGAGAGTCAAAGTGATAGCCGTGATAGGGATGGCTTCCCAGATCTGGTTAAATCAACAAGACCGGAAAGAGGCCCTCGCCAATATCCGAATCCGTTCACTTTGCAAAGCTCGGAGGAAGGGAGGAAACGAGCTGAGAGGGCGAAGCGGTTCCACGATTCGCCATACAAGTTTGAACAGCCTGGAATTACTGCAGGGGCTGATGTAGTTGCTGACGCCGTGAGTGATGAAGAATTGTTGAGTCTGTATAAAAAATGTGGACTTTTCGCCGAGGATTGGGGAGAACCTAGTTTTGAAAAAGTTGGAACCCACTACCGCTTAGATTCTATTCTTATTCGTGGTATTAACCGAATGAGCACGGAGGAAATTTTTTCCTATCTCTTTGAAATCGGACTTGTTCCACAAGCGATGGAATGGGTAAACGATGCTTGTTGTATTGCTGTTTATAAGAATAATCAAGAAGCTGCTGCCTCACTGTTGAAAGTTACGAAGCCTATTTCCGTAGACCACGAGGTTGTTGACAAGAAGAAAAACTTGGATATTGAGGATAAACCGATTCCTGAAGAAGGAGAGGAAGAACAGCCGAATGCTACTAATCTTGGTGACAAACTCTTGAATTATGATTCGGCAAGTGTCATCCCTCATGAAAAGATTTCGGTTCCAATGCCTCTCGGGCATGTTTGGCGCTATGCAAAACCCTGTCAAAAAGCATCCGGCATTTTAATGCGGTTTGCAACAAATCAAGATCGAAAGCAGGAGAGAGCCGAACATTTCAGTGAGTACTATAAGAAACACGGAAACCCCAACAATCCAAATTACCGGCTTAACAACGAAGAAGGGTACCGAAAAAAGCGACCATTCAAACGAGCTCGTTACAACCCATCCCCGGAGGTCAGTTCGAGCGAAGAAGATCTCAGGGAAGTTCAAAAGTTTAGCGTGTGGACGAAGTTGAGCGCGGACTGGCACGCTGAAGAGGATGGCGGTGGCGAATCTTCTCGACCTGATTCTAATCTCAATGTTCGAGCTAATACTCCGATGCCACGCGGCGTTGATCTTCCTCTCACTGCTTTTCCTCGTATTTCTCAAATGCGACGTTTTCATTTGGATCAAGGGCCGGCCTACTCGAGACCACCAGCCCCAATCATGCGTCGGCGATCAATCTTCGACAAGTTGGATAAACCACGTAAACGGGGATGGCAGCCAGACATAGGGAATCTGGGTGGGCATGAAAAACAATTCTTTACTGCTGGTCACGACAGTGATGAAGAATGGACTTCGCGATTGAAAGGGCCTACGATGAGGATGCATGCCGACGTTGAAGAATCTCGACAAAAACTCCAAGCTACTCGAAAAAAGATTCAGCAGCAATCACAATCAAGCAGTATCAGCAGCCGACTAGGGGACCGTGTGGAGCGTGTCAAATTGGATGCCGATGATGATGAGGTCGCCGCAACCATCGCTTCCCGTCCATCAGTCAAGGATCGACTGGGCACTCGGCAGCCATTCTATCGTACTCTAAGCAATCGGTTGAGCTCGATTGATCGACTAAACTCTCCACCGGACTATGACGAGGGCGAAGGCGAAGGCGAAGCTGAAGTCGAGGCCGCTTATCTTCAGTCCCTTCTGGAAGACAAATAGCTACTCTAACATAAATCAGCTAGTCAGTAAATCGAATTTCATATTTTGAGAGTTATCTTCTAGAGAAGAAGTCCAAAAACAACAAACAAACCAATCATTAACTTTTAATTCCACAGTAGAGAGTTCTCTCCGTAACACAATCGACAGTCTCCAACAATATTTATTTTCAGCGCGTGAAATGTATTTAACAGTAAAAATTACAACTACTACTACGATATGGTACTATTATTACCGTCAATTAATTATTTATTAAATCTATTAATAGATGCAAAGAATAGTTTAAACTCAAAACTATAAAGATATTCTACTTTGTACTGAAGTCTGGCTATTTTCAGTAGTTTGTTCTAAATTTATAAGTTTTTCCTATTGAATTGTTTATCAGGTATGTATGTATCGTTCCGTGTAAGAATGGGCGTCATATATTATGCATCAATGCTTGAAGGTCGTCAGATTTGTACGCTGTTAGTTTTAGTGAGTCGTGAAGGATGAAATTTATAAAAACTGGCGTATTTAATAAAATAAAAAACTTTGTTGTTGTTAACATTTTGCTGTTCACATAAATTAATTCTCATCCTTCTTACATGCGTATAATATTTATTTGATGGACCCGTATCATTTTCATTCCTTCGTGAGGAGCAATACACGTAAAGCGTAGGAAACATTGAATTATGAATACAATATAATTTTCAACGAGATAAAATAAATTATTTACTAGTTCCAATCATAGATATTTTACTACGAATTCTTTTACATTTCTACTCTCTGTTAATATATACATTTGATTTAGATATTGTTATTTTGCAACTATTTACGGACGGAAAAAATTGTGTTCAAGTTCCAAACCTATTAGTAATTTGATTGGCCGAGTTAAATAACTAAACATGCACACCTTTCTTTTCAGTGAAAATATAAGAGTAGAATCACAAAATATTGAATGTAACGTAGACAGATAAAATCGACGGGAGATAAAACTCGGTTAGTCGGCATCGTCGACGTTTTGCGTCTCCTGCTGCGTCTCTTGCTGCTTCTTCTTCTGGAGCCATTCACGGGATTTGTCTTCAGCCATGCTCTTGGTCAATAGATCGTCCGCTCCGGGATCTTCTTTGCATAGGTCTTTATAATCTTCTGCCCCAACGAGGCATATCTCGTGTCCCGACTAAGAAAATATCAGCCCAAAACTTTTAACATATTTATCATTATTATTTGATGTCGTATAAGTAAGTGCTTATCACTAACTAAGTCTGCGATGATGACAACGGACACTGTTGCTTTCCCTGGAGTATCAAGGGAGACCAAAGGGGTTAGAATTTTGGGTTTAAAACCCCCTTCATATGATGCCTCTGACACGAGAGCCTGGATTCGTGGGAGATGAGATGTTGGGCAAGCGAAGGCCATTCGCCCAAACCCAGTTCCGTGTTTCACACTTCCGTCGTCGTCGTCGCGTGGTAAGAAAGGTCGAAGGACCAGGACCATTGGATCCGTTGGGTAAACGAGGCATGCCCGTGCTTGATCACCACAGTTCACCGATTTCATTCCCAAAATCTCCTCGTAGAACTTTGCATGCTGGTTATTTCTGGATTCAGCGACTCCACTACGGAGTTGGACCCGACAGATTAAGTCTGTGTAAGAAAGAAATATGGGTATAAGGTGAGATTTGAATAAGGTAATTACATCAACTATATTCACACACCTGCAGAGCTTTCAATCACACGGAAATAGTACCCATTGTTAGACAATGCCAATGATCCGTCCGTCAAAGTAGTATACGCAACGGCTCTTGCAGCAGTGACATCGCGCCGAAGAACACAGATGTATTCAATACATTCGGTAACGATGTACGAGTCCACTCCATAGTTATACGTCAGTTCCAGGACAAAGTTCTTGTCCTCGGGGCCGTATCCAACCATAGTTTTCGACCATTTCCCATCATATGGTCTGAAAAAATAAATTAGTTTAATAAGTTATGTAGTTTAAGTATAAGATCAAGATATTGAGAGAAGCTATACCAAATATAAGAGTCTACTATTTACAACGACTGGCCAACAAAACACTTAATATAGTTTCATATGATTCAGCTAAAATAAAAATTCTGTCTGAAAATAGAACGTGATGCGAAATAAATTAGTCCTCTTGTTTGACAAAGATCCATCCTCTGTTGTCAGCTATCAAATTCAGTATAGTAAGTAGGGTAACAGCAAACATACTTTTGAAAATATAGGAAAACTAGAGAAAGTGCTTACACGAAGTCTACAAAACTAATCTGATGGTCTCGTCAACCAGGACACAAAGAGATTGAAAAACCCTAACCAGCAATTCTCTGCATGTGCATGACACGTCTTTCCCCACTTAATTAAATTCTTTCTGGCTCTAAAGAAGAGAAAAATGTGCTCAAGAATTCCATTCAGAGGACTAGAGCAAATATTACTGGCATCTTCGTGAATTCAATTTATAATACCGACACCATAATTGTTTAGTTCAAACGGTATGATTTCATTCTAAAGTCCGAAACTGGACTTTTTGGTATTCTATTCTGCTTTGAAAAAAATCCGAAAAAGAAATATTGAGTGGGTGTCTCAAGCTATGTCATCTAGGTCAGAAATTTAAAAGCCATACTGGACAATTATGTAAAAGCGTTCAAGTGATAAACATTTATTTACAAACCCATTGCAAGTAGCCTCGCATCCTTTCTCAAATTCCTCGTGCCGTAAAACCTGAATAAAGAAAGAAAAAAAGAATGGTTTTCGAAACTTCAACTAATGGCTTACTGGTGCAATTGCA
>XLOC_003934 | rRNA methyltransferase 3, mitochondrial
GGTGAATAAGTTCACATGGGTTTATTTTTATCGTCTTGTTTGTTAACAACTTTGTCAAACTAGTTGAAGCTGCAAGATAACTACGAATTTGGAACTTATTTGTAACCTTCAAGTTAAGTTTGCCATAAAACTAGGACTCTCATCAACTTGTTACCGATACAATTATGGCTCGAAATATTAGCAGGAAAAGCTTTTTCTGGGCATCTAGTCTTCATCCTTCAAGTTGTCGTTCCATAAGTGGAAATGGTGGATTATTTAACTTAATCGATCCTTCGACCCCTGGAAATTATCTCTCGTTCCCTCCATGGTCTCACATCTTTGTTAGAAACAAGAACAATGCAATGTCCCGGCTGGTTCTGGATGTTAGCGACCCTGAAGAAGGAAAACGAAACAGAAATAATAAACCAAAACGGATAGTTTCAGATACAAAGCAAAATAAATCTGCAACCGATTTCAATTTAACCATGGGAGAAATATTTATGGGCAAAAGTCAATACCGGATTGCAATTGAGGGATCCAGGATGGTTGAAGAAGCTTTAGAATGTGGCTTGAAAATGGAAAAGTTATATTTACTCCGAAGTTTGAAAATACTACCGAATGGACTCGCGCATTTTTTAGAAGACGAAAAGCATCAGTTGACGTCGGGAATATGTAAAGTTCCAGAAGTTCATAGGATTGGAATGAAAGCAATGGAAACTTGGTCATCACTTACAACACCACCTGGAATAATTGGAGTCTTCCAAAAGCCTCAGTTAGCGGATAAAAAACTTGCTGTATCAAGAAAATCAACTCTTCCAATTACTCTGATTTGCGACAACATTCGTGAACCTGGAAATTTGGGGTCCATTCTTCGTTCTGCATCTGGAGCTGGATGTGATGACGTATATTTATCGAAAGGTTGCGTGGATCCATGGAATATGAAAGTAATCCGTGGCGCATCTGGAGCTCATTTTCGACTGCCAATAACTACAAATACTAAGGAAGATATCACACACATGCTCATGGAAAACAAAATGCTGCAAATTGCTGGAAAATGTTGTCAGGAAGAAATTTTTAGTGTTTTGATTTGTGATTCAAACCTGGAAGATTCAAGATTAGGTAACATGCCTTCAATCCCGTTCAGAAATATTGACTATACCAAATTTGCTCATAACTTTATCATAATTGGAGGGGAAACGGAAGCCATTACGGATAAAATGATATCAACCATTAAACTTTTGGAGAAATCCAAATCCGTAAACATTTTCAGGATACGAATTCCCTTAGCTAATAGTATGGACAGCCTTAACGCTGCGAATGCTTTTGGAATAATTGTGTTTGAAATTGCGAGGCAGTTGAATTTAGAAATTAATGCAGTATAATTTGTACTAGTCGATTCTTGTGCATACATATATTTACCATATTGCTCGTTAGTTTATGTCTGTTTTATCTTAACCTGAATGTTTGAATATTGACATTTTATAAAAGTTATATACCACCTGAAACTAAGTTTTGTAAATAAGTTTCCCTTTTATGACGTATTTAAAACTTACATGATAACAATTATGAAAATGGGACATTCTACGCCACAGAAGTTTATTACACAACTACT
>XLOC_009472 | Trafficking protein particle complex subunit 13
ACGAATACGATTATGTCGGCACAATTTTATTTGTGTGTAAACTTTACAAAATAAGTGTCGGCTGTTTGCCGGTACAAAAAAAACTTTGCACGTTTTCATTGTATTTTCTGCTCATTGTTGGGTGAACAATCGTGTAAAATGTGATACATTAAGTTAATTAATTTAATTAGTTAATTGTCACATTGTCACTAAAATTTGTAATAAAAAATTTAATTACTCCGAGAAGTGGCACGTTGAACTTACAAAGTTACAAAAGTCGCACAATGAGAATTGAAAGACAGCTGACACATGCATGGCATGGTGGTTGTTTTGATTTGATTTGTTTACTTGTGAATTTGAGAGTGGATTTTTGTTTTAAGATAAAAAGTGATAAGATAATTTTTGTCGGTTTTGTCACCAATTGATAACTCACGACAAGATGGAGAAAGATGTAAAGTCTTTGTTGTCTATTAAGGTGCTTCGTCTCGTGAAACCGGCCATGATTGGACCACTCCCACTCACCTGTGATAGTCGTGATCTTGTCAGCGACTTGTGGGAGAGAGAATTGAGGATGGATGTCACAGCCACGCCGGGCATTGAAAATTTGTCTCTCGGTCAATTTCTTCGACTTCCGCAAGGATTTGGAAATATGTACCTCGGAGAAACGTTTACTTGTTACGTTGTGATTCAAAACGAAAGTCCCGTTGGTGTTACGAATGTTTCCGTGAGGGTCGATTTGCAAACCACAACCCAAAAGTTTACACTTACCGAGAATCGGACAATGTCTTTGATGAAAACTGGAGATACTATTGACCTTATCATGAATCATGAAATTAAAGAGATGGGAAAGCACATGCTCATTTGTACCTTAACGTATTCAGTTCCTAGCTCTGCGCCTACTTCCGAACCCATTTTTGTGGAAAGATTCTTCAAGTTTCAAGTTAAAAAACCTCTCGATGTCAAAACTAAGCTGTACAATGCTGAGGCTGACGAAGTATTTTTAGAAGCTCAAGTCCAGAACATTACCGCAATGCCGCTCTGCTTAGAAAAAGTCGACTTGGAACCTTCCTCCGGCTTCAATTGCATATCCATGAACGGAACGTCGGAAAAAGACCTTCTCATCAGGACACGGATGGATATCCAGCAGAGTACAAACTTTAAGCAAAAGTGGCCCAATTTGCTGCTCGATGTGGAAGGGTCACAACAATTTCTGTACAGACTGATTCCGAAAGCGGACAACGCCAGGACAATGACGAACATTGGGAAGTTGGACATTGTATGGAAAACGTCCATGGGTTCGCATGGTCGCCTGCAGACGTCACAGTTGCAAAGACAAATCACGGTGCTCAATGACTTGAGATTAATCGTCGAAAAAGTACCGGACACGTCTCTTGTTGATAAACCGTTTGATACGCAATGTAGAATTGTCAACACGACTTCAGACCGTGATATGGACCTGCGTCTCGAACTGGATCCCGCAATCGAGGGGTACATCTGGGTCGGCGTGACCAAAACGAACCTTGGGATACTCGCTCCCACCAACCAATTAAATTTAACCGTCAGCATATTCCCGTTTCGAACTGGATTAATCAACGTTTCTGGAATACGACTCGTCGACTTGAACCGAGGAGAAAAGTTTTGTTTTAATGACTTAACCCAAGTATTAGTATTGCAAAAATAAGCAAATTGTATGGATTCCAATTTCAAATAATAATTTAGATATTTATTTATTTAGTAAGCCGTACTGATAAGATAACAACTACAATTAAGTAAATTCCGTGCTAAGTATAGGTGCAAAAAAGTGCAAGTTTTATGGCTATTTTTTGACTACTAAATAACATAAAGGTCGAGCTTGCTCCAAATTAAGTTGAAGATTAATTAAGACTAAGGTTCAGAGGTTGGCAACATATTTTGTGAAAATACAGTAATTTTGAGCCCCGTTCTTTCCAGGGTTTGGATTTCCGGAAGTGTTACACCCACAAAAAGCTGAACATCTACGTGGAGAAGGCAAAATTCATACGAAAACACACGTTTTGTGAAGAAATTAACTTTTTATCACTGTCAAAAAACATTGCTTTAACTAATTTCTTTTAAGTAAACTAGTTTAACAGCGATAAAGCGTTAATTTCTTCAAAAAACCTATATTTTCGTAAAACTCTTGTATTCTGTACGTAAATTCTCGTCTTTTTTGTGAGTGCAACACCCCCGGAAATGTAAACCCTGGGAAGAACCGAGCTCAAAATACTCTATTTTCACAAAGTATTTTACCCACCCTGCTAATTCTACCTCTTCAGCTAAATGCATCCAGAAATCCGGTCGGTGGGATGAAGAAACGTGATTTTTTATAATAATACTTAAACAGAATTGTACTTTGATTTTCAAGTGTAGGCAAAGAAGCAGAAAGGATGATGAAGAAGACGAAGATCAAGAACCATGCAAATCAAGATCATCGATTTGTCATTCTTTACAACACAATGCAATGTGGCTTATCTCTATAAGGGTTGTTTTTGGGTGAATGAAATCCAGTAACTAGCGAATCATCGCGCTGATGTTCCACCACATATTTCTGAAAACATGCAACATGCCAATTAGCTTTTTACTCAAAAAATTAAATTAAAAACAGAAAATCGGAACTAAGAATAATAATATTAATTAAATGTCAATCAATCAATTACTTTTTGTTAGTGTTATTTATGTAAAAGTGAGTGACGATAAAAGCGAGAAAAAAATATATTCCTATCAAAATTAGAATGGTTTCAAGTTTTTATTAATTTTCGATACATGTAAAATTGCAAAGTAGGACGGAAATGAGTGAATTTTGAGTGTGGCGTGGCTTGGCGTTTCGCGTGGCGTGCCGTTGGTTACGCAATATTACAGCCGATGCAGTCCGTCGGACTGTACGGATTACTGTTTGGTGGTGAATGGGAAAAACCGGAAACTAGACAATCATCTCGTTGATGTTCCAACACAAAGTTCTGAAACGTGTACGTATACTTTTTTTAGGCACGATAAAAGCAAAAATTGAAATTATAATGGAAATTTTGATAAATATTTGCTAGTAAAAAAAATCTACCCAGTGTGATTTATGATGCGATAGCGAGTAACTTACCAAGAGAAGCATGATTTTCATGGTAAATCAACTTTTTGGTTATCATTTCTTTCTTATACGATTTGATTTTATCCAACTCAAACTTTTATTTTTAGCCAAATAATAATATCCAAATTTCGATTGATTTTTATATGTACATGTTTAACCCCCAAATGACTCTTCATATTAAAAAGAAACTCTTAAAAAATCAGTGGTTTTGAAAATCACAAAAAGCACACAGAAACATATAGTATTTTAAACAAAAATAGTGCACAAAACATTTAAAATCTAGTGACACAGACATAAATACGTTTTAAAGAACATCTTTGTCCTGTTTTGACATTTTTGACATTACACATACAACAAAGAACTGCGCGTGAGTAAAACTATGTAAACACGTGCCAATTAATTTATGACATTTTCTTGAAACTGTACCATAATTTGAATACAATAAGAATTTGAAAATGTAGTAGCAACAACAAGAGTGATTTTTTTGACGGGGGAGAAATTTCGACATTCAATCCACTAAATATTATTTACTACCCGGGAACATAATTAATTAGTACGTGCCGTAAAGTGGTTTTTGCTTGGTGGTCGTGTCGGCAGCGGCGGCGGTGACTTTTTAGCAGCGCATTTTATTTTTAATTAATAAGAAGCCTTCTCGTTTAAAATGTGAAATTGAATTATCATTGAATATCAAAAATTTGGTGAACCCCTTCCGCTGTTTGATTTTTTTTAGATTAAGGTGCAGCTACTCTTTTCACGGAATGGGTTGGCTTTTTGTGAACTGAACCCGATAAGCAGATAGTCCTCTTGCTCGTGTTCCGCTATGTACTTCTATAAAGTAAAAGCCACACACCAAAAAACATGGATAAGCATTGTATATGTATATTTCATTTAAGATTAGATAGAAGTAGAACAATTTTGTGATAAGGACAGAAAATGCTACTCTACGAGAAAATTGCAGACTATTTGATCTTTTGATTAAAGAGAGAAAGAAAAGACAGACATGACACACCGGATGTGGTGGGTCGGACTGACGGCGAGATTTCGTAAGACGGGATGAATCATGGGCAAAATTGACAAATTTTTTGTAATTTCTCTGCTCTGGGAACTTATTTTAAAATTCTGGACGACTAATTTGTAGTCAGTGAGTTGATTAATGGAATGGCGTCGAGTTTTTTGAGCGAGTTTCGATAAGTTCCAATTTTTCTGAAGGCTTCTTAAATTTGAAATCTCTTGCTCCTTCAAATAGTGTCAAAATATGGAGTAAAAAAAAGTTGGGAACGACCTGCTCTACAAATTTGTCGTCCAGAATTTTAAAATAAATTCCCAGAGGAGAGAAATGATTAAAAATATGGTGATTTTGATTATTTTGGCGACGAGTCATCCAGTCATACGTTAAAAGGCGTTCAAATAAATACGACAACTTACTTTGATGTCTTCAACAGCTTGCGAGACGTTGATGCGGCGGATGGCCGCTTCACGTCTTAGCTGCTCAACGACTATATTTATACAAAAAATTAAGGGGACAATTAAATTTAAATACAATTAAAGGAGGTGGTTTTGAAAAAGTATGTATGTATTTT
>XLOC_001261 | 1-phosphatidylinositol 4,5-bisphosphate phosphodiesterase gamma-1
AACAAATACATGAAACATTACTTTTTTGTACATTTTATATGATTGGTGAGACGATTGTGCACAGCGGCAAGTCTGACAGTCGATTGCACAAATACTTTTTAGCTCTGGGATCAAGTTAGATTTTAGGTTTAGGTTTAGTAGGATTAAGAACAAAGTTGTTGGTACTTTCATCTCCAACCACCCCCACCCACAAATGTCCCCTTAGCAAGTAGCCATGACCTGACCTCCACGATTGCCTTTGCACCCATTGTGCCACCCAACCTCTACGCCTGCTTGAGAGAGCATCTCTACCAACGAATACTGAACTGTCAAAATCGGAAACCAGATAATTTGCACGTATTATGCATAGCATTCAATCTTCCAGGACTAGTTAAGATTTTGAAAGCAAACTCTGCTGGAATACCGTAAGAAAATGAACTTCATCCCGGAGCAAGAACTCGTCATCAACCAACTGGAACGTGGCACCGTCGTGACCAAATTTTTCTTCCGCAAAAGGGCTGAACGTCGGACACTTGCTGTTCGACGGGAGACAAAACAAGTAATTTGGCAGCGCCCAAACAATAATGGTGGAAATGGAGCTGGGAACGGAGCAGGGGGGCCCGTGACGAACAACCTCCGCGTCCTATGCGAGGGCACCGTCGACATTCGAGAAATCAAACTACTCCGTCTGGGAAAAAACTCGAAAGATTTCGACAAATGGCCAGATGACTCAAAACGGCACGACAGTTCTAAATGTTTCGTAATTTTCTACGGTTCAGAGTTTCGATTAAGAACGCTAAGTATTGCAGCTCTCTCAGAGAAGGAAGCAGAACTGTGGATCAAGGGACTCAACTTTTTAATCGCAGACAATAACAAGACCCCATACCCTCTTCAACTTAATATGTGGTTGAGAAAAGAGTTTTATGGGATGGAGAATGCACGGGGGAATATTACATTGAAGGAGTTAAAAACCTTTCTTCCAAAAGTGAATTGTAAGATGAGTACGACTCGATTAAGGGAGCTATTTCAATCTGTGGATACGAGAAAGACGGGAGAGCTCGGATTTGACGATTTTGCAACTTTGTTTCATGACACTTTGGTATTTGACAAGGCACCCTTCAATGATTACTTGTCACAGTATTCCAAAGATGGTGAGATTGTTAGTTTCGACGAGTTTCGTCTTCTACTCGAAGTTGAGCAGAAAGAAAGCAAAGTGGATGTGTGCGGCGTCATAAGGGAGTATCTACAGGATCCACTGAGGGACGTGAAACAGCCACATCTTACAGTGTCAGAGTTTGTGGACTACTTATATTCGAAACAGAATGAGATTTGGGACAGCAAATACTCTGTCATTCATCAAGATATGACACGTCCACTTTCCCACTATTGGATTGCATCCTCACACAATACGTAAGTTGATAAATAAATATTTATTCAGCACATCTTTGAGATCATCCATGTCTTCTTAATTGTGGCAAATAATCTACTTTTAT
>XLOC_017915 | 2-acylglycerol O-acyltransferase 1
CGCAAGTATGTATTTAATTTTGTGATGATGATAAAGTCGAGCGTCGAAATAGTGAGAGACTGATTATTATACGAGCATTAATTATATGTATGTATGTACAAACCACTACTTTTACTTCTCCAGCTAGCCATATAATAGTGGTGACTTCTTATCACACTTATGCAGCCATTCATTACATTTTTTTTCGTCAGCCCATTTTATAATCCAACTCCTCCAACGGGATCAAGTAGTGTCTATGTAGTTGAGAAGGATAATTGTGTGGAGTAGTAATTGGTGTATAATTTGAATTATTTTGCACTTTCGTTTCAAAAACATGGTTTCATCAACGAGTACAAATGGTGTGAGTAAAGGATGTGCTACAAAGAAACTGAATAGTGAGTTGAGGAAGCCGCACAAAGTCCTAGGGGTGGAGTTTGCACCAATTAATATTCCTTTGGAGAGGAGAAAGCAGACGTTGGCCGTGCTAACTTGGACAGCACTATTTTTCTTCTCTGGTCCAGGAGGACCGGTAATTCTTGTCTATACGTTCTTTTTCACCAGACTCTGGCCACTTTCACTTTTGTACGCTATTTGGATCGTGTATGACAGAAACACGTGCAATGTGGGGTCGAGAAAGAATGGCACTATCACCAAATTCTTCAAAAACTGGGTTTTGTGGAAATACTACGTGCGCTATTTTCCTATCAAGCTTGTGAAAACAGCCGAATTGGATCCCAAACGGAACTATTTACTGGCTTCTCATCCTCACGGAATTTTAGCAAGTGGAACGTTTGCAAGTTTTTCAACAGAGGCAAACAAAGTGTCCACAGTGTTCCCGAATATTCAATTCAACATGTTGACACTTCCGCTTAACTTTTATCTTCCAATTTATCGCGAGCTTTGTTTGGGACATGGCTTATGTTCTGCGAAGAAGGAGAGCATGAACTATCTTTTGAGCCATCCCGACGGGGGTAGAGGAGCCGTTTTGGTCCCCGGTGGGGCTCAAGAGTCGCTAGAAAGTCATCCGGGAAAGTACGTGGTACAGTTGAAGAAAAGAAAAGGATTCGTGAAGGTGGCTTTGCAAAATGGCTCTCCGCTGGTCCCGATTTATTGTTTCGGAGAGAATGATATTTATGACCAAGTTAATAACCCGGACGGATCATTACTTCGTGGGTTTCAAAATAAAGTGATGGAACTCTTTACATTTGCTCCGCTCTTCTTTACAGGGAGAGGAATATTTCAATACAACTATGGAATTTTACCTAGAAGACATCCAATTTTTGTTGTGGTCGGAGCCCCCATCGACGTGGAGAAAGTTGAGTCACCTACAAATGATCAGATCGACTCCTTGCATTCGAAATACATGCAAGCATTACAAAACCTTTTTGACAAACACAAAAGCGAATTTGCACATTCCGATGCTCAGCTTAAAATCATTTAATTTATGACTCTCAAAGAAACCTGACTGTTCATCATCAATTGTCCCCTCTCAAATCTCAGCGACTTGTTTTGCTAATTACAAAGTTGAAAATCACACAAGTGTAATATTTTTGTTGAAAACCATACGAATAAAAAAATGTTGACAATAAATGCAACTATTGAAGGGACT
>XLOC_020795 | Diphthamide biosynthesis protein 2
[truncated: 2,933,542 more chars]
