# Supplementary material for: Developmental expression and evolution of hexamerin and haemocyanin from Folsomia candida (Collembola)
Source: Insect Mol Biol. 2019 May 8;28(5):716–27. doi: 10.1111/imb.12585 (PMC6850205; doi:10.1111/imb.12585)
Supplement: Supplementary file 14 — Dataset S3. Multiple sequence alignment of 130 amino acid sequences employed in the phylogenetic construction. [file IMB-28-716-s014.fas]

>AaeHEX1g
---------------------------------------------ADKDFLMKQKFFFEI
LRHIHMP-LQYEEYMMYTQMW-VDTKYN--------QVV--FFNYKMDLFLGKGEIFTIN
N--LLKQTYMLFSFLYN-----SLDWDTYYKNVIWARE-NINEGMFIYAITLTVMH----
RTDLQGLVLPAIYEIYPYYFFNTDIIRTATYRK-MYDP---KNVVYS---NFTM-----K
DGMMMDYYYEDIGLNSYYFYFMMDYPFFLG-----FG---KERSGEIYLYMHQQLLARYN
LERFSNMMYPTKMLTWPL------GYFSLLS-YWNGIPFKYRDMNYMIKD----------
----KLDWIKDWEMRMRKMIDDGF--------------DGVDLRKW-----ENIDFLGKM
MNCNMD-N--FF--KFGF--IEMLSKMLL---S---TDFMT--M-TWPS----VLTHYET
TLRDPMFYSLWERLMSF-YYLFKSYLPYY-TFDDLSFK----GVVIKDVVI---------
-------DK-LMTYFEYFDSDISNVIPK--------Y-DFS-------------------
-------------VLGRTIRLNHKPFTYSLDVMSEF--------GVIRVFLGPKFDK---
-MDLEYFRKFFVEIDHYMVDLVVGKNTFVRNSRDFYWSV-KDRTMYTELYKKMMMSIAG-
--KFILDM--SEAHCGFPDRLILPKGWV-GMKMQFYFIITPYTMTEPKS-----------
----------NIVF-----------D-----NTFMCG---KYNFVDNL-PMGFPFDREID
Y------------------------------TYWY----TKNMLYK----DVFIYHM---
-------------------
>AgaHEX1
------MKELAL--------------------------------YADKEFLFKQKFFFEV
LRNIHLP-LKYDEYIPYTKTW-VDTKYD--------QVA--FFDYKTGAFLEKGELFSIY
N--YLRQTYAVFTFLYN-----SADWDTYYKNMIWARD-NINEGMFIYVLHLTVMH----
RPDLQGIVLPAIYEIYPYYFFNTDVIRTINYKK-LYDP---KNIVYA---NYTA-----Y
TEEYLNYYTEDIGLNAYYYYFMMDYSFLLG-----FG---KDRRGELYWYMHQMLLARYN
LERMSNYMGTVKPLVWPL------GYFSLLS-YWNGVPFKSRDYNYMISD----------
----KLDWINAWEAKIRKIIEDGF--------------DGINLRLP-----ESVEFFGNL
LNSNVD-S--VD--YVGY--IEVFSRLLL---S---NDFNA--Y-VWPS----ALMQFET
SLRDPVFYQLYERFMDL-YYYFKRFLPSY-TYEELNFN----GVVIKDVTF---------
-------DK-LMTYFDYFDSDVSNVLPK--------Y-DYA-------------------
-------------VFARQRRLNHKPFSYTMNVMSDY--------AIIRAFVGPKFDR---
-FDLQFYKKYFFEIDQYLVDFTAGKNTFVRNSRDFYWSV-KDRTMYTDLYKKIMLGYNG-
--KFALDM--SEAHCGFPDRLILPKGWT-GMPMQFYFIITPYTAKTYEQ-----------
----------GYQY-----------D-----KTFTCGVESGMRFYDSL-PFGYPFDRVIN
F------------------------------NYFY----TKNMYFK----DVFIFHN---
-------------------
>AgaHEXA1
------MKELAL--------------------------------YADKEFLFKQKFFFEV
LRNIHLP-LKYDEYIPYTKTW-VDTKYD--------QVA--FFDYKTGAFLEKGELFSIY
N--YLRQTYAVFTFLYN-----SADWDTYYKNMIWARD-NINEGMFIYVLHLTVMH----
RPDLQGIVLPAIYEIYPYYFFNTDVIRTINYKK-LYDP---KNIVYA---NYTA-----Y
TEEYLNYNTEDIGLNAYYYYFMMDYSFLLG-----FG---KDRRGELYWYMHQMLLARYN
LERMSNYMGTVKPLVWPL------GYFSLLS-YWNGVPFKSRDYNYMISD----------
----KLDWINAWEAKIRKIIEDGF--------------DGINLRLP-----ESVEFFGNL
LNSNVD-S--VD--YVGY--IEVFSRLLL---S---NDFNA--Y-VWPS----ALMQFET
SLRDPVFYQLYERFMDL-YYYFKRFLPSY-TYEELNFN----GVVIKDVTF---------
-------DK-LMTYFDYFDSDVSNVLPK--------Y-DYA-------------------
-------------VFARQRRLNHKPFSYTMNVMSDY--------AIIRAFVGPKFDR---
-FDLQFYKKYFFEIDQYLVDFTAGKNTSVRNSRDFYWSV-KDRTMYTDLYKKIMLGYNG-
--KFALDM--SEAHCGFPDRLILPKGWT-GMPMQFYFIITPYTAKTYEQ-----------
----------GYQY-----------D-----KTFTCGVESGMRFYDSL-PFGYPFDRVIN
F------------------------------NYFY----TKNMYFK----DVFIFHT---
-------------------
>AgaHEXA2
------MKELAL--------------------------------YADKEFLFKQKFFFEV
LRNIHLP-LKYDEYIPYTKTW-VDTKYD--------QVA--FFDYKTGAFLEKGELFSIY
N--YLRQTYAVFTFLYN-----SADWDTYYKNMIWARD-NINEGMFIYVLHLTVMH----
RPDLQGIVLPAIYEIYPYYFFNTDVIRTINYKK-LYNP---KNVVYA---NYTA-----Y
TEEYLNYNTEDIGLNAYYYYFMMDYSFLLG-----FG---KDRRGELYWYMHQMLLARYN
LERMSNYMGTVKPLVWPL------GYFSLLS-YWNGVPFKSRDYNYMISD----------
----KLDWINAWEAKIRKIIEDGF--------------DGINLRLP-----ESVEFFGNL
LNSNVD-S--VD--YVGY--IEVFSRLLL---S---NDFNA--Y-VWPS----ALMQFET
SLRDPVFYQLYERFMDL-YYYFKRFLPSY-TYEELNFN----GVVIKDVTF---------
-------DK-LMTYFDYFDSDVSNVLPK--------Y-DYA-------------------
-------------VFARQRRLNHKPFSYTMNVMSDY--------AIIRAFVGPKFDR---
-FDLQFYKKYFFEIDQYLVDFTAGKNTSVRNSRDFYWSV-KDRTMYTDLYKKIMLGYNG-
--KFALDM--SEAHCGFPDRLILPKGWT-GMPMQFYFIITPYTAKTYEQ-----------
----------GYQY-----------D-----KTFTCGVESGMRFYDNL-PFGYPFDRVIN
F------------------------------NYFY----TKNMYFK----DVFIFHT---
-------------------
>AgaHex1C
------MKVLAL--------------------------------YADKDLLFKQKFFFEV
LRNIHLP-LKYEEYLPYTKSW-VDSKYN--------QVA--FFDYTTGGFVEKGALFTIY
N--HLRQTYLLFNLLFN-----SADWDTYYQNLLWARE-NVNECMFIYVVHLTVFQ----
RADLQGIVLPAIYEIYPYYFFNTDVIRSITNRK-LYDA---KNVVFA---NYTA-----K
SEEYLNYYTEDIGLNAYYFYFMMDYPFTLG-----FG---KDRRGELFWYVHQTLLARYN
LERLSNGMATVQPLAWPI------GYSTMLS-YWNGVPFKSRENNFVLDD----------
----RLDWVTGWEIKLRKTIEDGF--------------DGIDLRLP-----ESADAFGSI
MNVNVD-S--YG--HMGY--IEILSRALL---S---TEYRS--K-MWPS----VLMQFET
SLRDPIFYQLYDRFLDI-YSYFKRFLPSY-TYEELNFN----GVVIQDVTF---------
-------DK-LMTYFDFFDSDVSNVLPK--------Y-DYA-------------------
-------------VYARQSRLNHKPFSYTMNVMSDY--------AIIRAFVGPKFDR---
-FDLQFYKKYFFEIDQYLVDFTAGKNTFVRNSRDFYWSV-KDRTMYTDLYKKIMLGYNG-
--KFALDM--SEAHCGFPDRLILPKGWT-GMPMQFYFIITPYTAKTYEQ-----------
----------GYQY-----------D-----KTFTCGVESGMRFYDSL-PFGYPFDRVIN
F------------------------------NYFY----TKNMYFK----DVFIFHN---
-------------------
>AgaHex1B
------MRALVL--------------------------------YADKDFLFKQKFFFEV
LRNIHLP-LQFEEYFPYTKSY-IDSKYN--------EVV--FFNYKAG-FLGKGELFSIY
N--YMKQTYLLFTFFYN-----SVDFDTFYKNVVWARE-NVNEGMFVHAITMAVFH----
HPQLKGFVLPAVYEIYPYYFFNTDLIHSVTFRK-LYDQ---K------------------
------------------------------------------------------------
------------------------------------------------------------
------------------------------------------------------------
------------------------------------------------------------
------------------------------------------------------------
------------------------------------------------------------
------------------------------------------------------------
------------------------------------------------------------
------------------------------------------------------------
------------------------------------------------------------
------------------------------------------------------------
-------------------
>AaeHex2a
--------------------------------------------YADKDFLVKQKQLLEV
FQHVHQH-EVHTELWEVSKEYKINDHYN--------AVK--FVKYKYG-MLPFDEIFSVF
H--HREQAIALFHLFYY-----AKDWETFYKSVVWARF-HVNEGMFVYAVTVAMLH----
RKDLAGLELPAPYEIYPYYFFNTEVVQKASQYK-MQGF---YAVIPT---NYTG-----N
VDQKVSYFTEDIGLNTYYYYFHADYPFWMG-----FG---KDRRGELFLFKHQQLLARYY
MERLSNDLGTIPEFSWPL------GYYPNMH-YYNGVSFPSRDNNHYVYT----------
----DVDELVDYEHRIREVIDQGY--------------NGVDLTDP-----ESIEYLGNV
IQGNPD-S--VN--YYKY--VGQIARILL---G---EHFDD--H-VIPS----VLEHYET
SLRDPMFYQLYKRIIIW-YWEFKDHLPHY-TYDELNFA----GVKVESVEV---------
-------DK-LVTYFDRSDADITNAVDA--------H-DFV-------------------
-------------IKARQWRLNHMPFTFKLNVVSEK--------GVVRVYLAPKYDQ-GH
VYGVNENRENFYLLDVFPYDFVVGKNVITRDSTQFSMFV-QDRTPYYGLYKWVMDAYNG-
--KFPLDM--TEAHCGFPARLMLPKAKK-GMPFQLYFIVSPYHAPSTPQ-----------
----------HEGY-----------D-----YTLNCGVGSGARYVDSL-PFGYPFDRPID
E------------------------------KVWF----TPNMYYY----DAMVFHK---
-------------------
>AgaHex2c
------MKLLAL--------------------------------YADKDFLVKQKQMLEV
FQHVHQH-EVHTELWEVSKAYDIHDQYN--------AVK--FVTYKHG-LLPFDEIFSVF
D--HREQAIALFHLFYY-----AKDWETFYKSVVWARF-HVNEGMFVYAVTVAVLH----
RKDLAGLELPAPYEIYPYYFFNTEVVQKAAQYK-MQGF---PVVIPT---NYTG-----N
VAQKVSYFTEDIGLNTYYYYFHADYPFWMG-----YG---KDRRGELYLFKHQQLLARYY
LERLSNDLGTIPEFSWPI------GYYPNMH-YYNGVSFPSRDNYYEVYT----------
----DVEEVVEYEHRIREAIDLGY--------------DGVDLTKP-----ESIEYLGNL
IQSNPD-S--VN--FYKY--VGWFARILL---G---EHFEN--H-VLPG----VLEHYET
SLRDPMFYQLYKRIIQW-YWEFKDHLQPY-TKEELTFG----ELKFETVKV---------
-------DK-LVTYFDRSDADITNAVDA--------H-DFV-------------------
-------------IKARQWRLNHMPFTVEYSVVAEK--------GVVRMYLGPKYDQ-GH
AYGVNENRENFVLLDTFEWEFKQGQNVFVRESTQFPLYV-QDRTPYFELYKWVMDAYNG-
--QFPLDM--TEAHCGFPSRLMLPKGKK-GMPFQLYFIVSPYHAPAVPQ-----------
----------HEGY-----------D-----YTLNCGVASGARYIDSL-PFGYPFDRPID
E------------------------------KVWF----TPNMYYL----DTMIFHK---
-------------------
>AgaHex2b
------MRVLLC--------------------------------YADKPFLEKQKAMLEI
FQHVHQP-ELHTHLWDDQKAFDLYEHFK--------VVE--FLRYKYG-LLPMEEIFSVY
N--HREQAVALFHLFYY-----AKDWDTFYKTMVWARF-HVNEGMFVYAVTVAVLH----
RADMQGIVLPAPYEIYPYYFFNDVVISKAQRYK-MQGF---YAFIPS---NYTG-----N
PEQRVSYFMEDIGLNAYYYYFHADYPTWMG-----YG---KDRRGEFYLYQHQQFLARYY
LERLSNDLGTIPTFSWPI------GYYPYLR-YYNGVPFPARENYHNGYT----------
----VVQEITDYERRLMEAIDYGF--------------DGVNITTP-----TGVEYLGNL
IQSNGD-S--VN--FYGY--LEKVAKFFL---G---EMFNE--F-AVPS----VLERYET
AMRDPVFYQFFKRVIGF-YYRYLDTLPSY-KYDEINFP----GVKLETVEM---------
-------DK-LVTYFDNFDADITNAVDA--------H-DFV-------------------
-------------LYARMPRLNHLPFSFKLNVVSDK--------AVVLVFLGPKYDQ-GN
AYSVNANRENFFQLDHFLVDLVAGENAITRNSQDFSWFV-KDRTTYFDLYKQVMQAYNG-
--KFPLDM--SEAHCGFPARLMLPKGKK-GMPFQFFFMIAPYHAPEVER-----------
----------FTGY-----------D-----QTLSCGVGSGARYIDAL-PFGYPFNRKIN
E------------------------------AAWF----TPNMVYY----DTMIFHK---
-------------------
>AgaHex2
------MRGLAA--------------------------------YAEKDWLHKQEDLLLL
FRHLYEK-DWNPQLVAYAKNFHFSELFH--------TVK--LWSYEHG-LLPKGEVFSVY
D--HREQAIALFRVLYH-----AKDWETFYKVAAWARY-YVNEGMFVYALTVAVTH----
RADMAGFVLPAPYEISPYHFINTEVIQKAQQYK-MQGY---YVTIPS---NYTG-----N
AEQKISYFTEDIGLNSYYYYLHTDYPFWLG-----FG---KDRRGELYLYEHQQILARYY
LERLSNDLGHVPEFSWPI------GYYPDLQ-YYNGHSFPARDNYYHVDQ----------
----EIRQVVDYEKRLRDVIDQGF--------------DGVNLSTP-----ESIDVLGNL
IQANPD-S--YE--FYKY--VAMYARIIM---G---EPVEP--Y-VIPS----ALEHYES
AMRDPVFYQIYKRIVAY-YHQFKEHLPEY-TYEELYYP----GVKIDGVVV---------
-------DK-LQTYFDRFDVDITNAIDI--------E-PVV-------------------
-------------IKARTMRLNHKPFTYKISLTADK--------AAVRVFLGPKYDE-GG
LYTLNENRENFYELDYFVQELTAGKNVLTRSSVNFNGYV-KDRTSFYELYRSVMAGYTG-
--KFQLDM--SEAHCGFPNRLMLPKGKK-GMPFQLYVIVSPYKAPQVSQ-----------
----------YSGF-----------D-----PVLSCGVGSGARYMDSY-AFGYPFDRPID
E------------------------------KLFY----VPNAFFQ----DVSIYHK---
-------------------
>CviLSP2
------MKVLAF--------------------------------VADKDFLVKQKFMLDI
LQHVYQD-DVFKKYDESYVTYKPHEDYE--------LIK--FFEWQHD-PIYDDEIFSPV
Y--HVEYAHYLTRLFYF-----AKDWNSFTHAVYWART-HVNKQLFIYSLTVASIH----
RDDLKGIVLPAIYEIQPWHFFDADTLELAEKFR-MHGF---HVVIKS---NYSN-----N
YEHSLSYFLEDIGFNAFYYYYNLDYPHWAN-----HE---KDRRGEFYLFLHWQLLSRYY
LERLSVDLGEIPHFNIPY------GYFSNLH-YYKGVSFPDRDNHYNFYY----------
----YAKDIEYYGARLAQYVD----------------------TTN-----VAVNKLGNM
IQGNPD-S--VN--KYGS--LDHLYRELV---N---PYGKY--G-TLPA----ILMHYET
SLRDPLFYSIYKDIVSY-YWRLMATYPEY-KPKDLEFP----GVKIDSVHM---------
-------EG-LTTYFEYFDADISNAVNS--------Q-SFV-------------------
-------------IKARQLRLNHKPFEYTLDVTSEK--------AIVKVFIGPKYDE-GH
LIHLEDNYMNFFELDHYVVDLAAGVNHLKRSSDDFTWYV-SDRTTYLELYQKVMDATNS-
--KFPLNQ--DEAHCGVPQRIMLPKGKK-GMPFQFFYIVYPYHAPEVQQ-----------
----------YSTY-----------D-----PVISCGIGSGSRFVDTL-PFGFPFNRPVR
H------------------------------DYYF----VDNIKFY----DIKIYHK---
-------------------
>DmeLSP2
------MKLVAL--------------------------------VADKDFLMKQKFMYQI
LQHIYQD-DVFTPFGGSYVEYKPHADYH--------MLE--FFEWQHQ-PFTDDMVWSVM
Y--HEEYVVGLVRLFYF-----AKNWETFQHVVYWARQ-HVNKQLFVYAVTIASLF----
RDDMQGVVLPAHYEIHPWSYFDSQALEWAEHYK-MHGF---HVVIRT---NYSN-----N
YDHDLAYYLEDVGFNAFYYYFNLDYPFWTK-----HV---KDRRGELYLYVHWQLLARWH
LERLSHDLGEVPAFNMPT------GYASNLR-TYYGVPQWHRENHHSFYH----------
----HIEHVEMYTQRLMDWIH----------------------KNE-----ETINVLGNI
IQGNAD-S--VD--FYGS--LDKLYRFIV---N---HYGHG--D-SFPG----LFMHYDT
SMRDPIFYEVYKTIVSH-YWHLMETYPEY-HKKDYAFE----GVHIDAVHM---------
-------ES-LTTYFEHFDSDISNAVNS--------H-SYV-------------------
-------------IKARQQRLNHKPFEFTLDVTSDK--------AVVKVFIGPKYDE-GH
EIPLEHNYQNFFELEHFKVHLEAGVNHIKRASGDFSFWV-NDRTTYLELYQKLMDATNS-
--KFKLDQ--SEAHCGVPNRMMLPRGKK-GQVFQFFYMVYPYHQPEVAQ-----------
----------FTGY-----------D-----PVVSCGVGHGSRYVDAL-PFGFPFNRPVK
H------------------------------DYYF----VHNFKFV----DVKIFHR---
-------------------
>MdoLSP2
---------LCL--------------------------------FADKDFLEKQKFVLEV
LQHVYQD-DVFTKFDETYATYLPHEDIN--------KLT--FFDWQHK-PLCDEVVFSPV
Y--HVEYALGLGRLFYF-----AKDWKAFTHAVYWARV-HVNKQLFVYALNLATVL----
RDDLHGVTTPAVYEVLPWHFFDAETVTKAEHQA-LHGF---HVVVKS---NYSN-----N
YDHTLAIY-RRCWPQRFYYYYQPALPYWTK-----HE---KDRVGELYLYLHRQLLARYY
LERLSNDLGEVPQLNVPD------AIWPTTR-----CQPPRSSNDYNFYI----------
----LVKELEFYLNVVADFVD----------------------TTDFRLRWRSLEILCRA
IPSWTR-N--CT--KDVT--MANSAMFCL---A---S--------MKPL----CAIHCST
L--------CTRNLLII-IGRLAGNFPEY-Q-KDLEFP----GVTLD-VHL---------
-------PE-LTTSL-VFDSDVSNLLTT--------R-SFV-------------------
-------------VKARQKRVNHQPFEFTLDVTSDK--------QSSRYSLAPNTMR-VM
VLNLEDNYQNFFELDHYVVDLVAGVNHLKRSSEEFACST-NDQTTYFELYKKLFDATNS-
--QFPL----TSGQCGFPRRLLLPLGKK-GLTYQFFFAVYPYHAPEVTQ-----------
----------FSTY-----------D-----PAVSCGVGSGSRYVDAL-PLDILWS--VQ
S------------------------------YMIL----LQCWKFQVLRCDRL-------
-------------------
>DmeLSP1a
------MKCVVA--------------------------------VADKAFLMKQKFLFEI
VYRVEDP-LMFEEYIAMGKQF-YFEHYH--------YME--FFEHKAHALLPKGEFFGAL
V--HAKQARGLFNFFYY-----AKDWETFMTNVAFARM-HFNEGMFVYALTLAVIH----
RDDFHGLVLPAIHEIFPQFFFNSKFVMEAEKFD-YEMW---MFYMPV---DYSR-----N
EESKLSYFTEDLGWNSYWYYLNMDYSFFLD-----FG---NDRRGEWWLYNVHQLLSRYH
MERLSHGLGEIPQFSWQI------GYDPQLI-YYNGIGYSYRKNYYELET----------
----MLDKITGFQQRIQNIVELGY--------------DGIDLRKP-----ESIEIIGNM
LQGNVD-A--ID--FFQF--WYMLAHMYF-------AHYYQ--M-VYPN----VMLNFET
MMRDPMFYMFYKSIAQV-YFQFMHHLPKY-TKEQLLMP----GVTLKHVEV---------
-------SE-LVTYFDLVDFDVTNMLNE--------G-DKS-------------------
-------------LFARQMRLNHKPFSYTYTIDSAR--------VVIRAFLGPKFDE-GR
MISLTDNRMNFMEIDEFTYTLKTGSNLITRKSTDFAWTV-KDRTTYTELYYYTMMAFDG-
--DYPLDL--TEPHCGFPDRLVLPMGWK-GMPMQMFFMVVPYMAPHEFS-----------
------------TF-----------D-----YTYSCGIGSGARHVDSL-PFGYPFDREIN
E------------------------------YEFH----VPNMYFK----DVTIYHA---
-------------------
>DmeLSP1b
------MKCLAA--------------------------------IADKAFLMKQKFLFEI
VYRVEDP-LMFEDHIKQGEKF-YFSYYH--------YMK--FFEYKAHALLPKGEFFGAL
V--HAKQARGLFNFFYY-----AKDWETFAANVAWARM-HVNEGMFVYALTMAVIH----
RNDFHGLMLPSIYEIFPQFFFNSKFVFEAEKFD-YEMW---MFYMPV---DYTR-----N
KESKLSYFTEDLGWNAYWYYLNMDYSFFLD-----FD---NDRRGEWWLYNVHQLLSRYY
MERLSHGFGEIPEFSWQI------GYDPQLI-YYNGIGYSFRKNYYEMET----------
----MLDKITGFLKRIHNIVEMGY--------------DGIDLRKP-----EAIEFIGNM
LQGNVD-A--MD--FYQF--WYMLAHMYF-------ADYYQ--M-VYPN----VMLNFET
MMRDPMYYMFYKSIAQV-YFQFMHYLPKY-TKEQLLMP----GVTMKNVEV---------
-------SD-LTTYFDLVDFDVTNMLND--------G-DMS-------------------
-------------LFARQMRLNHKPFTYTYTIESEK--------VVIRAFLGPKFDE-GK
VISLAENRMNFMEIDEFYYELKAGTNKITRKSSEFYWTV-KDRTTYTELYYYTMMAFDG-
--DFPLDI--SEPHCGFPDRLVLPMGWQ-GMPMQMFFMVVPYVAPHEFS-----------
------------TF-----------D-----YTYSCGIGSGARYVDSL-PFGYPFDRAID
E------------------------------YEFF----VPNMYFK----DVSIYHA---
-------------------
>DmeLSP1g
------MKLCVA--------------------------------IADKNFLEKQKFLFEI
VHRIDEP-LMFEEWIKMGQKL-ITAQYT--------YME--LWEYKLGALLPKGEFFGAL
V--HHKQAYGLFNFFYY-----AKDWETFVRNVAWARI-HVNEGMFVYALTLAVIH----
KPEFEGLILPQIYEIFPQYFFNSKFVYAAEKFD-YEVF---SFYMPV---DYTR-----N
DETKMTYFTEDLGWNAYWYYLNMDYAFFLN-----FG---KDRRGEYWIYNVQQILARYY
QERLANGFGEIPEFFWQI------GYDPQLI-YYNGIGYSYRKNYYDFYT----------
----MYSQIQNFFSRVYKVLETGF--------------DGFDLHKP-----EAIKIVGNY
LQGNAD-T--FD--FFNY--YYLLAHMYF-------ADYND--M-VFPN----VFLNFET
MLRDPFFYTFYKKFTDV-FYTFKYYLKPY-TQKDLFYE----GITIKDVSV---------
-------SK-LVTYYDIVDFDVTNLLND--------G-DKA-------------------
-------------LLARQARLNHKPFNFEFTIDSDK--------GVVRVFLGPKFDE-GR
VIPLDYNRKNFVQIDSFVYPFIAGTNTIKRSSKEFSWTA-EDRITYTELYKYVMLASEG-
--DFPLDI--SEPHNAFPDRLVLPKGWE-GMPMQFYFFVSPFAETYEFS-----------
------------NF-----------D-----YTYSSGVGSGTRFVDTK-PFGYPFDRQID
E------------------------------SDFF----VPNGFFK----DVKVYYV---
-------------------
>MdoLSP1
------MKILVV--------------------------------YADKDFLAKQKFLFEI
VYRVEDP-LMFEEYIKLGKTF-TYDDYH--------YMK--FYNYKYGVTLPKGEYFGSL
A--HFEQMYGLFEFFYY-----AKDWDVFQRNVCWARM-YFNEGMFVQALTLAVIH----
RDDFGGLMLPAVYEIFPQYFFNSKFIYEAEKFD-FDVW---SFYMPV---DYTR-----N
KESELSYFTEDVEWNSFWYYFNMEYFPYMD-----FG---KDRRGEYYFYVVRQMLARYY
MERLSHGFGEIPEFSFEV------GYDPQLI-NYNGVGYSYRKNYYEYET----------
----YMYYIINFFTRVEEIITQGY--------------DGIDMRKP-----ESIEYLGDI
MQGNYD-N--YD--FASF--WYMYAHMYF-------ADDSE--F-VYPS----VFLNYET
MMRDPMFYMIYKKITDV-FFQFYEYIDPY-THKDLYFP----GVEIESVKV---------
-------SD-LVTYFDLFDFDVTNLLND--------G-DKT-------------------
-------------LLGRQMRLNHKDFDFEYTIKSDK--------VVVRAFLGPKYDE-GR
MYSLNENRENFVEIDEFYYELKAGVNTFKRTSKEFQWTY-NDRTTYTELYKFVMMAYEG-
--EYPLDY--AENFCGFPDRLVLPRGWE-GMPMQFFFFVYPYTASYEPY-----------
------------SY-----------N-----SNYSCGVGSGVRHIDEK-PFGYPFDREID
E------------------------------FEFF----VPNMYFK----DVKIYYE---
-------------------
>AgeHex
------MKLLCL--------------------------------KVDQEYVQKQKQILHL
FDHINQP-SHHREHVEIAKSFFFHDSYK--------VVK--FIQWKYG-MLPKGEIFSVM
Y--HLEQAIALFEMFYH-----AKDYQTFYKTAVWARQ-HVNEGMFLYSFSVAVVH----
RPDTYGIILPPIYEVYPHYFYNSEVIHKAQVYK-QTHN---RYTIFA---NYSG-----H
PEQSMSYYLEDVGINAFYYYFNLYYPFWMS-----YG---NDNRGEQFYYVHLQILARYY
LERLSNGFGEIPIFNWPV------PYYSSLE-YTNGLEFPSRPKFAKLYE----------
----SPTFVKDAERRINDAIDSGV--------------EGIDLYSD-----EGMNVLGNL
IEGNAD-S--PY--YYKA--LWYYARHLL---G---QPLDK--Y-VAPS----ALEHFET
SMRDPVFFQLYKKIVLK-FQRYKARLHPY-TEEDLIFQ----GVKVLNVEF---------
-------DR-LVTYFDKFYADINNAVYE--------E-KHN-------------------
-------------FRVMQYRLNHKPFNYKVVVKSDK--------AVVKVFVGPKYDQ-GR
KINLNENRLNMLQIDHFVYDLKTGENVITRNSEDNYFFT-PDRTSYYEMYKQVLGASNG-
--DYHVDG--RQNYFYFPQRYMLPKGTE-GMTFQFYVIVSPYKAFHGHHDQ---------
-------------------------D-----YFNYPKVGTAGQYVDGY-ALGHPFDRHIK
F------------------------------EKMW----VPNSYFY----ETKIYHK---
-------------------
>TmoENP86
------MRLVCA--------------------------------EPVTNPQRQKGDLTPL
QIHQSTQ-AYYNDHIEIAENYHFNEGYK--------VVE--FYNWRYGKALKRGEIFSAF
T--HLKPAIALFKLFYY-----ANNWETFYKTAVWAMN-YVSERMFLYTFSVALVH----
RPDTYYYTLPPIYEIYPYYFYNAEVIQEAQYYK-QLYN---GRVIFA---NYSG-----N
PEQSLSYFTEDIGVNSFYYYYNLYYPFWMS-----FN---ADNRGELFYYMYQQILARYY
LERLSNGFGEIKTFNWPL------GYYPSLV-YPNGLQFPTRPNFAKLED----------
----SYTYVKDYERRIRDVIDLGY--------------SGVELFSS-----EGLDVLGNL
IECSMD-S--PY--FYGA--YHMFARHLL---G---QPYTY--H-SQPS----ALEHFET
SMRDPAFYQLFKKIIYH-FFRFKAHYKAY-TMKDLLYE----GVTVKNVEF---------
-------DR-LVTYFDKYYADLTNAVYE--------E-NFK-------------------
-------------VQVAQERLNHKPFTYKVYVDANT--------AVVKIFLGPKYDQ-GR
YINLTDNWMNFVQFDHFVYKLKSGQNVITRNSRQIYNYI-HDRTSYYEVYQKVMGVSDI-
--A-NYKE--SQFWFGFPQRFMLPKGSY-GVPYQFYVVVSKVVPYKYKT-----------
---------------------------------DIPMVGTGSQYVDGY-PMGYPFDRPVY
W------------------------------DKVF----IPNAYFY----ETKIYHR---
-------------------
>TmoHex2
------MRLLCV--------------------------------VHSTNYAQKQKDVWRL
FKYINQP-SYYKDHVEIAHNYHLNAAYK--------VVE--FYKWQYGKLLPRGEIFSVF
H--HLKQAVALFKLFYY-----ANDYETFYTTAVWARN-HINEGMFMYSLSVALIH----
RPDTYYFSLPPIYEIYPHYFYSTEVIKKAQYYK-QMYS---GKIIYA---NYSG-----H
PEQSLSYYMEDVGLNSFYYYYNLYYPFWMS-----FN---YDNRGEAFYYMYQQILARYY
LERLSHGFGEIENFDWPF------GYYPSLC-YPNGLHFPTRPNYAHLYE----------
----SYSYVKDFERRIHDVIDSGY--------------SGVELFSH-----HGMNILGNL
IEGNPD-S--PY--YYGA--FQVFARHLL---G---QPLTY--F-LHPS----ALEHFET
SLRDPAFYQLYKKLLSY-FIRYQAHKHYY-NEHDLMYQ----GVEVKNVEF---------
-------DS-LVTYFDYFYADLSNAVYQ--------E-SFK-------------------
-------------VQVAQQRLNHKPFTYKIYVNSDR--------AVVKVFLGPKYDE-GR
FINLTDNWMNFVQFDHFVYKLKAGDNIISRDSHEIYNYM-HDRTSYYELYQKAFGVHDQ-
--SFQFHH--DQFWYGYPQRYMLPMGSR-GMTYQFYVMVSKQLPYKTHT-----------
---------------------------------TVPMIGSGMQYVDSY-PMGYPFDRPVY
W------------------------------EQVF----IPNSYFH----EVKIYHE---
-------------------
>LdeDP1
---------------------------------------------------------LKL
LYHVNQP-STYPEHVEIGKSCMFKDKYK--------VVD--WVQWRFG-LLPRGEVFSVF
Y--HLRQAIALFKLFYY-----AKTYDEFHRVATWARQ-NVNEGMFVYAFSVAIIH----
RPDCRRLMLPPIYEIKPHYFFNKEVINKAYYYK-QVHN---SYTIQT---NYTH-----G
HEQSLSYFLEDIDMNSLYYYYNLYYPFWMS-----FG---DSNRGYLYYFAHQQLLARYY
LERMANGAGDIHTLDVPI------PYNPSMV-YPCGAEFPSRPKFAKLHE----------
----SFDFMADYDRRMNDAIDQGF--------------KGIELDTP-----EGFNVLGNL
IQSNWD-S--PN--FYGA--LWSYLRHFF---G---APVNN--Y-EVPS----ALEHYET
CMRDPMFFQIAKKMIMK-FQRYLSDLPPY-TEEELLFP----GVSVEGLEF---------
-------DP-LITYNDWSYSDLTNGVFD--------A-TFD-------------------
-------------IRVRQYRLNHKPFTYKIKVTSDK--------AVVKVFMGPAYDK-GE
TMFLNENRLNFLILEHFVHDLKAGENVITRSSHEMRFYA-PDKMSFRDMYKRVKAALEG-
--EFKIDE--RQNYFHWPQRFMLPRGSS-GTPYRFFVIVYPYEPYHEYE-----------
-------------------------------TDGIPAPGSGGVFIDNR-TAGFPFDRVIR
F------------------------------EKMW----LANGQFQ----EAKVYFK---
-------------------
>AgeHex2
------MK------------------------------------LGEVPIAKIQKDVLLL
LAHINQP-PVYPQWTKIFESYNVHSDYN--------VVH--FELESYG-WLPKEEIFSVM
Y--HLNQSIVLFELLYY-----AKTYEVFYNTAVWARH-YFNEGLFLYAFSLAVVH----
RPDMEKVFFP-IYEIYPYYFYNVEVIQQAYKLK-HMHN---TYTIKA---NYSG-----H
PEQSLSYYLEDVGINAFYYYYNLYYPFWMS-----YG---SVNRGEEYIFLHQQLLARYY
LERLSNGFGEIPYFNWPI------PYYPSLE-YPNGLEFPYRPPFVKLQE----------
----SYSLIQQWENRILTAIDSGI--------------HGVNLYDE-----DALDTIGNL
IEGNPD-S--PN--FYGM--IWLYARHLL---G---QPLHT--Y-ILPS----ALEHFET
SLRDPMFYQLYKKILIL-FYTYMYKLPFH-SYKDLMFS----GVDISNVEF---------
-------DK-LVTYDDYFYSDISNAVYD--------E-SFH-------------------
-------------IRVAQPRLNHKPFNYKINVKSEK--------SVVKIFLAPMYDE-NR
QVNLTYNFMNVVLLDYFVHDLTPGANVISRNSFDSQLYG-KDPLSYHEIYQMMLNAEGG-
--SWSA----DQYYWYFPHRYMLPQGTA-GMPFQLYIVMYPYVPEKSEG-----------
----------SNVF-----------E-----SYFYPMVG-GHQFIDSY-PLLWPFDKPII
Y------------------------------EKFW----VPNFYSY----VAKIYHE---
-------------------
>AgrHex1
------MKCLGV--------------------------------TVDHAFLEKQQKVLSL
FKHIHQH-SVIEEHVKLTHDVTLHGSFK--------VVD--MIQFHYDYMVPKGHPFSIM
Y--HLEQAIALFKLFEE-----AKDFDTFYHTAVVMKK-FVNEGMWLYSVCVAIVH----
RDDTHGIILPPIYEVYPWFFYNTDVIHEAYKHK-MAHK---THHIIA---NYSG-----H
WEQALSYYTEDVGLNAFFHHFYIYYPFWMD-----YH---NDNRGNLFLDVLQSLLARYY
LERLSHGEGQIPNFDWAF------PYYPSLQ-YPNGLPFPERPKFANLHD----------
----SHKFIETFERRLMDAIDGNY--------------EHVSMYEP-----EYVNKFGNL
LQCNPD-S--PN--FFSN--YTTYATHLL---G---TPLTW--K-VAPS----ALQHPAT
AMRDPAFYQLIKKMLLF-YVHFQHYMTPY-HKDQLVFP----GVSIDKVEM---------
-------DR-LITYFDEFYSDISNVVYD--------E-EFK-------------------
-------------IWAVQKRLNHKPFTYKIYVNSNQ--------AMVKVFLGPKYDE-GR
YINISENRLNFVPIDAFKWHLKSGQNVIKRSSQESEFFA-HDRTTYSELYKKVMTAYKG-
--EFHING--EENYLYFPDRLMLPMGSH-GTPYQFYFIVYPFKEYSGEY-----------
---------------------------------YYPAPGQGGAYVDDM-PIFYPFDKPIK
F------------------------------GKMF----VPNSCFY----ETKIYLR---
-------------------
>BduHc1
------MKLVAY--------------------------------PVDREFLTRQNEILHL
LNKVHEP-NRFKDQSELGRSYDPHDKYN--------PVK--LVKYTSGQLLPRGHIFTLF
N--HREQMITVFESLFY-----AQDWDTFYRTACWARD-RVNEGQFVYALSVAVLH----
REDTRGIVLPPAYEIYPHLFVNSEVIHAAYRAK-MRQE---PAVVRM---NFTG-----N
PEQRVAYLGEDVGMNSHHSHWHMDFPFWWK-----YG---KDRKGELFYWMHHQLISRFD
LERLSNDLPFVEPLYWKI------GFYPQTT-YRVGGEFPARPDNFEFQD----------
----KVKDMVDYTRRIREAISQQA--------------NGYSLNDT-----TGIDTLGAL
IEPSVD-S--KH--YYGA--LHNYGHIML---G---DPKGK--F-MPPG----VMEHFET
ATRDPAFFRLHKYIDNL-FKLHKDLLPKY-TQAELSFP----GVKVSDVTV---------
-------DE-LVTYFEDFDIDLLNALDE--------L-DVE-------------------
-------------IKARVRRLNHKPFTFHITINSEL--------AAVRVFLGPKYDW-GQ
EIPINEKRLYMVEIDKFVAKVNKGTTVVQRKSSESSVTI-PDRETTKDLVKKVHDALEG-
--SFYVCK--DVRHCGYPDRLLLPKGKK-GMPFTLYVIVTDFEKEKVND-----------
----------PWDY-----------D-----SISYCGVLSGHKYPDSK-PMGFPFDRHID
G-------------------------------DHF----TENMYQK----EVKITFQ---
-------------------
>CseHc1
------MKLVAC--------------------------------PADKIFLSKQREVLKL
LNKVHEP-NRFKDQADLGRSYDPHSKYN--------PVK--LVKYTSGRLLPRGRIFTLF
N--QREQMITIFESLFY-----AEDWDTFYRTACYVRD-RVNEGQFVYALSVAVLH----
REDTRGMVLPPAYEVYPHLFVNSDVIHAAYRAK-MRQE---PAVVRM---NFTG-----N
PEQRVAYLGEDVGINSHHSHWHMDFPFWWK-----YG---KDRQGELFYYMHHQLIARLD
LERLSNDLPFVKPLYWKI------GFYPQTT-YRVGGEFPARPDNFEFQD----------
----KVKDMVDYTRRIREAISQQS--------------WGLPLNDT-----MGINILGSL
VEPSQE-S--PN--YYGA--LHNYGHILL---G---DPKGK--F-MPPG----VMEHFET
ATRDPAFFRLHKYIDNL-FKLHKDMLPPY-AREELEFP----GVAIQDVTV---------
-------DD-LVTYFEDFDIDLLNALDE--------L-DVE-------------------
-------------IKARVRRLNHRPFTFSITVNSNQ--------AAVRIFLGPKFDW-GQ
EIPINEKRLYVIELDKFVAKVNKGATVIQRKSSESSVAI-PDRETTKILVRRVDDALQG-
--TYTVNK--DVRHCGYPERLLLPKGKR-GMPFSLFVILTDFDKEKVND-----------
----------PWDY-----------D-----SISYCGTVSGHKYPDSK-PMGFPFDRQIN
S-------------------------------DNF----RSNIYQK----DVVITFK---
-------------------
>PamHc1
------MKFVAC--------------------------------PADKEFLVRQREVLRL
LNKVHEP-NRFKEQAELGRSYDPHSKYN--------PVK--MVKYMAGHMLPRGAIFTLF
N--HREEMITVFESFFF-----AEDWDTFYRTACWARD-RVNEGQFIYALSLAVLH----
REDTRGIVLPPAYEIYPHLFVNSEVIHAAYKAK-MRQE---PAVVRM---NFTG-----N
PEQRVAYLGEDVGMNSHHSHWHMDFPFWWK-----YG---KDRKGELFYYMHHQLIARFD
AERLSNDLPIVEPLYWKI------GFYPQTT-YRVGGEFPARPDNFEFHD----------
----KVKDMMDYTRRIREAISQQA--------------TGVSLNNT-----QGIDILGCM
VEPSHD-S--KH--YYGA--LHNYGHIML---G---DPKGK--F-MPPG----VMEHFET
ATRDPAFFRLHKYIDNL-FKLHKDLLPHY-TMEELGFN----GVTIQDLTV---------
-------DD-LVTYFEDFDIDMLNALDE--------L-DVD-------------------
-------------IKARVRRLNHKPFSVQVTVNSER--------AVVRIFLAPKYDW-GQ
EIPINEKRLYMIEIDKFVTKVNKGTTVVQRKSSESSVTI-PDRETTKVLTKRVEEALQG-
--TYMVNK--DVRHCGYPDRLLLPKGKK-GMIFTMYVIVTDYETEKVND-----------
----------PYDY-----------E-----AISYCGTLAGHKYPVNK-PMGFPFDRQID
G-------------------------------DNF----TPNMFQK----DVIITFK---
-------------------
>HmeHc1
----------MG--------------------------------SADKDFLVKQRQILRL
CNKVHEP-NRFKEQAELGKNYEPHDKYH--------SVK--LVKYNSGLTLPRGAIFTLF
N--HREQMITVFESLFF-----AQDWDTFLRTACWCRD-RVNEGQFVYALSVAVLH----
REDTRGIVLPPPYEIYPHLFVNSEVIHAAYKAK-MRQE---PAIVRM---NFTG-----N
PEQRVAYLGEDVGMNAHHSHWHMDFPFWWK-----YG---KDRKGELFYWMHHQLIARFD
LERLSNDLPFVEPLSWKI------GFYPQTT-YRVGGEFPARPDNFEFQD----------
----KVKDMVDYTRRIREAISQMA--------------SGYSLNNT-----KGINTLGEI
MEPSFD-S--KH--YYGA--LHNYGHIML---G---DPKGK--F-MPPG----VMEHFET
ATRDPAFFRLHKYIDNL-FKIHKDLLPVY-THEELDFP----GLKVVDLDV---------
-------DV-LQTYLEDFDIDLLNALDE--------L-DVE-------------------
-------------IKARVRRLNHQPFTFRVTVSSEK--------VAVRVFLGPKYDW-GV
QIPLNEKRLYMVEIDKFYTTVNKGTTVIERKSSESSVTI-PDRETTKVLQKKVEDAIQG-
--AFLVNK--DVRHCGYPDRLLLPKGKK-GMPFTFYVIVTDFDKEKVND-----------
----------PLDY-----------N-----SISYCGTLAGHKYPDNK-PMGFPFDRRID
E-------------------------------DHF----TPNMGQK----EVTISFK---
-------------------
>CmoHc1
------MQLAGG--------------------------------PADKDFLLKQREVLKL
LNKPHEP-NRYKDQADSGSKYEPNNRYN--------PVK--LVKYNSHSLLPRGQIFTLF
D--HREEMVLLFESMFY-----ALDWDTFYKTACWARD-RINEGQFIYALSVAVIH----
RDDAKGIVLPPSYEIYPHLYVNSEVIHAAYKAK-MRQE---PAVVRM---NFTG-----N
PEQRVAYLGEDLGMNSHHAHWHMDFPFWWK-----YG---KDRKGELFYYMHHQLIARFD
LERLSNDLPPVEPLGWRI------GFYPQTT-YRVGGEFPARPDDFEFQD----------
----KVQDMVDYERRVREAISQQA--------------SGFSLNDT-----TGINTLGEM
MEPSTT-S--KH--YYGA--LHNYGHILL---G---DPKGK--F-MPPG----VMEHFET
ATRDPAFFRLHKHIDNL-FKLHKDLLPPY-KQEELVLP----GVKITDVAV---------
-------EP-LETYFEDFDADLLNALDD--------L-DVE-------------------
-------------IKARVRRLNHKPFTVQITAESER--------ATVRIFLGPKYDW-GQ
EIPLEEKRQYLVEIDKFVTKVNSGKTTIQRKSSESSVTI-PDRETTKLLVAKVENAING-
--TINVNK--DVRHCGYPDRLLLPKGKK-GMPFTLYVILTDFNKEKVND-----------
----------PYDY-----------D-----SLSYCGTI-NHKYPDSR-PMGFPFDRRLS
T-------------------------------EEF----MPNFCSK----DVTITFK---
-------------------
>SamEHP
------MRVVAG--------------------------------PADKPFLMKQREVLRL
FNKVHEP-NRYKEQVELGNAYEPSPRYN--------PVK--LVRYRAGSLLPRGAIFTLF
D--HREQMILLFESLLY-----ANDWETFLRTAAWARD-RVNEGQFVYALCVAVLH----
REDTRGVVLPPPYEIYPHLFVNSEVIHAAYKAK-MRQE---PAVVHM---NFTG-----N
PEQRVAYLGEDLGMNSHHSQWHMDFPFWWK-----YG---KERKGELFYYMHHQLIARFD
LERLSNDLPFVEPLYWRI------GFYPQTT-YRVGGEFPARPDNFAFHD----------
----KVQQMIDYTRRVRECISQQA--------------TGYNISSP-----EGINVLGEL
IEPSTG-S--KH--YYGA--LHNYGHIML---G---DPKRK--F-MPPG----VMEHFET
ATRDPAFFRLHKYIDNL-FYEHKDLLPRY-TSEELELP----GTSIEEVQI---------
-------DP-LETFFEYFDVDLLNALDE--------L-DVS-------------------
-------------IHARVRRLNHKPFVFSVRVNSEA--------VTVRVFLGPKYDW-GQ
EIPINEKRHYIVEIDKFVAKVNAGKTVIARKSSESSVTI-PDRETTKVLTQRVEDAIAG-
--QLTVNK--DVRHCGYPDRLLLPKGRR-GMPFTLFVVLTDYEKDKVND-----------
----------PFDY-----------D-----SVSYCGTL-GHRYPDAK-PMGFPFDRRID
Q-------------------------------DSF----TKNIYQR----DVTITFK---
-------------------
>CacHc1
------MKVVCA--------------------------------PADSGLVVRQYEILKL
LNKVHEP-NRIKEQIEIGNSFDLATGFN--------AAK--LLKYKAGSLLPRGSIFTLF
N--HRSEMILLFETFFY-----ANDWDLLFKTACWARD-RINEGQFVYALSVAVLH----
RSDTHGIVLPPPYEIYPHLFVNSEVIHAAYKAK-MRQE---PAIVRM---NFTG-----N
PEQRVAYLGEDIGMNAHHAHWHMDFPFWWK-----YG---KDRKGELFYYMHHQLIARFD
LERLSNNLPFVEPLSWKI------GFYPQTT-YRVGGEFPARPDNYAFHD----------
----KIKDMIDYTRRIREAIAQQA--------------SGFYLNDS-----KGIEVLGDL
MEPSFD-S--KH--YYGA--LHNYGHILL---G---DPKGK--F-MPPG----VMEHFET
ATRDPAFFRLHKYIDNL-FKLHKDLLPSY-SKEELSLD----GVQIEDVQI---------
-------DE-LTTYFEDFDIDLLNALDE--------L-DVE-------------------
-------------IKARVRRLNHKPFNFKIEVNSDK--------AAVRVYIGPKYDW-GQ
EITLDEKRLYMVEIDKFVTKLTAGHNNIFRKSSESSVTI-PDRETTKVLHKKVKDALKN-
--PLLVNK--DVRHCGYPGRLLLPKGKI-GMPFPLYAIVTDFEQEKVND-----------
----------PFDY-----------D-----SISYCGTL-GHKYPDSK-PMGYPFDRPIG
R--------------------------------EF----YPNMFEK----DVVITHK---
-------------------
>TdoHc1
------MRLF-A--------------------------------PADKEFLLKQKEILQL
LNKVHEP-NRFKEQVNLGNSYDPNGNYK--------AVH--LVKYNNGALLPRGEIFTLF
R--DLEEMIYLFEALFY-----ANDWNTFLSTACWARD-RINEGQFVYALSVAVLH----
REDTKGVVLPPAYEIYPHLFVNSEVIHQAYKAK-MRQE---AAVVRM---NFTG-----N
PEQRVAYFGEDIGMNSHHSHWHMDFPFWWK-----YG---KDRKGELFYYMHHQLIARFD
LERLSNNLPVVRPLDWPI------GFYPQTT-YRKGGEFPARPDNFYFQD----------
----KVKHMIAYSQRIREAIARGV--------------SGYSINDT-----TGINTLGEL
IEPSVF-S--RH--YYGA--LHNYGHILL---G---DPKGK--F-MPPG----VMEHFET
ATRDPAFFRLHKYIDNL-FKEHKDHLPHY-TRDELLLP----GVSINSVEV---------
-------DE-LVTYFEDFDIDLLNALDE--------L-DVE-------------------
-------------IKARVRRLNHRPFTYTINLNSDK--------VIVRVFLGPKYDW-GQ
EIPLEKKRLYMIELDKFVAKVSAGQTPIQRKSSESSVTI-PDRETTKVLVQRVKDALED-
--TWNVNK--DLRHCGFPDRLLLPKGKK-GMPFTLFVMVTDWEKEKVND-----------
----------PYDY-----------D-----SISYCGTL-NHKYPDTQ-PMGYPFDRRIE
N------------------------------VEEF----TPNMYVK----DVVITHN---
-------------------
>PgrHc1
------MKLVVA--------------------------------PADHEFLVRQRDIIRL
CMKVHQH-NHYEEQVDLVKDYDP-GKFD--------PIK--LMKYNAKTLLPRGDIFSLF
H--HREEMILLFESFLF-----AQDWDTFFKTAVWARD-RINEGQFVYALSVAVLH----
RDDCKGIILPPAYEIYPHLFVTSEVIDSAYKAK-MTQT---PATIYM---NFTG-----N
PEQWVAYLGEDVGLNSHHAHWHMDFPFWWK-----YG---KDRKGELFYYMHHQMIARYD
LERLSNWLPFVEPLSFKI------GFYPQTT-YRVGGEFPARPDNFHFHD----------
----KIKDMLDYTRRIKEAIVKHT--------------NGIPLDAV-----HGIDILGDL
MEPSVE-S--PH--YYGS--LHNYAHILL---G---DPLGK--F-LPPG----VMEHFET
ATRDPAFFRLHKHIDNL-FKMHKDLLPPY-TKAELEFP----GVKVLDWEI---------
-------GN-LVTYYEEFDIDMLNALDD--------L-NVE-------------------
-------------VKARVQRLNHEPFTWALHVESDK--------AAFRVFLGPKQDW-GS
DFTINTVRPYVIEIDKFVAKVVAGKSVIHRKSSESSVTI-PDRETTTLLLDRVDLALDG-
--TLNVNK--DERHCGYPDRLLLPKGRK-GMPYQIYVIVTDFEKEKVND-----------
----------PYDY-----------D-----SLSYCGVVGGHKYPDTK-AMGFPFDRRIY
S------------------------------REDF----TDNMYTK----DVTITFN---
-------------------
>PmaHc1
------MKLMVA--------------------------------PADQDFLTRQRDVIRL
CMKVHEH-NHYQEQVDLVKDYDP-GKFD--------PIK--LMKYNAKTLLPRGDIFSLF
H--HREEMILLFESFLF-----AQDWDTFFKTAVWARD-RINEGQFVYALSVAVLH----
REDCKGIILPPAYEIYPHMFVNSEVINSAYKAK-MTQT---PAIIHM---NFTG-----N
PDQWIAYLGEDVGLNSHHAHWHMDFPFWWK-----YG---KDRKGELFYYMHHQMIARYD
FERLSNWLHFVEPISFEI------GFYPQTT-YRVGGEFPARPDNFHFHD----------
----KIKDMLDYTRRIKEAISKQK--------------NGIPLDAV-----HGIDILGDL
MEPSVE-S--PH--YYGS--LHNDAHVLL---G---DPLGK--F-LPPG----VMEHFET
ATRDPAFFRLHKHIDNL-FKMYKDLLPPY-TKAELEFP----GVKVLDWEI---------
-------GN-LVTYFEDFDIDMLNALDD--------L-DVD-------------------
-------------VKARVQRLNHEPFTWALHMESDK--------AAFRVFLGPKKDW-ES
DFTINEVRPYLIEIDKFVTKVVAGKSVIHRKSSESSVTI-PDRETTKVLLEKVEHALEG-
--TLNVNK--DERHCGYPDRLLLPKGRN-GMPVQIYVIVTDFEKEKVND-----------
----------PYDY-----------D-----SLSYCGVVGGHKYPDTK-AMGFPFDRRIY
S------------------------------REDF----TDNMYTK----DVTITFK---
-------------------
>BduHc2
------MKVACV--------------------------------KADGVFLNRQISVLKL
LQHLNQP-LVDSDLTAYKESFSPNNRYD--------VVK--YVGVESGKLLHRDGIFGLF
N--HRQQMIVLFETLYG-----ASDWDTFFKTAVWARD-RTNPRQFLYAFSVALLH----
REDCRGIKLPPQYEITPHVFLTTDVVRKAYQAK-MTRT---PTVIPM---KFTG-----N
PEQRVAYFGEDIGLNSHHAHWHMDFPFWWK-----YD---KDRKGELFFYMHHQAVARFD
AERLSNDLPVVQPLEWKI------GFAPGAS-YENGQEFPMRPDNMQFSD----------
----TVQDMRLYEGRIRDAIASGF--------------EGVSLNNT-----VGINYLGEV
VESSVH-S--VN--FYGK--LHNDAHVLL---S---DPKLR--Y-VPPG----VMEHFET
ATRDPAFFRLHKHVDNI-FKLHKDLLPPY-DVSELEFP----GVKVEAVKV---------
-------NQ-LITYFDESHIDLGNAVDH--------K-VVD-------------------
-------------IKAVVSRLNHEPFKYVITVNSKR--------AIVRIFLAPKYDW-GQ
KVPLDAARWGVIELDRFPVKLVNGDTVITRSSDQSTVTI-PEPKSYPELVNDVERAVRG-
--DFVYDK--HHRHCGLPHRLLLPKGKP-GMDFKLYVVISDFDKDVVSS-----------
----------VDDL-----------H-----SLGYCGVL-DGKIPDGK-PMGFPFDRRIP
S------------------------------EELF----TPNMKVV----NLVIKNV---
-------------------
>CseHc2
------MRVACL--------------------------------KADAIFLKRQLQVLNL
LRHLNQP-LIDPELLVFKNSFSPNNKFD--------AVK--FLKVTEGKLLERDAIFSLF
D--QRAQMVTLFEVLYG-----ATDYDTFLKAAAWARD-RTNPRQFLYAFSVALLH----
REDCRGVILPPAYEITPHMFLTTDVVRKAYQAK-MMRT---PTVIPM---KFTG-----N
PEQRVAYFGEDIGMNSHHSHWHMDFPFWWK-----YT---KDRKGELFFYMHHQMVARFD
AERLSNDLPAVEPLEWQI------GFAPAAT-YENGQEFPMRPDNMKFCD----------
----SVRDMKIVEGRIRDAIASSF--------------DSLSINNT-----AGVNLLGEI
IESSAN-S--VN--YYGQ--PHNDGHVML---S---DPLQR--Y-VPPG----VMEHFET
ATRDPAFFRLHKHVDNL-FKLHKDLLLPY-DVSELDFP----GVKIEAVKV---------
-------NQ-LITYFDESHIDLNNIVER--------E-PVD-------------------
-------------IKAVVSRLNHEPFKYVITVNSKK--------GIVRIFLAPKLNW-GQ
RVPLDVARWGFIELDRFPVRLASGDNIVSRNSVDSIITV-PEPRSFSNLVSDVEKAIRG-
--VFSYDK--YYRHCGFPRRLLLPKGKP-GMVYQLYVVVTDYDKDIVEP-----------
----------PEDV-----------E-----SLGYCGVM-DGKIPDGR-PMGFPFDRRIV
S------------------------------PEQF----TPNMEVV----DITIKNV---
-------------------
>PamHc2
------MKAACL--------------------------------KADMTFLTRQLQVLKL
LRHLNQP-LSDPELTAIKNSFSPHNKFE--------TVK--LVGITKGKVLQRDTVFSLF
H--HRYEMVTLFETLYG-----ATDYDTFFRTAVYARD-RLNPRQFLYAFSVALLH----
RQDCRGICLPPAYEITPHMFLTTDVVRKAYKAK-MTRT---PTVIPM---KFTG-----N
PEQRVAYFGEDIGMNSHHSHWHMDFPFWWK-----YA---KDRKGELFYYMHHQMVARFD
AERLSNDLPVVEPLEWKI------GFAPGAT-YENGQEFPMRPDNMCFSD----------
----TVQDMKIFEGRIRDAIASGY--------------DSMSLNNT-----AGINLLGEI
VESSTH-S--VN--FYGK--LHNDGHVML---S---DPHLR--Y-VPPG----VMEHFET
ATRDPAFFRLHKHVDNL-FKFHKDLLVPY-SFHELEFP----GVKIEAVKV---------
-------NH-LITYFDESHIDLNNIVDQ--------K-VVD-------------------
-------------IKALVGRLNHEPFKYVITVHSEK--------AIVRVFPLPKYNW-GQ
MVPLDEARWGAIELDRFPVSLVHGDNIVTRNSEDSTVTI-PEPRSFPDLMSDVQKAIRG-
--DFKYDI--HHRHCGFPHRLLLPKGKP-GMVYRLFVVVTDYDKDVVAP-----------
----------PDDV-----------N-----SLGYCGVM-DGKMPDGK-PMGFPFDRRVP
S------------------------------EETF----TPNIKTI----DLTIKNV---
-------------------
>HmeHc2
--------------------------------------------MADATFLKRQLHVLKL
LRHISEP-ITDPELHAKKQSGDPHNKFD--------AVR--FVNVRKGSLLSRDTVFSLF
N--HREQMVALFEVLYS-----AVDYDTFFNTAVWARD-RMNPRQFLYSFSVALLH----
RPDCRGLTLPPAYEITPHMFLTTDVVREAYKAK-MTRQ---PVLIPM---KFTG-----N
PEQRVAYFGEDIGMNSHHAHWHMDFPFWWK-----YN---KDRKGELFFYMHHQMVARFD
AERLSNNLPVVQPLEWKI------GFAPGAM-YDNGQEFPMRPDNIGFQD----------
----TVQDMLMYEGRIRDAITAGF--------------DGVSLNNT-----EGINVLGEI
VESSAH-S--VN--FYGQ--LHNDGHVML---S---DPKLR--Y-LPPG----VMEHFET
ATRDPAFFRLHKHVDNL-FKMHKDFLPPY-QTHELLFP----EVTVEAVKV---------
-------NH-LITYFDESHIDLGNAVYQ--------R-QVD-------------------
-------------IKAVVSRLNHEPFKYVITVNSKK--------GVARIFLSPKYNW-GQ
KIPLHVARWGMIELDRFPVKLEAGDNVITRNSEDSIVTI-PEPRSFPHLINYVERAING-
--EYVVDK--YHRHCGFPHRLLLPKGKP-GMTYRIYVIITDYNKDIITS-----------
----------PEDI-----------E-----SLGYCGVL-EGKIPDAR-PMGFPFDRRIT
S------------------------------EEEF----TQNMKVV----DVTIPNV---
-------------------
>TdoHc2
--------------------------------------------MADETFLKRQMLILKL
LRHISEP-LEDPELVQIKDSYSPSSVYD--------LVQ--VVRLENGQMLNRDNIFVLF
D--HRRQMIDVFEILYF-----ANDYDTFFKTAVWLRD-RMNPRQFLYAFSVALLH----
RKDCRGFTLPPAYEITPHMFLTTDVVRQAYQAK-MTRT---PKVIPM---QFTG-----N
QEQRVAYFGEDIGMNSHHSHWHMDFPFWWK-----YG---KDRKGELFYYMHHQLIARFD
AERLSNYLPVVEPLDWPI------GFAPGAM-YENGQEFPVRPDNMNFHD----------
----TIEDMKGYEDRIRDAIASGF--------------DDVYLNDT-----RGIDVLGAV
IESSEH-S--QN--LYGS--LHNNAHVLL---G---DYSLK--Y-LPPG----VMEHFET
ATRDPAFFRLHKLVDNL-FKEHKDLLPPY-TKEDLAFP----GVSIDAVKV---------
-------NQ-LVTYFDEFNIDLANAVEK--------E-DVQ-------------------
-------------IKASVNRLNHEPFKYVITVHSDK--------GIVRIFIAPKYDW-GE
VVPLDKIRWSLIELDRFPVHLRQGDNVIVRSSQDSTVTI-PEPRSYPELIKEIEDALNG-
--EYAIDK--YHRHCGYPHRLLLPKGTS-GMVFNLYVTITNYEQDKVHP-----------
----------VDEV-----------D-----SLGYCGVL-DGVIPDGR-PMGYPYDRPIP
D------------------------------KEVF----IPNSKVI----EVTIKNA---
-------------------
>PgrHc2
------MKLLCL--------------------------------AVDDTFYKHQTQVLHL
VEHIYEP-SHYEDLIYIKKTYDPHDLFD--------QVK--FVHVTHGKFLAHDEIFNIF
H--HRRQMIYLFEILYG-----AKDFDTFFNMAVWARD-HMSPRMFLYAFSVAVLH----
RADCKGITLPPAYEITPDMFLTTDVMRKAYQAK-MTAQ---KTVIPM---KFTG-----N
PEQRVAYFGEDIGINSHHSHWHMDFPFWWK-----YD---KDRRGELFFYMHHQMVNRFD
AERLSNFLPQVEPLDWEI------GFAPAAM-YFNGQEFPMRPDGMHFHD----------
----TVKDTEEYEDRIRDIIAKGY--------------DGVFLNGT-----EGIDVLGLV
VESLDH-D--FN--YFGR--LHLNAHVLL---S---DPEQK--F-TPPG----VMEHFET
ATRDPAFFRLHKHIDNL-FKMHKEMLSPY-TKEELDFP----GVIVDAVKV---------
-------NQ-IVTFFDESHINLGNMW----------A-KVG-------------------
-------------IEVTTKRLNHESFKYVITATADK--------GIVRIFLSPTYNW-GQ
EITLQDGHWGVIEMDRFPVKLTAGENVITRSGKKSVVTI-DEPMSFAEIHKAVADAT---
----HFHK--EFRHCGFPHRLLVPKGRP-GMHYKLMVVITDYHKDVVVP-----------
----------VEHM-----------D-----SVGYCGVM-EGKIPDGK-PMGFPFDRPVP
C------------------------------EETF----TKNMKFV----DITVKTR---
-------------------
>PmaHc2
------MKLLCL--------------------------------TVDDTFYKHQTQVLHL
VEHIYEP-SHYEDLTTIKKTYDPHDNFD--------HVK--FVHVTHGKYLAHDEIFNIF
H--HRRQMVYLFEILYG-----AKDFDSFFNMAVWARD-HMSPRMFLYAFSVAVLH----
RTDCKGITLPPAYEITPDMFLTTDVMRKAYQAK-MTAT---KTVIPM---KFTG-----N
PEQRVAYFGEDIGVNSHHSHWHMDFPFWWK-----YD---KDRRGELFFYMHHQMVNRFD
AERLSNWLPQVEPLNWEI------GFAPAAM-YFNGQEFPMRPDGIHFHD----------
----TVKDTEDYEDRIRNVIAKGY--------------DGIFLNGT-----EGINILGLV
VESLDH-D--YN--YFGK--LHSNAHVLL---S---DPEQK--F-TPPG----VMEHFET
ATRDPAFFRLHKHIDNL-FKQHKDMLTPY-TKEELDFP----GVTVDAVKV---------
-------NQ-IVTFFDESHINLGNMW----------V-KVG-------------------
-------------IEVTMKRLNHEAFKYVITATAEK--------GIVRIFLSPTYNW-GQ
EITLQDGHWGAIEMDRFPVKLTAGENVITRSGKKSVVTI-DEPMSFAEIHKAVADAT---
----HFHK--EFRHCGFPHRLLVPKGRP-GMHYKLMVVITDYHKDVVVP-----------
----------VEHM-----------D-----SVGYCGVM-EGKIPDGK-PMGYPFDRRIS
C------------------------------EESF----TKNMKFV----DITVKTR---
-------------------
>ScuHc1
M-----ARFALTLIACTLVV-------AVAA------------TPADQEFLTKQKEIVKL
LNKVHEL-NFYQDQATIGKDWDPLAHLDSYKN--VRVVKELVKELKNGKLIKRGEIFNLF
NEEHRREMILLFETLFF-----AKDWDTFHKTACWARD-KINEGQFVYALSVATLH----
RADTRGIRLPPAYETYPHLFVTSQVIHEAYAAK-MRQE---PAVIHM---NFTG--TVRN
PEQRVAYFGEDVGMNSHHAVFHMDWPFWWNEEK--YGL-TKDRKGELFWYMHHQLITRFD
AERLSNDLNEVEALHWDK--PIVEGFYPQTT-YRKGGEFPARPDNFMFHDL---------
KDH-RVADLEAYEERIREAISAGVIFDAH------DPNTFISLNNT-----EGIDKLGAI
IEASSC-SINPS--FYGS--LHNLGHIIL---GRVVDPLGK--FGMPPG----VMEHFET
ATRDPAFFRLHKHIDNI-FKEHKDSLVPY-THEELDVE----GVDIKNVEV---------
-------DD-LVTYFEDFDIDMLNALDDAAGL----T-DVD-------------------
-------------IKARVQRLNHKPFGIKIIANSAAE-----KTVTVRLFLAPKYDWYGR
EVPLDIQRWKFIELDKFAVKLTAGENAIVRKSSESSVTI-PDPVSTHDLRKLVDDAIAGT
-ATLEVDK--DVRHCGVPDRLLLPKGKTNGMKYTMFVMLSDFEEDKVNDL----------
----------PHDYEYG--------G-----FVSYCGTI-NHKYPDKK-PMGWPLDRKIC
K------------------------------DSFH---DVTNMYFR----DVEIKFEHTH
-------------------
>FcaHc1    
------------------------------------------------------------
------------------------------------------------------------
------------------------------------------EGQFVYALSVATLH----
RADTRGVRLPPAYETYPHLFVTSQVIHEAYAAK-MRQE---PAVIHM---NFTG--TCRN
PEQRVAYFGEDIGMNNHHAVFHMDWPFWWNEEK--YGL-HKDRKGELFWYMHHQLITRFD
AERLSNDLNEVEPLKWDK--PIVDGFYPQTT-YRKGGEFPARPDNFKFQDL---------
KDH-RVADLEAYEERILEAIAADYVIAAD------DHHTVTSLNNT-----EGIDKLGAI
IEASSC-SVNPH--YYGS--LHNLGHIML---GRVVDPLGK--FGMPPG----VMEHFET
ATRDPAFFRLHKHIDEILFKKHKDSLTPY-THEELDVE----GVDIKDVEV---------
-------DD-LETYFEEYDIDMLNALDDAEGL----P-DVE-------------------
-------------IKARVQRLNHKPF----------------------------------
------------------------------------------------------------
------------------------------------------------------------
------------------------------------------------------------
------------------------------------------------------------
-------------------
>OciHc1
------------------------------------------------------------
------------------------------------------------------------
------------------------------------------------------------
----------------------------------MRQE---PAIISM---NFTG--TIRN
PEQRIAYFGEDVGLNSHHSVFHMDWPFWWNEEK--YGV-TKDRKGELFWYMHHQLITRFN
AERLSNDLNEVEALQWEK--PIVEGFYPQTT-YRKGGEFPARPDNFHFQDL---------
KDI-RIADLEAYEERIREAISSGIAIS--------RTNELVSLNNT-----EGINTLGAI
IESSAN-SINPN--YYGS--LHNLAHIML---GRIVDPLGK--FGMPPG----VMEHFET
ATRDPSFFRLHKHIDNL-IKEHKDSLNPY-THEELDIE----GVEVKNVEV---------
-------DS-LETYFEEFDIDMLNALDDAAGL----P-DVE-------------------
-------------IKARVQRLNHKPFGVKIVATSAAE-----KVVTVRIFLAPKYDWFGR
EVPLDVQRWKFIELDKFAVKLTAGENAIVRKSSESSVTI-PDPLSTRALRKLVDDAIAGT
-TSLEVDK--DYRHCGVPDRLLLPKGKENGMKYTLFVMLSDFDEDKVNDL----------
----------PHDYAYG--------G-----SVSYCGTI-NHKYPDAK-PMGWPLDRPIK
N------------------------------VDDF---TVTNSYFR----EVEIKFNREH
-------------------
>EprHc1
------------------------------------------------------------
------------------------------------------------------------
------------------------------------------------------------
------------------------------------------------------------
-------------------------------------S-IKDRKGEIFWYMHHQLIARFD
AERLSNDLNEVEALQWDK--PIAEGFYPQTT-YRKGGEFPARPDNFRFQDL---------
KNL-RVADLEAYEERIREAISAGFIID--------TDHNIVTLNDT-----DGINKLGAI
IEASSS-SLNPH--YYGS--LHNLGHILL---GRVVDPLGK--FGMPPG----VMEHFET
A-----------------------------------------------------------
------------------------------------------------------------
------------------------------------------------------------
------------------------------------------------------------
------------------------------------------------------------
------------------------------------------------------------
------------------------------------------------------------
-------------------
>LcyHc1
------------------------------------------------------------
------------------------------------------------------------
------------------------------------------------------------
------------------------------------------------------------
---------------------------------------IKDRKGELFWYMHHQLISRFN
AERLSNDLNVVEPLDWNK--PIVEGFYPQTT-YRKGGEFPARPDNFEFHDL---------
KDL-RIADLEAYEERIREAISSGVALDAH------DPNHFVCLNDT-----KGIDILGSI
IEASYS-SINPH--YYGS--LHNLAHIML---GRVVDPLGK--FGMPPG----VMEHFET
A-----------------------------------------------------------
------------------------------------------------------------
------------------------------------------------------------
------------------------------------------------------------
------------------------------------------------------------
------------------------------------------------------------
------------------------------------------------------------
-------------------
>PloHc1
M-SVKMIRSSFILLSLGAVL-------CVAA---------ATVAPADHDFLVKQNEILKL
LNKVHEL-NFHKDQAKIGQEYDPLAHLDHFKN--PRVVQEFVKEYKNGRMLPRGEIFNLF
EEEHRREMINIFEVLFF-----AKDWDTFHHVACYLRD-RVNEGQFIYALTVAVLH----
KPETRGIRLPPAYETYPHLFVTAKVINEAYAAK-MRQE---PAIIRM---NFTG--TSRN
PEQRVAYFGEDVGMNAHHSVWHKDHPFWWKDAV--YGA-DIDRKGELFWYMHHQLTARFN
AERLSNWLTEVQPLQWNK--PIVDGFAPQTT-YRKGGEFPARPDNFRFQDL---------
KNI-RVADLEAYEERIREAISSGFVKT--------VEGELVSLNNT-----KGIDILGAI
IEASVN-SKNPN--YYGS--IHNLAHIML---SRVTDPQGK--FGMPPG----CMENFET
ATRDPAFFRLHKYIDTL-FKEHKQYLNPY-TREELDVE----GVDIKSVEV---------
-------DD-LVTYFEEFDVDLLNALDDTEGL----P-DVE-------------------
-------------IKARVQRLNHQPFAFKIHVDSAAE-----KTVTVRLFIVPKKDWYER
EIPIEENRWNVIELDKFTAKLTAGDNTILRKSSESSVSI-PDHISTRALRKKVEAALAGT
-ETLQVDK--DLRHCGIPDRMLLPKGRENGMKYTLYVVLSDWAEDKVNDL----------
----------PHNYEYG--------G-----SLSYCGAA-NNKYPDAK-PMGFPFDRRIT
D------------------------------RKTF---QVTNIFNR----DVDIVFHPVH
V------------------
>OciHc2
------MKFALLVVLAAVAT-------GSAL---------AKLEKADEAFLNKQLAVLKL
TWRLSSP-IEDPDQLAIVQSYNPLDHLSDYTN--PETVKHYFEAVRDGRHQKRGEIFNLF
ERSHRLQMIELFETLFF-----IKDWDLFYKTAVAARE-LTNEGQFFYAFSVAIIH----
REE--GLQLPPPYEIFPHMFTTSEVVRQAYRAK-MTQI---PAIISM---NFTG--TIRN
PEQKVSYFGEDIGMNAHHSHWHMDWPFWWKEAE--YGV-PKDRKGELFWYMHHQLAARFD
SERLSNNLADVEPLHWDK--PIVEGFVPKAQ-YKNGFEFPSRPDNIKFQDL---------
SFL-SVNDMKQYERRIRKSIAAGFVLD--------DHWEKISINGT-----EGVNILGNL
IESSAN-SVNPN--YYGS--LHNKAHIML---SRVTDPLGK--FGMPPG----VMEHFST
ATRDPAFFRLHKYMDNL-IKEHKDLLPPY-TRGELELP----GVSVEAVKVIGKSK----
---ASTPNL-LVTYFQDFYFDLTNALDSSKNV----R-DVD-------------------
-------------IQAKVRRLAHEEFEYVITVNSDAE-----KSAVARIFLAPKLNYYGE
EVTLDQLRWEVIELDKFVLKLKNGQNVIRRSSESSSVTI-PDRKGYKQILKEVNDAVAGN
-REYYVDK--KVRHCGLPEGLLIPKGKPEGMKFKLMVVITSADEDFSAE-----------
------------HYVESN------DN-----SLSYCGNL-GSVNPDKR-PLGYPFDRPIP
C------------------------------GDSF---RVNNIKTT----EITIQNVPN-
-------------------
>PloHc2
------MKVAVAFCLVALAA-------VSVS---------AVKQKADEVFLKKQLAVLKL
VWRLSSP-NEDAEQLALAKSFNPLEHLSEYKN--PETVKHYFEAIPLGKHQKRGEIFNLF
DANLRKEMIELFEILHF-----AQSWELFYKTAVYARE-VTNEGQFFWAFSVAVVH----
RKE--GLVLPPPYEIFPHMFTTSDVIRQAYRAK-MTQT---PVVIPM---NFTG--TIRN
PEQRVSYFGEDIGMNAHHISWHSLHPFWWNDEK--YGK-SLDRTGELFWYAHHQLSVRFD
AERLSNNLQDVDALHWDK--PILDGFSPKAI-YKSGVEFPSRPDNMRFQDL---------
NGI-TVNDMKQFESRIRKSIALGFVFS--------KTGEKVPINNF-----NGINILGDL
LESSTR-SVHPT--LYGS--LHNNAHVML---SKVVDPKGK--FGLAPG----VMEHFET
ATRDPAFFRLHKYMDNI-VKEHKDFLTPY-THEELDFP----GVSVEAVKVVGKTK----
---ASTPNV-LVTHFQDFLFDMTNALDSSKNV----K-DVD-------------------
-------------IQTRVRRLSHEPFEYVITANSNKE-----ATAVARIFVIPKNDWFGD
KLSLDKMRWSMIELDKFVIKLKNGQNVIRRSSESSSVTI-PDRKGFREMMKEVNEALAGT
-REYFVDT-KTTGHCGHPHGLLLPKGNAQGMKFKLFVVLTNFEQDFHTE-----------
------------DYTEGT------LP-----AVSYCGVV-GGKNPDKK-PLGYPFDRKIQ
S------------------------------WDQF---KTDNMKYA----EITIQNVQN-
-------------------
>FcaHc2    
------MKFYLL--SVALLV-------TIAL---------AKKEKADKTFLKKQQSILKL
TWRLSQA-NDDVEQAEISQNYNPLDNLTSYSN--PDTVQTLFEAVNSGEYKARGEIFNPF
AEEDRKQAVELFEVLHF-----AKEWDLFYKTAVFARD-RVNEGQFYYAFMTAVLH----
RNE--GFVLPPPYEVFPHLFTNSDVIRQAYKAK-MTQT---PTIIPM---NFTG--TIRN
LEQRVSYFGEDIGLNAHHSHWHADFPFWWDSDK--YGG-PKDRQGELFWYTHHQLTVRFD
AERLSNGLQEVEELQWDK--PILEGFVPKAT-YKNGQEFPSRPDDMIFQDL---------
PHI-TVTDMKHYELRIRDGIAAGFLKD--------KEHNAISLNNS-----DGIDILGKA
MESSAD-SINPN--YYGS--THNMAHVFL---SKVTDPKNK--YGLAPG----VMEHFET
ATRGPAFFRLHKYMDFL-FKEHKDYLVPY-TREEIDFP----GVRVDRFEVKTIID----
---KADRNN-LVTYFDTDHIDLANAMDTSETA----K-DVE-------------------
-------------IKAQVSRLTHIPFNYEIEVSANSA-----ATAVARVFLMVKNNWYGE
EVKIEEAGWGAMELDKFSVKLFSGLNTINRSSVESSVVL-NERKGYKQLLAAVEDALEVR
-GEYFVDK--QQRHCGLPRGLLIPKGTSEGMAFRLFVIFTDYEKDIHAD-----------
------------SFKSGR------DS-----PHSYCGIL-GDKYPDKR-PLGFPFDRKIQ
S------------------------------WELF---ETENMKDI----EITIKH----
-------------------
>TdoHex1
------MATVAV--------------------------------AADNYHLNKQDVIIKL
LHRVHQP-NQYRDLADIGNNYNINDKYN--------AVR--FVEYKKG-MLPRGRIFSIF
D--QQDEMINLFEVFYY-----AKDFDTFLKTACFARD-RVNEGQFVHAFLTAILH----
REDTKDVVLPPIYEVMPHFFLDTKVIKKAYEAK-MRQE---NALIKM---NYTH-----N
EDQKVAYFSEDMGLNQFYSYYQMDHPFFYK-----YG---EDRKGELFYYMHQQLLARYD
LERLANDLPTIETLKLYV------GYAPKLS-YRQGEDFPLRPDNLQLKD----------
----KVRDVNDYERRVRDAIDRGY--------------ENVPLNND-----KGIDILGKI
VGATHD-E--ND--YHGS--IKTMTHKIV---G---DPEDK--Y-QTPS----VLEHYET
SVRDPAFYSIHKRINRL-FQKHKENLPQY-TRQDIQEQ----GVKVVNVEV---------
-------DK-LMTYFEDYDVDLTNVVDQ--------F-EVI-------------------
-------------IKARVKRINHKPFTVKVEVESDN--------AMVRVFLGPKYNY-GQ
ELSLEEKRQYMVELDRFPVQLTSGKNVIQRESKDFNSIV-PDHIPTKNLKHMVKSAVEG-
--TFYVQK--GKRQCGLPEHLLLPKGKK-GLPFTLFIMVTENENNEQ-------------
-------------------------D-----PFILCGVK-EGKYPDTK-PMGYPFDRKFD
E------------------------------RDIK----ATNVYVK----DVLIYHK---
-------------------
>BdiHex
------MKLATA--------------------------------VADKTFLTRQRDFLRL
LVRIEQP-NYYADQYEVGNAYDINNNYY--------VVK--FLSYKRG-MLPRGVPYSPY
Y--QSYETKLLFDLFYY-----ANDYDTFYKTVCWARD-RINEGQFLYAFSTAVFQ----
REDLSDYILPPPYEIYPYLFVDSEVIQKAYETR-MSDV---HYIFPV---NYT------N
PEQELYYWYEDVGLNTYYAYYYFNYPTFFN-----YG---FDRRGELFYYTRQQLYARQF
LERHSHDLGEVEPVHYPF------EYYPRLR-YSNGQEVPPRPYEYSRRS----------
----YPEDLQIYDRRVLDSIDYGY--------------PDYPLYED-----KGIDYLGDV
IEGNGD-T--VN--YYGS--IYHFYRQLA---G---DPYND--S-FAPS----ALQNIYT
ALRDPANFHILKHINSY-FQRYKGYLPRY-TYDELVFP----GVKIENVDV---------
-------GK-LVTYFDYFDVDIDNVVND--------G-YVD-------------------
-------------YRARQTRLNHKPFTYNIEVNSEQ--------VYVRVFLGPKYDY-GR
EYDLNDRRHYFVELDRFPYKVQAGKTTITRNSRESSVVS-HDYPSFRTLLRKVFDAYEG-
--QFYYDK--SERYCGYPERLLLPKGKT-GQTYTFYVMVTPYVKQDDHD-----------
----------FEPY-----------N-----SFSYCGVGANHKFPDDK-PFGYPFDRVLY
S------------------------------QEFV----TPNMYFK----DVVIYHK---
-------------------
>RflHex2
------MRLAAA--------------------------------IADKQFLQRQNDFLRL
LVRIEQP-NYYEDQVTLGNSYDINKNYH--------VVK--FLSYKKG-FLPRGVPYSPY
Y--QSYETKLLFDLFYY-----ANDYDTFYKTAVWARD-RINAGQFLYAFSVATFL----
REDLNDIVLPPPYEVYPYLFVDSDVIQKAYETK-MWDH---SHVFPA---NYT------T
PEQVLSYFTEDVGLSTYYLYYYYNYPTFFN-----YG---FDRRGEQFYYKIQQVLARYI
LERLSHDLPEVQPFHYPF------AYYPKLR-YANGQEVPFRPYEYSKRN----------
----YPEDIKSYEGRIRDGIDFGY--------------GGYPLYDE-----KGINYLGDI
IEGNGD-T--VN--VYGA--IYQAYRQLA---G---DPYNN--Y-LAPS----ALQNIFT
ALRDPANYQILKRITYL-FQRYKNYLPQY-TYQELAYP----GVTIENVEV---------
-------GK-LITYNDYFDIDLDNVVND--------G-YVD-------------------
-------------YRARQTRLNHKPFTYSIDVTSDK--------VYVRVFLGPKYDY-GR
EYNINDRRHYFVEIDRFPHKIQEGKTTIKRNSRDSSVVT-PDYPSYRTLLRKVSDALEG-
--QFYIDR--SERYCGYPERLLLPRGKK-GQSFTFYVILTPYVQQGEHE-----------
----------FEPY-----------N-----SFSYCGVGFNNKYPDYK-PLGYPFDRPIY
G------------------------------SDFY----TTNSYFK----DVVIFHK---
-------------------
>PamHex12
-------MKVAV--------------------------------LADKQFLAKQRDVLRL
FHRVHQH-NILNDQVEVGIPMTSTATTS--------GEV--HGLQEGH-ARPRGEPFSVN
Y--HREQAIMLYDLLYF-----ANDYDTFYKTACWARD-RVNEGMFMYSFSIAVFH----
RDDMQGVMLPPPYEVYPYLFVDHDVIHMAQKYW-MKNA---GHVIPV---NFT------T
QDHLLAYFTSDVNLNAFNTYYRYYYPSWYN-----YG---IDRRGEQFYYTYKQIYARYF
LERLSNDLPDVYPFYYPV------AYNPNLR-YHNGEEMPVRPSNMYVTN----------
----YIADIKNYEKRVEDAIDFGY--------------HMHSLYHD-----HGMEYLADM
IEGNMD-S--PN--FYGS--IYHMYHSMI---G---DPYHK--M-LAPS-----LEHPET
VLRDPVFYQLWKRVDHL-FQKYKNRLPRY-THDELAFE----GVKVENVDV---------
-------GK-LYTYFEQYDMSLDMAVYQ--------I-NVD-------------------
-------------VQL-AVRLNHKPFTYNIEVSSDK--------VYVAVFLGPKYDY-GR
EYDLNDRRHYFVEMDRFPYHVGAGKTVIERNSHDSNIIA-PERDSYRTFYKKVQEAYEG-
--QYYVDK--GHNYCGYPENLLIPKGKK-GQAYTFYVIVTPYVKQDEHD-----------
----------FEPY-----------N-----AFSYCGVGSERKYPDNK-PLGYPFDRKIY
S------------------------------NDFY----TPNMYFK----DVIIFHK---
-------------------
>RflHex1
------MNVVLC--------------------------------VADKPFLMKQKNILGL
VHRIHQD-NLFKEQVDVGNTYDIHSNYN--------VVK--FISYKKG-MLQRWEPFSVY
Y--HLEQAISLFELFYF-----ANDFDTFYKTACWARD-RVNPLMFWYSFTAAVLH----
RDDTTDVMMPPPYEVYPYFFVDSDIIQKAYKYW-MMHV---GYIIPM---NHT------S
KENLLYYFTEDVGLNAFNMYYRMYYPSWFN-----YG---FDRRGEMFLYVQHQLYARYS
LERMSNGMPEVEPFVYPL------AYNPNLM-YHTGQEMPPRPSDMLVTN----------
----TIEDIKNYERRVADVIDFGY--------------HLHSMYED-----NGINYLGQM
IEGSYN-S--PH--YYGS--LFHFYRMML---G---DPFHK--H-LAPS----ALEQPET
ALRDPAYYQLYKRMYHL-VNKYKDRLPRY-THEQLWFE----GVTVENVDV---------
-------GK-MYTYMENFEFSLGGTIYD--------M-GVN-------------------
-------------LHVRQPRLNHKPFTYKIEVSSEK--------AYVRVFLGPKHNY-DE
EWDLNERRHFFVEMDRFRHHVPAGKSVIERNSHDSSIIA-PTPDSYRTFVKKVQDAYDG-
--QYFIDK--SHNYCGFPENLLLPKGQK-GETFTFYVIITPYVKQDEHD-----------
----------FEPY-----------D-----AFSXCGVGQDRKYPDDM-PLGFPFDRQIH
S------------------------------KDFY----THQHVLQ----GCTIFPQ---
-------------------
>PmaHx1
------MKLFAA--------------------------------VADKEFLVKQKNLLQL
FVRPHQY-NLYKEQAEIGKGYSLHADYN--------AVK--FLHYKQG-MLPKGEIFSVF
Y--YLEQAIHLFDVFYF-----AKDWDTFYKTACWARD-RVNEGQFIYALSVAALQ----
REDCKDFVLPPVYEVYPHLFLQNEVIQKAYEVR-MQGE---HYYIPA---NYSG-----Y
PEQFISYFTEDVGVNAFHAYWHMDYPFWAN-----YN---FDRRGELFYYTQHQLMARYY
LERLSNGLKEIKPFSYQS------GYEPSLR-YPNGKEFPMRPEGVSILN----------
----HVEEVFALERRIHDAIDLGF--------------DGISLKEK-----EGISILGDM
IEGTED-S--TN--FYGS--LYNMLRTVY---G---DPMYQ--Y-VAPS----VLEHFTT
ALRDPAYYTLYKRIDTL-FKEYKKLMPEY-TYDELTYP----GVKVESVEI---------
-------EK-LVTYFDNFDIDLDNAVDD--------G-KVN-------------------
-------------IQARQMRLNHKPYTYKVKVVSDK--------SMVRVFLGPKYDF-GN
EYTLDKMREYMVELDRFTFKMTSGENVIERNSYDSSVTV-ADKTAYRQLFKKVDKAIAG-
--QFFVDE--TERHCGWPQRLLLPKGKK-GMTFRFFVMVTPFDETSVTD-----------
----------MKHL-----------D-----SMPYCGVGKHGVYPDSY-SMGYPFDRTIE
H------------------------------YDFF----APNMHFD----DVIIFHK---
-------------------
>EmuHex1
------MKAVAV--------------------------------QATPDFLVKQKNVLKL
MWRVQEP-NTYTEQVDIGKSYRLDDNYN--------AVK--FLIYKKG-FLPRGDIFSVY
Y--HRVQMIKMFEVFFY-----AKDFETLYKVACWSRD-RMNEALFTYAFSVAMYH----
RVDTRDFTLPPYYELYPQLFVDNEVITKAHHEW-FHHY---EYIPVS---NYTE-----D
LEQRISYFGEDVGINMFNKFLHLEYPFWMD-----YG---LDRKGELFYFMYQQLLSRYE
MERLANYLPETEAINWPI------GYAPMVS-YMNGVDFPLRPDNMRVQD----------
----TLEDLRDFERRIRDSIDKGF--------------EGITLKDN-----KGIDWVGKM
LEGYGD-M--PS--YFGK--FTTYAYSMI---S---DPLHT--L-VAPG----VLEHHAT
ATRDPAFFSLQKSINKF-FIKYKDHLVPY-KRDELVFD----RIKIENVEV---------
-------DK-MITYFDDFEMDLYSMFSE--------A-NVN-------------------
-------------IKARMTRLNHKTFNYKFEIANDK--------AIVRIFLGPKYDL-GH
EFTLDEKRKYMIEMDKFVYTLKLGKNTVVRSSNDAFLTM-KDETPTKMLMKKIDEAIEG-
--VFEIEE---HFGCGFPDRMLLPRGRK-GMPFSLFVMVTPFEGDK--------------
-------------------------N-----HLGYCDNY-DRVYPDAK-AMGYPFDRKIS
E------------------------------YDFN----TPNMYFK----DVMIFHK---
-------------------
>RmiHx1
------MRLAFA--------------------------------EADKELLEKQRKLVKL
FYHVQQP-TFFKSEQEIAKTYKPHDNYY--------KVE--FWKYVDVGFLPRGEVFSVF
Y--HYYQARALFELFYF-----AKDYDTFYKTAVWARQ-HLNEGMFVYSFTVAVLH----
REDTKDVTLPPPYEIYPQFFVNAEVIQKAYDAR-LQGQ---SYIFYS---NYSG-----N
PEELVSYFTEDVGLNSYFAYLSYKYPFWMN-----YS---LEYRGQSFLFVLEQLLARYN
LERLSNHLPEIKAIDYPV------GYYPDLR-FQNGNEAPARPEGIFPRN----------
----YVEEIKDYDRRIRDSIDYGY--------------NYYNIREK-----DHTNILGNI
LEGNAE-S--IN--YYGS--LYRNLITLF---G---DPVQR--Y-VPSS----VLEHPET
QLRDPLFYRIARRIVSI-LHHYKSHLKPY-NHEELLLP----GVSVEDITF---------
-------DK-LVTYFDTFDFEINNAVAD--------G-KVN-------------------
-------------YLARQYRMNHKPFFYHLKVKSDK--------SVVRVFIGPKYDA-GR
ELSLEERKQYYVLLDIFNQKLAVGENDIKRSSNDFPLYG-KDAPHHSDLFYKTSSALKG-
--KFFLDE--FRSHFGFPHRLALPRGTR-GLPLSVFAIITPAVPEANHR-----------
----------------------------------------FLKSGDNH-AAGFPFDRRIV
E------------------------------LEFD----VPNAHFD----ETFVVHR---
-------------------
>CmaHc6
------MKLAAA--------------------------------AGGAFDAQKQHDVNSA
LWKVYED-IQDPHLIQLSQNFDP-GHYD--------AAK--LMKLNENRLLKQNHWFSLF
N--QREEALMLYDVLEH-----STDWSTFAGNAAFFRV-SMNEGEFVYALYAAVIH----
SELTQHVVLPPLYEVTPHLFTNSEVIQEAYKAK-MTQT---AAKIES---HFTG-----N
PEQRVAYFGEDIGMNTHHVTWHLEFPFWWD-----HN---IERKGESFFWVHHQLTVRFD
AERLSNYLDPVDELHWVI------GFVPHTM-YKYGGYFPSRPDNVHFED----------
----RVRDMLILESRIRDAIAHGY--------------DGISISDS-----HGIDVLGDV
IESSLY-S--PN--YYGA--LHNTAHMML---G---DPHGK--F-LPPG----VLEHFET
ATRDPAFFRLHKYMDNI-FREHKDSLTPY-TKDELEFP----GVKIDSISL---------
-------NR-LETYFEDFEYSLINAVDK--------V-DVP-------------------
-------------ISTIVKRLAHKDFTVESVITNNN--------ATVRIFAWPMYDN-DV
EFSFNDGRWNAIEMDKFWIKLASGTNTITRSSKDSSITV-PDVPSFQDLIEKTKEAVSS-
--ELHLEE--YVSGLGLPNRFLLPKGTT-GMKFHLVVFVSDGAKDAAID-----------
----------GLHE-----------N-----NHY--GAH-NGKYPDKR-PHGYPMDRRVD
D------------------------------KRIF----VTNIKCM----NVKVYHV---
-------------------
>CsaHc
------MKLGAA--------------------------------PGGASNAQKQHDVNSI
LWKVYEE-IRDPHLKELSQSFDP-GHYD--------AAK--LMKLNDHRLLEQKHWFSLF
N--QREEALMLYDVLEH-----STDWETFAGNAAYFRV-RMNEGEFVYAIYAAVIH----
SPLTEHVVLPPLYEVTPHLFTNSEVIQAAYKAK-MTQT---ASKIKS---HFTG-----N
PEQRVAYFGEDIGMNTHHVTWHLEFPFWWD-----HN---INRKGESFFWVHHQLTVRFD
AERLSNYLDPVDELHWMI------GFAPHTM-YKYGGYFPSRPDNVNFED----------
----RVRDMLILESRIRDAIAHGY--------------DGISIRDA-----HGIDILGDV
IESSTY-S--PN--YYGS--LHNTAHVML---G---DPHGK--F-LPPG----VLEHFET
ATRDPAFFRLHKYMDNI-FREHKDSLTPY-TKDDLEFS----GISVDSLDI---------
-------NR-LETHFEDYEYSLINGVDD--------V-DVP-------------------
-------------ISTVVSRLTHNDFKVKIGITNSQ--------ATVRIFAWPKYDN-HV
EFSFNEGRWNAIELAKFWTKLNSGSNIIERSSKDFGVTV-PDVPSFQTLMDMTDEALGS-
--ALHLED--YESGLGLPDRFLLPKGKT-GMDFHVVVFVSDGAKDAAVD-----------
----------GLHE-----------S-----NHY--GCH-DGTYPDNQ-PHGYPLDRRVD
D------------------------------ERII----VSNFKAV----DVKVYHV---
-------------------
>PvaHc
------MRLAAF--------------------------------QVASADVQQQKDVLYL
LNKIYGD-IQDGDLLATANSFDPNGSYD--------AVQ--LVQLNDGKLLEQKHWFSLF
N--HRNEALMLFDVLIH-----CKDWASFVGNAAYFRQ-KMNEGEFVYALYVAVIH----
SSLAEQVVLPPLYEVTPHLFTNSEVIEEAYRAK-QKQT---PGKFKS---SFTG-----N
PEQRVAYFGEDIGLNTHHVTWHMEFPFWWN-----YG---LDRKGENFFWIHHQLTVRFD
AERLSNYLDPVGELQWPI------GFAPHTT-YKYGGQFPARPDNVKFED----------
----RIRDMVIVESRIRDAIAHGY--------------EGIDISNE-----KGIDILGDI
IESSLY-S--PN--YYGA--LHNTAHIVL---G---DPHGK--F-LPPG----VLEHFET
ATRDPSFFRLHKYMDNI-FKEHKDNLPPY-TKADLEFS----GVSVTELAV---------
-------GE-LETYFEDFEYSLINAVDG--------I-DVE-------------------
-------------ISTYVPRLNHKEFTFRIDVENGG--------ATVRIFAWPHKDN-GI
EYTFDEGRWNAIELDKFWVSLKGGKTSIERKSTESSVTV-PDVPSIHDLFAEAEAG----
--GAGLAK--FESATGLPNRFLLPKGND-GLEFDLVVAVTDGDADSAVP-----------
----------NLHE-----------N-----NHY--GS--HGVYPDKR-PHGYPLDRKVP
D------------------------------ERVF----LPNFKHI----QVKVFNH---
-------------------
>PvaHc1
--------LAAA--------------------------------AGGESDAQKQHDVNFL
LHKIYGN-IRYSDLKAKADSFDPRGSYD--------AVQ--LVRVKDGKLLQQRHWFSLF
N--QRHEALMLFDVSIH-----CKDWNTFVSNAAYFRQ-KMNEGEFVYALYVAVIH----
SPLTEHVVLPPLYEVTPHLFTNSEVIESAYRAK-QTQK---PGKFES---SFTG-----N
PEQRVAYFGEDIGMNTHHVTWHMEFPFWWD-----YS---LDRKGGNFFWVHHQLTVRFD
AERLSNYLDPVEELSWPI------GFAPHTT-YKYGGQFPSRPDNVDFDD----------
----RIRDLLIIESRIRDAIAHGY--------------VGIDIMNE-----RGIDVLGDV
IESSLY-S--PN--YYGA--LHNTAHIVL---G---DPHGK--Y-LPPG----VLEHFET
ATRDPSFFRLHKYMDNI-FKEHKDSLPPY-TVEELTFA----GVSVDSVAI---------
-------GE-LETYFEDFEYNLINAVDQ--------I-DVD-------------------
-------------ISTYVPRLNHKEFKIKVDVSNNK--------SYRHIFAWPHLDN-GI
KFTFDEGRWNAIELDKFWVKLPGGTHHIERKCSESAVTV-PDVPSFATLFEKTKEALG--
--DSGLKD--FESATGIPNRFLIPKGNE-GLEFDLVVAVTDGAADAAVD-----------
----------GLHE-----------N-----NHY--GS--HGVYPDKR-PHGYPLDRKVP
D------------------------------ERVF----LPNFGHI----HLKVFNH---
-------------------
>PinHcC
--------------------------------------------SADKLLAQKQHDVNYL
VYKLYGD-IRDDHLKELGETFNPDLLYD--------SVN--LMAFKDGRLLQKKHWFSLF
N--QREEALMMHRVLMN-----CKNWHAFVSNAAYFRT-NMNEGEYLYALYVSLIH----
SGLGEGVVLPPLYEVTPHMFTNSEVIHEAYKAQ-MTNT---PSKFES---HFTG-----N
PEQHVAYFGEDVGMNTHHVLWHMEFPFWWE-----SG---LDRKGESFFWVHHQLTVRYD
AERLSNHLDPVEELSWAI------GFAPHTA-YKYGGYFPSRPDNVHFSD----------
----RVRDMSMTEDRIRDAIAHGY--------------DGIDIMNS-----HGIEFLGDI
IESSGY-S--AN--FYGS--LHNTAHIML---G---DPTGK--F-LPPG----VLEHFET
STRDPSFFRLHKYMDNI-FREHKDSLTPY-TRDELEFN----GVSIDSIAI---------
-------GT-LETFFENFEYSLLNAVDD--------I-DVE-------------------
-------------ILTYIERLNHKKFSFLILVTNNN--------ATVRIFAWPLRDN-GI
EYSFNEGRWRALELDRFWVKVKHGHHQITRQSTESSVTV-PDVPSLQTLIDRADAAISS-
--ALHLED--YESALGLPNRFLLPKGQA-GMEFNLVVAVTDGRTDAALD-----------
----------DLHE-----------N-----IHY--GY--DRQYPDKR-PHGYPLDRRVD
D------------------------------ERIF----LPNFKQR----TVKLYSH---
-------------------
>GroHc1
------MKASRA--------------------------------DAAPSLAVRQQAVNHL
LYRVTEP-LRFDDLKAAAASFNPDSIYD--------AAQ--LVDLADHRLLEKHHWFSLF
N--QREEALMLFDVFMH-----CKTWEAALNNAAYFRE-QMNEGEFVYALYAAVIH----
SELGAGIVLPPLYEVTPHSFTNSEVIQKAYTAQ-MTQT---PGNFKM---DFTG-----N
PEQHVAYFGEDIGMNVHHVTWHLDFPFWWE-----YG---LDRKGELFFWAHHQLTVRFD
SERLSNHLDLVDELYWPI------GFAPHTT-YRYGGEFPTRPDHVNFED----------
----RVRDMIIHETRIRDAIAHGY--------------DGININDE-----HGIDHLGDI
IESSLY-S--PN--YYGA--LHNEAHIIL---G---DPHGK--F-LPPS----VMEHFET
ATRDPAFFRLHKYMDNM-FKEHKDSLAPY-TAEEIGFP----GVHLTSVSI---------
-------GE-LETFFEDFEYDLKMAVDA--------V-EVE-------------------
-------------VKAHVDRLNHKDFAYNFDIKSDS--------AVVRVFLCPRRDN-GI
QFTFDEGRWNCIEMDKFWTKLAAGDNHIKRKSSESSVTV-PDVPSFASLIHDADAAVAS-
--DLHLEE--FDRACGLPQRMLLPKGTE-GLEFLLVVAVSDGTTDAQHD-----------
----------ALEA-----------V-----GHAQCGVN-GEKYPDHQ-PMGFPLDRRIP
D------------------------------DRIF----ADNIEKL----LVTVTHK---
-------------------
>HamHcA
--------LAAA--------------------------------ASGDSTAKRQQDVNHL
LDRIYDH-LHYSDLKQISETFSPDSMYD--------AAH--LMELNDHRFLEQHHWFSLF
N--QREEALMLFDVLMH-----CKSWECFVDNAAFFRE-RMNEGEFAYALYTAVIH----
SELGQGIVLPPLYEITPHMFTNSEIIHKAYTAK-MTQT---PGRFEM---KFTG-----N
KEQRVAYFGEDIGLNIHHVTWHMDFPFWWK-----YG---LDRKGELFFWAHHQLTVRFD
AERLSNWLDPVDELHWII------GFAPHTS-YKYGGEFPARPDNVHFED----------
----HVRDMIIIESRIRDAIAHGY--------------HGINIRND-----HGIDVLGDI
IESSVY-S--PN--YYGA--LHNTAHIML---G---DPHGK--F-MPPG----VMEHFET
ATRDPSFFRLHKYMDNI-FKEHKDSLPPY-TKADIEFT----GVAVEEVEI---------
-------GQ-LNTFFDEFEFSLGNAVDK--------V-DVA-------------------
-------------ISAYVHRLNHEEFSYKILVQNNN--------ATVRIYLCPTVDN-HI
HIPLSEGHWTCIEMDKFYKQLKTGSNKIDRKSTESSVTV-PDSLSLAELHEKTDQAVAS-
--KLDLHE--YERSCGLPARLLLPKGTV-GMDFDLFVAVTNGDEDKVTD-----------
----------HPET-----------D-----THAQCGAH-GEKYPDKK-PMGYPLERSIP
D------------------------------ERVF----VANINVT----HVKVFFK---
-------------------
>PelHc1
-------KLTAA--------------------------------VHSSDNAHKQQDVNHL
LDKIYEP-IKDEELHNIAQTFDPDSIYD--------AAK--LMQLNDHRLLEQHHWFSLF
N--QREEALMLFTVLNQ-----CKDWNCFLNNAAFFRE-RMNEGEFVYALYVSVIH----
SKLGDGIVLPPLYEVTPHMFTNSEVIDKAYSAK-MTHK---EGTFNM---SFTG-----N
KEQRVAYFGEDIGMNIHHVTWHMDFPFWWD-----YG---LDRKGELFFWVHHQLTARFD
AERLSNWMEPVDELHWII------GFAPHTS-YKYGGEFPVRPDNIRFED----------
----HVHDMEITENRIRDAIAHGY--------------DGIDIRQP-----NGIELLGDI
IESSMY-S--SN--YYGS--LHNTAHMML---G---DPHGK--F-MPPG----VMEHFET
ATRDPSFFRLHKYMDNI-FKEHTDSFPPY-THEDLEFP----GVSVDNIAI---------
-------GH-LTTFFDQFKYSLVNAVDN--------V-DVA-------------------
-------------IYANVHRLNHEEFTYEIEVRNHN--------ATVRIFLCPTEDN-GI
TLNLDEERWLCLEMDKFWRKLANGKNLIERSSKDSSVTV-PDMPSFESLKHQADEAVKN-
--DLDLSA--YERSCGIPDRMLLPKSKP-GMEFNLYVVVTDGDKDTDGS-----------
----------DGDH-----------D-----THAQCGIH-GEQYPDHR-PLGYPLERRIP
D------------------------------ERVF----VSNIKHA----LVKIVHD---
-------------------
>PelHc4
------MKLTAA--------------------------------VHSSDNAHKQQDVNHL
LDKIYEP-IKDEELHNIAQTFDPDSIYD--------AAK--LMQLNDHRLLEQHHWFSLF
N--QREEALMLFTVLNQ-----CKDWNCFLNNAAFFRE-RMNEGEFVYALYVSVIH----
SKLGDGIVLPPLYEVTPHMFTNSEVIDKAYSAK-MTHK---EGTFNM---SFTG-----N
KEQRVAYFGEDIGMNIHHVTWHMDFPFWWD-----YG---LDRKGELFFWVHHQLTARFD
AERLSNWMEPVDELHWII------GFAPHTS-YKYGGEFPVRPDNIRFEN----------
----HVHDMEITENRIRDAIAHGY--------------DGIDIRQP-----NGIELLGDI
IESSMY-S--SN--YYGS--LHNTAHMML---G---DPHGK--F-MPPG----VMEHFET
ATRDPSFFRLHRYMDNI-FKEHTDSFPPY-THEDLEFP----GVSVENIAI---------
-------GH-LTTFFDQFKYSLVNAVDN--------V-DVA-------------------
-------------IYANVHRLNHEEFTYEIEVRNHN--------ATVRIFLCPTEDN-GI
TLNLDEARWLCLEMDKFWKKLANGKNLIERSSKDSSVTV-PDMPSFESLKHQADEAVKN-
--DLDLSA--YERSCGIPDRMLLPKSKP-GMEFNLYVAVTDGDKDTDGS-----------
----------DGDH-----------D-----THAQCGIH-GEQYPDHR-PLGYPLERRIP
D------------------------------ERVF----VSNIKHA----LVKIVHD---
-------------------
>PelHc3
-------KLTAA--------------------------------VHSSDNAHKQQDVNHL
LDKIYEP-IKDEKLHNTAQTFDPDSIYD--------AAK--LMQLNDHRLLEQHHWFSLF
N--QREEALMLFTVLNQ-----CKDWNCFLNNAAFFRE-RMNEGEFVYALYVSVIH----
SKLGDGIVLPPLYEVTPHMFTNNEVIDKAYSAK-MTHK---EGTFNM---SFTG-----N
KEQRVAYFGEDIGMNIHHVTWHMDFPFWWD-----YG---LDRKGELFFWVHHQLTARFD
AERLSNWLDPVAELHWVI------GFAPHAS-YKHGGEFPTRPDNIRFKN----------
----RVHDMEITESRIRDAIAHGY--------------DGIDIRQP-----NGIELLGDI
IESSMY-S--SN--YYGS--LHNTAHMML---G---DPHGK--F-MPPG----VMEHFET
ATRDPSFFRLHKYMDNI-FKEHTDSFPPY-THEDLEFA----GVSVDNIAI---------
-------GH-LTTFFDQFKYSLVNAVDN--------V-DVA-------------------
-------------IYANVHRLNHEEFTYDIEVRNHN--------ATVRIFLCPTEDN-GI
TLNLDEARWLCLEMDKFWKKLGNGLNMIERSSKDSSVTV-PDMPSFESLKHQADEAVKN-
--DLDLSA--YERSCGIPDRMLLPKSKP-GMEFNLYVAVTDGDKDTDGS-----------
----------DGDH-----------D-----THAQCGIH-GEQYPDHR-PLGYPLERRIP
D------------------------------ERVF----VSNIKHA----LVKIVHD---
-------------------
>PelHc2
-------KLTAA--------------------------------VHSSDNAHKQQDVNHL
LDKIYEP-IKDEELHNIAQTFDPDSIYD--------AAK--LMQLNDHRLLEQHHWFSLF
N--QREEALMLFTVLNQ-----CKNWNCFRNNAAFFRE-RMNEGEFVYALYVSVIH----
SKLGDGVVLPPLYEVTPHMFTNNEVIDKAYSAK-MTHE---GNTFDM---SFTG-----N
REQRVAYFGEDIGMNIHHVTWHMDFPFWWQ-----YG---LDRKGELFFWVHHQLTARFD
AERLSNWMDPVDELHWVI------GFAPHAS-YKYGGEFPTRPDNTQFKN----------
----RVRDMEITESRIRDAIAHGY--------------DGIDIRQP-----NGIELLGDI
IESSMY-S--SN--YYGS--LHNTAHMML---G---DPHGK--F-MPPG----VMEHFET
ATRDPSFFRLHKYMDNI-FKEHTDSFPPY-THEDLEFP----GVSVENIAI---------
-------GH-LTTFFDQFKYSLVNAVDN--------I-DVE-------------------
-------------IYANVHRLNHEEFTYVIEVSNAN--------ATVRIFLCPTEDN-GI
TLNLDEERWLCLELDKFWTKLANGKNLIERSSKDSSVTV-PDMPSFESLKHQADEAVKN-
--DLDLSA--YERSCGIPDRMLLPKSKP-GMEFNLYVAVTDGDKDTDGS-----------
----------DGDH-----------D-----THAQCGIH-GEQYPDHR-PLGYPLERRIP
D------------------------------ERVF----VSNIKHA----LVKIVHD---
-------------------
>PvuHc
--------------------------------------------VHSSDNAHKQHDVNHL
LDKIYEP-IKDEKLHNTAHTFNPDSIYD--------AAK--LMQLNDHRLLEEHHWFSLF
N--QREELAMLFTVLNQ-----CKEWDFLNNNAAFFRE-RMNEGEFVYALYVSVIH----
SKLGDGIVLPPLYQITPHMFTNSEVIDKAYSAK-MTHK---EGTFNM---SFTG-----N
REQRVAYFGQDIGMNIHHVTWHMDFPFWWD-----YG---LDRKGELFFWVHHQLTARFD
AERFSNWMDPVDELHWII------GFAPHAS-YKYGGEFPTRPDNTHFKN----------
----RVRDMEITENRIRDAIAHGY--------------DGIDIRQP-----NGIELLGDI
IESSMY-S--SN--YPGS--LHNTAHGML---G---DPHGK--F-MPPG----VMEHFET
ATRDPSFFRLHKYMDNI-FKEHTDSFPPY-THEDLEFP----GVSVDNIAI---------
-------GH-LTTFFDQFKYSLVNAVDN--------V-DVE-------------------
-------------IYANVHRLNHEEFTYDIEVRNHN--------ATVRIFLCPTEDN-GI
TLNLDEARWLCLELDKFWTKLGDGKNLIERSSKDSSVTV-PDMPSFESLKKQADEAVNG-
--DLDLSA--YERSCGIPDRMLLPKSKP-GMEFNLYVAVTDGDKDTDGS-----------
----------HGDH-----------D-----THAQCGIH-GELYPDHR-PLGYPLERRIP
D------------------------------DRVF----VSNIKHA----LVKIVHD---
-------------------
>PinHcA
--------------------------------------------ALGTGNAQKQQDINHL
LDKIYEP-TKYPDLKEIAENFNPDSIYD--------AVE--LMKLNDHRLLEQRHWYSLF
N--QRKEALMLFAVLNQ-----CKEWYCFRSNAAYFRE-RMNEGEFVYALYVSVIH----
SKLGDGIVLPPLYQITPHMFTNSEVIDKAYSAK-MTQK---QGTFNV---SFTG-----N
REQRVAYFGEDIGMNIHHVTWHMDFPFWWE-----YG---LDRKGELFFWVHHQLTARFD
FERLSNWLDPVDELHWII------GFAPLTS-YKYGGEFPVRPDNIHFED----------
----HVHDLEITESRIHEAIDHGY--------------DGIDIRQP-----KGIELLGDI
IESSKY-S--SN--YYGS--LHNTAHVML---G---DPHGK--F-LPPG----VMEHFET
ATRDPSFFRLHKYMDNI-FKKHTDSFPPY-THDNLEFS----GMVVNGVAI---------
-------GE-LITFFDEFQYSLINAVDN--------I-DVE-------------------
-------------INARVHRLNHKEFTYKITMSNNN--------ATFRIFLCPIEDN-GI
TLTLDEARWFCIELDKFFQKVPKGPETIERSSKDSSVTV-PDMPSFQSLKEQADNAVNG-
--DLDLSA--YERSCGIPDRMLLPKSKP-GMEFNLYVAVTDGDKDTEGH-----------
----------NGGH-----------D-----THAQCGVH-GEAYPDNR-PLGYPLERRIP
D------------------------------ERVI----VSNIKHV----VVKIVHH---
-------------------
>PinHcB
--------------------------------------------ALGTGNANKQQDINHL
LDKIYEP-TKYPDLKDIAENFNPDSIYD--------AAE--LMKLNDHRLLEQRHWFSLF
N--QREEALMLFAVLNQ-----CKEWYCFRSNAAYFRE-RMNEGEFVYALYVSVIH----
SKLGDGIVLPPLYEITPHMFTNSEVIDKAYSAK-MTQK---PGTFNV---SFTG-----N
REQRVAYFGEDIGMNIHHVTWHMDFPTWWQ-----YG---LDRKGELFFWVHHQLTARFD
FERLSNWLDPVDELHWII------GFAPLTS-YKYGGEFPVRPDNIHFED----------
----HVHDLEITESRIHDAIDHGY--------------DGIDIRQP-----KGIELLGDI
IESSMY-S--SN--YYGS--LHNTAHAML---G---DPHGK--F-LPPG----VMEHFET
ATRDPSFFRLHKYMDNI-FKKHTDSFPPY-THDDLEFA----GMVVDGIAI---------
-------GE-LITFFDEFQYSILNAVDN--------I-DVD-------------------
-------------INARVHRLNHNEFTYKITMSNNN--------ATFRIFLCPIEDN-GI
TLTLDEARWFCIELDKFFQKVPSGPETIERSSKDSSVTV-PDMPSFQSLKEQADNAVNG-
--DLDLSA--YERSCGIPDRMLLPKSKP-GMKFNLYVAVTDGDKDTEGH-----------
----------NGGH-----------D-----THAQCGVH-GEAFPDNR-PLGYPLERRIP
D------------------------------ERVI----VSNIKHV----VVKIVHH---
-------------------
>PleHc
------MQLAT---------------------------------SADTDVAHQQQAINRL
LYKVTSH-SSFTDLKEAAETWNPHDKSD--------AIK--LMDLDDHRLLEQHHWFSLF
N--QREEALLLVDVLLH-----STDLEAFKNNAAYFRE-HTNEGEFVYALYVAVTH----
SDLTPHVVLPPLYEVTPHLFTNSEVIDQAYAAK-MTQT---PGNFKM---EFTG-----N
REQRGAYFGEDVGLNSHHVHWHMDFPFWWN------G---IDRKGELFFWAHHQLTARYD
AERLSNFLPAVDELYWPI------GFAPHTT-YKYGGEFPARPDNKEFED----------
----RIRDLKELESRIRDAVAHGY--------------DGTDINNE-----HGIDILGDI
IESSTY-S--TN--YYGA--LHNQAHRVL---G---DPKHK--F-MPPG----VMEHFET
ATRDPAFFRLHKYMDGI-FKEHKDNLPPY-TEEDLLYS----NVKITGVDV---------
-------TE-LSTFFEDFEFDLSNALDN--------V-EVS-------------------
-------------VKTHISRLNHKPFSLNIHAHAEH--------VTVRVYISAKHDE-HI
ALDIDESRWGAILLDTFWTEVHAGDNEIKRKSSESSVAI-PDRVSFPQLIHDADEAVAN-
--ELPHKE---SRSCGHPQRLLLPKGKE-GMDFWLDIIITSGD-DAVQD-----------
----------DLTV-----------N-----THGYCGIH-GEKYPDKR-PMGFPFDRPIP
D------------------------------LRVF----VQNQHGQ----VVKIFHH---
-------------------
>HamPHC1
--------VAAA--------------------------------PDGVPTAQKQHDINFL
LHKLYEP-LHEANLKALEDSFDPHANMD--------AVN--LMQVKTQHLEERHHWFSVF
N--QREEALLLVKVLLQ-----CQDWPTAIGNAVYFRK-MMNEETYVYALYTAIKH----
SPLTKHVVLPPLYEIMPHFFTSSEVIQQAYRAK-MIGQ---PGKFNM---NFTG-----N
PEHKIAYFGEDIGLSTHYINWHIEYPFWWN-----FG---IERRGENYFWVHHQLVNRFE
AERISNHLQKIEKLHWNL------GFDPHTS-YKNGEHFPFRHDDIHIED----------
----EVRDMIVMENRIRDAIAHGY--------------EGVDINNE-----HGIDILGEI
IESCVY-N--PY--YYGS--LHNMGHMML---G---DPHAK--Y-DTPS----VLEHYET
TLRDPAFYKLHKYIDDL-FRKHKDHLKPY-SRKELLFP----GIAINNIHI---------
-------GP-LETYFEDYEYSLMNAMDE--------M-NME-------------------
-------------ISAIIPRLRHKDFSFKVNIMNNN--------ATIRIFAWPHRDV-GV
IMPFNEGRWHAIELDKFWKYLAPGENEVTRKCDESSVTV-PDVPSLKSLHEQAEAAIAG-
--ELNLEE--FVSATGLPNRLLIPKGNA-GVEFKLVVAVTDGEADSVND-----------
----------EINL-----------T-----HHY--GH--HGVYLDKK-SHGYPLDRRVP
D------------------------------ERLF----IPNFGET----IVKVFNH---
-------------------
>HamPHC2
--------LATA--------------------------------PDGVPTAQKQHDINFL
LHKLYEP-LHEANLKALEDSFDPHANMD--------AVN--LMQVKTQHLEERHHWFSVF
N--QREEALLLVKVLLQ-----CQDWPTAIGNAVYFRK-MMNEETYVYALYTAIKH----
SPLTKHVVLPPLYEIMPHFFTSSEVIQQAYRAK-LIEK---PGRFNM---NFTG-----N
PEHKIAYFGEDIGLSTHYINWHIEYPFWWN-----FG---IERRGENYFWVHHQLVNRFE
AERISNHLQKIEKLHWNL------GFDPHTS-YKNGNPFPFRHDDIHIED----------
----EVRDMIVMENRIRDAIAHGY--------------EGVDINNE-----HGIDILGDI
IESCVY-N--PY--YYGS--LHNMGHMML---G---DPHAK--Y-DTPS----VLEHYET
ALRDPAFYKLHKYIDDL-FRKHKDHLKPY-SQEDLLFP----GVAVNMIDI---------
-------GP-LETYFEDYEYSLMNAMDE--------M-SME-------------------
-------------ISAIIPRLRHKDFSFKVNIMNNN--------STIRIFAWPHRDV-GV
IMPFNEGRWHAIELDKFQKELIPGENTITRKSSESSVTV-PDVPSLKSLHEQTEAAIAG-
--ELNLDE--FVSATGLPNRLLIPKGNE-GVEFKLVVAVTDGVADSVND-----------
----------EINL-----------T-----HHY--GH--HGVYLDKK-PHGYPLDRRVP
D------------------------------ERLF----IPNFGET----IVKVFNR---
-------------------
>CquCc1
MKTLVVFALVAA------ASAYS----FSGF---------QRDEPDEVPLAQKQHDISSL
LYKVYEP-LHDANLKTLVDTFDPEANLSNFPD-GGVAVRKLLKELKDHKLEEKQHFFSVF
NDTQREQALLLTNVLLQ-----CQDWKTGISYAAYFRQ-RLNEEEFIYALYAAVRH----
SPLSRNVVLPPIYEILPHFFTSAEVLQKAYRAK-IKAT---PGKFVT---NFTG--TPNN
PEYRVAYFTEDIGLSTHYFNWHLEYPFWWNDT---FGP-HIERKGETFFWIHHQLNNRFD
AERLSNHLDLVQKLHWDE--TLHDGFHPHTT-YKYGDRFPIRPDDIHIENV---------
DHVAEVHDLVVLENRIRDAIDHGYIIN--------KEGSKVDIRNE-----EGIDILGNI
IESSLY-S--PNVEYYGS--LNNLAHVLLGHQG---DPHDK--YHEAPS----VLEHYET
ATRDPAFYQLHKYIDDL-FRKHKDRLPPY-NKEELEFR----GVAINNINID--------
-------GP-LETYIEDYEYSLVNAVDDKDEV----E-DLE-------------------
-------------ISTYIQRLKHKDFSFNIDIINNNDG---DVLSTIRIFAWPHRDSNGV
IFPFNEGRWRAIELDKFFKTLKPGENHIVRKSVESSVTV-PDVPSINTLHDKVEAALTAG
-SDLHLEQ--FVSAAGLPNRLLIPKGNEAGVEFKLVVAVTDGAADAAIN-----------
----------DLET-----------FEK--FHHY--GY--KGVYPDKK-PHGYPLDRHVP
D------------------------------ERIF----PRHSQLR--------------
-----GN-----HCQGLQP
>CmaCc2
------MKVLVVFALVALSAAAA-----------------QANEPDGIPTYQKQHDVNNA
LYKIFEP-LREDNLRDKALTFNPVGDVSIYRD-GGVAVRQLMYELTHDRLLEKKHWAVAT
NKRHLEEAIMLFEVFMQ-----CKDWNCAASNAAYFRE-RVNEEEFIYAAYHAVKH----
SPLTQHVVLPAIYEVKPHHFTKSQVINEAYEAKEMKLR---NIYFQN---NFTG--TPND
IEHRVAYFREDIGVGTHHLMINLENPCWWKDTY-GYH---IDRKGENFFYAYHQLLNRYE
AERISNHLPPLEELKLDE--PLKQGFTPQTT-YKFGAPFPIRNDDIQLHDV---------
ERVGRIHEIVHLEDRIHDAIAHGYVED--------EQGNKINIEND-----QGIDIIGDI
IQSSLY-S--PNRKYYGN--LTTLAYNML---DHQTDPKNK--YDTPPG----VLAHLET
LPRDPAAWRLHKRIDNI-FREHIDSLPPY-TKEQLEFT----GISVENVQIQ--------
-------GN-LETYFEEYKYDLINGFND--------N-TTQ-------------------
--------TEFYGIYATMPRLNHKEFTYKINVQNNNGT---PKKSVIRILAMPYRDGNGA
IISFDEGRWLAIEMDLFVKTLTEGKNEIIRKSSEASITV-PDVPTYKTLVEMTED-----
--HQSLER--YESATGIPNRLLLPKGNEKGTEFRLVVAATNAEEDINDE-----------
---------SIITM-----------N-----KYHHYGV--RGVQPDKR-PFGYPLDRRVF
D------------------------------EHIVN--EVSSIKET----MVKVYNHDV-
------------LIRLPHY
>CmaCc1
------MKVQFVFALLAVSAASA----WPGF---------MLDEPDGVSKYQKQHDVNYA
FYKIFEP-LRESNLVEKAATFNPVGDVSMYKD-GGVAVQNLMYELTHQRLLEKKHWAVAT
NKRHLEEAIMLFEVFMQ-----CKDWNCVASNAAYFRE-RVNEEEFIYAAYHAIKH----
SPLTQHVVLPAIYEVKPHHFTKTQIAEEAYEAKEMKLR---NVFFQN---NFTG--TPND
IEHRVAYFREDIGVGTHHLMIHLENPFWWKDTY-GYH---IDRKGENFFYAYHQLLNRYE
AERISNHLPPLEELKLDE--PLKQGFAPQTT-YKFGGPFATRNDDIHLQDV---------
DNVGRIHEIVHMEDRIHDAIAHGYVED--------EQGNKINIENE-----QGIDILGDI
IQSSLY-S--PNRKYYGN--LTTLAYTML---DHQTDPKNK--YDTPPG----VLAHLET
LPRDPAAWRLHKRIDNI-FREHIDSLPPY-TKEQLEFT----GITVSDVQIQ--------
-------GS-LETYFEEYKYDLINGLND--------N-TTE-------------------
--------TEFYGIYATMPRLNHKEFSYKIHVQNNNGA---SKKAVIRLLAMPYRDGNGA
IIPFDEGRWLAIEMDLFVKTLTSGDNEIDRKSSEASITV-PDVPTYKTLVEKTEN-----
--RENLEM--YESSTGIPNRLLLPKGCEEGTEFRLLVAVTDAENDVNDE-----------
---------SIITM-----------Q-----KYHHYGV--RGVQPDNR-PFGYPLDRRVP
D------------------------------EHIVD--EVSNIKAT----MVKVYNHNV-
------------FIPLSHN
>EsiCc
------MKVLVVFSLVALSAAAA----VSGY---------MSDEPDGVSTQQKQYDMTYA
FYKIFEP-IRDNNLLEKAMTFNPVADTSMYKD-AGVAVRKLMYEFTHERLLEKKHWAAAT
NKRHLEEAIMLFEVFMQ-----CKDWNCFSSNAAYFRE-RVNEEEFLYAAYHAIKH----
SPFTQNVVLPAVYEVKPHYFTKAQVIDQAYEAHEMKLK---NMVFQN---NFTG--NPND
MEQRVAYYREDLGIGTHHYMIHLENPFWWKDTY-GYR---IDRKGENFFYAYHQLLNRYD
AERISNYMPLLEELKLDE--PLHEGFAPQTT-YKFGAPFPIRNDDIKLQDV---------
DRVGKIHELVHMEDRIYDAIAHGYVEN--------EQGNKINIEND-----NGIEILGDI
IQSSYY-S--PNRKYYGN--LTTMAYTML---DRQVDPKDK--YDLPPG----VVAHMEL
YPRDPAAWRLQKRIDNI-FRKHIDSLPPY-TKEQLEFT----GIAVTDVQIQ--------
-------GT-LETYFEEYKWDLVNAFND--------N-NTE-------------------
--------TEFFDIYASTPRLNHKEFSYQIKVQNNNGA---PKKAVIRILAMPYRDGNGV
LIPFDEGRWLAIEMDLFVKTLTPGSNDIVRKSSEASITV-PDVPTFKTLVEKTMA-----
--QENLQK--YQSATGIPERLLLPKGNEEGVQFRLWVAVTDAAEDVNDE-----------
---------SIITM-----------K-----KYHHYGV--HGVQPDKR-PFGYPLDRRIP
D------------------------------KQTFY--EVPNFKET----MVKVYNHNV-
------------YIALPRQ
>LmiJHBP
------MALLAA--------------------------------EGEKVFLTRQRDVLRL
FVKIQQP-AVIPEHIEIIKSFKWIPKLD--------TVE--FLQHKEGALLSREDDFSIL
Y--HLWQAVDLFKILYR-----IPDYETFHKVAVWLRY-NVNVGLFEYVARVVLLH----
RDDTRELLLPPPYEVLPQFFVSAPALQQATDAC-LRGL---CFVIRA---NYTG-----N
VESKLSYFREDVGLASYMAFMGAQYIVWVN-----CW---LRMRGDLYYFLMRNLLARYD
LERLSNHMLPVTPVDLPV------GYDPQLR-LLSGKEAAARPEGLRPTH----------
----SLDDVISWERRVRDAAATAL---------------KESLEES-----DAVNRLASI
VMGGPS-S--PA--YYRS--VSWGLQTLY---G---DPQHQ--Y-MAPS----ALDMHLT
MYRDPLYYRIIKRIYGI-FEVYKNNLPPY-HAQDLTWG----GVKIEELKV---------
-------DK-LVTFFDDFDIRLDNAIDD--------I-KTN-------------------
-------------VVARQQRLNHKPFSYSLSVSSDK--------ALVRVFLGPA----DG
AVPVEDLRHHFLVVDGFHTKLKPGNNTIVRKSREMLSVS-DDPSTFRELYGRVEAALGG-
--RLVAGE--RVRLEGYPHRLLLPRGRP-GLPLELVAVATDAREPAYP------------
----------------------------------------GQVFSDGR-DPFFPFDRRLF
L------------------------------WELR----APNARFE----PVTIYHR---
-------------------
>RmiHx2
------MTLVAA--------------------------------EANKDSLTHQKNIMRL
FFKIQQP-VFMPDHDEIIKTFKWMDKFD--------LLE--FMYYEHGVFLERNKDFSLT
F--HFWQMKQMFRVLHS-----ASDFDTFYKMAVWMRY-HMNERMFAYVLYTVLQH----
REDTQYMMVPPPYEVFPQYFVTSDVMQMAYDAH-LRGM---TYVIPA---NYTG-----D
RESALSYFREDVGLASYWAFFCYKYPFWIS-----SH---MKYRGRLFYVTLRNMLARYD
MERYARGLPPVRPVDMPV------GYDPEIR-HQSGHEFPARPEGLTAKS----------
----PMDNLIDWEGRIRAGVAMSI--------------KVQQLNDE-----NAMNMIGYI
LRGGED-S--PN--YYGS--VFYGLFAIF---G---DPYHQ--Y-MAPS----VLDIPET
MTRDPLFYRIMKRMWNI-FDGYKDTQLPY-HKDDLIVP----GLKIESMKI---------
-------DK-LLTYFDDFDIHIDNAIDD--------M-KVN-------------------
-------------VIARRHRMNHKPFSYSMKVTSDK--------AVVRVFMGPDSDW-NK
MWTGDGMRHHFYLLDAFHTQLKAGENTIVRNSRDMFTVG-EEAPGYWQMYQMVNKAMDE-
--MPVAKD--GLKYEGFPHRLLLPHGWR-GLPVTLFAIVTDSKDEMWE------------
----------------------------------------GQTITDGR-DPFFPMDRRVF
M------------------------------WELK----IPNAHFE----HLQIFHR---
-------------------
>BmoSSP1
---------ISG--------------------------------MVNLDMKMKELCIMKL
LDHILQP-TMFEDIKEIAKEYNISDKYN--------VVK--FMEYKMG-MLPRGETFVHT
N--QMEEAVKVFRVLYY-----AKDFDVFMRTACWMRE-RINGGMFVYAFTAACFH----
RTDCKGLYLPAPYEIYPYFFVDSHVISKAFMMK-MTKA---AVVIDW---R-KG-----S
QNDVMSYFMEDVDLNTYMYYLHMNYPFWMT-----YG---KERRGEIMMYANQQLLARMR
LERLSHKMCDVKPMMWPL------GYWPKIR-LPSGDEMPVRQNNMVVAT----------
----MKQMMDDVEMMIREGILTGK--------------DGISLKKS-----EDIENLARL
VLGGLE-I--VG--KVIH--LTNLMKKML---S---YNMDK--Y-YVPT----SLDMYTT
CLRDPVFWMIMKRVCNI-FTVFKNMLPKY-TREQFSFP----GVKVEKITT---------
-------DE-LVTFVDEYDMDISNAMYM--------Q-DMT-------------------
-------------FMARMRRLNHHPFQVSIDVMSDK--------AVVRIFLGPKYDC-GR
LMSVNDKRLDMFELDSFMYKLVNGKNTIVRSSMDMQGFI-PEYLSTRRVMESEMMPSGG-
--M--VKD--WKSRNGFPQRLMLPLGTI-GLEMQMYVIVSPVRTGMLTL-----------
-------------------------DMT---MMKDRCACRWSSCISTM-PLGYPFDRPID
M------------------------------ASFF----TSNMKFA----DVMIYRK---
-------------------
>HceMtHS
------MRFAAA--------------------------------LMKADVKMKEICIMKL
LNYVLQP-TVYEDIKEVAREYMLNDKYK--------VVT--FMEFKMG-MLPRGEVFVHT
N--QMEQAVKVFRILYF-----AKDFDYFIKTACWLRE-RINGGMFVYALTAAVFH----
RSDCVGITLPAPYEIYPYFFVDSHVINKAFMMK-MTKA---AVVIDW---R-KG-----S
EDDKYSYFTEDVDLNTYMYYLHMNYPYWLT-----YG---KERRGEILMYANSQLLARLR
MERLSHKMCDIKMFMWPV------GYWPKIR-LPNGDEMPVRQNNFVPVT----------
----LKMLLDDVEQMIREGILTGK--------------DGINLKKP-----EDVEMLARL
ILGGMN-L--AN--KMFH--MMTMFRKML---S---YNMDK--Y-YVPT----ALDMYTT
CLRDPVFWKIMKRVMNS-FEVFKNMLPSY-TREELDFP----GIKVERIVT---------
-------EK-MVTFMDEYDMDITNALYM--------Q-DMV-------------------
-------------YVARMRRLNHQPFKVSIDVMSDK--------AVVRIFIGPKYDC-GR
LNSVNDKRLDMVEIDSFVYKLDTGKNNIVRSSLEMHGVI-EQRPWTKNILEKGFDTTGG-
--S--IES--WKSRLGFPHRLLLPLGTL-GFPLQMFVIVTPVKTGMVSI-----------
-------------------------DMS---TMKARYACRWSVCFDTM-PLGFPFDREIY
M------------------------------PTFF----TNNMKFT----DVWVYRK---
-------------------
>MseMRSP
------MRIVAA--------------------------------LVNVDVKVRELCILKL
LNHILQP-TIYEDIREVAREYVLNDKYK--------VVK--FINFKMG-MLPRGEIFVHT
N--HLDQAVKVFRVLYF-----AKDFDYFMKTACWLRE-RINGGMFVYALTAAVFH----
RTDCIGITLPAPYEIYPYFFVDSHVINKAFIMK-MTKA---VVVIDW---R-KG-----T
QEEQMTYFTEDIDLNTYMYYLHMNYPFWMT-----YG---KERRGEIVMYSNLQLLARYR
LERLGRNMCDIKPLMFPL------GYWPKIR-LHTGDEMPVRYNNMIVVT----------
----LKRLLDDVERMLRDGILTGK--------------DGIHLKKA-----EDAEMLARL
ILGGVR-L--VG--KVIH--LTHLLRKIL---S---YNMNK--Y-YVPT----ALDMYTT
CLRDPVFWMIMKRVTNT-FVMFKDLLPKY-THEELDFP----GVKVEHITT---------
-------DK-LVTFMDEYDVDITNALYI--------H-DMI-------------------
-------------YVARMRRLNHHPFKVNIDVVSDK--------AVVRIFLGPKFDC-GR
LINLNDKRLDMVEIDSFLYKLETGKNTIVRNSLEMHGVI-EQRPWIRNIWDKTFDNSGG-
--T--VAS--WKTRHGFPHRLLLPLGRQ-GLPLQLYVIVSPVRTGMVTI-----------
-------------------------DMN---TMKERHACRFTVCFDTM-PLGFPFDRQID
M------------------------------TYFF----TNNMKFT----DVMVYRK---
-------------------
>HcuSP1
------MRALAA--------------------------------MVNVDVKTKELSILKL
LNHILQP-TMYDDIREIAREWAINDKYK--------IVN--FINFKMG-MLPRGEVFVHS
N--HIDQAVKVFRILYF-----AKDFDVFIRTCCWLRE-RINGGMFVYALTAAVFH----
RNDCRGIILPAPYEIYPYFFVDSNIIQKALMMK-MTRA---AIVIDW---R-KG-----T
ENDRIGYFTEDVDLNTYMYYLHMSYPFWMT-----YN---KERRGEILSCANTQLLARYR
LERLTHEMCDIKTIMWPL------GYWPKII-LHNGEHMPVRSNNMVVLT----------
----LKRQLDDVERMIRDGIMTGK--------------DGISLRKP-----EDVENLARL
LLGGMQ-L--VN--KTIH--IMHLMRKML---T---YNTDK--Y-YVPT----ALDMYTT
CLRDPVFWQLIKRVTNT-VQTFKNMLPKY-TRDELDFP----GVKIDKIST---------
-------DK-LVTFMDEYDMDITNAVYI--------K-DLT-------------------
-------------FVARTRRLNHHPFKVAIDVTSDK--------AVVRIFIGPKYDC-GL
LVSVNDKRLDMVEIDSFSYKLDTGKNSIVRNSQEMHGII-EQRPWTRRILDNTEEISGT-
--NVDIES--WKTRIGFPHRLLLPLGRK-GLPMQMFAIVTPIKTGAINI-----------
-------------------------DVS---IMKERKMCRFSVCFDTM-PLGFPFDRRID
T------------------------------SEFF----TKNMKFY----DIAIYRI---
-------------------
>SliMRSP
------MRALAA--------------------------------MVNFDIKMKELCIMKL
LNHILQP-TIYDDVREVAREWVINDKYK--------VVR--FINFRMG-MLPRGEVFVHT
N--HIIQAVKVFKILYF-----AKDFDIFMRTACWLRE-RINGGMFVYALTACVFH----
RADCRGITRPAPYEIYPYFFVDSHVINKAFMMK-MTKA---AVVIDW---R-KG-----S
QNDRISYFTEDIDLNTYLYYLHMSYPYWMN-----YA---KERRGEIMSYATMQLLARLR
LERLSHEMCDIKPIMWPL------GYWPKIR-LHTGDEMPVRSNNMILVT----------
----WKRMLDDVERKLRDGILNGK--------------DGISLKKP-----EDIEDLARM
VLGGMG-L--VS--KFMH--MMHLMKRLL---S---YNFDK--Y-YVPT----ALDMYTT
CLRDPVFWRLMKRVTDV-FVLFKKMLPKY-TRDDFDFP----GVKIDRFTT---------
-------DK-LVTFMDEYDLDITNALYM--------K-DML-------------------
-------------MVARMRRLNHHPFKVTVDVTTDK--------AVVRIFIGPKYDC-GR
LMSVNDKRLDMVEIDTFKYKLETGKNTIVRNSVEMHGVI-EQRPWTRRILNNMRDTVGI-
--TVDVES--WKTRVGYPHRLLLPLGRL-GFPLQMYVIISPVKTNLLTV-----------
-------------------------DMS---LMKERRTCRWSVCFDTM-PLGFPFDRKID
M------------------------------TKFF----THNMKFT----DVMVYRK---
-------------------
>TniBJHSP1
------MRSLRS--------------------------------MVTMDIKMKELCILKL
LNHILQP-TMYDDIREVAREWVINDKYK--------VVK--FIDFKMG-MLPRGEVFVHT
N--HLEQAVKVFKIMYS-----AKDFDVFIRTACWLRE-RINGGMFVYALTACVFH----
RTDCRGITLPAPYEIYPYVFVDSHIINKAFMMK-MTKA---AVVIDW---R-KG-----T
EHDRISYFTEDIDLNTYMYYLHMSYPFWMT-----YT---KERRGEIMG-TYTQLLARLR
LERLSHEMCDIKSIMWPL------GYWPKIR-LHTGDEMPVRSNNKIIVT----------
----VKRMLDDVERMLRDGILTGK--------------DGINLKKA-----EDVEHLARL
LLGGMG-L--VG--KFMH--MMHLMKRLL---S---YNFDK--Y-YVPT----ALDLYST
CLRDPVFWRLMKRVTDT-FFLFKKMLPKY-TREDFDFP----GVKIEKFTT---------
-------DK-LTTFIDEYDMDITNAMFM--------K-DMT-------------------
-------------MVARMARLNHHPFKVTVDVTSDK--------CVVRIFIGPKYDC-GR
LMSVNDKRMDMIEMDTFLYKLETGKNTIVRNSLEMHGVI-EQRPWTRRILNNMIGTVGI-
--TVDVES--WK-RHRLPHRMLLPLGRR-GMPMQMFVIVTPVKTNLLNL-----------
-------------------------DMN---IMKERKTCAGASVSTRC-RSGFPFDRKID
M------------------------------THFF----TRNMKFT----DVMIFRK---
-------------------
>PinSP2
------MRVVAA--------------------------------MINLDVKTKEVCILKL
LNHILQP-TMYDDIRDIAREFVLNDKFK--------VIK--FISYKLG-MLPRGEIFVNT
D--QLKEAIAVFRILYF-----AKDFDTFIKTACWLRE-RINNGMFVYCLNVAVVH----
RVDCNGIVLPAPYEVYPFLFVDSHIIKKVHMLK-MTKG---WVIVDW---R-KG-----T
KDDRLTYFTEDIDLSTYLYNMHLMYPTWMI-----YN---KERRGEVMAYMNFQLLARYR
LERLGWMMCDVKPLLFCI------GVWPKIM-LHTGDEMPVRMNNVDIMT----------
----IKLMIDDIDMMIRHAIMTGH--------------DGLTLRKA-----EDFETLARL
VLGSTG-L--KN--KIAN--LVTLFRKML---G---YNINK--Y-YVPT----ALDMYRT
CLRDPVYWKLMKRITDY-FVTYKRLLPKY-TREELSFP----GIKVEHIET---------
-------DK-LVTFMDEFDLDITNSVYM--------Q-DMV-------------------
-------------YVARMRRLNHHPFKVSIDVVSDK--------AVVRVFLGPKYDC-GR
LLDINDKRLDMVEIDSFVHKLDTGKNTIVRNSVEMHGII-EQRPWTRTMWHRASDMSGG-
--N--IDS--WKSRIGFPHRLLLPLGRA-GFDLQLFVIVTPVRMGLVTV-----------
-------------------------DLD---TMKMRKICPWTTCVDTM-PLGFPFDRPID
E------------------------------RVFY----NTNVKFL----DVKIFRK---
-------------------
>CfuMtH2
---------VAA--------------------------------LVNVDVKVKELCIMKL
LNHILQP-TLYEDIRTVAREWNINDKYK--------VVK--FIEFKMG-MLPRGEIFVHT
N--HIKEAIRVFKLLYF-----AKDFDVFIKTCCWLRE-RINIGMFVYTLTAAVFH----
RNDCRGIILPAIYEIYPYYFVNSDVINKAFMMK-MTKK---VCYIDS---R-KG-----G
KDDQLAYFTEDIDLNAYLYYLHMNYPYWME-----YG---KERRGEVMTYASEQLLARYR
LERLSHGMCDIKPIKWKI------GFWPKIR-MHNGEEMPARQGNTILLN----------
----YKLVFDDFEKMTRHGYPHRR--------------DGITLKKA-----EDFEYLARL
LVGGIG-M--LH--KVVH--ITNMLKKMF---A---YNVDK--Y-YVPT----AIDMYAT
ALRDPLYWRLMKRVNEI-VKVYKLLLPKY-TRDEFHFP----GVKVESIST---------
-------DK-LVTFMDEYDMDITNAVFM--------Q-DML-------------------
-------------FVARQRRLNNHPFKVTVDVVSDK--------AVVRVFIGPKYDC-GR
LMDINDKRFDMVEIDSFLYKLETGKNTNATREIEMHGVI-EDRPWTSRVWDHSFDAVDS-
--RVMDDS--WKTRTGFPTRLLLPMGSR-GLEFQMFVIVSPVRTGLTTI-----------
-------------------------DMA---QMKDRHTCFWTTCVDSM-PLGFPFDRVIE
T------------------------------THFF----TPNMKFT----DILVFRK---
-------------------
>CfuMtH1
------MKLMAA--------------------------------IVSTDIKQRQTLILKL
LNHVMEP-CMYKDIVDIGKNFKINDLYK--------VVK--FLNLKIG-VLPRGEVFTIH
I--QLDEVVTMFHMLHY-----AKDFTTFIKTACWMRL-HMNEGMFVYALTVACRH----
REDCRGIILPPPYEIYPYYFVRADVIQKAYMLK-MKKG---LFIIDE---NVFD-----N
HEDKLRYFTEDIDLNTYYFYFHADYPFWMR-----FD---KVRRCELTLYIYQQILARYY
LERLSNGLGEIKTLSWPI------GYWPWLK-LHNGIQLPNRFNNYVVVR----------
----AVRLAETYEMIIKEAIVKGY--------------NGLELTKT-----DDIETLGKL
IYGKIE-K--RD--AYRY--LLIIMKAVL---G---LDSDK--Y-VVPH----VLDNYQT
ALPDPVFYVLQKRLVNL-VALFKKRLPCY-TKEGLLFP----VLKIDNVVV---------
-------DK-LVTYFDDYLMDMTNAVII--------K-DMT-------------------
-------------FLVRKRRLNHQPFKVTLDVISDK--------CVIRIFLGPKEDH-NR
LIDINHNRLNFVELDSFLHKLKSGKNTIVRTSTDMHNLV-RDRIMTRDLWKKVDTITDI-
--LFIKDL--RNYMTGFPTRLLLPRGKV-GMKMMIYCIVTPLRLVNIDM-----------
-------------------------N-----RKDLTMDFRSTTLLDKM-PLGFPLDRHID
V------------------------------TKFF----TPNMKIV----DVTIFHK---
-------------------
>HcuSP2
------MRLAAA--------------------------------IATTDIKQKQTVILKL
LNHITER-LMFKDLEDIGKNFKISDSYK--------IVT--FIKINVG-VLPRGEIFTIH
I--QLKEVISMFHMLFY-----AKDFDTFLKTACWMRL-YLNEGMFAYALTVAVRH----
REDCNGIVLPPPYEIYPYYFVRADVIQKAYLLK-MKKG---LYIIDE---NIYD-----N
DEDRLRYFTEDIDLNTYYYYFHVDYPFWMR-----FN---KVRRFELTMYVYQQILARYY
LERLCNGLGQIKEFSWNI------GYWPWLT-THTGIEFPARFDNYAIAK----------
----IIRLCEEYEKIIKDCIIKGF--------------NGLELTKH-----DDMEKLGKL
IYGNLD-K--NE--AYRY--LLIVMKAAI---G---FNSDK--Y-VAPN----VLDHYQT
ALRDPVFYMLQKRIIDL-VHLFKLRLPSY-SKEDLYFP----GVKIDNVDV---------
-------DK-LVTYFDDYLMDITNAVTQ--------N-DLV-------------------
-------------FMARKRRLTHQPFKVTLDILSDK--------TVVRIFLGPKKDQ-DR
IIDINKNRQNFIELHSFIYKLTTGKNTIVRHSNDMHNLV-KDRLMTRDFWKKIETVSDM-
--MFVKNL--RNYQTGFPTRLLLPKGQI-GFQTVLYVCVTPLRLVNADT-----------
-------------------------N-----RKDFVVDFRSTVLLDKM-PLGLPLDRHIE
V------------------------------ANFF----TPNMKFV----DVVIFHK---
-------------------
>SliMMRSP_A
------MRLLAA--------------------------------FVTMDIKQRQLVILKL
LNHVMEP-LMYKDLEDFGKNYKFNDRYK--------VVK--FLKLKVG-FLPRGEIFTLH
I--QLKEVVNMFHMLYY-----AKDFDTFVRTACWMRL-YLNEGMFVYALTVAVRH----
REDCKGIILPPPYEIYPYYFVRGDVIQKAYLLK-MKKG---LYIIDE---NVYD-----N
HDDKLRYFTEDIDLNTYYYYFHVDYPFWMK-----MD---KTRRFELTVYMYQQILARYY
LERLSNGLGRIKDLSWPI------GYWPWLK-LHNGIEFPVRFNNYVIAR----------
----VIRLCDEYEKIIREAIIKGY--------------NGLELTKT-----DDMEVLGKL
IYGNIE-K--VD--SYRY--LLIVMKAAI---G---FYSDK--Y-VVPT----ILDTYQT
ALRDPVFYMLQKRIIDL-VCLYKLRLPSY-TKEDLYFP----GVKIDNVNV---------
-------DK-LVTYFDDYLMDMTNAVYL--------K-DMK-------------------
-------------FFVRKRRLNHQPFKVTFDILSDK--------CVVRVFLGPKKDH-GR
LIDININRLNFVELDTFLYKLTTGKNTIVRNSYDMHNLV-RDRIMTRDLWKKVESITDM-
--FFIKDL--RNYHTGFPTRLLLPKGFV-GMHMMLYVIVTPLKLVNVDL-----------
-------------------------N-----RKDFVYDFRSTVLLDKM-PLGFPFDRRID
L------------------------------GNFF----TPNMKFV----DVTIFHK---
-------------------
>SliMMRSP_B
------MRLMAA--------------------------------LVTLDIKQRQLIILKL
LNHVMEP-LMYKDLEEIGKNYKINDSYK--------VVK--FVKLKVG-FLPRGEIFTLH
I--QLKEVVTMFHMLYY-----AKDFNTFIKTACWMRL-YLNEGMFVYALTVAVRH----
REDCRGIILPPPYEIYPYYFVRADVIQKAYLLK-MKKG---LYIIDE---NIYD-----C
DEDKLRYFTEDIDLNTYYYYFHIDYPFWMK-----MD---KARRFELTVYMYQQILARYY
LERLSNGLGKIKEFSWTI------GYWPWLK-HHNGVEFPVRFDNYLISH----------
----VIRLCDEYERIIRDAIIKGY--------------NGLELNKY-----QDMETLGRL
IYGKID-K--LD--SYRY--LLIVMKAAL---G---FYSDK--Y-VAPS----ILDHYQT
ALRDPVFYMLQKRIIDL-VCLFKLRLPSY-TKEDLYFP----GVKIDNVNI---------
-------DK-LVTYFDDYLMDMTNAVYL--------K-DMK-------------------
-------------FFVRKRRLNHQPFKFTFDVLSDK--------CVVRIFYGPKKDH-GR
LIDINVNRLNFIELDTFLYKLTTGKNTIVRNSYDMHNLV-RDRIMTRDLWKKVESITDM-
--FFVKDL--RNYHTGFPTRLLLPKGFV-GMDVVFYVIVTPLKLVNVDI-----------
-------------------------N-----RKDFVRDFRSTVLLDKM-PLGFPFDRRID
V------------------------------GNFF----TPNMKFV----DAKIYHK---
-------------------
>TniBJHSP2
------MRLLRA--------------------------------LVTMDIKQRQLVILKL
LNHVVEP-LMYKDLEELGKNFKINDLFK--------VLK--FIKRKVG-FLPRGEIFTLH
V--QLKEVVTMFHMLYY-----AKDFTTFVKTACWMRL-YLNEGMFVYALTVAVRH----
REDCKGIILPPPYEIYPYYFVRADVIQKAYLLK-MKKG---LFIIDE---NVYD-----N
KEDKLRYFTEDIDLNTYYFYFHVDYPFWMK-----MD---KMRRFELTYIMYQQILARYI
LERLSNGMGMIKDLSWTI------GYWPWMK-LHNGVEIPVRFDNYVIVR----------
----VIRLCDEYERIIRDAIIKGF--------------NGLELTKT-----DDIETLGKL
IFGKID-K--VD--SYRY--LLIVMKAAL---G---FHSDK--Y-VVPS----ILDQYQT
ALRDPVFYMLQKRIIDL-VHLFKLRLPSY-TKEDLYFP----GVKIDNVVV---------
-------DK-LVTYFDDYLMDMTNAVYI--------K-DMV-------------------
-------------FMVRKRRLNHQPFKVTLDILSDK--------CVVRVFLGPKKDN-NR
LIDINRNRLNFVELDTFLYKLNTGKNTIVRNSYDMHNLV-KDRMMTRDFMKKVESITDM-
--LMIKDL--RNLPHWFPTRLLLPKGFV-GMHMMLYVIVTPLRLVNVDI-----------
-------------------------N-----RKDLMRDFRSTVLLDKM-PLGFPFDRRID
V------------------------------GNFF----TPNMKFV----EVTIFHK---
-------------------
>HceMtHF
------MRLIAA--------------------------------FVSMDIKQKQLFILKL
LNHVTEP-VMYKDVSEIGMNFKINELYK--------VVK--FVNLKVG-VLPRGEVFTLN
V--QMKEVVNMFHILYY-----AKDFSTFIKTACWMRL-YLNEGMFVYSLSVAVRY----
REDCKGVVLPPPYEIYPYYFVRADVIQKAYLIK-MRKG---LYIIDE---NVYD-----N
EDDKIKYFTEDIDLNTYYYYFHVDYPFWMK-----FD---KTRRFELTLYIYQQILARYY
LERLSNGLGEIPEFSFPI------GYWPWLK-LHNGIELPARFNNYVSYK----------
----LISLVEEYETLIKEAIMKGY--------------NGLELTKP-----EDIETLGKM
IYGKVA-A--KE--AYRY--LLIVMKSAI---G---LESDK--Y-VAPT----VLDSYQT
ALRDPVFYQLQKRLVNI-VQLFKKRLPCY-TKEELYFP----GVKIENVVV---------
-------DK-LLTYFDDYFMDMTNAVTI--------K-SMG-------------------
-------------FLVRKRRLNHEPFKVSLEILSDK--------CVVRIFMGPKEDQ-GR
LIDINKNRLNFVEMDSFVYKLTTGKNTIVRKSSDMHNLV-PDRMMTSDLWKKVESITDM-
--LFVKDL--KNYFTGFPTRLLLPKGSV-GLPMVMYVMVSPLKLVNVDM-----------
-------------------------S-----SKALSFDFRSTVLMDKM-PLGFPLDRYID
V------------------------------TNFY----TSNMKFV----DVTIFHK---
-------------------
>PinSP1
------MRVLAA--------------------------------LGSLDVKKRQILILKL
LNHITEP-CMYKEILDIGNNYRINDLYK--------VVK--FVRVKLG-LLPRGEIFTLH
I--QLKEVVSMFHVLFY-----AKDFATFIKTACWMRI-HCNEGMFVYALQVACRH----
REDCKGIILPPPYEIYPFFFVRGDVIQRSYLLK-MRRG---LYIIDE---NIFD-----N
IEDRLRYFTEDIDLNTYYYYFHVDYPFWMK-----IN---RTRRFELTLYVYQQILARYY
LERLSNGLGDIKVLSLPI------GYWPWLL-LHNGVQMPMRTNNYVVLR----------
----LLRLVETYEELIKQAIVKGF--------------NGLELTKP-----EDIEVLGRL
IYSKVE-K--TT--AYRY--LLVVLKAVL---G---LSTDK--Y-VVPT----VLDIYQT
ALRDPVFYQLQKRLILF-VQLFKLRLPSY-TKEELYFP----GVKVDNVVV---------
-------DK-LVTYFDDYLMDMTNAVTI--------K-DMK-------------------
-------------ILVRKRRLNHNPFKITLDVVSDK--------AVVRIFLGPKEDD-GR
LIDLNNNRLNFVELDSFLFKLVTGKNTIVRNSREMHNLV-QDRLMTRDLWKRIDSITDV-
--ILIKEL--RNYHTGFPSRLLLPRGRV-GMRMVLYVCVTPLRLVNVDL-----------
-------------------------N-----RKDLMVDFRSTVLLDKM-PLGFPLDRHID
E------------------------------TRFF----TPNMKFV----DIMIFHK---
-------------------
>AmeHex70b
------MKSLLQ--------------------------------VADKTYVTRQKNIYEL
FWHVDQP-TVYPELYQKARTFNLNDNYD--------AVN--FMQLKHG-MLPRGQVFTMM
N--MRHQAVVLFRLLYS-----AKTFDVFYNTAVWARF-NVNEQMYLYALSVAVIH----
RPDTKLMKLPPMYEVMPHLYFNDEVMQKAYNIA-MGDT---AYLLAA---NYTG-----V
PEQRLNYFTEDVGLNHFYFMLNHNYPPFML-----L----PQIRGEFYFFLHKQVLNRYY
LERLSNDMGEVSYVSLPI------GYYPTMR-FRNGLAFPQRETGATVPL----------
----YVQMIHDLHTRISTAIDLGY--------------YGVKLYTK-----QGLNVLGNI
VQGNGD-S--VN--LYGQ--LDLLVRKVL---G---ESNVK--Y-VVPS----ALQMWST
SLRDPVFFSIYKTILDY-YHKYKENLPKY-TTEELNFP----GVSIESVTV---------
-------DK-LITYFDHFESMLNNGVSS--------H-NTM-------------------
-------------IKARQYRLNHKPFTYHIVVNSDK--------GMVRIFLGPKYDE-GH
EVDLVHNYMNFMQMDEFVVNLKSGSNTIERNSHESVFVV-PDEVPSDVLYNRLVVSEDG-
--TFKY----SSQPYGFPERLLLPKGKK-GMPYNVLVVVSPFDDSNVVQ-----------
------------------------IDS----PVW------GRHIYDGR-AMGFPLDKPVD
P------------------------------LLLV----LSNIHVK----EVLVHHR---
-------------------
>AmeHex70c
------MLLICA--------------------------------TADMDFLHKQKKIFDL
LLYVRQA-DLSAEWYDVGRNYDMNDMYD--------VVQ--FLWYKQGMFLSRNAIFTPL
N--QKYEVRMLFELLYN-----AKDFQTFYKTAAWARL-RMNSGMFTTAFSIAVLY----
RPDTKYMKFPAIYEIYPNYFFDSSVIEEAQNLK-MSRG---SYIVNT---NYSS-----D
PEYKLDYFMEDVELNAYYYYMREMLPYWMS-----YH---KEIRGQLYYFLHKQLMTRYF
LERMSNDLGKTAEFDWPI------GFYSTIM-YSNGVTFPQRNRFSSLPY----------
----YLNVINALEMRLMDAIDSGY--------------YGIDIYTP-----EGLNMLGNV
IEGSSD-S--IN--FYGM--YDILARDIL---G---DFQNK--N-LIPS----ALQSYST
SMRDPAFYMLYQNILSY-FLRYKKLQPQY-SQSELQMP----GVKFESVNI---------
-------DK-LYTYFDKCDTLINNAVAG--------G-YLR-------------------
-------------LKARRACMNYERFTYKININSDK--------GMMRIFLGPAFDE-HD
MVYLQKYFYLFMEMDRFAVTLRPGSNSIERQSSESPFTT-STIMPSDIFYDKLNKAIGG-
--PFTY----SEKMLGFPERLILPRGKP-GMRYKMFFFLSSMDESNTKSYE---------
----------IPLY--------------------------GKMTLDDK-VFGFPLDRPMW
A------------------------------WNFT----IPNMYFK----DVFIYNR---
-------------------
>CfeHex2
------MLLLCT--------------------------------TADLDFLHKQKKLYEL
LFFVKQN-TLTMEFHKIGRDYNINDSYD--------IVQ--FLHHKSG-MLSRNAIYSPY
Y--HREEVKIVTKLFFS-----AKDFQTFYKTASWARL-NLNDGVFTSAFTTAVFY----
RPDCKHMRLPAPYEIYPNLFFDNNVIQRARDIK-MMHG---VYVIHA---NYSG-----L
DDYKLDYFMEDVGLNAYYYYVRQVMPFWLS-----FD---AQFRGHFYYFKHKQLLNRYY
LERMSNDLGDIEDFDWPF------GFHSILM-YNNGMVIPQRSRYTNVPF----------
----YLKEVEVLEKRIMDAIDLGY--------------DGVNIYTS-----EGLSILANL
IEGNVD-S--CN--FYGM--YDALARDIL---G---DYKNK--N-VVPS----ALQCYST
SLRDPGFYRLTKRIMVY-FFRYKKNMPQY-TQDELIFP----GVKFESVNI---------
-------DK-LVTYFDNCDTVINNALSE--------G-KLR-------------------
-------------VKARRYCLNHKPFTYRFTINSDK--------AVLKIFLGPAFDD-KD
LSHLRESYKYFFEMDHFEVTLKQGTNTIERHSSDSVFTM-PDLVSSDTFYKQLERAMSG-
--PFTY----VEKFFTLPERLVLPKGKP-GMRFKMFFYLSTLDGSKVRNVE---------
----------LPIF--------------------------GKLTLDEK-PLDFPLDKPMH
P------------------------------WKFF----TPNMLMK----DVYIYHI---
-------------------
>BheHex
------MLSIII--------------------------------IADQDFLLKQKKVFQL
LYHVSQP-DISPELFQEGLAYDINDSYN--------AVN--FLEYKFG-FLPRGAIYSLY
Y--LLDETKALFKLFYY-----AKDFDTFYKTALWARN-RLNEGEFICAFYEAVIR----
RPDTEYLQLPPPYELYPYAFFNSEVIEAAKNAK-LYNK---LYIIYV---NYSG-----D
TEMRVNYFLEDIGLNTFYFFYRMDNPFWLS-----FG---KNLRGEEFLYVHKTLLNRYN
LERLANGLEKIEEFLWEF------GYYPTMV-YGNGLAYPQRPGMSRIPP----------
----YLRYIHDIEDRISTAIDLGY--------------DGHNISSP-----EGLNLLGNI
IEGNED-S--CN--FYHS--LDWYGRKVL---G---EPKTP--Y-VIPS----ALESFST
CMRDPAFYRLYNRYLSY-WYRFKETLKPY-SKNEIVFS----DLKFESIAV---------
-------DK-LITYFDYFDSTISNGLPS--------K-NLM-------------------
-------------IKVRQSRLNNKHFTVHFALNSDK--------VAIQLFLGPKYDA-GN
LLDFSESYKDFYEIDYWITDVNAGLNKLERTSHDFIFLM-ADRDPSEILYKRVLKALDG-
--KFMY----KKNLYGIPERLLLPKGKR-GSIFQLFAYVSPVTQPVTYK-----------
----------SRVF--------------------------GSYQYYMK-PGGFPLDRPIY
Y------------------------------PHFQ----GPNMFFK----DITIYHK---
-------------------
>CceHex2
------MKLLVG--------------------------------TLDPKLVGVQKKVLSL
LEYWKQT-DTEAEYYNIGKSYDVNESYD--------AVT--FLYYKAG-FLAKNELFSIF
Y--QALEVIALYKLFYH-----AKDFETFYKTAAFARV-YLNEGQFVYAYYMAVIQ----
REDTRGIVLPPPYEVMPEYFVNMDVLFKLYRIQ-MQKG---IYYFYA---NYSG-----N
NEHLLSYFTEDIGWNSYYYYFNMKSPFWGK-----LK---KGRRGEIYYYIYQQILARYY
LERLANGLGEIPRFSWKF------GYYPSIG--PYLSSFVHRSEDYYLAD----------
----DIQFIDYYEKNFLQYLQNG---------------QYVDLYNS-----KSINFVGNY
WQSNTD-L--YE--YWRS--YEVAARRVL---G---RNYAD--H-YIPA----ALDFYQT
SLRDPAFYQLYGKILEY-IIQYKEHLEPY-TKDVLHYV----GVKVNDVKV---------
-------DK-LVTFFEYFDWNATNALYL--------E-S---------------------
-------------FIVRQPRLNHKPFTVTIDIKSDV--------AVFKIFIGPKYDG-GV
PISLEDNWMNFVELDWFTHKLTSGQNKVERKSEQFFFYK-EDSVPLRKVYELLNN-----
--QVPLYM--AEKFLFPPRRLMLPRGTT-GFPFQLYVIVYPYQAPAEWG-----------
------------EM--------------------------KEYVIDNK-PYGYPFDRPVP
V------------------------------YHFI----QPNMYFK----DVYIYQE---
-------------------
>CceHex2a
------TKLLVG--------------------------------TLDPKLVGVQKKVLSL
LEYWKQT-DTEAEYYNIGKSYDVNESYD--------AVT--FLYYKSG-FLAKNELFSIF
Y--QALEVIALYKLLYY-----AKDFETFYKTAAFARV-YLNEGQFVYAYYMAVIQ----
REDTRGIVLPPPYEVMPEYFVNMDVLFKLYRIQ-MQKG---IYYFYA---NYSG-----N
NEHLLSYFTEDIGWNSYYYYFHMKSPFWGK-----LK---KGRRGEIYYYTYQQILARYY
LERLANGLGEIPRFSWKF------AYYPSIS--PYLSSFAHRSDDYYMAT----------
----DIQFIDFYEKNFLQFLQRG---------------QQVGLYNS-----KSINFVGNY
WQSNTD-L--YE--YWRS--YEVAARRVL---G---NSEHE--H-NIPA----ALDFYQT
SLRDPAFYQLYRKILDY-IIQYKEYLEPY-SKDVLHYV----GVKVNDVKV---------
-------DK-LVTYFEYFDWNATNAIYL--------E-S---------------------
-------------FIVRQPRLNHQPFTVTIDIKSDV--------AAFKIFIGPKYDG-GV
PISLEDNWMNFVELDWFTHKLTSGQNKVERKSSEFYNFK-DDSVPLSKVYELLNS-----
--KVPLDM--SEKYLHQPRRLMLPRGTT-GFPFQLYVIVYPYQAPAEWG-----------
------------EM--------------------------KEYVIDNK-PYGYPFDRPVP
V------------------------------YHFI----QPNMYFK----DVYIYQE---
-------------------
>GmeAryl
------MQLLAA--------------------------------KLDPSLLNIQTKVLSL
LENWKQV-NPDDEYYKIGKEYNVNESYN--------VVT--FLSYKAG-FIPKNEVFSIF
Y--QALEVIALYRLFYY-----AKDFETFYKTAAFARV-WLNEGQFVYAFYLAVIH----
RADTRGIVLPAPYEIWPEYFMNSDVLSKIYRIQ-MQKG---LYYFYA---NYSG-----D
NENLLSYFIEDIGWNSYYYYFHNRFPFWEN-----IG---KERRGEIYYYVYQKILARYY
LERLANGLGEIPRFNWKY------SYYPLLS--SYQLPFAQRNDDYYLAS----------
----DIQFIDTYEKTFLQLLQKG---------------QQVDLYNS-----KSINFVGNY
WQSNAD-L--YE--YWRS--YEATARRVL---G---RSSIN--Y-NIPT----ALDFYQT
SLRDPAFYQLYAKILDY-INEYKEYLEPY-SQDVLHYV----GVKINDVKV---------
-------DK-LVTYFEYFDWNATNAVYL--------D-S---------------------
-------------YIVRQPRLNNKPFTVNIDIKSDV--------VVVKIFLGPKYDG-GL
PISLEDNWINFIELDWFTHKLTSGQNKIARKSEEFFFFK-DDSVSLFKIYELLSN-----
--QVPSYM--VDRYIYLPRRLILPRGTQ-GFPLQLFVVVYPYQAPKEWE-----------
------------SM--------------------------RQYIVDNK-PFGYPFDRPVT
L------------------------------YYFN----QPNMYFK----DVYVYQE---
-------------------
>HceAryl
------MKLLVS--------------------------------DVDAVFVERQKKVLSL
FQDVDQV-NVNDEYYKIGKDYDVNDNYN--------AVE--FLKYRTG-YLPKYFEFSIF
H--LREEAIALFHLFYY-----AKDFETFYKSAAFARV-HLNEGQFLYAYYIAVIQ----
RNDTHGFVLPAPYEVYPQFFVNMDTTVRIYRTK-MQDG---IYVYYA---NYSN-----N
EEQRLTYLTEDIGFNSYYYYFHSHLPFWWT-----YG---KHRRGEIYYYFYQQLLTRYY
FERLTNGLGSIPEFSWPI------GYYPLMT--SYYYPFAQRPENYNLHS----------
----AIRFLDIFEKTFVQSLQKG---------------QKIDFHDE-----KAINFVGNY
WQENAD-L--YG--YQRS--YEIVARHVL---G---KPFDK--H-FMPS----ALDFYQT
ALRDPAFYQLYNRIVGY-INAFKHYLVPY-PQEKLHFV----GVKINDVVV---------
-------EK-LVTFFEYYEFDATNGVFI--------KHN---------------------
-------------FKVRQPRLNHKSFNVNIEVKSDV--------AVLKIFMGPKYDD-GF
PITLEENWNKFFELDWFTHKITPGQNKIVRNSNEFLIFK-EDSLPLTDLLKLLDE-----
--KVPFDM--SEEFGYMPKRLMLPRGTE-GYPFQFFVFVYPFESSHDLT-----------
------------PF--------------------------EAFVIDNK-PLGYPFDRPVD
S------------------------------TSFK----QPNMFFK----DVFVYHE---
-------------------
>MseArylb
------MKLLAG--------------------------------DVDAAFVERQKKVLDL
FQDVDQV-NPNDEYYKIGKEYNINDNYN--------AVE--FLQYRTG-FLPKYYEFSPF
Y--LRDEAIGVFHLFYY-----AKDFDTFYKSAAWARV-YLNEGQFLYAYYIAVIQ----
RKDTQGFVVPAPYEVYPQFFANLNTMLKVYRTK-MQDG---VYVYYA---NYSN-----N
EEQRLSYFTEDIGLNSYYYYFHSHLPFWWN-----YG---KSRRGEIYYYFYQQLIARYY
FERLSNGLGDIPEFSWPV------GYYPLMS--SYYYPFAQRPNYWNVHS----------
----KVRFLDTYEMSFLQFLQNG---------------HQIDFHDF-----KAINFVGNY
WQDNAD-L--YG--YQRS--YEIIARQVL---G---KPFDK--Y-FMPS----ALDFYQT
SLRDPMFYQLYNRILKY-IYEYKQYLQPY-SSEKLAFK----GVKVVDVVV---------
-------DK-LVTFFEYYDFDASNSVFV--------KHD---------------------
-------------FKIRQPRLNHKPFSVSIDIKSEA--------AVVKIFMAPKYDD-GF
PLKLENNWNKFFELDWFTYKFVAGDNKIVRNSNDFLIFK-DDSVPMTELYKLLEQ-----
--KVPHDM--SEDYGYLPKRLMLPRGTE-GFPFQFFVFVYPFNADKDLA-----------
------------PF--------------------------EAFIQDNK-PLGYPFDRPVV
D------------------------------AYFK----QHNMFFK----DVFVYHD---
-------------------
>MseAryla
------MKLLAS--------------------------------PVDAIFVEKQKKVFSL
FKNVNQL-DYEAEYYKIGKDYDVNDNYN--------VVE--FLLYRTG-FMPKGFEFSIF
Y--MREEAIALFELFYY-----AKDFETFYKTASFARV-HVNEGMFLYAYYIAVIQ----
RMDTNGLVLPAPYEVYPQYFTNMEVLFKVDRIK-MQDG---FYVFYA---NYSN-----N
EEERIAYFYEDIGLNSYYYYFHMHLPFWWN-----YG---KERRGEIYYYFYQQLIARYY
LERLTNGLGEIPEFSWPV------GYYPMLY--GSYYPFAQRPNYYDIHN----------
----QIRFLDMFEMTFLQYLQKG---------------HKINFHDV-----KAVNFVGNY
WQANAD-L--YN--YQRS--YEINARHVL---G---KPFNK--Y-FIPS----ALDFYQT
SLRDPVFYQLYDRIINY-INEFKQYLQPY-NQNDLHFV----GVKISDVKV---------
-------DK-LATYFEYYDFDVSNSVFI--------K-G---------------------
-------------YKVRQPRLNHKPFSVSIGVKSDV--------AVFKIFLGPKYDS-GF
PIPLAKNWNKFYELDWFVHKVMPGQNHIVRQSSDFLFFK-EDSLPMSEIYKLLDE-----
--KIPSDM--SNSSDTLPQRLMLPRGTK-GYPFQLFVFVYPYQAVKEME-----------
------------PF--------------------------KSIVPDSK-PFGYPFDRPVH
P------------------------------EYFK----QPNMHFE----DVHVYHE---
-------------------
>BmoSSP2
------MKLVAS--------------------------------NVDAVFVEKQKKILSF
FQDVSQL-NTDDEYYKIGKDYDINDNYN--------AVE--FLKYRTG-FMPKNLEFSVF
Y--MRDEAIALLDLFYY-----AKDFETFYKSACFARV-HLNQGQFLYAFYIAVIQ----
RPDCHGFVVPAPYEVYPKMFMNMEVLQKIYVTK-MQHG---LFVYKA---NYSN-----N
EEQRLTYFTEDIGMNAYYYYFHSHLPFWWT-----YG---KERRGEVYFYFYQQLLARYY
FERLTNGLGKIPEFSWPI------GYYPLML--TKFTPFAQRPDYYNLHT----------
----RVRFLDTYEKTFVQFLQKD---------------HQIDFHDP-----KAINFVGNY
WQDNAD-L--YG--YQRS--YEVFARRVL---G---MPFDK--Y-FMPS----AMDFYQT
SLRDPAFYQLYNRIVEY-IVEFKQYLKPY-TQDKLYFD----GVKITDVKV---------
-------DK-LTTFFENFEFDASNSVYI--------K-H---------------------
-------------ELRCATRLNHSPFNVNIEVDSNV--------AVVKMLLAPKYDD-GI
PLTLEDNWMKFFELDWFTTKLTAGQNKIIRNSNEFVIFK-EDSVPMTEIMKMLDE-----
--KVPFDM--SEEFCYMPKRLMLPRGTE-GFPFQLFVFVYPFDNKKDLA-----------
------------PF--------------------------ESFVLDNN-LLASLWIAPLL
M------------------------------HYSR----CISMLFQ----KIKF------
-------------------
>SliAryl
------MKLLVG--------------------------------TVEPKFVEYQKKILHL
FENSEQL-DYHSDYYKVGKDYDINQNYN--------AVE--FLLYRTG-TLPKYYKFSIF
Y--MRDEAIALFHVLYY-----AKDFETFYKTAAWAKV-YMNEEQFFYAYYIAIVQ----
RADTDGIVLPAPYEVYPQFFFNSEIMHKLYRTK-MQNN---VYVFYA---NYSN-----N
KEQKLSYFTEDIGLNSYYFYFHSQMPFWWK-----LN---KDRLGEVFFYYYQQLLARYY
LERLPHGLGEIPEFSWKF------GYYPQLP--AHYINYVQRSNDYNLHN----------
----YIRFLDTYEKTFFQFLQKA---------------E------------KEMNYVGNY
WHMNSD-L--YA--HQYS--YEIIARHVL---G---KPFDK--Y-FMPS----ALDFYQT
SLRDPAFYQLYQRIIDY-LIDYKQYVKPY-NHNDLHFV----GVKINDVEV---------
-------SE-LVTYFEYFDFNVTNSAYL--------K-N---------------------
-------------YIVRQPRINHKPFNVKINVKSDV--------AVFKIFIGPKYHA-GY
PVNIEDDWMKFYELDWFVQKLVPGENKIERKSSEFVLFK-DDSVSINEIYKWLEQ-----
--KVPYDM--SVQPDNMPRRLMLPRGSL-GFPFQLFVYVYPYNSVKGEN-----------
------------VF--------------------------ENYILDDK-PFGYPFDRPVR
E------------------------------AYFR----QPNVFSK----DVRIYHK---
-------------------
>CfrHx1
------------------------------------------------------------
------------------------------------------------------------
------------------------------------------------------------
------------------------------------------------------------
-------FTEDMSLNAQQSMFHKSFPFWWNRDVYQHE---NDRQGELFLYMQHQLLNRYQ
LERSANRLHPVKTLPQQG-EYIEQGYAPKSV-YNNGQFMMTRPDYVKELA---------Y
EGS-NYVQAKDWIYRIRSAIDAGYIVN--------NVDEHIVLNNT-----KGLDILGRI
IQGSNM-HYKPE--YYGK--LYNWAHKYY---GHVADPHFK--YNQVPS----VLEHFGT
AARDPLFYRIQKTLNVM-YKKYKDLLEPY-TQEQLSFP----GVQIQGVKVVGESR----
---SSTPNT-LTTHFEDHEFDLSNVQND--------E-QTE-------------------
-------------IKGRVSRLRHEPFQYTITVQSKVN-----KPAFVRIFMAPKYDYLGN
KYDINEKRWHAIEMDKFVTDLKVGQNLIRRASSESSLVK-KEVETYREMMQKVEQEIQNG
GQQEYTNK--VHSHCGWPLHLLLPKGTQQGEKYTLYVMLSDYEQDRVPNTQI--------
----------PKEQ-----------T-----AYSLCGLHHDTKYPDNK-PLGYPLDRYVE
H------------------------------EHKF---LQKNMKAV----DITIENVQ--
-------------------
>CauHx1
------------------------------------------------------------
------------------------------------------------------------
------------------------------------------------------------
------------------------------------------------------------
-----------MSLNAQQSMWHKSFPFWWNRDTYNHE---NDRQGELFLYFQHQLLNRYQ
MERSANRLAPVHTLPNQG-EYIHQGYAPKSV-YSNGQFMLTRPDFVKELA---------Y
EGS-NYVEAKDWIYRIRSAIDAGYLLH--------H-DEQVYLNTT-----HGLNILGRI
IQGSNY-KYQPE--YYGK--LYNWALKYY---GRIADPHFK--YNQVPS----VMEHFGT
AARDPLFYRIQKTLNVM-YKKYKDLLEPY-TQEQLYFP----GVQVQGVKVVGETR----
---SSTPNT-LTTHFENHEVDLSNVQND--------E-QTE-------------------
-------------VKGLVSRLRHEPFQYRITVQSKVN-----KPAFVRIFLAPKYDYLGN
KYDINEKRWYAIEMDKFVTDLKVGQNMIRRSSSESSIVK-KEVETYREMMQKVEKEIQNG
GEHDESNK--MHSHCGWPLHLLLPKGTQQGEKYTLYVVVTDYEQDRVPNTHI--------
----------PKEH-----------T-----SHSLCGLHYDTKYPDSK-PLGYPFDRYIE
Q------------------------------EHKF---FTMNMKAV----DITIQNVQ--
-------------------
>CspHex1   
------MKFLLLALFAVAAAS------------------ATYT-GGKVDLPHKQQAILQL
LWKVHIP-IQDEELYQIGMQYNPIQHVQQYKELSLQQVQEIVEHVHEHKILSKEGVFNAF
EEKHMQEAKHLFELLYF-----SKNFETFHKTALWARE-HYNPGMFVYALTTAVIHMPYE
QVDFRGITLPKLYEVLPNLYVPSKAVRKGYEAQ-YTKT---TPVVTID-KYSSKHMKVHN
EEALLDYFTEDMSLNAQQSMWHKSFPYWWNRDVYQHE---NDRQGELFLYVQHQLLNRYH
LERIANRLPTVHTLPTEG-QTIQHGYAPKSV-YSNGQFMPTRPDYVRELA---------Y
EGS-HYVQAKDWIYRIRSAIDAGYLFN--------NAEEQIMLNST-----HGLDILGRI
IQGSNQ-QYKPE--YYGQ--LYNWAHKYY---GRIADPHQK--YSQVPS----VLEHFGT
APRDPLFYRIQKTMNVM-YKRYKDLLKPY-TQEQLSFP----GVQIKAVKVVGESR----
---SSTPNT-LTTHFEDHEFDLSNVQNH--------E-QTE-------------------
-------------VKGLVSRLRHEPFQYAITVQSKVN-----KQAFVRIFLAPKYDYLGN
KYELNEKRWYAVEMDKFVTDLKVGQNTIRRASSESTIVK-KEVDTYRQMMMKVEQEIHNG
-QQEYTTK--THSHCGWPLHLLLPKGTQQGEKYTLYVVITDYDQDRVPETQI--------
----------PKEH-----------T-----SYALCGLHHDAKYPDNK-PLGYPFDRRIE
H------------------------------EQKF---FQYNMKAV----DITIENVQ--
-------------------
>LweHx4
------MKFLVLALFAVAAVS------------------AFRSDDIKEDLPHKQQAILKL
LWKVHIP-NPDQEQYQRAMSYNPVQHVRQYSEWTQEQIQEVVESVRSHKYLSKQAVFNVF
NKKHIQEAQELFELLYF-----SKNWETFYNTAVWARE-HYNAGVFVYALTTAVIHTPKE
QVDLRGIQLPKLYEILPNLYVPGKAVRKGYEAM-MTKT---TPVVTIP-RQHTRHVKVEN
PEDLIDYFTEDMSLNAQQSMWHKSFPYWWNRDYYHHE---NDRQGELFLYVQHQLLNRYQ
MERSANYLRPVQALPSTVGQYIRQGYAPQSV-YTNGVYMPSRPDNVKQVA---------F
EGS-NVDEAMDVMYRIRSAIDAGYIVT--------DMGEQIQLNTT-----HGLDILGRI
IQGSNY-KYRPE--YYGQ--IYNWAHKYY---GRIADPQQK--YSKVPS----VLEHFAT
AARDPLFYRIQKSVNNV-YRRYKDLLQPY-TQEQLSFP----GVQIQGVKVVGQAR----
---SSTPNT-LTTHFEEHEFDLSNVQTD--------D-ETE-------------------
-------------VKGRVSRLRHEPFQYTITVQSKVN-----KPAFVRIFLAPKYDYLGN
KLTLNEKRWYAIEMDKFITDLRVGQNMIRRSSDESSLVK-KDEQTYRELFKKVEMEIQNG
--QQVYGQ--SQSHCGWPLHLLL-------------------------------------
------------------------------------------------------------
------------------------------------------------------------
-------------------
>LweHx3
------MKLLLLALCAVAVAA------------------DL---TVKDDLLHKQKAILKL
LWKVQIP-NPDQEQYRIGETYQPLQHYNNYLQFEKTKLEKLVNEVHQKKILPKHEVFSIF
EKKQMQEARDLFELLYF-----SKNWETFYQTAAWARH-HYNHGVFVYAFTTAVLHVPYQ
QVDLRGIELPKLYEILPNLYVPGKVVKKGYEAQYMQED---ITMIPIE-RAHTRHTTVKD
PQAFLDYFTEDMTLNQQYSIWHKSFPFWWNPERFSHD---NNRQGELFMYLQHQILNRYH
LERSAHRMPHVKALEGHH--EIKQGYAPKMV-YTNGVFMPNRPDFVKEKE---------Y
EHS-KYVEAKDWEYRVKAAIDLGYVVT--------EDNQKVSLNST-----EGMDILGRI
IQGSNY-QFKRE--YYGH--LNTWAHKYY---GQIQDPLYK--YENVPS----ALQHFET
AIRDPLFYRIQKTLNVL-YKKYKDNLKPY-TKEQLSFP----GVEVQAVKVVGESR----
---SSTPNT-LITHFEEHQVDLSNVQNK--------E-DTK-------------------
-------------VKGIVSRLRHEPFQYAITLNSKVT-----KPAFVRIYLAPKYDYLGN
KYDINQKRWYAVEMDKFVVDLKQGQNVIRRGSMESSIVK-KETETFRQLYQKVEEAIKNG
-EKYSEQK--TVSNCGWPLHLLLPKGTKEGQKYTLYVVVTDYQEDRVPNTKI--------
----------PTYQ-----------T-----PHSLCGLHHDTMYPDNK-PMGYPFDRHIV
S------------------------------KEYF---FQRNMMAV----DVTVKNVM--
-------------------
>OsiHx1
------MKLLLVLCLCGLAVA----------------------DMADNVHLKKQDAVLRL
LHRVHQP-VHDVEIQQIGHNFRPLEHLNEYK-MKKEVIEHFVQKVHRQHVLPRHHIFNVF
NDKHRQQAIVLFELLYS-----AENFQTFYNTSAWARV-HVNEGMFVYAVSVAVLH----
RQDTRGVVLPPLHEVYPHFFVNKHVIREVTNAK-INQT---PWVIPM---TVTT-HKIHH
PEHRVAYFTDDIGLNTHVAHWNYLHAFWFKQT---YNV-MKDRQGEKFFQMHHNLLTRYE
LERLSNDLPPVSKIHLYK--PIKSGFAPHAT-YANGLDFPSRPEHMQLQSV---------
GNL-TLETVDEWYRRVVDAVDAGYVLT--------KEQQKKELDHT-----TGINVLGKM
LQGGQQTSPNPR--YYGH--LQRAGHVLI---GKVTDPKNK--YEQAPA----VVEQIET
SARDPAMYGYWKVIDQI-FLRYKNTLPPY-TRSQLVNS----GVQVEAIKVIGESR----
---ASTPNT-LITHMEHVDIDVSNAVVMSEQQ----A-TID-------------------
-------------VKARVQRLTHEPFKYVITVKSREQ-----KKAVVRIFLAPKYNWLGE
KLAIDQQRWMAVEMDKFVTELNQGQTVIKRASHESSITV-TGTQTYKQMMLDVATAMKGE
-HQMYTNK-IVHKQCGYPQHLLLPKGKPQGMVFKLYVVVSEYNPVQESS-----------
----------THES-----------E-----YYGYCGHA-GVKYPDTK-PMGYPFDRRIV
DE-----------------------------DQFF----TKNIHGI----DVVVKHVRHV
ALQSAA-------------
>OsiHx2
------------------------------------------------------------
------------------------------------------------------------
------------------------------------------------------------
------------------------------------------------------------
------------------------------------------------------------
-------------MHVHK--PVKSGFAPHAS-YANGLDFPTRPEHMQIESV---------
GNL-TIEKTEEWYRRVVDAVDTGFVLN--------QEHERKEMSHE-----NGINVLGHM
IHGGQHISPNPR--YYGH--LQRAGHVLL---AKITDPKNK--FEQPAS----VVEHYET
SARDPAIYSFYKVIDHI-FLRYKNTLPPY-TRNQLYHS----GVEVEAVKVIGETH----
---ASTANV-LITHMEHVDIDVSDAVVMTPQQ----A-NID-------------------
-------------VKARIQRLTHEPFKYVITVNSREQ-----KKAVVRVFLAPKYNWLGE
KLTVDERRWMAVEMDKFVTELNQGQTVIKRASHESSITV-TGTQTYKQMMLDVATAMKGE
-HQMYTNK-IVHKQCGYPQHLLLPKGKPQGMVFKLYVVVSEYNPVQESS-----------
----------THES-----------E-----YYGYCGHA-GVKYPDTK-PMGYPFDRRIV
DE-----------------------------DQFF----TKNIHGI----DVVVKHVRHV
ALQSAA-------------
>OsiHx3
------MKLLLVLCLCGLAFA----------------------RPDYQSQVEKQASILQL
LDRVQQP-IIDEKVKEIGHSYKPVLYYNNYKQLSRQHIEKFVEKVHRQQTLPRQKIFNLF
NDKQRQEAIALFELLYY-----AQDFETFYKTAAWARV-RVNEGQFVYAVSVAVLH----
RQDTRGVVLPPLHKIYPSFFVNKHVIREVYKAK-INMT---PTVIPM---AITT-SQVRH
PDQRVAYFTDDISLNTHVAHWNYLHAFWFKQT---YNV-MKDRQGEKFFQMHHNLLTRYE
LERLSNDLPPVSKIHLYK--PIKSGFAPHAT-YANGLDFPSRPEHMQLQSV---------
GNL-TLETVDEWYRRVVDAVDAGYVLT--------KEQQKKELDHT-----TGINVLGKM
LQGGQQTSPNPR--YYGH--LQRAGHVLI---GKVTDPKNK--YEQAPA----VVEQIET
SARDPAMYGYWKVIDQI-FLRYKNTLPPY-TRSQLVNS----GVQVEAIKVIGESR----
---ASTPNT-LITHMEHVDIDVSNAVVMSEQQ----A-TID-------------------
-------------VKARVQRLTHEPFKYVITVKSREQ-----KKAVVRIFLAPKYNWLGE
KLAIDQQRWMAVEMDKFVTELNQGTTIIKRASHQSAVTV-TGTKEQLQTVYDVESVLKRQ
QQPLYVNK-QVHQQCGYPQHLLLPKGKPQGMSYKLYVVVTDHEQDYVPSETA--------
----------QETE-----------Q-----YYGYCGHA-EVKYPDNK-PLGYPFDRRIV
DE-----------------------------DQFV----TPNMQAV----DVVIKHVRPV
AY-----------------
>CfrHx2
------------------------------------------------------------
------------------------------------------------------------
------------------------------------------------------------
------------------------------------------------------------
-------------------------------------------------------TNRYN
LERLSNKLPFVTEFQFNY-PTVKYGYNPHAI-YRNGEEFPVRYDDMKIKDV---HDKH-Y
GDV-YVRDVKDYEMRLRAAIDKQFIQT--------EEYQKFSLNNT-----HGIDILGKI
VYGNVD-RLNPK--YYGK--INTYARAIL---GRIVDPQGK--YNLAPS----TIEQ-EV
AQRDPLYYNLYKHYDQL-FKKHKYHLTPY-TKEEIEFQ----GVQVDEVEV---------
-------SE-LETYLEPYEVNMQNIFDETKDQQEQKY-DSE-------------------
-------------INARVYRLNHKPYTYKINVNSERD-----YTAVVRIYLAPKYDSFGE
KLTYQQMFWKAFELDTFTYKLTTGKNSILRKSSESSIVT-PDYMKLNELQKKVQEALEGQ
-SQFLINK--DYRHCGFPSRLLLPRGTFEGQKYTMIVYVSNYDEEKVQDAQQ--------
---------TYSNY-----------G-----SYSFCGFK-NQKYPFAK-PLGYPLDRAVP
D------------------------------VTVFK---TGNMYLK----DVTIKYQKHH
DEYMHENMNV---VDM---
>CauHx2
------------------------------------------------------------
------------------------------------------------------------
------------------------------------------------------------
------------------------------------------------------------
------------------------------------------------------------
---------------------------------------------MEIKDV---HDKQ-Y
GDV-YVRDVKDYEMRLRAAIDKQFIKT--------EEYQKFSLNNT-----KGIDILGKI
VYGNID-RVNPK--YYGK--INTYARAIL---GRIVDPQGK--YNLAPS----TIEQ-EV
AQRDPLYYNLYKHYDQL-FKKHKYHLQPY-TKEEIEFH----GVQVDDVQV---------
-------SE-LETYLEPYEVNMQNIFDETKEQEEQKF-DAE-------------------
-------------INARVYRLNHKPYTYQINVNSDSA-----YTAVVRIYLAPKYDSFGE
KLTYQQMFWKAFELDTFTYKLTNGKNSILRKSSESSIVV-PDYMKLTDLQKKVKEALEGQ
-TEFVVNK--DYRHCGFPSRLLLPRGTVEGQKYTMIVYVSNYDEEKVQDDQK--------
---------TYSNY-----------G-----SYSFCGFK-NMKYPFAK-PLGYPLDRAIP
D------------------------------VTVFK---TGNMYLK----DVTIKYQKHH
DEYMHENMNV----DM---
>LweHx1    
M-----IKFVLLAFLVGAAVA--------------------RPETANKEFLERQKAVLQL
LEKVQIP-FYYKEFEEIAQTYQPLQHLDKYER--TGAVKYIVKAHEKHELKPKYQIFSIY
HPEDRHQAIKFFEALYY-----AKDFQTFYKTAVYTRY-VANEQMFVYALTTAVLH----
REDTRGVRLPPQYEIFPEHFINSRAIYQAYKQKGLNKE---PVTVEV---KNKW-YSQKN
WETLLQYYTDDLGLTTHNHLFHKSFPTWYEYV---NGK-ELHRQGEFYFYAQHQLVNRYN
LERLSHNIPTVRAVEWET-RKVEYGFNPQTI-YRNGEEFPVRYDDMEIQDV---HDKK-Y
GKV-LVRDVRDYERRIRSAIDKQFVLK--------GEYQVQSLNNT-----EGVNVLGQI
IYGAHNNEEAHH--YYGN--LNVYSHALL---GRIVDPEGK--YNLAPS----VIEQ-DV
AVRDPLYYQLKKNYDEL-FQQHKYHLRPY-TKEQIEMQ----GVTVEDVQV---------
-------TE-LKTFLEPYEITLNNIFDTTYQGEQQ-E-KEV-------------------
-------------VKAKVERLNHKPYQYTIQVQSQQE-----FDAVVRIYLAPKYNSFGQ
KYTPQEQSWKAVELDTFVTKVNTGRNTIVRRSSESTVTH-KDYYGITELKQKVNEALQGQ
-GEFEINK--NYRHCGFPAHLLLPRGKVGGQEYQLIVYVSNYNEEKVTDAQP--------
----------IYEK-----------G-----ASSICGVM-KGKYPLAK-PLGYPLDRAIP
N------------------------------VHVFE--TTKNFFVK----DVLIHHQEQH
QQFHEVDVEGDNKVHVVHF
>LweHx5
------------------------------------------------------------
------------------------------------------------------------
------------------------------------------EGQFVYALTTAVLH----
REDTRGVRLPPQYEIFPEHFINSRAIYQAYKQKGLKKE---PVTVEV---KNKW-YSQKN
WENLLQYYTDDVSLTTHNHLFHKSFPTWYEYV---NGK-ELHRQGEFYFYAQHQLVNRYN
LERLSHNIPTVRAVEWET-RKVEYGFNPQTI-YRNGEEFPVRYDDMEIQDV---HDKK-Y
GKV-LVRDVRDYERRIRSAIDKQFVLK--------GEYQVQSLNNT-----EGVNVLGQI
IYGAHNNEEAHQ--YYGN--LNRYSHALL---GRIVDPEGK--YNLAPS----VIEQ-DV
SIRDPLYYQLKKQYDNL-FQQHKYHLRPY-TKEQIELQ----GVTVEDVQV---------
-------TE-MKTFLEPYEITLNNIFDETYQTQQE-E-KQV-------------------
-------------VKAKVERLNHKPYQYTIQVQSQQE-----FDAVVRIYLAPKYNAFGQ
KYTPQEQSWKAVELDTFVTKVNTGRNTIVRRSTESTVTH-KDYYGYVELKQKVIDALQGQ
-GEFEINK--NYRHCGFPAHLLLPRGKVGGQEYQLIVYISNYNDEKVTDAQP--------
----------IYQQ-----------G-----ASSICGVL-KGKYPLAK-PLGYPLDRAIP
N------------------------------VHVFE--QTKNFFVK----DVLIHHQEQH
QQLHEVDVEGDNKIHVVHF
>LweHx2
M-----IKFVLLAFLVGAAVA--------------------RPETANKEFLERQKAVLQL
LEKVQIP-FYYKEFEEIAQTYQPLQHLQNYKY--TEGIKYLVKAHEQHELMPKSKIFSLY
YPEDRKQAIYLFEALYY-----AKDFETFYKTAVYARY-VANEQMYVYALTTAVMH----
REDTRGIKLPAQYEIFPEHFINSRAIYQAYKQK-GMKE---GSTVEV---KNTW-FSKKN
WETLLQYYTNDLSLTTHYHNFGKSFPVWWQYV---YGK-QLDRQGELYFYAQHQLLNRYN
MERLSHNMPTVREVQWDK-RYVKYGFNPQTI-YRNGEEFPVRYDDMEIKDV---HDKK-Y
GKI-LVRDVQDYERRIRSAIDKQFVLK--------GEYQVQSLNNT-----EGVNVLGQI
IYGAHENQEAHH--YYGK--LNTYSHALL---GRIVDPEGK--YNMAPS----VLEQ-DV
AVRDPLYYNLKKQYDQM-FQKHKYLLRPY-TKEEIEMN----GVTIEDVQV---------
-------SE-LKTYMEPYEITLSNIFDETYKGEQE-Q-EQP-------------------
-------------MKAKVERLTHKPFQYQIQVNSQQE-----FNAVVRIFLAPKKNAFGQ
KYSAQEQAWKAMELDTFITKIQTGKNTLLRKSAESTVTI-NDYTNMFDLKNKVKDALQGQ
-GEFMFDK--DYRHCGFPAHLLLPRGKVEGQEYALFVYISNYDQEKVSDAQF--------
----------SLKQ-----------G-----VSSICGTM-KGKYPLSK-PLGYPLDRAIP
E------------------------------EHVFK--TTKNFFYK----NVVIYHH---
QQQHHEEFNT----KFIHH
>RclCyanA
--------LIAA--------------------------------IADAEFLKKQKQVLDL
LVGVANN-EQFKSEY---ADWDINGAFD--------YPR--FLEYHRG-FLPRDAILSFS
N--ARADVIKLFDVFYF-----AKDFDTFYKAAVWARN-HVHPGMFASAYVLAFYH----
RADLQNFYIPPFYEIYPNFFVPTETFHKVFKTK-MSGV---KRVFNY---NNTG-----H
AEYRISYFREDVGLNAFFSDWFFRNPTWMT-----YG---LAKKGENFYYTLKQIFARYN
LERISNGLPFPNIITWPI------GYNPRLS-YPNGRSFFFRPDNVVPFD----------
----AVSIVDQLERRFWDVVDSGN--------------NQIPLDKH-----NGIELLGRL
IYGTAE-R--PS--FYKS--LYYAGIRSL---A---STGSD--K-FVGN----ALSTPMT
ELRDPVWYNHVARILVL-FQHYKRSLGYY-TKDDFVFR----GVKIDNVEV---------
-------DK-LLTYFDHFDYEATNGVPD--------Y-SHK-------------------
-------------YTVRQYRLNHKPFRYNITVKSEV--------ALVRVFIGPKYDS-DR
VLSFDQAQMAYFEIDRFPVKLSSGINVFERSSSESPIFV-DDQQGFRSLYTSINSALSQ-
--QFYVSK---AGRCGFPDRLQLPMGWK-GLTYVMGVMITPYEHSQAGD-----------
------------DY-----------S-----ADIACG---GSKLYDSKHAMGFPFDRPAY
P------------------------------DAFQ----VPNFYFK----DIHIHHK---
-------------------
>RclCyanB
--------LIAA--------------------------------LADADFLKRQKQVLDL
FVGVGHS-QHFKNEY---ADWDFNGSFD--------YPK--FWEYQRG-FISRHAIYSLA
C--TRHETIKLFDVFYF-----AKDFDTFYKAAIWAKN-HVHPGMFTYAATLALYQ----
RHDTQAFYVPPVYEIFPTLFVPAETLHHVYDDK-LTGI---KGHYNY---NDTG-----H
SEYRISYFREDVGLNSFFGDWFIKNPAWMC-----YK---LHRRGENFYYTLKQIFARYN
LERLANGLPYPDVLEWPV------GYNPRIN-YANGQSFFIRPDNFVPFD----------
----DVSYAQQQERRVWDAVDAGL--------------NKIPLDDH-----NGIELLGRL
IFGTND-R--PS--YYRS--LYYAGLDAL---A---STGSD--R-LAGG----ALSTHLT
ALRDPLWYSYAARLLIL-FQHHKRTLGRY-TKDDFYYN----GVKVENVEV---------
-------DK-LLTYFDHFDYEATNALPD--------Y-TYK-------------------
-------------YFVRQFRLNHKPYRFNVTVKSEV--------ALERVFLGPKYDS-DH
LLTIDQASNAYFEVDRFPVKLTAGVNVWERSSTESPIFV-RDHEGFRSLYSSVNNALNQ-
--QFYVSE---VGKCGFPERLQLPMGWK-GRTYVLGVVVTPYDPTHSSG-----------
------------KY-----------T-----EDIACG---GSRLYDNR-PVGFPFDKPAY
S------------------------------DAFH----VPNIYFK----DVNIYHK---
-------------------
>GmeLHP82
------MGVLLG--------------------------------TVDQTVLDRQYKLLTL
FFHPHEP-IHIKEQQEIAASWDLNGLYN--------AVH--TIQLHNNYQVPRGVPFTVL
E--HRFEISVYYSLLYS-----AKTYDTFYKTAVFLRQ-HVNENLFVNVLSVVILH----
RSDTQDIRIPPIYDVFPSYFHNGEIYDDSPKNN-YSWS---TCCIRH---NET------T
ESMPVSYFTHDVTLNALYYNIKLAYPIWLR---------CKEKRGELFFFWNKQLLARYY
MERLSVGLGEIPELGLEV------GYVSGLL-YHNGIPYPVRPNHLVLNH----------
----AIEEIEVYENRIRDMIDQGF--------------TGVSINSP-----DSIDVLGRL
IEANVD-S--PN--YYKD--FISIWKKVL---G---VHESV--A-VVPS----VLEQYQT
ALRDPAYYMIMKRVLKL-FNLWHEHLPHY-TTKELSVP----SVKIEKVEV---------
-------DK-LLTYFEYTNFNVTNHLHC--------N-TKS-------------------
-------------VLVQRTRLNHKVFTVRVNVKSGV--------VTVRFFLAPKYDS-GN
EIPLNVNTQNFLLIDIFNYELKEGDNLITRVSSDNLLVT-DEIDSASVLFNKVDSALQG-
--QYMLNM--KQNILKTPRHLLLPKGRV-GMPFVLMVYISEYHAPDVGTVE---------
----------TSTI-----------D--------------NTIRLTSD-TLGFPVDRPLF
P------------------------------WMLT----VENIFLQ----DVQIYHK---
-------------------
>HceRbH
------MAVLIA--------------------------------VDSVEFAKKQIDISLL
YYHAREP-NHVSKCITISASWSINNHYN--------AVK--WIEKKQNWLLPLSVPFSPL
N--HQFEAITLFNILYS-----AKDYDTFYKTTVYMKD-RVNQDLFIYVLSILHIH----
RSDLEGYAIPPIYEVLPEYFNNGEIMTTAQRIG-VHGS---HVVIRW---NTT------C
QSTPMSYYLHDYSLNAHYYYHHLTYSKWLG-----IP---KERRGEWYWFVHKQLVTRYY
MERLSNGFGEIDELSGVV------GYNFGYM-YHNGIPYPVRPNHFHLDH----------
----EIEKIKNYERRLRDAIESGY--------------AGVDISSP-----EAIDILGRL
IEAGVD-S--PN--YYKD--FISSWKYVL---G---WYRHN--Y-LIPS----ALEHYQT
ALSDPAFYMIWKRVLKL-FSLWHHRLPQY-KNEELALT----DVTIEKVEV---------
-------DK-MVTYHEYTYTNISAAIHS--------Q-KES-------------------
-------------VLVQYARLNHKKFNIRVQVSSKV--------VEVKFFLAPKYDS-GF
EIPLHANSENFFLLNHFVHELTAGENVIVRESTQNSFTV-DDLESAYEIYMKAQNIVEG-
--ETLKER--TKHLDFFPHHLLIPKGRV-GMPFVLMVYISELHPSKVSS-----------
----------EDKY--------------------------GARFLSGT-PLGFPVDRPLH
W------------------------------WQIQ----LQNIYFH----DVMIHHK---
-------------------
>TniAJHSP1
------MAALLA--------------------------------PADPVFAKRQMDLMTL
FFHVLEP-NYIEANKVIVNTWSLNEHFN--------AVT--YIKLENQCCVPRAVPFSIL
E--HKFEVVTLFNVLHS-----AKDYDTFYKTAVYVRD-RVNPDLFSYVLSAVIVN----
RPDTKGIYIPRVFEIFPSYFNNGEIMTTAARIN-THGD---RVVIRW---NPH------Q
PEHTYSLLHSRLQPQLILLQRSLSLPGWLQ-----LP---QHRRGEWFWFLHKQLIARYY
MERLSNGLGEIPELGHTV------GTTRSFG-TTMEFSSPVRPNNFNLDQ----------
----EVEQIYDYERRVRDAIDQGY--------------LGIDISAP-----EAIEILGRV
IEANVD-S--PN--YYKD--FISVWKKVL---G---VHEHQ--Y-VVPS----VLEHYQT
ALRDPAFYMIWKRVLGL-FQQWQEKLPHY-KPEELAMP----QVAIEKVDV---------
-------DK-LVTYFEYSYMNVTSGLPA--------K-QVS-------------------
-------------VLVQHPRLNHKKFQVRVNVKTEV--------VLVKFFLAPKYDS-GH
EIPLHVNSYNFMQLDEFVYDLPQGESVITRDSVETTG---NEWTTSYQVWDQAEKASR--
--HLSTST--RRQHAQVGSHLLLPDGLH-RVPRTQGCVRCRYQPHSLGLEP---------
----------------------------------------LTRQLTDV-APRLPCQQATL
P------------------------------LLIE----AKNMYFQ----DVLIYHK---
-------------------
>OjaHx4
------------------------------------------------------------
------------------------------------------------------------
------------------------------------------------------------
---------PSEY------------------------------------------L----
-----------------------------------YN-----------------------
--------------QYPV------G-----------------------------------
----KLEQIKQWERRIQEAIDTGYARD--------VYGQPIYFNQT-----HGMDVLGKM
IQACEE-SANPA--YYGN--LRNALHMIL---NHREGPISGMGFNTYPG---MMLNDFQT
YVKDPAYYRVAELINQL-FHRYQSYQTPY-TREELEFP----GVEVQKVEVVSEEE----
---AAVPNV-LSTYMGRYNMDLANAMET--------P-EQE-------------------
-------------QLMGMERLHHKSFQYIIKVKSEVA-----KKALVRIFLAPVYNSFGE
EIPLTQQRHHFVELDKFVVELEQGETIVRRSSLDSSLTV-PETQGFKQMIEEVVAAKKGQ
-TVMYVEE--NQPRCGIPNRMLLPRGTPEGLKFNLLVMVTDAEKEILEHFHHQYLYPQMF
KQQYQQQGSIYQQYKQVEKEVVVKADKHYLPTYAQCGLI-DGTYPFAR-SMGYPLDRPIH
YYG---------------------------KQAFQ----TQNMKFV----DVVIKHVK--
-------------------
>OjaHx1
------MKLLLFLLVAIVASV------ASSWPT---DKWPFSNEPADKEFLKLYKDILQL
YVNPYQNGVHEQSQQQQEKPFDPMDHLHDYEY--PESVRDLCRMVKEGRGLPWEAPFSVF
HPEHRHQMELAFEALYS-----ARSSRTFLQTAQWLRRVKVNPSLWLFALNTAVLH----
RVDTRGMVLPPHYEVEPHRYVRDRDIRVAYSHK-MRHTD-GATVHIR---PLSG-----S
EESQLSYLSDDPQYNEYELMAHQCRPFWWKPR---YGDDHFQRHGELFFYQHHQALGRMR
MERRSLRMPDVVPMTLDG--PIPVGCHPGLS-YRFAGAFPSRPDNARIVDT---------
PDV-TKDTFNTYAQRVKTAVDMHSIET--------PKHQYVHLDNA-----KGVNLLGNL
IEPTKY-SLNPR--YYGG--INTLGHLLI---GGISGSHSQ--HQRNPS----VMEHYET
SKRDYAFFSFHHYLDDI-LKKHKGHLEPY-TKEDLEFP----GVRVGKVQL---------
-------DRDITTFLEDYEFDLDNAVDY--------S-PVEEMEQASRWQTEGGYHHHQH
QQQEKKDDLTLPKLKAVTKRLNHHPVTFLIHIDSQEK-----KDVTVRVFLAPKYDQHHR
EMTLDKQGWQMVEIDRFTTTVEAGEQVIERKSTESSVVARHERLHLKELLTKVEDAIQGK
-SEFKLDKHYYQQEGGYPMHLLFPRGSAEGTAYTLAVMVTDLDKDKSSSDIQ--------
----------PGQF----------------FGVPLCPKS-GHKYSDNR-SMIFPFDRPIR
H------------------------------LDTFR--QIPNMHFM----DVNIYHRDQQ
QQNQIQQEEN--NFYLSY-
>OciHx1
------------------------------------------------------------
------------------------------------------------------------
------------------------------------------------------------
------------------------------------------------------------
----------DNGIENKLWWWHQTFPLNAT-----RH---PDRRAELFFFMHRSFLARYN
AERLSNGLHRSYELDFQPGGIVHEGYNSHLADVQSGKYWFPRPPKQPLTDIIHLDDPNFS
RNI-IIPEMLGIYNRLVKGIKTGKLVG--------QNGQKVSIWNA-----FGMDPLRNT
VEATSI-SVNPL--YYDTFGIHNYGHMMI---AWMTDPFFK--LHAPPG----IMAEQAM
SMRDPAFYPYHIWLDNNIFERFKQTLAPY-QAIGGDFPLLWRGIEVQHVELISKS-----
---SEAPNQ-LKTFWTERRFQLQPGVDGSVGEIA--E-EEH-------------------
-------------ANVCATHLAHEPFIYKIVVERKHCAKTKSGKGTIRIFMAPRYDEKGR
RFHLKEQRRLMFQVDAFQVKLRVGKNIITRRSHDSSLTK-PWSTSLKEAMVREEDGAA--
----------DFCGCGWPQHLYIPKGNKVGMPFDLFVMATNYDEDRVQDSPE--------
----------DLKFPEPCN------S-----PYIFCGHP-MRRYPDAR-PMGYPFDRPMF
KPPIPCHPGHSFSSILCQNFNLVFHKPIDTLEQYVR--KAPNMKST----VFEIKH----
-------------------
>Fca(DK)Hx1
------MRHDMCVVLVFICLSIL----VNSLPTN-KD-----SNFASDQLLQHKISSLFN
FFCARNP----DQHAAKVSTFDPLNYLSLYTN--PDTVSKFVTALQQNLTSPRWGPYLSD
K--ERIDTIPMFDILYFIDTSTPQGFDLFYNTTAYFSL-KANVRQFIMAMELIS-----S
TKFFGRLTLPPFSTSVPQFFSPKSVLWGINDVV-KPHLGEGEHVEEDGGDKLTG-----A
VGEDPTYWKFDAGYREFHFAWNMDLPPDLVQDK--YQI-RFDRKGELFLYSHHYMEVRYW
AELRSQNLPDIETLTLNKTFKVTQGYSPFFL-MADFSVFPVRGPGDSLTT----QD----
----NFQNLTIWEDIILKSLADGYAVGKSRERYPYHQPNETDASDI-----AGTDVFGAL
FQSTTA-SVNID--LYGN--LHESLHLNL---AHLRDPRFP--T-KLPKDVMGVMDHAES
SVTDSAFYQIHYYVDNL-YKKHKYYSPQIRNEQNMAYP----GITVRQVGLNSSQHVPQL
K--TEKFPV-LTTYFEYYSYNVTNAVIDCQKLE---S-GKE-------------------
-------------YVISRKRLNYNKFEYNFDIFSSHGG---NEDAIVRVFMGPYIAADGK
PYPIDDFYWNMIEMDKFPVVIEPGENRITRASSDSSILK-KDVIAPGEL-----------
-----------KRNCGWPSNLLLPKGNPEGLHMKLFVIVTPAKERHGVKLTVQ-------
---------NAAEF----------------PAFSLCGHP-YSYLPDDK-PMGFPFDKRMH
L------------------------------DNPFGSVGKSNFMFY----DVTIKHL---
-------------ISL---
>Fca(SH)Hx1
------MHLGAFVVFVITCVTFYPT-SVNSSPTTGKDIEETVSGFESDHLREHKISSLFN
FFCARNP----DQDAAKSSNFDPLNYLTLYTN--PDTVSTFVTALQKGLRSPRWGPYMSG
K--ERIDTIPMFDILYFIDTSIPQGWDLFYNTTAYFSL-KANVRQFIMTMELIS-----S
TKFFGRMRLPRFSNSVPQFFSPKDVLWGINAID-KPKV---EHVEKEG--DIST-----E
VGEDPTYWKFDAGYREFHFAWNMDLPPDLDQPK--YQI-RFDRKGELFLYSHHYMEVRYF
AELRSQNLPDIETLTLNRDFKVTQGYSPFFL-NADFSVFPIRGPGASLTT----QD----
----NFENLTIWEDTLLKSLAAGYAVGTNGQRYPYHQIAETDASDI-----EGTDVFGAL
FQSTTA-SVNMD--LYGN--LHESLHLNL---AHLRDPRHP--T-TLPKDLMGVMDHAES
SVTDSAFYQVHYYVDNL-YRKHKYASPQVRNAQNLAYP----GITVRQVGLTLAEKAPEL
KSTSTKFPV-LTTYFEYYSYNVSNAVIDCHKLS---S-GKE-------------------
-------------FVISKKRLNYHKFDYNFDLFSTLSG---NEEAIVRVFMGPYLAADGK
PYKMEDFYWNMIEMDKFPVLIKPGKNTFTRASSDSSILK-KDVIPPGEL-----------
-----------KRNCGWPSNLLLPKGNQEGLHMKLFVIVTPAKERNGVKLTVA-------
---------NAKDY----------------PAFSLCGHP-YSYLPDDK-PMGFPFDKKLQ
L------------------------------DQPFENVGKNNYAFF----DVSIKHL---
-------------ISL---
