# Supplementary material for: Developmental expression and evolution of hexamerin and haemocyanin from Folsomia candida (Collembola)
Source: Insect Mol Biol. 2019 May 8;28(5):716–27. doi: 10.1111/imb.12585 (PMC6850205; doi:10.1111/imb.12585)
Supplement: Supplementary file 15 — Dataset S4. Ten type 1 haemocyanins employed in the selective pressure analysis. [file IMB-28-716-s015.fas]

>CacHc1
ATGAAG---TTGATACCAGCTTGTCTGGTAGTAGCTGTTTGC---------ATTGCTTAC
TGTTGTGGCGTAAGTGTCCCAGCTGATTCAGGCCTTGTTGTGAGGCAGTATGAAATCTTA
AAACTCCTAAATAAAGTTCATGAACCCAATCGAATCAAAGAACAAATTGAAATTGGAAAC
TCCTTCGATCTTTCTACTGCCCTGACTGGATTCAAGAACCCGAATGCCGCCAAGGCTCTT
TTGAAGGGCTACAAGGCAGGGTCTCTTCTGCCTCGTGGATCCATATTCACTCTCTTCAAT
GAAAAACATCGAAGTGAAATGATTCTGCTTTTCGAAACCTTTTTCTACGCCAATGACTGG
GATCTGTTGTTCAAGACTGCCTGCTGGGCTAGGGACCGTATCAACGAAGGTCAATTCGTA
TACGCCCTTTCGGTCGCCGTTTTGCACCGAAGTGATACTCACGGCATTGTTCTTCCACCT
CCTTATGAAATCTACCCCCACTTGTTTGTTAACAGCGAAGTAATCCATGCTGCCTACAAA
GCCAAGATGCGACAAGAACCAGCCATTGTTAGGATGAACTTTACTGGAACTATCAAAAAC
CCTGAACAACGAGTTGCCTATCTTGGAGAAGATATCGGAATGAATGCTCACCATGCTCAT
TGGCATATGGACTTCCCATTCTGGTGGAAAGAACATGAATATGGTATTCATAAAGACCGA
AAAGGAGAACTTTTCTACTACATGCATCATCAATTGATTGCAAGATTTGATCTTGAACGA
CTCTCGAACAATTTGCCTTTTGTTGAACCTCTTTCATGGGACCAGAAAATCGCAAATGGT
TTCTATCCTCAAACCACCTACCGAGTTGGTGGTGAATTCCCTGCCAGGCCAGATAACTAT
GCCTTCCACGATTTGGAAAACATTAAAATTAAAGACATGATCGACTACACTCGCAGAATC
CGTGAAGCCATTGCACAACAGGCCGTAATCACGAAATCCGGTGAATATTTTTACTTAAAT
GATTCAAAAGGCATTGAAGTTCTTGGTGACCTTATGGAACCATCTTTCGATTCGAAACAC
CCAGAATACTATGGAGCTCTTCATAACTATGGACACATTTTGCTTGGCCAAATCACAGAT
CCAAAAGGAAAATTCAATATGCCACCTGGTGTGATGGAACACTTCGAGACTGCTACCCGT
GATCCTGCCTTCTTCAGGTTGCATAAATATATCGACAATCTCTTCAAATTACACAAAGAT
CTGCTACCTTCTTACAGCAAAGAAGAGCTGAGCCTTGATGGTGTACAGATCGAGGATGTA
CAAATCGATGAATTAACTACTTACTTTGAAGACTTCGACATCGACCTTTTGAATGCTCTT
GACGACACTGTCGAATTGGAAGATGTTGAAATCAAGGCCCGTGTCCGTCGACTCAATCAC
AAACCCTTCAACTTCAAGATTGAAGTCAATTCCGACAAAGAATACACCGCAGCTGTCCGA
GTATACATTGGACCGAAATATGATTGGTTTGGACAAGAAATCACTTTGGACGAGAAAAGA
TTATACATGGTTGAAATTGATAAATTTGTTACTAAATTGACTGCTGGACACAACAACATT
TTTAGAAAATCAAGTGAATCGAGTGTGACTATTCCTGATAGAGAAACTACCAAAGTTCTT
CATAAGAAAGTCAAAGATGCTCTTAAAAATAGCACTCCACTCTTAGTTAACAAGGATGTC
CGACACTGCGGATACCCAGGTCGCCTTCTCTTGCCAAAGGGTAAAATCGAGGGAATGCCC
TTCCCATTGTATGCAATCGTGACCGATTTTGAACAAGAAAAAGTCAACGATCTTCCATTT
GACTATGACTACGGTGGTTCAATTAGCTACTGTGGGACTCTT---GGACACAAATATCCC
GACTCGAAACCCATGGGATATCCATTTGATCGTCCTATTGGCCGGGAA---TTCTATTAT
CCCAACATGTTTGAAAAAGATGTCGTGATTACTCATAAAGAATCT---
>CitHc1
ATGAGCTGGCTAGCGCTGCTAGTGGTGGCCGTGGCGCTAGGG---------GGCGCCCAA
GCCGGGATCGGCGACGTACCGGCGGACCAGGCGTTCCTGACGAAGCAGCGCGAGGTACTG
CGACTGCTCAACAAGGTCCACGAGCCCAACCGCTACAAGGAACAGGTGGAGCTGGGAAAC
GCCTATGAACCTGTCAACAGTCTGCCCCGATACAAGAACCCAGCTCCGGTGAAGCAACTG
GTGCGCCTGTACCGCGCCGGCTCGCTGCTGCCTCGCGGCGCCATCTTCACGCTGTTCGAC
GACACGCACCGCGAGCAGATGATCCTGCTGTTCGAGTCGCTGCTGTACGCCAACGACTGG
GAGACGTTCCTGCGCACGGCCGCCTGGGCGCGCGACCGCGTCAACGAGGGCCAGTTCGTG
TACGCGCTGTGCGTGGCCGTGCTGCACCGCGAGGACACCAGGGGCGTCGTGCTGCCGCCC
CCCTACGAGATCTACCCCCACCTCTTCGTCAACTCCGAGGTCATCCACGCCGCCTACAAG
GCCAAGATGAGGCAGGAGCCCGCGGTCGTCCACATGAACTTCACAGGAACCATTCGCAAC
CCGGAGCAGCGTGTCGCCTACCTGGGAGAGGATCTGGGGATGAATTCCCACCACGCCCAG
TGGCACATGGACTTCCCCTTCTGGTGGAAGGAGGAGGAGTACGGCATCCCCAAGGAGCGC
AAGGGCGAGCTCTTCTACTACATGCACCACCAGCTGATCGCGCGCTTCGACCTCGAGCGC
CTGTCCAACGACCTGCCGTTCGTCGAGCCGCTGTACTGGAACGAGCGCATCAAGGACGGC
TTCTACCCGCAGACCACCTACCGCGTCGGAGGGGAGTTCCCTGCCAGGCCCGACAACTTC
GCCTTCCACGACCTGCAGAACATCAAGGTGCAGCAGATGATCGACTACACCAGGCGCGTC
CGAGAGGCCATCTCCCAGCAGGCAGTCATCACAGAAACCGGCGACCTCTACAACATCAGC
AGCCCTGAGGGCATCAACGTTCTGGGAGAGCTGGTTGAGCCGTCCACCCGCTCCAAGCAC
CGCGAGTACTACGGAGCCCTGCACAACTACGGACACATCATGCTGGGCCAGATCACCGAC
CCCAAGCGCAAGTTCAACATGCCTCCCGGTGTGATGGAACATTTCGAGACCGCCACCAGG
GACCCCGCCTTCTTCCGGCTGCACAAGTACATCGACAACCTGTTCTACGAGCACAAGGAC
CTGCTGCCGCGCTACACCGTAGAGGAGCTTGACCTGCCTGGCACGACCATCGAGGAGGTG
CAGGTGGACCCCCTGGAGACGTTCTTCGAGTACTTCGACGTGGACCTGCTGAACGCGCTG
GACGACACGGAGGAGCTGCCCGACGTGAGCATCCACGCGCGTGTGCGCCGCCTCAACCAC
AAGCCGTTCGTCTTCAGCGTCAAGGTCAACAGCGACGCCGAGCGCCTCGTCACCGTCCGC
GTCTTCCTCGGCCCCAAGTACGACTGGTTCGGCCAGGAGATCCCCATCAACGACAAGAGG
CACTACATCGTCGAGATCGACAAGTTCGTCGCCAAAGTGAACGCCGGCAAGACCGTCATC
ACCCGCAAGTCGAGTGAGTCCAGCGTCACCATCCCAGACCGCGAGACCACCAAGGTGCTC
ACCCAGAAGGTGGAGGACGCCATCGCCGGCAAGGCCCAGCTCACCGTCAACAAGGACGTC
CGCCACTGCGGCTACCCAGACCGCCTGCTGCTGCCCAAGGGCCGTCGCGACGGAATGCCC
TTCACACTGTTCGTCGTCCTGACCGACTACGAGAAGGACAAGGTGAACGACCTGCCCTAC
GACTACGACTACGGCGGCTCCGTGAGCTACTGCGGCACGCTG---GGCCACCGCTACCCA
GACGCCAAGCCCATGGGCTTCCCCTTCGACCGCCGCATCGACCAGGACAGCTTCTTCACG
AAGAACATCTACCAGCGCGACGTCACCATCACGTTCAAAGGCAGCGTC
>SamEHP
ATGAGGTGGCTAGCGGTGCTCGTGGTGGCCGTGGCGCTAGGG---------GGCGCCCAA
GCCGGGATCGGCGACGTACCGGCGGACAAGCCCTTCCTGATGAAGCAGCGGGAAGTCCTA
CGACTGTTCAACAAGGTCCACGAGCCCAACCGCTACAAGGAACAGGTCGAGCTGGGCAAT
GCCTATGAGCCTCTCAACAGCCTGCCTCGCTACAGGAACCCGGCCCCAGTGAAGCAGCTG
GTGCGCCTGTACCGCGCCGGTTCGCTGCTGCCGCGCGGCGCCATCTTCACGCTGTTCGAC
GACACGCACCGCGAGCAGATGATCCTGTTGTTCGAGTCGCTGCTGTACGCCAACGACTGG
GAGACGTTCCTGCGCACGGCGGCGTGGGCGCGCGACCGCGTCAACGAGGGCCAGTTCGTG
TACGCGCTGTGCGTGGCCGTGCTGCACCGCGAGGACACGCGCGGCGTCGTGCTGCCGCCG
CCCTACGAGATCTACCCCCACCTCTTCGTCAACTCCGAGGTCATCCACGCCGCCTACAAG
GCCAAGATGAGGCAGGAGCCCGCCGTCGTGCACATGAACTTCACAGGAACGATCCGCAAC
CCGGAGCAGCGCGTGGCCTACCTGGGAGAGGACTTGGGGATGAACTCGCACCACTCGCAG
TGGCACATGGACTTCCCGTTCTGGTGGAAGGAGGACGAGTACGGCATCAGGAAGGAGCGC
AAGGGCGAGCTCTTCTACTACATGCACCACCAGCTGATCGCCCGCTTCGACCTCGAGCGC
CTGTCCAACGACCTGCCCTTCGTCGAGCCCCTCTACTGGACGGAGCGCATCAAGGACGGC
TTCTACCCGCAGACCACCTACCGAGTCGGAGGGGAGTTCCCCGCCAGGCCCGACAACTTC
GCCTTCCACGACCTGCAGAACATCAAGGTCCAGCAGATGATCGACTACACGCGACGCGTC
CGCGAGTGCATCTCCCAGCAGGCCGTGATCACGGAAACCGGCGACCTGTACAACATCAGC
AGCCCGGAGGGCATCAACGTCCTTGGAGAACTGATTGAGCCGTCCACCGGATCGAAGCAC
CGAGAGTACTACGGCGCGCTCCACAACTACGGCCACATTATGCTGGGACAGATCACAGAC
CCCAAGCGCAAGTTCAACATGCCACCTGGAGTGATGGAGCACTTCGAAACCGCCACGAGG
GACCCCGCCTTCTTCCGGCTGCACAAGTACATCGACAACCTCTTCTACGAGCACAAGGAC
CTGCTGCCGCGCTACACCTCGGAGGAGCTCGAGCTGCCAGGCACGTCCATCGAGGAAGTC
CAGATCGACCCGCTGGAGACGTTCTTCGAGTACTTCGACGTGGACCTGCTGAACGCCCTG
GACGACACGGAGGAACTGCCCGACGTCAGCATCCACGCCCGCGTGCGCCGCCTCAACCAC
AAGCCGTTCGTCTTCAGCGTCAGGGTCAACAGCGAGGCCGAGCGATTCGTCACCGTGCGC
GTCTTCCTGGGACCCAAGTACGACTGGTTCGGCCAGGAGATCCCCATCAACGAGAAGAGG
CACTACATCGTCGAGATTGACAAGTTCGTCGCCAAAGTGAACGCCGGCAAGACCGTCATC
GCCCGCAAGTCCAGCGAGTCCAGCGTCACCATCCCTGACCGCGAGACCACCAAGGTGCTC
ACCCAGAGGGTGGAGGACGCCATTGCCGGCAAGGTCCAGCTCACCGTCAACAAGGACGTA
CGTCATTGCGGATACCCAGACCGCCTGCTGCTGCCCAAGGGCCGACGTGACGGAATGCCC
TTCACGTTGTTTGTCGTCCTCACCGACTACGAGAAGGACAAGGTGAACGACCTTCCCTTT
GACTACGACTACGGCGGCTCTGTGAGCTACTGCGGTACCCTG---GGCCACCGCTACCCA
GACGCCAAACCCATGGGCTTCCCCTTCGACCGCCGCATCGACCAGGACAGCTTCTTCACG
AAGAACATCTATCAGCGCGACGTCACCATCACATTCAAGGGCAGCGTC
>PamHc1
ATGAAGTGGCAATTGGTGACCTTCTTGGGGGTGGCACTGTGCTACCTGGCTAGCGCCAAG
CTC------AGCGAAGTACCAGCCGACAAAGAGTTCTTGGTGAGGCAGAGGGAGGTGCTG
AGACTGCTCAACAAGGTTCATGAACCCAACAGATTCAAAGAGCAAGCTGAGCTGGGACGC
AGCTATGATCCTACAGCACACTTCAGCAAGTATAAGAACGCGGTTCCTGTGAAGAGGATG
GTGAAAGAGTATATGGCAGGTCATATGCTGCCTCGTGGCGCCATCTTCACCCTCTTCAAC
AATAAGCACCGCGAGGAGATGATAACGGTGTTCGAGTCCTTCTTCTTCGCGGAGGACTGG
GACACCTTCTACCGCACGGCTTGCTGGGCCCGCGATCGCGTCAATGAGGGGCAATTCATC
TACGCTCTGAGCCTCGCTGTGCTCCACAGGGAGGACACGCGCGGCATCGTGCTGCCACCT
GCCTACGAGATCTACCCGCATCTCTTCGTCAACTCCGAGGTCATCCACGCTGCTTACAAG
GCCAAGATGAGGCAGGAGCCTGCCGTAGTCCGCATGAATTTTACAGGTACAATAAGGAAT
CCTGAACAGCGCGTCGCTTATTTGGGCGAAGATGTGGGAATGAACTCTCATCACAGCCAC
TGGCACATGGACTTCCCCTTCTGGTGGAAACAGGAGGAGTACGGCGTGCACAAGGACCGC
AAAGGCGAGCTTTTCTACTACATGCACCACCAGCTGATCGCACGCTTCGACGCCGAGCGC
CTGTCCAACGACCTTCCCATCGTGGAACCACTCTACTGGGACGAAAAGATCGTAGACGGC
TTCTACCCACAGACAACATACCGTGTGGGTGGGGAGTTCCCGGCACGCCCCGACAACTTT
GAATTCCATGACTTGGAACACATCAAAGTCAAGGATATGATGGATTACACGCGCAGGATC
CGAGAGGCCATCTCTCAACAGGCCGTCGTCACGAGGACGGGTGAGATGGTGTCCCTGAAC
AACACGCAAGGCATCGACATTCTCGGCTGCATGGTGGAACCTTCACACGATTCCAAGCAC
CCCGAGTACTATGGAGCTCTGCACAACTACGGCCACATTATGCTGGGTCAGATTACCGAT
CCCAAAGGAAAGTTCAACATGCCTCCTGGAGTAATGGAACATTTCGAGACTGCAACCCGT
GACCCCGCCTTTTTCCGCCTGCACAAATATATCGACAATCTGTTCAAGCTTCATAAGGAC
TTGCTGCCCCATTACACTATGGAAGAGCTTGGATTTAACGGAGTGACCATCCAGGACTTG
ACCGTAGACGATCTGGTCACGTACTTCGAGGACTTCGACATCGATATGCTGAACGCACTG
GATGATACGGCTGAACTGCAGGACGTGGACATCAAGGCGCGAGTGCGCAGGCTGAACCAC
AAGCCCTTCTCCGTGCAGGTGACCGTCAATAGCGAACGCGATGCCATGGCTGTCGTGCGA
ATTTTCCTCGCGCCCAAGTACGATTGGTTCGGCCAGGAGATTCCCATCAACGAGAAACGA
CTGTACATGATCGAGATTGACAAGTTCGTCACAAAAGTAAACAAAGGAACAACAGTGGTA
CAGCGCAAGAGCAGCGAGTCCAGTGTCACGATCCCTGACCGCGAGACCACGAAGGTCCTT
ACCAAACGAGTGGAAGAAGCACTGCAGGGCAAGACTACTTACATGGTGAACAAGGATGTG
CGCCACTGTGGCTACCCTGATCGCCTGTTGCTGCCAAAGGGCAAGAAGGACGGCATGATC
TTCACTATGTATGTCATCGTCACGGACTACGAGACGGAAAAGGTGAACGATCTACCCTAT
GATTACGAGTATGGAGGTGCTATCAGCTACTGCGGCACTCTGGCGGGACACAAGTACCCC
GTCAATAAGCCCATGGGCTTCCCCTTCGACAGACAGATCGACGGAGATAATTTCTGCACA
CCCAATATGTTCCAGAAGGATGTCATCATCACTTTTAAGGATACCATA
>BduHc1
ATGAAGACGCTGCTGTTCCTACTACTAGGTGTGGCCTTGTACCATCAGGCCCAGGCACAA
ATCAACAGGGGA---GTTCCCGTTGACAGGGAATTCCTCACGCGACAGAATGAGATCTTG
CATCTGCTCAACAAAGTCCACGAGCCCAACCGTTTCAAGGATCAATCGGAACTTGGAAGA
AGCTATGACCCCACTGCCCACTTCGACAAATACAAGAACGCAAGTCCTGTGAAGTCACTG
GTGAAGCTGTACACATCTGGCCAGCTACTGCCTCGTGGTCACATTTTCACGCTGTTCAAC
GACAAACATAGAGAACAGATGATTACAGTTTTCGAGTCATTATTTTACGCTCAAGATTGG
GACACATTCTATCGCACAGCCTGCTGGGCTCGAGATCGTGTCAATGAAGGACAATTCGTC
TATGCCCTAAGCGTGGCAGTGCTGCACAGGGAAGACACGCGTGGTATCGTTCTTCCCCCA
GCATACGAAATTTATCCTCATCTCTTCGTGAACTCAGAAGTTATCCATGCCGCCTACAGG
GCCAAGATGCGTCAAGAACCTGCGGTCGTGCGCATGAACTTCACTGGAACCGTCAGGAAC
CCAGAGCAGAGAGTGGCTTATTTGGGAGAAGACGTGGGAATGAATTCCCACCATTCTCAC
TGGCACATGGATTTCCCTTTCTGGTGGAAAGAACAAGAGTACGGAAGCCATAAGGACCGC
AAAGGCGAACTCTTCTATTGGATGCATCATCAACTTATCTCACGTTTCGATCTTGAACGT
CTTTCTAACGACCTTCCATTTGTGGAGCCTTTATACTGGGACGAGAAGATCGTCGATGGA
TTTTATCCTCAAACTACTTACAGAGTAGGTGGCGAATTCCCTGCAAGGCCTGACAATTTT
GAATTTCAAGACCTGAAGAACATCAAGGTGAAGGACATGGTGGACTACACAAGGAGAATC
AGAGAAGCCATCTCACAGCAAGCCGTAATTACGAAAAACGGCGATTATTACTCGTTGAAC
GATACCACAGGAATTGACACTCTGGGCGCTCTGATAGAACCATCAGTGGACTCCAAACAT
CCGGAATACTATGGAGCTCTTCATAACTATGGACATATCATGCTGGGTCAGATAACAGAC
CCCAAGGGGAAATTCAACATGCCTCCAGGAGTGATGGAACATTTCGAAACAGCAACTCGC
GATCCAGCTTTTTTCAGACTCCACAAATACATCGACAATCTTTTCAAGCTGCATAAGGAT
CTCCTGCCCAAATATACTCAAGCAGAGCTCAGCTTTCCTGGCGTAAAAGTGAGCGATGTA
ACTGTGGACGAACTCGTCACCTACTTCGAGGATTTCGATATCGACTTGTTGAACGCCCTG
GATGATACTCAAGAATTAGATGACGTAGAAATCAAGGCACGCGTACGCAGGTTGAACCAC
AAACCCTTCACTTTCCATATTACCATCAACAGTGAGCTAGACGCCACAGCAGCTGTGAGA
GTTTTCCTGGGTCCAAAATATGACTGGTTCGGTCAAGAGATCCCCATCAATGAGAAGCGT
CTCTACATGGTCGAGATTGATAAGTTCGTTGCTAAAGTGAACAAAGGGACAACAGTCGTG
CAGCGTAAGAGTTCTGAGTCGAGTGTCACCATTCCGGACAGAGAAACTACTAAGGATCTC
GTCAAGAAAGTTCATGATGCTCTTGAAGGGAAATCCAGCTTCTACGTGTGCAAGGATGTG
CGCCATTGTGGTTATCCTGACCGCCTGCTTCTGCCCAAGGGCAAGAAGGAAGGAATGCCC
TTCACTCTATATGTTATTGTCACCGACTTCGAGAAAGAAAAGGTGAACGACTTACCTTGG
GACTACGACTACGGTGGCTCAATATCATACTGCGGTGTGCTGTCCGGCCATAAGTACCCA
GACAGCAAGCCCATGGGCTTCCCATTCGACAGACATATTGATGGTGATCATTTCTTCACT
GAAAATATGTACCAGAAAGAAGTCAAAATTACTTTCCAGGACAATGAA
>ScuHc1
ATGGCACGGTTCGCACTCACTTTGATTGCCTGCACCCTTGTAGTCGCAGTTGCAGCT---
---------------ACCCCCGCTGACCAAGAATTTCTCACCAAGCAGAAGGAAATTGTC
AAACTGCTTAACAAAGTCCACGAACTGAACTTTTATCAAGATCAAGCTACCATTGGAAAG
GACTGGGACCCATTAGCTCACTTGGATAGCTACAAGAATGTCCGAGTTGTAAAGGAATTG
GTCAAGGAACTTAAGAATGGAAAGCTTATCAAGCGTGGAGAAATCTTCAACCTGTTCAAT
GAGGAGCACCGAAGGGAGATGATCTTGCTCTTTGAGACTCTCTTCTTTGCCAAGGATTGG
GATACCTTCCACAAGACTGCCTGTTGGGCTCGTGACAAGATCAATGAGGGTCAATTCGTC
TACGCCCTCAGCGTTGCCACCCTCCACCGTGCTGATACTCGCGGAATCAGGTTGCCACCT
GCATACGAAACTTATCCCCATCTTTTCGTCACCAGCCAAGTCATCCATGAGGCTTATGCT
GCCAAGATGAGGCAAGAACCCGCTGTTATCCACATGAACTTCACTGGTACCGTGCGCAAC
CCCGAACAACGCGTCGCCTACTTTGGAGAGGATGTTGGTATGAACAGCCATCACGCAGTG
TTCCATATGGACTGGCCCTTCTGGTGGAACGAAGAGAAGTACGGTTTGACCAAGGACCGT
AAGGGAGAACTTTTCTGGTACATGCATCACCAGCTTATTACACGTTTTGATGCTGAGCGT
CTGTCCAACGACTTGAACGAAGTTGAGGCACTTCACTGGGACAAGCCCATCGTCGAGGGA
TTCTACCCACAAACCACCTACAGGAAGGGAGGAGAATTCCCTGCCAGGCCTGATAACTTC
ATGTTCCATGACCTTAAGGACCACCGTGTTGCTGATTTGGAAGCCTACGAAGAACGCATC
CGCGAAGCCATCTCTGCCGGTGTCATCTTTGATGCTCATAACACTTTCATCTCCTTGAAT
AACACTGAAGGTATCGACAAGTTGGGTGCCATCATTGAAGCCAGTTCCTGCTCCATCAAC
CCCAGCTTCTATGGATCACTCCACAATCTTGGCCACATCATACTGGGACGCGTTGTCGAT
CCCCTCGGCAAATTCGGTATGCCCCCAGGTGTTATGGAGCATTTCGAAACTGCCACCCGT
GACCCTGCCTTCTTCCGCCTCCACAAGCATATTGACAACATCTTCAAGGAACACAAGGAC
AGTCTCGTCCCATACACCCATGAAGAATTGGATGTTGAAGGAGTTGACATCAAAAATGTT
GAGGTTGACGACCTTGTCACCTACTTTGAAGACTTTGACATTGATATGCTCAACGCTCTG
GATGACGCTGCTGGTCTTACCGATGTTGACATCAAGGCCCGTGTCCAACGTCTTAACCAC
AAGCCTTTTGGAATTAAGATCATTGCCAACAGCGCTGCTGAGAAGACTGTGACTGTCAGA
CTTTTCCTTGCTCCCAAATACGACTGGTATGGTCGTGAGGTTCCTCTTGACATCCAACGC
TGGAAGTTTATTGAACTCGACAAATTCGCCGTCAAGTTGACTGCCGGAGAAAACGCCATT
GTCCGCAAGTCCTCCGAGTCTTCAGTTACCATTCCAGACCCAGTCTCCACCCATGATCTT
CGCAAGCTCGTTGATGATGCTATCGCCGGCACCGCTACCTTGGAAGTTGACAAGGATGTC
AGACACTGTGGAGTTCCAGACAGGCTTTTGCTTCCCAAGGGCAAGACCAACGGAATGAAG
TACACTATGTTCGTCATGCTCAGTGATTTCGAAGAAGACAAGGTCAATGATCTTCCTCAC
GACTATGAATACGGTGGTTTCGTCTCATACTGCGGAACTATT---AACCACAAGTACCCA
GACAAGAAGCCCATGGGTTGGCCCTTGGACAGGAAGATCTGCAAGGACAGCTTCCATGTC
ACCAACATGTACTTCCGTGATGTTGAAATCAAATTCGAGCACACTCAT
>PmaHc1
ATGAAGTGGTTATTGACCTTGGGACTGGTGATGGTGTTGGCTAGCCTGGCTCAGGCTAAG
CTTACAAGGGGATCCGTGCCAGCTGACCAAGACTTCCTCACCCGTCAACGCGATGTCATC
AGGCTGTGCATGAAGGTCCATGAACACAATCATTACCAAGAGCAGGTCGACCTTGTCAAG
GACTATGATCCCAGCGTCGCC---GGGAAGTTCAAGGATGTCACTCCCATCAAGAGGTTG
ATGAAGTACTACAACGCTAAGACACTTCTTCCCCGTGGAGACATCTTCTCTCTGTTCCAC
AAGGAACATCGCGAAGAGATGATCTTGTTGTTTGAGTCCTTCCTGTTCGCTCAGGACTGG
GATACCTTCTTCAAGACAGCTGTCTGGGCCAGAGACAGGATCAACGAGGGACAGTTTGTG
TACGCCCTTAGTGTGGCTGTCCTCCACCGTGAAGACTGCAAGGGTATCATTCTTCCCCCA
GCCTATGAGATCTACCCTCACATGTTTGTCAACAGTGAAGTCATCAACTCTGCCTACAAG
GCAAAGATGACCCAGACCCCAGCCATCATCCACATGAACTTCACAGGAACTATCAGGAAC
CCCGACCAATGGATCGCCTACCTTGGAGAAGATGTTGGTCTCAACTCCCATCACGCTCAC
TGGCACATGGACTTCCCCTTCTGGTGGAAGGCTGCAGAGTACGGCATTGAGAAGGACCGC
AAGGGAGAGCTGTTCTATTACATGCACCACCAGATGATCGCCCGATACGACTTTGAGCGT
CTCTCCAACTGGCTGCACTTCGTTGAGCCCATCTCCTTTGAAGACGAGATCGAGCATGGT
TTCTACCCTCAGACCACCTACAGGGTTGGCGGTGAATTCCCAGCCAGGCCTGACAACTTC
CACTTCCATGACCTGGAGCACATCAAGATCAAGGACATGCTTGACTACACCCGTAGGATC
AAGGAGGCCATCTCCAAGCAAAAAGTCCGTTCCAAGAACGGTGAGAAAATTCCTCTTGAC
GCTGTCCACGGTATCGACATTCTTGGAGACCTGATGGAGCCTTCCGTAGAGAGCCCTCAT
GAGGACTACTATGGTTCCCTGCACAACGACGCTCACGTACTTCTGGGTCAAATCACCGAT
CCTCTCGGAAAGTTCGATCTGCCCCCAGGTGTAATGGAGCACTTCGAGACCGCTACCAGA
GACCCTGCCTTCTTCCGCCTTCACAAGCACATTGACAACTTATTCAAGATGTACAAGGAC
CTGCTGCCTCCTTACACCAAGGCTGAGCTGGAGTTCCCTGGAGTGAAGGTTCTGGACTGG
GAGATCGGTAATCTGGTCACCTACTTTGAGGATTTCGATATCGATATGTTGAACGCTCTC
GACGACACCGCCGATCTTCCTGATGTCGACGTCAAGGCTCGTGTGCAGCGTCTGAACCAC
GAACCCTTCACCTGGGCCCTGCACATGGAGAGTGACAAGGAGGTGACCGCCGCCTTCCGT
GTCTTCCTCGGACCAAAGAAAGACTGGTACGAAAGTGACTTCACCATTAACGAAGTCAGA
CCCTACCTCATCGAGATCGACAAGTTCGTCACAAAGGTTGTGGCCGGCAAGTCTGTGATC
CACCGCAAGTCCAGCGAATCTAGTGTGACCATCCCCGACCGTGAGACCACCAAAGTTCTT
CTGGAGAAGGTTGAGCACGCCCTGGAGGGCAAGGAAACCCTGAACGTAAACAAGGATGAG
CGCCACTGTGGCTACCCCGACCGCCTGCTGTTGCCCAAGGGCAGGAATACTGGTATGCCC
GTCCAGATCTACGTCATTGTCACCGACTTTGAGAAGGAGAAGGTGAACGACCTGCCCTAC
GATTACGACTACGGCGGTTCTCTCAGCTACTGCGGTGTTGTTGGAGGTCACAAGTACCCC
GACACCAAGGCCATGGGATTCCCCTTCGACCGTCGCATTTCAAGGGAGGACTTCTTCACC
GACAACATGTATACGAAGGACGTCACCATCACCTTCAAGGAGAACCAC
>CmoHc1
ATGCAGTGGGTGATCGCGGCGGTGCTGTTGGCCGGCCTGGGCCAGCTGGTCGCGGCCAAG
TACACCAGGGGCGAGGTGCCAGCCGACAAGGACTTCCTGTTGAAGCAGCGCGAGGTGCTG
AAGCTACTCAACAAACCCCACGAGCCCAACAGGTACAAAGACCAGGCCGACTCCGGCAGC
AAGTACGAGCCGTCCAACAACCTCAACAGATACAAGAACCCGGTGCCTGTGAAGACGCTG
GTGAAGCGCTACAACTCGCACTCGCTGCTGCCTCGCGGCCAGATCTTCACACTGTTCGAC
GACAAGCACCGCGAGGAGATGGTGCTGCTGTTCGAGTCGATGTTCTACGCCCTCGACTGG
GACACCTTCTACAAGACGGCGTGCTGGGCCCGCGACAGGATCAACGAGGGACAGTTCATC
TACGCGCTGAGCGTGGCGGTGATCCACCGGGACGACGCCAAGGGCATCGTGCTGCCGCCG
TCGTATGAGATTTACCCGCACCTGTACGTCAACAGCGAGGTCATACACGCCGCCTACAAG
GCCAAGATGAGGCAGGAGCCCGCCGTCGTGCGCATGAACTTCACAGGAACCATCCGCAAC
CCAGAGCAGCGTGTAGCCTACCTAGGCGAAGACCTGGGCATGAACTCTCACCATGCGCAC
TGGCACATGGACTTCCCCTTCTGGTGGAAGCCTGAAGAGTACGGCATCGACAAGGACAGG
AAGGGAGAGCTCTTCTACTACATGCACCACCAGCTCATCGCCAGATTCGACCTGGAGCGG
CTGTCGAACGACCTTCCCCCCGTGGAGCCGCTGGGATGGAGGGAGCGCATCGTGGACGGG
TTCTACCCACAGACGACGTACCGCGTGGGAGGGGAGTTCCCCGCCAGGCCCGACGACTTC
GAGTTCCAGGACCTGAGCTCCATCAAGGTGCAGGACATGGTGGACTACGAGCGACGAGTG
CGCGAGGCGATCTCCCAGCAGGCCGTCATCACCATGTCGGGCGACTACTTCTCCCTGAAC
GACACGACGGGCATCAACACCCTGGGGGAGATGATGGAGCCGTCCACCACGTCCAAGCAC
CGCGACTACTACGGCGCGCTGCACAACTACGGACACATCCTGCTCGGCAAGATCACCGAC
CCCAAGGGCAAGTTCAACATGCCGCCAGGAGTGATGGAGCACTTCGAGACGGCGACCAGG
GACCCGGCTTTCTTCAGACTGCACAAGCACATAGACAACCTCTTCAAACTGCACAAGGAC
CTGCTGCCACCTTACAAGCAGGAAGAGCTGGTGCTGCCGGGCGTGAAGATCACCGACGTG
GCGGTGGAGCCGCTGGAGACGTACTTCGAGGACTTCGACGCGGACCTGCTGAACGCGCTG
GACGACACCATCGACCTTGACGACGTGGAGATCAAGGCGCGCGTGCGCCGCCTCAACCAC
AAGCCCTTCACCGTGCAGATCACCGCCGAGAGCGAGCGTGAGACGCTGGCCACCGTGCGC
ATCTTCCTCGGCCCCAAGTACGACTGGTTCGGCCAGGAGATCCCCCTCGAGGAGAAGCGC
CAGTACCTCGTCGAGATAGACAAGTTCGTCACTAAGGTGAATTCGGGCAAGACGACGATC
CAGAGGAAGTCCAGCGAGTCGAGTGTGACCATCCCTGACCGCGAGACGACCAAGCTGCTG
GTCGCCAAGGTGGAGAACGCCATCAACGGTAAAGCCACCATCAACGTCAACAAGGACGTG
CGTCACTGTGGCTACCCTGACCGCCTGCTGCTGCCTAAGGGCAAGAAGGGAGGCATGCCC
TTCACACTCTACGTCATCCTCACAGACTTCAATAAGGAGAAGGTGAACGACCTGCCCTAC
GACTACGACTACGGCGGCTCGCTCAGCTACTGCGGCACCATC---AACCACAAGTACCCG
GACAGCCGTCCCATGGGCTTCCCCTTCGACCGCCGCCTGTCCACCGAGGAGTTCAGCATG
CCCAACTTCTGCTCCAAGGACGTCACCATCACCTTCAAGGACAGCAGC
>CseHc1
ATGAAGATCCTGACTGTGGCGCTCCTAGGGGTGGCCGTGTGCCACCTGGCTCAGGCCAAG
GTCATGCGGGGCGAAGCACCAGCTGACAAGATCTTCCTGTCGAAGCAGCGGGAGGTGCTG
AAGCTGCTCAATAAAGTTCACGAGCCCAACCGCTTCAAAGATCAAGCGGACCTGGGACGC
AGCTACGATCCTACTCAGCACCTAAGCAAATATAAGAACGCGTTGCCAGTGAAGACCCTC
GTGAAGCAGTACACGTCAGGGCGTCTGCTGCCGCGAGGACGGATCTTCACTCTGTTTAAC
GACAGACAACGCGAGCAGATGATCACCATATTCGAGTCCTTGTTCTACGCGGAAGACTGG
GACACCTTCTACCGCACGGCGTGCTATGTTCGCGACAGGGTCAACGAGGGGCAGTTCGTT
TACGCCCTGAGTGTCGCTGTACTTCACAGGGAGGACACGCGTGGAATGGTACTGCCGCCG
GCGTACGAGGTCTACCCACACCTCTTCGTCAACTCCGACGTTATCCACGCAGCTTACAGA
GCCAAGATGAGGCAGGAGCCGGCCGTAGTGCGCATGAACTTCACAGGAACGGTCAGGAAT
CCTGAGCAGAGGGTGGCCTACCTGGGAGAGGACGTGGGCATAAACTCGCATCATAGTCAC
TGGCACATGGACTTCCCCTTCTGGTGGAAGCAGGATGAGTATGGCGTGAAGAAGGACCGG
CAGGGGGAGCTGTTCTACTACATGCATCACCAGCTGATCGCCAGACTCGACTTGGAGCGC
CTGTCCAACGATCTACCCTTCGTGAAGCCACTTTACTGGGAGGACAAGATCGAGGATGGC
TTCTACCCACAGACAACGTACCGGGTGGGGGGAGAGTTCCCGGCCAGACCTGATAACTTC
GAGTTTCAGGACCTGCAGGACATCAAAGTGAAGGACATGGTTGATTATACGCGCAGGATA
CGCGAGGCAATTTCTCAGCAAAGTGTCATAACGAGGTGGGGCCAGAATCTGCCCCTGAAC
GACACGATGGGCATCAACATACTCGGCAGCTTGGTAGAGCCGTCCCAAGAATCGCCGAAC
CCGCAGTACTACGGCGCGCTCCACAACTACGGCCACATCCTGCTCGGACAGATCACCGAC
CCCAAGGGAAAGTTCGACATGCCCCCTGGCGTCATGGAGCACTTCGAGACTGCGACGCGC
GACCCTGCCTTCTTCAGGCTGCACAAGTACATAGACAACCTGTTCAAGCTGCACAAGGAC
ATGCTGCCTCCTTACGCACGCGAAGAGCTCGAGTTCCCGGGCGTGGCGATTCAGGACGTC
ACTGTGGACGACCTGGTCACGTACTTCGAGGACTTCGACATCGACTTGCTGAACGCCCTG
GATGACACCCTAGAGCTGAAGGACGTGGAGATAAAGGCCCGGGTGCGTCGCCTCAACCAC
CGCCCCTTCACTTTCAGCATCACTGTGAACAGCAACCAGGAGCAAATGGCAGCGGTTCGG
ATCTTCCTGGGCCCCAAGTTCGACTGGTTCGGGCAAGAGATCCCCATCAACGAGAAGCGG
CTCTACGTCATAGAGCTCGACAAGTTTGTTGCTAAAGTGAACAAGGGGGCAACCGTTATA
CAGCGGAAGAGCAGCGAGTCCAGCGTCGCAATTCCGGACAGAGAGACGACCAAAATACTC
GTGCGGCGGGTTGACGACGCGCTGCAGGGGAAGGCGACGTACACAGTGAACAAGGATGTG
CGCCATTGCGGCTACCCAGAGCGCCTGCTACTCCCCAAGGGCAAACGAGACGGCATGCCC
TTCAGCCTCTTCGTAATTCTGACTGACTTTGATAAGGAGAAGGTGAATGATTTACCCTGG
GACTACGACTACGGGGGCTCCATTAGCTACTGTGGTACCGTTTCGGGACACAAGTACCCG
GACAGCAAGCCCATGGGATTCCCCTTCGATAGGCAAATCAACAGCGATAACTTCTTCAGA
TCCAACATTTACCAGAAGGACGTTGTAATCACCTTCAAGGACAGCGAG
>PloHc1
ATGTCATCATTTATCCTCCTTTCTTTGGGAGCTGTGCTGTGC---GTTGCTGCAGCCACA
GTC------------GCTCCAGCCGATCATGATTTCCTTGTTAAGCAAAACGAGATTCTC
AAATTGTTGAACAAGGTTCATGAACTCAACTTCCACAAAGACCAAGCTAAGATCGGACAG
GAATATGACCCACTTGCACACTTGGATCATTTCAAGAACCCCAGAGTAGTCCAAGAATTC
GTGAAAGAATACAAAAATGGAAGAATGTTGCCTCGCGGAGAAATCTTCAACCTTTTCGAA
GAAGAACACCGTCGTGAGATGATCAACATCTTCGAAGTTTTGTTTTTCGCCAAGGACTGG
GATACCTTCCACCACGTTGCATGCTATCTTCGTGATAGAGTCAATGAAGGACAATTCATC
TACGCATTGACCGTTGCCGTTTTACACAAACCAGAAACCCGCGGAATTCGCCTTCCCCCT
GCATACGAAACCTACCCACATCTTTTTGTCACCGCTAAGGTCATCAACGAAGCTTACGCT
GCCAAGATGAGACAAGAACCCGCTATCATCCGCATGAACTTCACCGGAACCAGCCGCAAC
CCCGAACAAAGAGTTGCTTATTTCGGAGAAGATGTTGGCATGAACGCTCATCACTCTGTC
TGGCACAAGGATCATCCTTTCTGGTGGAAGGACGCTGTTTATGGCGCTGATATCGACCGT
AAGGGAGAACTTTTCTGGTACATGCATCATCAACTTACTGCCCGTTTCAACGCTGAACGT
CTTTCCAACTGGTTGACTGAAGTTCAACCTCTTCAATGGAACAAACCCATCGTTGATGGA
TTCGCACCTCAAACAACTTACAGAAAGGGAGGAGAATTCCCCGCTCGTCCAGACAACTTC
CGCTTCCAAGATTTGAAGAACATCCGCGTTGCCGACTTAGAAGCTTATGAAGAACGTATC
CGTGAAGCTATCTCTTCCGGTTTCGTCAAGACCGTTGAAGGAGAACTTGTGAGCCTTAAC
AACACCAAGGGAATCGACATTTTGGGAGCAATCATTGAAGCTTCCGTCAACAGCAAGAAC
CCCAACTATTACGGATCCATCCACAATCTTGCTCACATCATGTTGAGCCGTGTCACAGAT
CCCCAAGGCAAATTCGGTATGCCACCAGGCTGCATGGAAAATTTCGAAACCGCTACTCGC
GATCCCGCTTTCTTCCGTCTGCACAAATACATCGATACCCTCTTCAAGGAACACAAGCAA
TACTTGAACCCTTACACTCGTGAAGAATTAGATGTTGAAGGAGTTGATATTAAATCCGTT
GAAGTCGATGACTTGGTTACCTATTTCGAAGAATTCGATGTTGATCTCTTGAATGCTTTG
GATGATACCGAAGGTCTTCCCGATGTTGAAATCAAGGCTCGCGTTCAACGCCTCAACCAC
CAACCTTTCGCTTTCAAGATCCACGTTGATTCTGCCGCTGAGAAGACCGTCACCGTTCGT
CTTTTCATCGTCCCCAAAAAGGACTGGTATGAACGTGAAATCCCCATCGAAGAAAACCGT
TGGAACGTTATCGAATTGGACAAATTCACCGCCAAGCTCACCGCTGGTGATAACACCATT
TTGAGAAAGTCCTCCGAATCCTCCGTAAGCATTCCCGATCATATCTCAACTCGTGCTCTC
CGCAAGAAGGTTGAAGCTGCTCTTGCCGGAACTGAGACCCTCCAAGTTGACAAGGATTTG
AGACATTGCGGAATCCCCGACCGTATGCTTTTGCCAAAGGGTAGAGAAAATGGCATGAAA
TACACTTTGTACGTCGTTCTCTCCGACTGGGCCGAAGATAAGGTCAACGATTTGCCCCAC
AACTACGAATACGGAGGTTCTCTCTCCTATTGCGGAGCTGCC---AACAACAAATACCCC
GATGCCAAGCCTATGGGATTCCCCTTCGACCGCAGAATCGACCGCAAGACATTCCAAGTC
ACCAACATCTTCAACCGTGATGTTGATATTGTTTTCCACCCAGTTCAT
