# Supplementary material for: Developmental expression and evolution of hexamerin and haemocyanin from Folsomia candida (Collembola)
Source: Insect Mol Biol. 2019 May 8;28(5):716–27. doi: 10.1111/imb.12585 (PMC6850205; doi:10.1111/imb.12585)
Supplement: Supplementary file 16 — Dataset S5. Ten type 2 haemocyanins employed in the selective pressure analysis. [file IMB-28-716-s016.fas]

>PamHc2
ATGAAGTTGGTCCTTGCTATAGCCCTTGGCGCCTGCGCCCTTGTCGTCGCTCAGAAGGCG
GATATGACCTTCCTGACGCGACAACTGCAAGTGCTGAAACTTCTGCGGCACCTGAACCAG
CCTCTTAGCGATCCTGAACTTACGGCTATTAAGAATTCATTCAGCCCATTGAACCACTTG
AACAAATTCAAGGAACCCGAAACAGTGAAACTCTTAGTAGGACTGATTACCAAGGGTAAG
GTGCTGCAGCGGGACACTGTCTTCAGCTTGTTTCACCCCCGGCACCGTTATGAGATGGTG
ACGCTCTTCGAGACCCTGTACGGTGCGACGGACTATGACACGTTCTTCCGTACTGCCGTG
TACGCACGCGACCGCCTCAACCCGCGCCAATTCCTGTATGCGTTCAGCGTGGCACTGCTG
CATCGTCAGGACTGCAGGGGCATCTGCCTACCGCCGGCCTACGAGATCACGCCCCACATG
TTTCTGACCACCGATGTCGTCAGGAAGGCGTATAAGGCCAAGATGACAAGAACACCAACT
GTCATCCCGATGAAGTTCACTGGCTCTGTAAACAATCCCGAACAGAGGGTAGCCTACTTT
GGGGAAGATATTGGCATGAACTCACACCACAGCCATTGGCACATGGACTTCCCCTTCTGG
TGGAAACAGGAGTATGCGGGCTACAAAGACCGCAAGGGAGAACTGTTCTACTACATGCAT
CATCAAATGGTTGCCAGGTTCGATGCCGAGCGACTATCTAACGATTTGCCAGTAGTAGAA
CCATTGGAATGGGACCAAAAGATCGTGGAAGGTTTTGCACCCGGCGCCACCTATGAAAAC
GGCCAGGAGTTCCCCATGAGGCCGGATAATATGTGCTTCAGCGATCTTCCCTTCCTCACA
GTTCAAGACATGAAAATATTCGAGGGCCGCATCCGCGACGCCATCGCTTCTGGATATGTG
AAGACGGTTGACTCCCGATTGATGAGTCTGAATAACACGGCTGGCATAAACCTTCTGGGC
GAGATTGTGGAGTCTTCGACACACAGTGTCAACCCCGTGTTCTACGGCAAGTTGCACAAC
GACGGTCACGTGATGTTGTCCAAAGTGACGGACCCACACCTTCGCTACGGTGTTCCTCCT
GGCGTAATGGAACACTTCGAGACTGCAACCCGCGATCCCGCTTTCTTCCGCCTACACAAG
CACGTGGACAACCTGTTCAAGTTTCACAAGGACTTGCTCGTTCCCTACAGCTTTCATGAG
CTGGAGTTCCCGGGTGTGAAAATCGAGGCTGTGAAGGTCATCGGCACTTGCAAGGCCAGC
ACGCCAAACCATCTCATCACTTACTTCGACGAGTCACACATCGACCTCAACAATATAGTG
GACACTTCCGGCCAGAAAGAAGTGGTCGACATCAAGGCACTGGTAGGCCGGTTGAACCAC
GAGCCCTTCAAGTACGTGATCACGGTACACTCTGAGAAGCCGGTGCGCGCCATCGTGCGC
GTCTTCCCGCTACCCAAGTACAACTGGTTCGGTCAGATGGTTCCACTGGATGAGGCACGC
TGGGGAGCCATCGAGCTGGACCGCTTCCCTGTCTCTCTGGTGCACGGTGACAACATCGTT
ACACGTAACTCTGAAGATTCCACAGTGACCATCCCAGAGCCACGCAGCTTCCCAGATCTC
ATGAGCGACGTGCAAAAAGCCATCCGAGGAGAGCAGGATTTCAAATACGACATTCATCAT
CGCCACTGTGGCTTCCCACACCGCCTATTGCTGCCTAAGGGGAAACCGGAAGGCATGGTC
TACAGGCTGTTCGTCGTGGTCACCGACTATGACAAGGACGTCGTGGCGCCAGGAATGTCT
CCAGATGACGTAAATACACTGTCATCTCTGGGTTACTGTGGTGTGATGGACGGAAAGATG
CCGGACGGTAAACCGATGGGATTCCCCTTCGACCGACGTGTGCCCTCGGAAGAGACCTTT
TACACACCCAACATCAAGACCATTGACCTCACCATCAAGAACGTCAAG
>CseHc2
ATGAGGCCAGCTCTGCTTATCGTCCTGGGCGCTTGCGCACTTGCGTCTGCCCAAAAAGCG
GACGCAATCTTTCTGAAGCGACAGCTGCAGGTACTGAACCTGCTACGTCACCTGAACCAG
CCGCTGATCGATCCTGAACTCTTAGTCTTCAAGAACTCTTTCAGCCCACTGAACAATCTG
AACAAGTTCAAGGACCCGACGGCAGTAAAGAACTTTCTGAAACTGGTGACCGAGGGGAAG
CTACTCGAACGTGATGCAATCTTCAGCTTGTTCGACGCGCGCCAACGCGCCCAGATGGTG
ACGCTGTTCGAGGTGCTGTATGGCGCCACTGATTACGATACCTTCCTCAAGGCAGCCGCA
TGGGCGCGCGACCGCACCAACCCTCGCCAGTTCCTGTACGCTTTCAGCGTGGCACTGTTG
CACCGGGAAGACTGCAGGGGCGTGATACTGCCCCCCGCGTACGAGATCACTCCCCACATG
TTCCTTACCACCGATGTCGTCAGGAAGGCTTACCAGGCCAAAATGATGAGGACGCCCACT
GTGATTCCCATGAAATTCACGGGATCGGTAAACAACCCTGAGCAGCGGGTAGCATACTTT
GGAGAGGACATCGGCATGAACTCGCATCACAGCCATTGGCACATGGACTTCCCCTTCTGG
TGGAAGCAGGAATACACAGTGGACAAGGACCGGAAGGGAGAACTGTTCTTCTATATGCAC
CATCAGATGGTCGCCAGGTTCGACGCCGAGCGTCTCTCAAACGACCTGCCAGCGGTGGAG
CCACTGGAGTGGGACCAGCAGATCACTGAGGGCTTTGCCCCCGCGGCGACCTACGAGAAT
GGGCAGGAGTTTCCCATGCGGCCAGATAACATGAAGTTCTGTGACTTGCCTTCCCTCTCA
GTTCGAGATATGAAGATCGTCGAGGGTCGCATCAGGGATGCTATCGCCTCTTCCTTCGTC
AAGACGGCCGACTCGCGGCTCCTATCTATCAACAACACGGCCGGCGTCAACCTGCTAGGG
GAGATCATCGAGTCCTCAGCGAACAGTGTCAACCCTGTATACTACGGTCAGCCGCACAAC
GACGGTCACGTGATGCTGTCCAAGGTGACGGATCCTCTCCAGCGCTACGGGGTCCCCCCT
GGCGTCATGGAGCACTTTGAGACTGCGACTCGCGATCCTGCCTTCTTCAGGTTGCACAAA
CATGTGGACAACCTCTTCAAGCTGCACAAAGACTTGCTCCTACCCTACGACGTATCTGAG
TTGGACTTTCCTGGCGTGAAGATAGAAGCTGTTAAGGTCGTTGGCAGCTGCAAGGCCAGC
ACACCCAATCAGCTGATCACTTACTTTGACGAGTCGCACATTGATCTGAACAACATTGTG
GAGAACGTAGGGCGGGAGCAACCCGTGGATATCAAGGCAGTGGTAAGCCGACTGAACCAT
GAACCCTTCAAGTACGTCATCACAGTCAACTCCAAGAAGCCTGTAAGGGGGATTGTCCGT
ATATTCCTTGCACCTAAGTTGAACTGGTTCGGCCAGCGAGTGCCCCTGGACGTGGCCCGT
TGGGGGTTCATTGAGTTGGACCGATTTCCAGTTAGACTGGCGAGCGGAGACAATATAGTG
TCACGCAATTCTGTGGACTCCATCATCACCGTACCCGAGCCCAGAAGCTTCTCGAACCTT
GTAAGCGATGTCGAGAAGGCAATACGCGGCGAACAGGTGTTCAGCTACGACAAGTATTAT
CGACACTGCGGTTTCCCTCGCCGCCTGTTGCTGCCCAAGGGAAAACCTGAAGGCATGGTT
TATCAGCTGTACGTTGTTGTGACTGATTATGACAAAGACATTGTGGAACCAGGAATACAG
CCGGAAGATGTTGAGAACCTGAGCTCCCTTGGCTACTGCGGTGTCATGGATGGAAAGATA
CCTGATGGCAGGCCCATGGGATTCCCCTTCGATCGACGCATTGTGTCTCCCGAACAATTC
CTTACTCCCAACATGGAGGTCGTGGATATCACTATCAAGAACGTGAAC
>TdoHc2
ATG------------------------------------------------------GCG
GACGAAACTTTCCTTAAAAGACAAATGCTTATTCTGAAGTTGCTGCGCCATATAAGTGAA
CCGTTGGAGGATCCGGAACTGGTTCAGATAAAGGATTCCTACAGCCCTCTCAATAGCCTC
AGCGTTTACAAGGACCCACAGTTGGTACAGAAAGTAGTAAGGAAACTGGAAAATGGACAA
ATGCTGAACCGTGACAATATCTTCGTCCTGTTTGATCCCGTCCATCGGCGTCAGATGATT
GATGTGTTTGAGATCCTGTACTTCGCCAACGACTATGATACTTTCTTTAAGACAGCAGTG
TGGCTCAGAGACAGGATGAACCCACGACAGTTCCTTTATGCCTTCAGCGTTGCATTACTA
CACAGGAAAGACTGCAGAGGATTCACCTTGCCACCTGCTTATGAAATTACTCCTCACATG
TTCCTTACCACTGATGTAGTTCGTCAGGCATACCAGGCCAAAATGACAAGGACGCCAAAA
GTAATTCCAATGCAGTTTACGGGTTCAGTTAGGAACCAGGAACAGCGAGTAGCCTACTTT
GGTGAGGACATTGGCATGAACTCCCATCACAGCCATTGGCATATGGACTTCCCCTTCTGG
TGGAAGCCCGAATATGGAGTGGAGAAAGATAGGAAAGGAGAACTTTTCTATTACATGCAT
CATCAACTTATTGCAAGGTTTGATGCCGAGCGTCTGTCTAACTACTTGCCTGTGGTCGAA
CCATTGGACTGGGAGAAACCAATCGTTCAGGGATTTGCACCAGGAGCTATGTATGAGAAT
GGGCAGGAATTTCCAGTTCGTCCAGATAACATGAATTTCCATGATCTTCCGTGGTTGACC
ATCGAAGATATGAAAGGATATGAAGACAGAATCAGGGACGCTATTGCCTCAGGATTCGTC
ATTTCCGTTGATGATAGTCTTGTGTACTTGAATGACACCAGAGGTATTGATGTCCTTGGA
GCTGTTATTGAATCTTCTGAACACAGCCAAAATAAGGAACTCTATGGTTCCCTCCATAAT
AATGCCCACGTCCTCCTGGGAAAAGTTACTGATTACAGCCTTAAATATGGGCTTCCACCT
GGTGTGATGGAACACTTCGAAACAGCTACCAGAGATCCAGCCTTTTTCCGTCTTCACAAA
TTGGTTGATAACTTGTTCAAGGAACACAAAGACCTATTGCCACCGTATACCAAAGAAGAT
CTTGCATTCCCAGGTGTGAGTATTGACGCAGTAAAAGTTGTAGGCACCTGCAAAGCGAGC
ACACCCAATCAATTGGTCACATACTTCGATGAATTCAACATTGATTTGGCCAACGCTGTC
GAGGGACACTACAAAGAGGGCGACGTTCAAATTAAGGCCTCTGTGAACAGACTGAACCAC
GAACCTTTCAAATATGTAATCACAGTACACTCTGATAAGGTAGCGGAAGGAATTGTCAGG
ATATTCATTGCTCCCAAATATGATTGGTTCGGCGAAGTTGTTCCACTGGACAAAATCCGT
TGGTCGCTCATCGAATTGGACAGATTCCCAGTTCATTTGCGCCAGGGTGATAATGTTATT
GTAAGATCATCCCAGGATTCTACTGTGACAATCCCAGAACCACGCAGTTATCCTGAACTT
ATCAAGGAGATAGAGGATGCTCTTAATGGACAAGATGAATACGCTATAGACAAGTATCAC
AGACACTGTGGTTATCCACACCGACTTCTGCTTCCAAAGGGAACATCTGGAGGAATGGTA
TTCAACTTATATGTTACCATCACCAACTACGAACAAGATAAGGTCCATCCAGGCGTCACT
GTTGATGAAGTTGACAACCTGACGTCTCTCGGTTATTGTGGTGTACTAGACGGAGTCATT
CCAGATGGCCGACCAATGGGCTACCCATACGACAGACCAATCCCGGACAAGGAAGTGTTT
AACATTCCCAACTCTAAGGTTATCGAAGTGACTATCAAAAATGCCAAA
>OciHc2
ATGAAGTTTGCTCTTCTTGTTGTCCTTGCCGCAGTAGCCACTGGCTCTGCAGAAAAAGCT
GACGAAGCTTTCCTTAATAAGCAGTTAGCTGTTCTGAAGCTTACATGGAGGCTGTCATCT
CCCATCGAAGATCCTGATCAACTTGCCATTGTTCAATCATACAATCCACTTGACCATCTT
TCTGACTACACTAACCCCGAAACCGTGAAGCACTACTTCGAAGCTGTTCGTGATGGACGT
CACCAGAAGCGCGGAGAAATCTTCAACCTTTTCGAGCGCAGTCACAGACTGCAAATGATT
GAGCTCTTCGAGACCCTTTTCTTTATCAAGGACTGGGATCTCTTTTACAAGACTGCTGTC
GCTGCTCGTGAGCTTACCAACGAAGGCCAATTTTTCTATGCCTTCAGCGTTGCTATTATT
CACAGGGAAGAG------GGACTCCAACTGCCTCCCCCATATGAAATCTTCCCCCATATG
TTTACCACCTCAGAAGTCGTTCGCCAAGCCTATAGGGCCAAGATGACGCAAATTCCAGCA
ATAATTTCTATGAATTTCACGGGTACGATTCGCAACCCTGAGCAGAAGGTGTCTTACTTT
GGGGAAGATATTGGAATGAATGCTCATCATTCTCATTGGCACATGGATTGGCCTTTCTGG
TGGAAAGAAGAATACGGAGTTCCCAAGGACCGCAAGGGAGAACTTTTCTGGTATATGCAT
CATCAACTTGCTGCTCGTTTCGATTCTGAAAGGTTGTCAAACAACTTGGCTGATGTTGAG
CCACTTCACTGGGATAAACCCATTGTTGAAGGATTCGTGCCAAAGGCCCAATACAAGAAC
GGATTCGAATTCCCATCTCGCCCAGATAACATAAAATTCCAAGATCTGAGCTTTTTGTCC
GTCAACGATATGAAGCAGTATGAAAGACGCATCCGCAAGTCTATTGCTGCTGGATTTGTT
CTCGATGATCATTGGGAAAAGATTAGCATCAACGGAACTGAGGGTGTCAACATTCTTGGA
AATCTCATCGAATCTTCTGCCAACTCTGTTAATCCAAACTACTATGGATCCCTCCACAAC
AAAGCTCACATTATGTTGTCCCGTGTCACGGATCCACTTGGCAAATTTGGCATGCCACCA
GGCGTCATGGAACATTTTTCGACGGCGACCCGCGATCCAGCGTTCTTCCGGCTCCACAAG
TACATGGACAACCTAATCAAAGAACACAAGGACTTGCTTCCTCCCTACACTCGCGGAGAA
CTTGAACTTCCAGGTGTCAGTGTTGAAGCTGTTAAGGTGATTGGAAAGAGCAAGGCTTCA
ACCCCTAATCTTTTAGTCACTTACTTCCAAGACTTCTACTTTGATCTTACCAACGCTTTG
GATTCATCCAAGAACGTCAGGGACGTTGACATTCAAGCCAAGGTCCGCCGCTTGGCTCAT
GAAGAATTTGAGTATGTCATCACAGTAAATTCTGATGCTGAAAAGTCCGCCGTTGCCAGA
ATTTTCCTTGCTCCCAAGCTCAACTATTATGGTGAAGAGGTTACTCTTGACCAATTGAGA
TGGGAAGTCATCGAGCTCGACAAATTCGTCCTCAAGCTCAAGAATGGCCAGAACGTCATC
CGTCGCTCCAGTGAAAGTTCCTCTGTCACCATCCCTGATCGCAAGGGATACAAACAAATC
CTCAAGGAAGTCAACGATGCTGTTGCTGGAAACCGTGAATACTACGTCGACAAGAAGGTC
CGTCATTGCGGTCTTCCCGAGGGTCTACTTATCCCCAAGGGAAAACCCGAAGGCATGAAG
TTCAAATTGATGGTTGTAATTACCAGTGCTGATGAGGATTTCTCTGCTGAACACTACGTG
GAGTCA---------AATGACAATTCCCTGTCATATTGCGGAAACTTGGGTAGCGTGAAT
CCAGATAAGCGCCCTCTTGGCTACCCATTCGACCGTCCCATTCCATGTGGTGACAGCTTC
AGAGTCAATAATATCAAGACTACTGAAATTACCATTCAGAATGTTCCA
>LmiHc2
ATGCAGCTGCTCCTGGCCGTAGCCGTGGCCGCAGCCGCGCTCTGCGCATGCGACAAGGCT
GATACGGTGTTCCTGAAGAGGCAACTCCTGATTCTGAAACTCCTCAAACACATCAGCCAG
CCTGTAGCGGATCCAGAACTCGTCAGCATCAAGAACTCTTATGTTCCGCTAGACAACCTT
GACAAGTACACGGACCCGGAGGCGGTGCGCCGCTGCTGCAGCTACGTGTCCAGCGGGCGG
TCGCTGGCGCGCAACGCGGTCTTCAGCCTGTTCGACGAGCGCCACCGCGAGGAGATGGTA
GCGGTGTTCGAGGCGCTGTACGCGGCGCGCGACCTGGACGCGCTGCTGGCCACGGCGCTG
TACCTGCGCGACCGCCTCAACCCGCGCCTCTTCCTCTACTCGCTGAGCGTCGCGCTGCTG
CACCGCAGGGACTGCCGCGGCTTCACGCTGCCACCCGCCTACGAGATCACCCCACACATG
TTCCTCACCACCGACGTCGTGCGCCGCGCCTACCAGGCCAGGATGCGGCTCAAACCAACC
ATCATCCCCAAGAGATTCACCGGCTCAGTGAACAATCCGGAGCAGAGGGTGGCGTACTTC
GGCGAGGACGTCGGCATGAACTCGCATCACCAGCACTGGCACATGGACTTCCCCTTCTGG
TGGAAGCCCACCTACGACCAGCCCAAGGACCGCAAGGGAGAGCTCTTCTTCTACATGCAC
CACCAGATGGTCGCCAGGTTCGACGCGGAGCGTCTGTCCAACGACCTGCCGCCGGTGCGG
CCGCTTGGCTGGTACGAGCAGATCGAGGAGGGCTTCGCGCCGGGTGCCATGTACGAGAAC
GGCCAGGAGTTCCCCATGAGGCCCGACCGCGTGAACTTCCGCGACCTGCCCTGGCTGCGC
ATCTCCAGCATGCAGGCCTACGAGGACCGCATCCGCGACGCTATCGCCGCCGGCTTCGTC
AGGACCCCGACGGGC---GTGCTGTACCTAAACGAGACGGACGGCATCAACGTGCTGGGC
GAGATCATCGAGTCCTCCAAGCACAGCGTCAACCCGCTCTACTACGGCCAGCTGCACAAC
GACGCGCACGTCCTGCTCTCCAAGGTGGTCGACCCCGACCAGCGCTACGGGATGCCGCCC
GGCGTGATGGAGCACTTTGAGACGGCCACCAGGGACCCCGCCTTCTTCCGGCTGCACAAG
CACATCGACAACCTGTTCTACGAGCACAAGAACCGCCTGCAGCCGTACAGGCGCGAGGAG
CTGAACTTCCCCGGCGTGCAAGTGGAGGCGGTGAAGGTGGTGGGCACGTGCAAGGCCAGC
GTCCCCAACCTGCTGGTCACCTACTTCGACGAGAGCCACGTCGACCTGGGCAACGCCGTT
GACTCCGACTACAAGACCAAA---GTCGACATCAAGGCTGTGGTGAACCGCCTGAACCAC
GAGCCGTTCCGCTACGTCATCACGGTGAGGTCGGACCGCGAGGTGACCGGCCTGGTGCGC
ATCTTCCTGGCGCCCAAGCTCAACTGGTTCGGCCAGCAAGTGCCCCTCAAGGACCTCCGT
TGGAGCACCATCGAGCTCGACAAGTTCCCCATCAAGCTGAAGGCGGGTGAGAACGTGGTG
GTGCGCAGCTCAGAGGACTCTTCGGTGACCATCCCAGAGCCACGCAGCTTCCCAGACCTC
GTCAAGGACGTGCAGGCCGCCATCCGAGGGGAGCAGGAGTACGCCGTCGACAAGTACCAC
CGCCACTGCGGCTTCCCGCACCGCCTGCTGCTGCCCAAGGACAAGCAGGGTGGCATGCCC
TACCTGCTGTACGTCACCGTCACCGACTACCAGAAGGACGTGGTCGACGCCAAGGTGACC
CCCGACGACATCGAGAGCCTGACCTCGTTCAGCTACTGCGGAGTGCTGGAGGGCAAGATC
CCCGACCGCCGACCGCTCGGCTTCCCGTTCGACCGCAGGATCGAGTCTGTCGACGAGTTC
CTCACGCCCAACTCCAAGGTCATCGAGATCGCCATCAAGAACGCCAAG
>PgrHc2
ATGAAGTTGGCT---TTGGTTTTGATTGGGCTTTGCGCCCTGGCAGCGGCAGATGCTGTC
GATGACACCTTCTACAAGCACCAGACCCAGGTGCTGCACCTGGTGGAGCACATTTACGAA
CCCATCAGCTCTGAGGACCTCATTTACATTAAGAAGACCTACGACCCCCTGCAACATCTG
GATCTGTTCAAGGATGGCGAACAGGTGAAGCACTTCGTTCATGACGTCACCCATGGCAAA
TTCCTCGCTCACGATGAGATCTTCAACATCTTCCACCCTCAACACCGCCGTCAGATGATC
TACTTGTTCGAGATCCTCTACGGAGCCAAGGATTTTGACACCTTCTTCAACATGGCTGTC
TGGGCTAGGGATCACATGAGCCCCAGGATGTTCCTGTACGCCTTCTCTGTTGCCGTCCTC
CACCGTGCTGACTGCAAGGGAATTACCCTCCCCCCTGCTTATGAGATCACCCCCGACATG
TTCCTCACCACTGACGTCATGAGGAAGGCCTACCAAGCCAAAATGACCGCGCAAAAGACT
GTCATCCCCATGAAGTTCACCGGCTCCATCAAAAACCCTGAGCAGAGGGTCGCCTACTTC
GGCGAGGATATCGGCATCAACTCCCACCACTCCCACTGGCACATGGACTTCCCCTTCTGG
TGGAAGAGGTCCTATGACATCACCAAGGACAGGCGAGGAGAACTTTTCTTCTATATGCAC
CACCAGATGGTCAACCGCTTCGATGCTGAGCGACTCTCCAACTTTCTTCCACAGGTTGAG
CCCCTGGACTGGCACCACGAGATCGAGGAGGGTTTCGCCCCAGCAGCCATGTACTTCAAC
GGTCAAGAGTTCCCCATGAGACCCGACGGTATGCACTTCCACGACCTCCCTTGGTTCACC
GTCAAGGACACCGAGGAGTACGAGGACAGGATCAGGGACATCATCGCCAAGGGATACGTC
AAGGCGAAAGATGGTCACGTCGTCTTCTTGAACGGCACTGAGGGTATCGACGTCCTGGGT
CTGGTTGTTGAGTCCTTGGACCACGATTTCAACTCCCATTACTTTGGTAGACTTCACTTG
AACGCTCATGTCTTGCTCTCCAAGATCACCGACCCCGAGCAGAAGTTCGGAACGCCCCCA
GGTGTGATGGAACACTTTGAGACCGCTACCAGAGACCCTGCTTTCTTCCGCCTTCACAAG
CACATTGACAACTTATTCAAGATGCACAAGGAGATGCTGTCACCCTACACCAAGGAAGAG
CTGGACTTCCCCGGAGTGATTGTTGATGCCGTCAAGGTCGTTGGCAAGAGCGAAGACTCG
ACAGCCAATCAGATCGTCACCTTCTTCGATGAGTCCCACATCAACCTTGGAAACATGTGG
------GCTCACACCCCTGAGAAGGTCGGCATTGAGGTGACCACGAAGCGCCTGAACCAC
GAGTCCTTCAAGTACGTCATCACCGCCACCGCCGACAAGGACACCGAGGGTATTGTCCGC
ATCTTCCTCAGCCCCACTTACAACTGGTTCGGTCAGGAGATCACTCTTCAGGACGGACAC
TGGGGCGTCATTGAGATGGACCGCTTCCCCGTCAAGCTGACCGCTGGTGAGAACGTGATC
ACTCGCTCTGGCAAGAAGTCTGTCGTCACCATCGATGAGCCCATGAGCTTT---------
---GCTGAGATTCACAAGGCAGTGGCTGACAAGGACGCCACTCACTTCCACAAGGAGTTC
CGCCACTGCGGCTTCCCCCACCGCCTTCTGGTCCCCAAGGGCCGCCCCGAGGGAATGCAC
TACAAGCTGATGGTGGTCATCACCGACTATCACAAGGATGTCGTCGTCCCTGATATGGAC
GTTGAGCACATGGACAAGCTTCAGTCTGTGGGATACTGTGGTGTCATGGAGGGCAAGATT
CCCGACGGTAAACCCATGGGATTCCCCTTCGACCGTCCCGTCCCATGCGAGGAGACCTTC
ATTACCAAGAACATGAAGTTCGTCGACATCACCGTCAAGACCAGGGTC
>BduHc2
ATGAAGTTGCTCGGGATTCTGGTGTCGTGCGCCTGCGTCGTCGCCGCCGCGCAAAAGGCG
GACGGGGTTTTCCTGAACCGGCAGATAAGCGTATTAAAACTACTGCAGCATCTGAACCAG
CCACTGGTGGACTCTGATCTCACCGCGTATAAGGAATCATTCAGCCCGCTGAACAACCTG
AACCGCTATCGAGATGCTGAAGTGGTGAAGCAATACGTGGGACTCGTCGAGTCCGGCAAG
CTCCTGCACCGCGATGGAATCTTCGGCCTCTTCAACCCAGAGCATCGCCAACAGATGATC
GTGCTCTTCGAGACCTTGTACGGAGCTTCAGACTGGGATACCTTCTTCAAGACTGCAGTG
TGGGCTCGAGATCGCACCAACCCTCGCCAGTTTCTCTATGCCTTTAGTGTTGCCCTTCTC
CATAGGGAGGACTGCAGAGGAATCAAGCTACCGCCCCAGTACGAGATCACCCCTCATGTT
TTCCTTACTACTGATGTCGTCAGGAAGGCTTACCAGGCCAAGATGACAAGGACTCCAACA
GTAATTCCCATGAAGTTCACTGGATCGGCGAACAACCCCGAACAAAGAGTAGCGTACTTC
GGAGAAGACATCGGGCTCAACTCTCATCACGCTCACTGGCACATGGACTTCCCGTTCTGG
TGGAAACCTGAGTATGACGGAGACAAGGACCGCAAAGGAGAACTGTTTTTCTACATGCAT
CACCAAGCAGTGGCAAGGTTTGATGCCGAGAGGCTTTCTAATGATCTGCCCGTAGTGCAG
CCATTGGAATGGGACAAGAAGATCGTGGAAGGATTTGCACCTGGCGCATCCTATGAAAAC
GGACAAGAGTTCCCCATGAGGCCTGACAACATGCAGTTCTCGGACTTGCCCTGGCTTACT
GTGCAGGATATGAGGTTGTACGAGGGACGCATTAGGGATGCTATTGCTTCTGGCTTCGTA
AGGACGGCCGAGGGAAAATTGGTCAGTCTGAACAACACCGTTGGAATCAATTACCTGGGG
GAAGTGGTGGAATCGTCAGTTCACAGCGTGAATCCCGTCTTCTATGGCAAACTACACAAT
GATGCCCACGTGTTGTTGTCCAAAGTGACTGATCCCAAGTTGCGGTACGGTGTACCACCA
GGAGTAATGGAACATTTCGAAACTGCGACACGCGACCCAGCCTTCTTCAGATTGCACAAA
CACGTGGACAATATCTTCAAGTTGCACAAGGATCTGCTACCCCCTTATGATGTGTCCGAG
TTGGAGTTTCCAGGAGTGAAAGTAGAGGCGGTGAAAGTGATCGGCACTTGCAAGGCTAGC
ACACCCAATCAACTAATTACCTATTTTGACGAGTCTCACATCGACCTCGGAAATGCTGTT
GATACAGCAACACACAAACAGGTTGTCGACATAAAGGCAGTTGTAAGCCGTTTGAACCAC
GAACCCTTCAAGTATGTGATCACCGTAAACTCGAAACGTCCAGTGAATGCCATCGTGCGC
ATTTTCTTGGCACCAAAGTATGACTGGTTCGGACAGAAAGTGCCTCTCGACGCGGCCAGA
TGGGGCGTCATTGAATTGGACCGCTTCCCAGTCAAACTTGTGAACGGAGACACTGTAATC
ACACGTAGCTCCGACCAATCGACAGTGACTATTCCAGAGCCTAAGAGTTATCCTGAATTG
GTAAACGATGTGGAGCGTGCTGTTCGTGGTGAAGTGGACTTCGTGTACGATAAGCACCAT
CGTCACTGCGGCCTCCCCCACCGTCTCCTGCTTCCCAAGGGCAAGCCTGAGGGTATGGAC
TTCAAACTCTATGTGGTCATCTCCGACTTCGACAAAGATGTTGTATCATCTGAAGTGAAC
GTTGACGACTTGCATCACATTTCGTCTCTCGGCTACTGCGGAGTCCTCGATGGCAAGATT
CCTGATGGTAAACCAATGGGCTTCCCCTTCGATAGACGCATACCTTCAGAAGAACTCTTC
CTCACTCCTAACATGAAGGTCGTGAACTTGGTGATCAAGAACGTCCGC
>HmeHc2
ATG------------------------------------------------------GCT
GATGCAACATTCCTGAAGAGACAACTCCATGTGTTGAAGCTCTTGCGTCACATTTCCGAA
CCAATTACGGACCCTGAACTCCATGCCAAGAAGCAATCTGGGGATCCTGCAAACCACCTC
AACAAATTTAATGACCCCAAAGCCGTTCGACACTTTGTGAACCTCGTAAGAAAGGGAAGT
CTGCTCAGCAGAGACACGGTATTCAGTTTGTTCAACCCAAAACACCGAGAACAAATGGTG
GCCTTGTTTGAAGTGCTCTACTCTGCAGTCGACTACGATACCTTCTTCAACACGGCAGTG
TGGGCCAGAGACAGGATGAACCCCAGGCAGTTCCTCTACTCCTTCAGCGTTGCTCTTCTG
CATCGTCCAGATTGCCGGGGCTTGACACTTCCACCTGCGTACGAGATAACGCCCCACATG
TTCCTCACCACGGATGTTGTCAGGGAGGCATACAAGGCAAAGATGACGAGGCAACCCGTG
TTGATCCCAATGAAATTTACGGGATCAGTGAATAACCCAGAGCAGAGGGTGGCATATTTT
GGAGAAGACATTGGCATGAACTCTCATCATGCACACTGGCATATGGACTTCCCTTTCTGG
TGGAAGCCGCATTATAACCATAGCAAAGATAGGAAGGGAGAACTCTTCTTCTACATGCAT
CATCAGATGGTTGCTCGATTCGACGCCGAGAGACTTTCAAACAACCTTCCTGTGGTGCAA
CCTCTGGAATGGAACAGAAAGATAGTTGAAGGATTCGCTCCAGGAGCCATGTACGATAAC
GGACAGGAGTTCCCCATGCGCCCTGACAATATCGGTTTCCAGGATCTGCCATGGCTCACT
GTTCAGGATATGCTCATGTATGAAGGACGAATCCGGGATGCCATTACCGCAGGCTTTGTC
AGGGCGTATGATGGAAACTACGTCTCGCTGAACAACACGGAGGGTATCAACGTGCTTGGA
GAGATAGTCGAATCATCGGCCCACAGCGTGAACCCAGCGTTCTACGGTCAGCTCCACAAC
GACGGACACGTAATGTTGTCCAAAGTGACGGATCCCAAGCTTCGTTATGGTCTCCCTCCT
GGTGTGATGGAGCACTTCGAGACGGCCACACGCGACCCTGCCTTCTTCCGACTCCACAAG
CACGTTGACAATCTCTTCAAAATGCACAAGGACTTTCTCCCACCCTATCAAACTCACGAG
CTTCTTTTCCCAGAAGTTACCGTGGAAGCAGTGAAAGTGATAGGGGTATGCAAAGCCAGC
ATTCCCAATCATCTCATCACTTACTTTGACGAGTCTCACATTGATCTAGGAAATGCTGTT
TACACAACTGGTCAGCGGGAACAAGTTGACATCAAGGCTGTTGTGAGTCGACTCAACCAC
GAACCATTCAAGTATGTCATTACTGTGAACTCGAAGAAGGCAGTTCATGGAGTTGCTCGA
ATCTTTTTATCACCAAAGTACAACTGGTTTGGTCAGAAGATTCCTCTTCACGTCGCCCGT
TGGGGAATGATCGAGCTGGACAGGTTCCCTGTCAAACTGGAGGCTGGAGATAATGTCATA
ACACGAAACTCAGAAGATTCCATTGTGACCATCCCAGAGCCACGAAGTTTCCCTCATTTG
ATCAACTATGTCGAGAGGGCCATTAATGGTGAAGAGGAATATGTTGTTGATAAATATCAT
CGCCACTGTGGATTCCCTCACCGACTGCTCCTGCCTAAGGGAAAACCAGAAGGAATGACT
TACAGAATTTACGTCATTATCACCGACTACAACAAGGATATTATTACATCTGACTGGAAA
CCAGAGGATATTGAGAACCTATCATCTCTCGGCTACTGCGGAGTATTGGAGGGAAAGATT
CCTGATGCAAGGCCAATGGGATTCCCCTTCGACAGACGCATTACATCTGAAGAAGAGTTC
TTCACGCAGAACATGAAGGTTGTTGATGTTACCATCCCGAATGTGAAG
>PloHc2
ATGAAGGTGGCTTGTTTAGTGGCTTTGGCCGCTGTCTCCGTCTCTGCCGTTCAGAAAGCC
GATGAGGTTTTCCTTAAGAAGCAGTTGGCTGTTTTGAAACTCGTTTGGAGATTGAGCTCT
CCAAATGAAGATGCAGAACAATTAGCACTTGCCAAGTCTTTCAATCCCCTTGAACATCTG
AGTGAGTACAAAAATCCCGAAACAGTAAAGCACTATTTTGAAGCTATCCCCTTGGGAAAA
CATCAAAAGCGTGGAGAAATCTTCAACTTGTTCGATGCCAACCTCCGCAAGGAAATGATC
GAACTTTTCGAAATCTTGCACTTTGCTCAATCTTGGGAATTGTTCTACAAGACCGCTGTG
TACGCTCGTGAAGTCACCAATGAAGGCCAATTCTTCTGGGCTTTCAGCGTTGCTGTCGTT
CACCGCAAGGAA------GGACTTGTACTCCCACCTCCTTATGAAATCTTCCCACACATG
TTCACCACCTCCGATGTCATCCGTCAAGCTTACAGAGCCAAGATGACCCAAACCCCTGTT
GTCATTCCCATGAATTTCACTGGAACCATCCGCAACCCAGAACAACGTGTATCTTACTTC
GGTGAAGATATCGGCATGAACGCCCATCACATCTCATGGCACTCTCTCCATCCCTTCTGG
TGGAACGATAAATACGGAAAATCTTTGGACAGAACTGGAGAACTTTTCTGGTATGCTCAT
CACCAACTTTCCGTCCGTTTCGATGCTGAGCGTTTGTCCAACAACTTGCAAGATGTCGAT
GCTCTCCACTGGGACAAACCCATCTTAGATGGATTCAGCCCAAAGGCTATCTACAAGTCC
GGAGTTGAATTCCCAAGCAGACCCGACAACATGCGCTTCCAAGATTTGAATGGAATCACC
GTCAATGACATGAAACAATTCGAAAGCCGCATCCGCAAATCTATTGCTCTCGGATTCGTT
TTCAGCAAAACCGGAGAAAAGGTCCCAATTAACAACTTTAATGGTATCAACATCTTGGGA
GATCTTCTTGAATCTTCTACCCGCTCTGTACACCCCACCTTGTACGGCAGTCTCCACAAC
AATGCTCACGTTATGTTGTCTAAAGTTGTAGACCCCAAGGGAAAATTCGGACTTGCTCCA
GGAGTTATGGAACATTTCGAAACTGCCACCCGTGACCCTGCTTTCTTCCGTCTGCACAAG
TATATGGATAACATTGTCAAGGAACACAAGGACTTCCTTACACCTTACACTCACGAAGAA
TTAGACTTCCCCGGAGTCAGCGTTGAAGCCGTCAAGGTTGTCGGAAAGACAAAGGCATCC
ACCCCCAACGTTTTGGTTACACATTTCCAAGACTTCTTGTTCGATATGACCAACGCTTTG
GATTCCTCCAAGAACGTCAAGGATGTTGATATCCAAACCCGTGTTCGCCGATTGTCTCAC
GAACCCTTCGAATACGTCATCACTGCCAACTCCAACAAAGAAGCCACCGCTGTTGCCCGT
ATCTTCGTCATCCCCAAGAACGATTGGTTCGGTGATAAATTGTCTCTTGACAAAATGAGA
TGGAGCATGATCGAATTGGACAAATTCGTCATTAAATTGAAGAACGGACAAAATGTCATC
CGCAGAAGCAGTGAAAGCTCATCTGTCACCATCCCCGACCGTAAGGGATTCCGTGAAATG
ATGAAGGAAGTCAATGAAGCCCTTGCTGGAACTCGCGAATATTTCGTTGATAAGACCACC
GGACATTGCGGTCATCCTCACGGACTTCTCCTCCCCAAGGGAAATGCCCAAGGAATGAAA
TTCAAGCTTTTCGTCGTCCTTACCAACTTCGAACAAGATTTCCACACCGAAGATTACACC
GAAGGA---------ACCTTACCAGCTGTCTCATACTGTGGAGTCGTTGGTGGAAAGAAC
CCCGACAAGAAGCCTTTGGGATACCCATTCGACAGAAAGATCCAGTCTTGGGACCAATTC
AAGACTGACAACATGAAATACGCTGAAATCACCATCCAAAATGTACAA
>FcaHc2
ATGAAGTTTTATTTACTCTCCGTCGCCTTATTGGTGACAATTGCTCTCGCCGAAAAAGCG
GACAAAACATTTCTCAAGAAGCAACAATCCATCCTCAAACTGACGTGGCGTCTCAGCCAA
GCTAATGACGATGTCGAACAGGCCGAAATTTCCCAAAACTACAACCCACTCGACAATCTT
ACCTCTTACAGTAATCCCGACACGGTCCAGACCCTATTTGAAGCTGTGAACAGTGGAGAG
TACAAAGCACGTGGAGAAATCTTCAACCCTTTCGCTGAAGAGGATAGAAAACAAGCCGTC
GAACTTTTTGAAGTTCTCCATTTCGCTAAAGAGTGGGATCTATTTTACAAGACTGCAGTT
TTCGCCAGGGACCGTGTGAATGAGGGTCAGTTTTACTACGCTTTTATGACTGCAGTTCTT
CATCGGAATGAG------GGATTCGTATTGCCACCACCTTATGAAGTTTTTCCACATTTG
TTTACAAATTCTGATGTTATCAGGCAAGCTTATAAGGCTAAGATGACTCAAACTCCCACC
ATCATTCCGATGAACTTTACCGGCACCATACGCAATCTAGAACAGAGAGTCTCCTACTTT
GGTGAGGACATTGGGCTCAACGCTCACCACTCCCACTGGCACGCTGACTTTCCGTTCTGG
TGGGACTCCAAATACGGTGGTCCAAAGGATCGTCAAGGGGAATTATTTTGGTACACGCAT
CACCAACTCACCGTTCGTTTCGATGCAGAGCGTCTCTCCAATGGACTCCAAGAAGTTGAA
GAACTCCAATGGGACAAACCAATTCTGGAAGGATTCGTCCCAAAGGCTACCTACAAAAAT
GGCCAAGAGTTCCCATCCCGCCCGGACGATATGATCTTTCAAGATTTGCCTCACATAACG
GTGACTGACATGAAGCACTACGAACTCCGAATTCGGGACGGGATTGCTGCAGGATTTTTG
AAGGATAAGGAGCACAACGCAATTTCATTAAATAACTCGGATGGAATTGACATTCTCGGG
AAAGCGATGGAGTCTTCGGCGGATTCTATTAATCCCAATTATTACGGAAGTACTCACAAT
ATGGCGCACGTTTTCTTGAGTAAAGTTACAGATCCAAAAAATAAGTATGGGCTCGCACCC
GGTGTAATGGAACATTTCGAAACTGCCACGAGGGGTCCTGCCTTTTTCCGCTTGCATAAA
TACATGGACTTTTTATTCAAGGAACACAAGGACTATCTTGTTCCTTACACAAGAGAAGAA
ATCGATTTTCCTGGCGTTCGTGTAGACAGATTTGAAGTGAAGACCATAATTGATAAGGCC
GACCGAAATAATCTTGTCACGTACTTTGATACGGACCACATTGACCTCGCCAACGCGATG
GACACGTCAGAAACTGCGAAGGACGTTGAAATCAAGGCGCAAGTCTCACGGCTGACCCAT
ATCCCATTCAATTATGAAATAGAGGTTAGTGCTAACTCTGCAGCTACAGCGGTTGCAAGG
GTCTTCCTCATGGTGAAGAATAACTGGTATGGTGAAGAAGTGAAGATTGAGGAGGCAGGA
TGGGGGGCCATGGAGTTGGATAAGTTCAGCGTAAAGCTTTTCTCTGGACTGAACACCATA
AATCGGTCCAGCGTCGAATCTTCCGTTGTCTTAAATGAACGGAAGGGTTACAAACAACTA
CTCGCTGCTGTTGAGGACGCCCTGGAAGTCCGAGGTGAATACTTTGTGGACAAGCAGCAA
CGGCACTGTGGCCTTCCTCGAGGCCTTCTAATCCCAAAAGGGACGTCAGAAGGAATGGCA
TTTCGTCTTTTCGTAATTTTCACCGACTACGAAAAGGATATTCACGCTGACAGCTTCAAA
AGTGGA---------CGCGACAGTCCTCACTCGTATTGTGGAATTTTAGGGGATAAATAC
CCCGACAAGAGACCGCTTGGATTTCCCTTTGATAGAAAAATTCAATCTTGGGAACTTTTT
GAAACAGAAAATATGAAAGATATCGAGATTACTATTAAACACAAAAGT
