# Supplementary material for: Developmental expression and evolution of hexamerin and haemocyanin from Folsomia candida (Collembola)
Source: Insect Mol Biol. 2019 May 8;28(5):716–27. doi: 10.1111/imb.12585 (PMC6850205; doi:10.1111/imb.12585)
Supplement: Supplementary file 17 — Dataset S6. Forty hexamerins employed in the selective pressure analysis. [file IMB-28-716-s017.fas]

>NviHx
ATGATCAGGCTAGCACTGCTGTCCGTGCTGGCCGTCGCCTTGGTCGCGGGCCAGGCGTAC
AAGCCCGTCACGGCCGACAAGGACTTTCTGCTGAAGCAGAAACGAGTCTACGAGATCCTC
TACCACCTGACGCAGCCCGAGATCAAGGCCGACCTCTACAAGGAGGGCCAGGAGTACAAG
ATCGAG------ATGGACGGCTACACCAACAAGGAAGCAGTCACGGAGTTCCTGCACCGC
CTGGAGCACGGCTACCTGCACCACGACGCTGTCTACTCGATCTACTACCCGAGGAACGTA
GATGAGACTCGCGCCGTCTTCAGGATCCTGTTCTACGCCAAGGACTTCGACACCTTCTAC
AAGACCGCCCTGTTCTGCCGTAACAGGCTCAACCACCAGATGTTCGGCTACGCCTTCTAT
CTCGCCGTGATCCACAGGCCCGACACCAAGTACATCAAGCTGCCGCCGCTCTACGAGATA
GCGCCCCACTACTTCTACAACAGCGAGCTCTTCGAGAAGGCGCACCACGTCAAGGCGTTC
GGCAAGCTGGAGGGCTACGACACCTACATCCTCCCCTACAACTACTCGAACTTCTACCTG
GAGTACGACTACGAGCAGCGTCTGAACTACTTCACCGAGGACATCGGTCTGAACAACTAC
TACTTCTTCTTCCGCAACCAGTTCCCCTGGTTCCTAAAAAGCGAGGAGATCGGCGCACCC
AAGAGCTACAGAGGAGAGGAGTACTTTTACGGACACAAGCAGCTCTTCAACCGCTACTAC
CTGGAGCGCCTGTCCAACGATTTGGGCAAGGTCGAGGACTTTGACTGGGACAGGCCTTTC
TACCCAGGATTCTGGCCGTCCCTGAAATTCCCCAACGGACTCCAGTTCCCCTCCAGAAAC
GGCAACAGCTACTTCCCCAACTACAAGTTCCACAAGATTCACGAATGCGAGGAGTACGAG
ACCAGAATCAGCCAAGCTGTCGACGCAGGCATCATCTTCAGCACGGACAGCAAGTACGCC
AAGATCTACACGCCCGAGGGTCTGAACATCCTCGGCAACATGATCGAGGGTAACGCCGAC
TCGATGAACGAGCAGTACTACGGCAACATCGACATGCTCATGCGCAACATCCTTGGCTTC
AACATTCCCCCCCTGACTCCTGAGAAGCTGCAACCCAGCGCTCTCGAGCACTACGCCACC
AGCATGAGGGACCCGGCCTTCTGGAGAATGTACAAGAGGATCTTCCATCACTACTCCAAA
TACAACCTGAATCAGAAGTCGTACAAACCCGAGGAAATCCAGTATCCCGAACTGAAGATC
GAGTCCGTGGAGGTGGACAAATTGCAGACGTACTTCGACTACTTCGACGCCACCATCAGC
AACGGTTTGGCCGTGGAGAGCTACGCCGAGGCCGAGAAATACTTGATCCAGGTCCGTCAG
TACCGCCTGAACCACAAGCCCTTCAACGTCAAGATCAACATCAAGGCCGAGAAGCCGACC
AAGGCCGCCATCAGGATCTTCCTCGGGCCCAAGTACAACGTCCACATGAAGGAAATCGAC
TTCCAGGAACACTACCACGAGTTTTACGAGATGGAGAACTTCATCTACGACCTTGCCGCG
GGAGAGAACAAGATCCAGCGCAACTGTCACGACTTCTTCTTCGTGGACCACGAGTACGAG
CCGAGCGAGGTCTTCTACAAGAAGCTCTCCAAGGCCATCGAGGGCGCCGAGGAGCTGAAA
TACGAGAAGCGCCTC------ATGGGCTTCCCAGACCGCCTCCTTCTGCCCAAGGGTAAG
CCCGAGGGTATGCCCTTCCAGATGTTCATCTTCGTTTCCCCCATACAAGGCGAGCCGATG
GCCTACACCTCGCGCCTGATGGACAACAGGCCGGCCGGCTATCCTCTCAACAGACCCATC
CAGAAATTCGACTTCCACGGACCCAACTTCTTCTTCAAGGACGTTCTCATCTACCACAAG
CAGGAGCACGACCTGAACATCATGTTC
>TdoHx
ATGGCTACTCTAGTACTGATATCCACTCTTCTTGTTGCCTTTGTGGCAGCAACGAATATC
CATCATGTTGCTGCGGACAATTATCATTTAAACAAGCAGGATGTAATCATTAAACTGCTG
CACAGAGTTCACCAGCCCAATCAGTACAGAGATCTGGCAGATATTGGAAACAACTATAAC
ATCGAACAGAATGTAGACAAATACCAGAATGAAGAAGCTGTCAGAAAGTTTGTGGAGCAA
TACAAAAAGGGAATGCTTCCAAGAGGTCGTATCTTCTCTATTTTTGACAAGAAACAACAA
GATGAAATGATCAATCTTTTCGAAGTCTTCTATTATGCTAAGGATTTTGATACTTTCCTA
AAAACTGCTTGTTTTGCCAGGGACAGAGTTAATGAAGGTCAATTCGTTCATGCTTTCTTA
ACTGCAATACTGCATCGTGAGGACACTAAGGACGTGGTTCTCCCACCTATCTACGAAGTC
ATGCCTCACTTCTTCTTGGACACCAAAGTCATCAAGAAAGCTTATGAAGCCAAAATGAGG
CAAGAGAATGCT---------------TTGATTAAGATGAACTACACTCATAACAGACAA
TTGAAGAATGAAGACCAGAAGGTGGCGTACTTCAGTGAAGATATGGGATTAAATCAATTC
TATTCTTACTATCAGATGGACCATCCTTTCTTTTAC---AAGAAGGACTATGGCACCGAG
GAAGACCGTAAGGGAGAGCTCTTCTACTACATGCACCAACAGCTCTTGGCAAGGTACGAC
CTTGAGAGGCTAGCCAATGATCTACCAACCATCGAAACGCTCAAACTCAACAAATATGTT
AAGCGTGGGTATGCTCCTAAGTTGTCCTACAGACAAGGAGAAGATTTTCCATTGCGCCCT
GATAACCTCCAACTGAAAGACTTGGACTACCTGAAAGTACGAGATGTTAATGATTACGAA
AGGAGAGTACGTGACGCAATTGATAGAGGATACATCTTTACGGATGAAAACAACCAAGTT
CCTCTCAACAACGATAAGGGGATTGATATTTTAGGAAAAATTGTCGGAGCCACTCATGAT
GAGAATGACAAAAAATACCATGGTTCCATTAAGACAATGACACACAAGATTGTGGGACGT
GTCACTGATCCTGAAGATAAGTACGATCAAACTCCCAGCGTTCTGGAACATTATGAGACT
TCTGTCCGTGATCCTGCATTCTACAGCATCCACAAGAGAATCAACAGACTTTTCCAGAAA
CATAAGGAAAATCTACCACAATACACTCGCCAAGACATCCAGGAACAAGGAGTAAAAGTG
GTGAATGTAGAAGTTGATAAACTGATGACATACTTTGAGGATTATGATGTGGACCTCACC
AACGTTGTAGATGCCACCTTGAAGGAGCAAGATCAGGAAGTGATCATCAAGGCACGCGTA
AAGAGGATCAACCACAAACCTTTCACTGTAAAGGTTGAGGTTGAAAGTGACAACAATAAG
AATGCCATGGTACGTGTCTTCCTTGGACCCAAATACAACTACCTGGGACAAGAATTGTCC
TTGGAGGAAAAGAGGCAATACATGGTGGAACTGGACAGATTCCCTGTACAATTGACTTCT
GGGAAGAACGTAATCCAGAGAGAATCTAAGGACTTCAACTCTATTGTTCCTGATCATATC
CCCACCAAAAACCTGAAACACATGGTGAAGAGTGCTGTTGAAGGAGAACAGACCTTTTAC
GTTCAGAAGGGAAAACGCCAGTGTGGTCTTCCTGAGCATCTTCTTTTGCCTAAGGGTAAG
AAGGCAGGACTTCCATTCACCCTCTTTATCATGGTTACAGAGAATGAGAATAATGAACAA
GATAATGTCAACTACTACCCTGATACCAAGCCCATGGGATATCCTTTCGACAGGAAATTC
GATGAACGCGACATCAAGGCGACCAATGTCTACGTTAAGGACGTCCTCATCTACCACAAA
AGGTACAGTCAGTATGATGACTTGTAT
>AmeHx70b
ATGATC---GTGATCATGTTCCTATTTCTCGCGAGTCTCTGCTTGCTTGTCCAGGCGGTG
CCCAACAAGGTCGCCGACAAGACGTATGTCACCAGGCAGAAGAACATCTACGAACTCTTC
TGGCACGTGGACCAACCGACCGTTTACCATGAACTCTACCAGAAGGCGCGCACTTTCAAT
CTCGTTGAAAATCTCGACAACTACAATGACAAAGAAGCGGTGAACGAGTTCATGCAACTC
TTGAAACATGGAATGCTTCCACGTGGCCAAGTGTTCACGATGATGAACAAGGAAATGCGC
CACCAAGCCGTGGTGCTTTTCCGTCTTCTGTACAGCGCCAAAACGTTCGACGTGTTCTAC
AACACAGCTGTCTGGGCCAGATTCAACGTAAACGAACAAATGTACTTGTACGCGTTAAGC
GTAGCCGTGATCCACCGTCCTGACACCAAACTGATGAAATTGCCGCCAATGTACGAGGTG
ATGCCACATTTATATTTCAATGATGAGGTCATGCAGAAAGCTTACAACATTGCCATGGGT
GACACAGCTGACAACATCGATTATTACTTACTTGCGGCGAACTATACTGGATGGTATTTA
ACCAAACACCCCGAGCAGAGATTAAACTACTTCACCGAAGATGTTGGCCTCAACCATTTC
TACTTCATGTTGAATCACAATTATCCACCTTTCATGCTTTCAAACTCGCTCAACTTTCCA
---CAAATTCGGGGTGAATTCTATTTCTTCCTCCATAAGCAAGTATTGAACAGATATTAC
CTTGAGAGACTTAGCAACGACATGGGTGAGGTTAGTTATGTGAGCCTAGATCATCCTATA
CCGACTGGATATTATCCCACCATGAGATTCCGCAATGGACTTGCCTTCCCTCAGAGAGAA
ACTGGTGCTACGGTTCCACTTCATATGCAGAAATATGTTCAAATGATCCACGATCTTCAC
ACCAGGATCTCAACCGCCATCGATCTTGGCTACGTTGTAGACTCGTACGGCAATCACGTT
AAGTTGTACACGAAGCAAGGATTGAACGTTCTTGGTAACATCGTTCAAGGTAACGGAGAC
AGCGTTAACGTACAATTATACGGACAATTGGATCTGCTCGTGAGAAAAGTCTTAGGTTTC
GGTTACGAATCCAACGTCAAGTATCAAGTCGTGCCATCCGCTCTTCAAATGTGGTCTACC
AGCTTGAGGGATCCTGTATTCTTCAGCATCTACAAGACCATCCTTGATTATTATCACAAA
TACAAGGAAAATCTTCCGAAATACACCACGGAAGAATTAAACTTCCCAGGTGTAAGCATC
GAATCCGTGACCGTGGACAAGCTCATCACTTATTTTGATCATTTCGAGTCCATGTTGAAC
AATGGAGTGTCGATTCAAAGTCACGCAAAAGCCAAGAACACCATGATCAAAGCTCGACAA
TACAGGTTGAACCACAAACCTTTTACCTATCACATCGTCGTGAACAGCGACAAAAACGTC
AAAGGTATGGTCCGTATCTTCCTTGGACCGAAATACGACGAGTTCGGTCATGAAGTTGAC
CTCGTGCACAATTACATGAACTTCATGCAGATGGACGAGTTCGTGGTTAACCTGAAAAGC
GGAAGCAACACGATCGAGAGGAACAGCCACGAATCCGTCTTCGTCGTCCCCGACGAGGTT
CCCAGCGACGTGCTGTACAACAGGCTGGTGGTCAGCGAGGACGGTAGCGAGACGTTCAAG
TATTCATCCCAGCCT------TACGGCTTCCCCGAGAGGCTTCTTCTGCCCAAGGGCAAG
AAAGAAGGTATGCCGTACAATGTGCTCGTGGTCGTCTCGCCATTCGACGACTCGAACGTC
GTCCAAATAGACTCCATTTACGACGGACGTGCTATGGGCTTCCCTCTGGACAAGCCTGTC
GATCCTTTGCTCTTAGTACTGTCCAACATCCACGTGAAGGAGGTCCTCGTTCATCATAGG
GAGATGGAGGAGTTGAACGTTGCTCTG
>TcaHx
ATGAGA---TTCATTTTGGTAGCTGTTCTGGCCGGCCTTTGCGCCGTTTCTGCGATCTCA
ACGAGTTTTGAAGAGTCTAGCAACTACTCGCAACAACAGAGGGATGTCTGGAGACTCTTC
AAATACATCAACCAGCCAAGCTACTACAAGGACCATGTCGAGATTGCACACAGCTACTAC
TTCTACGACCATGCCAGCAACTACGCCAAACACGAAGTTGTGGAAGAATTCTACCGGTAC
TTCAAGTACGACACGTTCCAACGTGGCGAAATCTTCTCCGTTTTCCACGGCGAACACTTG
AAGCAAGCCATTGCCTTGTTCAAACTCTTCTACTACGCCAATGACTTTGACACCTTCTAC
AAAACTGCCGTTTGGGCGCGACAACACGTCAACGAAGGCATGTTCTTGTACGCCTTCTCC
GTGGCTCTCATCCACCGACCTGACACTTACTACTTCTCTCTGCCACCAATCTACGAAATC
TACCCTCATTACTTCTACAACTACGAGGTTATCCAGAAGGCCCAACACTACAAACAGTAT
GGACAAGACGGCCACTACAACGACAGGACCATCTATGCCAACTATTCGGGATACTATGTT
AACGTTTACCCTGAACAGGCCTTGGCCTACTTCACTGAAGATGTGGGTGTCAACTCCTTC
TACTACTACTACAACTTGTACTACCCGTACTGGATGAGTGGCGAAGAATTCAACTTGAAA
TATGATAACCGCGGAGAAATTTTCTACTACATGTACCAACAAATCCTAGCCAGGTACTAC
CTGGAACGTTTGTCTCATGGTTTTGGCGAGATTGATCATTTCGACTGGGAAGTACCTTTC
GAAAGTGGGTACTACCCATCAATGTGCTACCCCAATGGGCTTTACTTCCCCACCAGACAC
GCCTATGCCCATTTGTACGAATATTTCTACAACTATTACACCCATATCAGCGATTATGAG
AGGAGGATCCATGATGTCATCGACAGTGGTTACGTCCATACCCACTCTGGCCAAAAAGTC
GACTTGTTCTCGCACGAAGGCCTCGACATCTTGGGCAACCTCATCGAAGGCAACCCCGAA
TCCCCCTACTACCACTACTACGGAGCGTACCAAGTGTTCGCCCGCCACTTGCTGGGCTAC
TCGCACCAACCCCTCACCTTCCACAAACTCCACCCTTCGGCCCTCGAACACTTCGAGACC
TCAATGCGCGACCCAGCTTTCTACCAACTGTACAAGAAACTCCTCGGCTTCTTCTTCAGA
TACAAGCAGCACTACCACTACTACGACGAGCACGACCTTGCCTACCACGGCGTCCACGTC
AAACACGTCGAAGTCGACCCCTTGGTCACCTACTTCGACTACTTCTACGCCGACCTGAGC
AACGCCGTCTACGTCACCCCCGAGGAGGTCCACGACAGCTTCAAGGTCCACGTCGCCCAA
GAGCGCCTCAACCACAAGCCCTTCACCTACAAGATCTACATCGACTCTGACAAGGACACC
GAAGCTGTCGTCAAAGTCTTCCTGGGGCCAAAATACGACGAGTACGGACGTTACATTAAC
CTGACCGAAAACTGGATGAACTTTGTCCAATTCGACCACTTCGTCTACAAGCTCAAGTCT
GGGGAAAACGTAATTTCCAGAAACAGCCACGAAATCTACAACTACATCCACGACAGGACT
TCCTATTACGAACTGTACCAGAAGGCCTTCGGCGTCTACAACAAGGACCAACACTTCCAG
TTCCACGACAACCAGTTCTTCTTCGGCTTCCCTCAAAGGTACATGCTGCCCAGAGGCTCT
CCCGAGGGAATGACCTACCAGTTCTACGTCTTCGTCACCAAGTACCACCCATACAAGGCG
CACGCTAGCGTGCCCTACGTGGACGCCTACCCCATGGGCTACCCCTTCGACCGCCCTGTC
TACTACGAGGAGCTGTTCTTGCCCAACTCCTACTTCCAGGATGTCAGGATCTACTACCAA
GGGGAGCATCATGCCAACCATGAAATG
>AmeHx70c
ATGTTGAAGGTAGTTTTGTTGGTGGCGCTCGCTGCTATTTGCGGCGCACAGGGCGCCTCC
TACGCACACACCGCCGATATGGATTTCCTTCACAAGCAAAAGAAGATATTCGACCTGTTG
CTTTACGTAAGGCAGGCAGACTTGAGCGATGAGTGGTACGATGTAGGCAGGAACTACGAC
ATGGAAAGCAATATGGACATGTATAAGGACAAGAATGTCGTACAAAAGTTCCTGTGGTGG
TACAAACAGGGAATGTTCTCGCGTAATGCCATTTTCACTCCGCTTAACTCTGAGCAGAAA
TACGAGGTGAGAATGTTGTTCGAATTGTTATACAATGCGAAAGATTTCCAAACGTTTTAC
AAAACTGCCGCTTGGGCTCGACTTCGGATGAACAGCGGCATGTTCACCACAGCGTTTTCT
ATCGCTGTCCTCTACAGACCTGACACTAAATACATGAAATTTCCCGCCATCTACGAGATC
TATCCCAATTATTTCTTCGACTCAAGTGTTATAGAAGAGGCACAAAACTTGAAAATGCGA
GGCTCTAGCGTTAACATCGAAACATACATAGTGAACACGAACTATTCCAATATGAGGGAA
TACAACGATCCGGAATACAAGCTTGATTACTTCATGGAAGATGTCGAATTGAATGCATAT
TATTATTACATGCGTGAAATGTTGCCTTATTGGATGTCCAGCAGCCAATACCATATGCCC
AAAGAAATACGTGGACAGCTTTACTATTTCCTTCACAAGCAATTGATGACTAGATATTTC
CTCGAACGAATGTCAAACGATCTTGGTAAAACGGCGGAATTCGATTGGAACAAGCCCATC
AATTCTGGATTTTACTCCACCATAATGTACTCCAATGGTGTAACTTTCCCACAGAGAAAT
AGATTTTCCTCTTTGCCCTATTATAAATATAAATATCTTAACGTAATCAACGCGTTGGAG
ATGCGTTTAATGGACGCTATCGATTCCGGATATTTGATAGACGAATATGGAAAGAAGATA
GACATTTACACACCAGAAGGTCTAAATATGCTTGGTAATGTAATAGAAGGAAGCAGTGAC
TCTATTAACACGAAATTCTACGGTATGTACGATATTCTTGCTCGCGATATCCTGGGCTAC
AACTTCGACTTCCAGAATAAGAACAACTTAATCCCGAGCGCTCTTCAAAGTTATTCCACC
AGCATGAGAGATCCAGCTTTCTATATGCTCTACCAAAACATCTTGAGTTATTTCTTAAGA
TACAAAAAACTGCAGCCTCAGTACAGTCAAAGCGAACTACAGATGCCAGGAGTTAAATTC
GAATCTGTGAATATCGACAAACTGTACACGTACTTCGACAAATGTGACACTCTGATCAAC
AATGCCGTGGCAGTGGAAAATTTCAAAGGTGGAATGTATTTACGTTTGAAGGCGCGTCGT
GCTTGTATGAACTACGAGCGATTCACTTACAAAATAAACATCAACAGCGATAAGGAAACG
AAAGGAATGATGAGAATCTTCCTTGGGCCAGCCTTTGACGAGATCAAACACATGGTCTAT
CTACAGAAATATTTCTATCTGTTCATGGAAATGGACCGATTTGCCGTAACACTCCGTCCC
GGAAGTAACAGCATCGAACGCCAGAGCTCGGAATCACCGTTCACGACGTCAACTATAATG
CCCAGCGACATATTCTACGACAAACTGAACAAAGCGATCGGCGGAAGCGAACCATTCACT
TACTCTGAAAAAATG------TTGGGCTTCCCCGAACGTCTCATCTTGCCCCGTGGTAAA
CCGGAAGGTATGAGGTACAAGATGTTCTTCTTCCTGAGCTCGATGGACGAAAGCAACACG
AAATCGTACGAAATAACGCTGGATGACAAGGTGTTCGGATTTCCATTGGACAGACCCATG
TGGGCATGGAACTTCACCATTCCTAACATGTACTTCAAGGATGTGTTCATTTACAATCGT
CCAGAGGAGAGTATGAATTAC------
>HceRbHx
ATGGCT---CTTTTGAGCTTGTTCGTGCTGGCGCTCATTTTTGCCCCGGGGCTATGTGAC
CCAGTGAGAACTGTTGATTCAGAGTTCGCGAAAAAGCAGATAGATATTAGCTTATTATAC
TATCATGCTCGAGAACCAAATCACGTTTCGAAATGTATAACTATTTCCGCTAGCTGGAGT
ATTGAGAATAATATAAACCATTACAAAAATGAAACAGCAGTCAAAATATGGATCGAGATG
AAGAAACAGAACTGGCTACCTTTATCAGTTCCGTTTTCTCCACTAAATCCGTCACATCAA
TTTGAAGCTATCACATTATTCAATATCCTGTATTCCGCTAAAGACTACGACACATTCTAT
AAAACCACGGTATACATGAAAGACCGTGTTAACCAGGATCTTTTTATTTATGTACTCAGC
ATTCTACATATTCATCGTTCTGACTTAGAAGGTTACGCTATTCCTCCAATATATGAGGTT
TTACCGGAATATTTCAATAACGGTGAAATCATGACAACCGCCCAAAGGATTGGAGTTCAC
GGATCACACATGTGGGATAATAGCGTTGTTATAAGGTGGAATACTACT---GTTTGGCCC
TACCAATGCCAAAGCACTCCTATGTCCTACTACTTACATGATTACAGTTTAAATGCCCAC
TATTATTATCATCATCTGACTTATAGCAAGTGGCTAGGAGGCGATGTGATTCCTCTATTA
AAAGAGAGACGTGGCGAATGGTACTGGTTCGTACACAAACAACTTGTAACACGTTACTAT
ATGGAAAGACTTTCTAATGGATTTGGTGAAATCGACGAACTTAGTGGCGACGTA---GTA
AACGAAGGCTACAATTTTGGATACATGTATCATAACGGTATACCATATCCAGTCAGACCT
AATCATTTCCACCTCGATCATCCAGAGCATGGTGAAATTGAAAAAATAAAGAATTACGAG
AGACGTTTACGCGATGCAATTGAAAGTGGCTATATCATTAACAGCGCTGGTGATCATGTT
GACATTAGTTCTCCTGAGGCCATCGACATCCTTGGCCGTCTTATCGAAGCCGGTGTCGAT
TCTCCTAATGTTCATTACTACAAGGACTTCATCAGCAGTTGGAAATACGTTCTAGGAAAC
TCTTTGTGGTATCGACATAATTATAACCTGATTCCATCTGCCCTTGAACACTACCAAACA
GCATTAAGTGATCCGGCTTTCTACATGATCTGGAAGCGAGTTCTTAAATTGTTCTCATTA
TGGCATCACCGTCTTCCTCAATACAAGAATGAAGAGCTAGCTCTAACCGATGTCACTATC
GAAAAGGTCGAAGTAGATAAAATGGTTACTTATCACGAATATACTTATACGAACATCAGT
GCCGCTATTCATATGAATGAAGTTCAAATGTATGATAAAGAAAGCGTGCTAGTTCAGTAT
GCTCGCCTCAACCATAAGAAATTCAACATTCGGGTCCAAGTTTCAAGTAAAGTTACCAAG
AAGGTCGAGGTCAAGTTCTTCTTGGCACCTAAATACGACAGCCGCGGATTCGAGATCCCA
CTACACGCCAACTCGGAGAATTTCTTCCTGCTGAATCACTTTGTTCACGAATTGACTGCA
GGAGAAAACGTGATCGTCAGAGAGTCCACACAAAACTCATTTACAGTCGATGATTTAGAG
TCCGCTTATGAAATTTATATGAAAGCTCAAAATATTGTTGAGGGTAAAAAAGAAACTCTC
AAGGAACGGACAAAACATCTTGATTTCTTCCCGCACCATCTTTTAATACCGAAAGGACGC
GTTGGTGGTATGCCGTTTGTATTGATGGTCTATATTTCTGAACTGCATCCGTCGAAAGTT
TCAAGCGAAGACAAGTTCCTATCTGGTACTCCTCTTGGCTTCCCAGTTGATAGGCCACTC
CACTGGTGGCAGATCCAACTTCAAAACATCTACTTCCACGATGTCATGATCCATCACAAG
CCTACGCCAGAGATCGTGGTTAACTTT
>RmiHx3
ATGCACGTCGCTGTAGCTGTAGCTATCCTCGCCCTGGCGGCTGTGGCCGCTGCTGTGCCC
ACACAGGAAGAAGCTGACGAGGTGATGCTGATGCGGCAGAAGGACATCATCAGACTGTTG
AACCACTACCGACAGAAGCCACTCTGGGAAGACATGGCTGCCATCGCTAGGGACTACACG
CTGCAGCCA------GAAAACTACCAGGTGCCACATCTGATCGACGACTTCGTGATGAGA
GAGCGCCATAGAGAGTTCCCGTTATTCCAGCCAGTCTCCATGTTCGATGAGAGGCACGTG
GAGCAGATTAAGCTTTTCTTCGACTTGCTGTACCACGCCAAGGACTACGACACCTTCTAC
AAGACGGCTCTGTACCTCCGCGAGCGAGTGAACAAAGACCTGTTTATGGCTGCATTCCTC
ATGGCCGTAAGGGTGCGCCAAGACACAAAGGACATGGTCTTGCCACCTCTCTACGAGATC
TACCCAGAGTTCTTCATCACTTCAGACGTCATGCAGCGGGCCTACGATGCCAGACTCGAA
GGTTACGCTACCGATGGCAAGCCGTTCTACATCCTGGCCAACTACACAGGATACCCGACT
GCACACACACCCGAACAGAAGTTATCCTACTTCACCGAGGACGTCGGGCTGAACGAGTTC
TTCGCAGACTTCAACTACCGCTACCCATACTTCCTCCGTGCCGCCAACTACACCATGATC
AATGGAAAACGCGGTGACGTCTTCTACCACACGCTGAGGAACCTGTTCGCCCGTTATTTA
GTTGAGAGGTTGTCCCACGGCCTGCCGGATGTCACCCCCATCAACTACGACAAACTCACC
CAGACTGGCTACTACCCTCAGATCAGGCTACACAACGGCGTTGAATTCCCCATCCGTCCC
GCAGGACAGAGCATTCTGGAAGCTGACGCCTTCGCTCTCGAAAGGATATGGTTTTCCGAA
TACAGACTATACGAGGCGATCGACATGGGCCTCGCAATATCGGCGATCGACGGCAGGATG
AGGTACAAGCCAAGCGAAGCTACCAACATGCTGGGTAATCTGGTGCAGAGCACCGCCGAC
TCCATCCACCCCAGGTACTACGGCGCTGTCTACAGGGACCTCCTGTCGCTCTTTGGCAAA
TACCTCGACCCCACGCAGCGATATGGACTCGCCGCCAGCGTACTTGGCAAATATGAGACC
ATGCTGCGAGATCCAGTATACTTCCAAATAGTGAAGCGGATCCTGAACGTCTTCCAGCAC
TACCAGAACTACCTTGAACCTTACACAGTGAGAGAGCTGGAGTTCCCTGGACTCAGAATC
GAGTCAGTAGACGTCGACAAACTGGTGACATACTTCGAGAACTTCGACATCGAAGTGGAC
AACTCGCTCAGAGTCTCTAACGCTGAAGAAGCCGAGAAGGTCAAGATCTTCGCACGCCAG
CCACAACTCAACCACAAGCCGTTCACGTATCGCATCAAAGTGTCCAGCGAGAAACCAAGC
AAGGCCATCTTCCGCGTCTTCTACGGCCCACGTTACGACTCAAACGGCAACGAGATGTCT
CTTGATGACGCTAGGCAGTACTTCGTGGAATTTGACCGCTTCGTTTACGAAGTTCAAGCT
GGCGAGAACGAGATCGCACGCAGCTCTCGCGACTTCGTGAGTGTGCGTCCCTCTGCGATG
TCGACGCAAGAGCTGGTGACCGCGATGAACGACGCTCTGCAGGGCAAGCGCGCCTTCCGG
CCGGCAACCACGTCGCGG---CGTGCCTTCCCGGAGCGCCTGCTGCTGCCGCGAGGGAGC
CGCACCGGCCTGCCGCTGCGCTTCTACGTCATCGCCAGCCCACTGGCTCCCAACGCCACC
GCTGCCTCTGTGGACCTCGCTGACGGCCGCCCCGTCGCCTTCCCCTTCGACCGCCGCATC
CACTACTACAGATTCCGCGTGCCCAACTCCTACATCCAGGACGTCGTCGTCTACCACAAG
ACCATCGACGAGATCAACCGCGCCGCC
>SnoMRHx
ATGAGGGGACCCCTGGTATTGGCCCCCCTGGGCGGGGGGACCGCCCCTGTCATCAAAAAA
GAACATAACCTGGTAACCATGGATATAAAAACAAAAGAGCTCTGCCTCTTGAAACTTTTG
AAACACATCCTGGAACCCACCATGTACAAAAACATTTGGGAACTCCCCCGGGAGGGGGTC
CTCCAAAAAAACCTGGACAAATACTTGAAAAAAAACCTCCTAAAAAAATTCCTCCACCCC
TTCAAAAAGGGGATGCCCCCCCGGGGGGAGGTATTCCTTCCCCCCCACGAGTTGCACATC
CAGCAGGCCGTCAAGGGCTTCAAAATCTTGTTCTTCCCCAAAAAATTCCACGTGTTCCTC
AAGACCCCCTGGTGGCTGAAGGAACCCATCCACCGAGGCATGTTCCTGTATGCTCTCCCC
CCCCGCGTGTTCCACAAGAAAAATTGTCGCGGGATCACCCTCCCTGGTCCCTATGAAAAC
TACCCCTACTTTTTCGTCGAAAGCCACGTGATTAAAAAGGGCTTCCTGATGAAAAAGTAT
GGCATCCAGGGGCACAAAAACCTGGTCCTGATTGATTGGCGT---AAGGGACTCCCCCGC
ACACTTTCCGAGGACGATCGCATCTCTTACTTCACCGAGGACATCGATCTTAATACTTAT
ATGCACTACCTGCACATGAGCTACCCCTTCTGGATGACCGACGATATGTACAGTGTGAAC
AAGGAGCGCCGCGGAGAGATCATGAGCTACGCCTACATGCAGCTGCTCGCCAGGCTCAAG
CTCGAGCGCCTTACTCACGAGATGTGCGACATCAAGTCTATGATGTGGAACGAGCCCCTC
AAGACCGGCTACTGGCCCAAGATCCGTCTGCACACTGGAGACGAGATGCCCGTACGCAGC
AATAACATGATCTTGGTGACTAAGGACAACCTCAAATTGAAGCAATTAGATGATGTTGAG
AGCATGCTCCGTGAAGGCATCCTTACTGGCAAGATTGAGCGCCGCGACGGAACCATCATC
ACCCTGAAGAACAGCGAGGATATTGAGAACCTGGCCAGGCTGGTGCTGGGAGGTATGGGA
CTGGTCGACGATGCCAAGTTCCTGCACATGATGCACTTGATGAAGAAACTGCTCACCTAC
AACGTGTACAACCTTGACAAGAACACGTACGTGCCCACCGCTTTGGACATGTACTCAACT
TGTCTACGCGACCCTGTCTTCTGGAGACTGATGAAGCGCGTGACTGACACCTTCACGCTC
TTCAAGAAGATGTTGCCCAAATACACCCGCGACGACTTAGACTTCCCCGGCGTCAAGGTC
GACCGCGTTACGACCGATAAACTCGTTACCTTCATGGATGAATACGATCTGGACATCACC
AACGCATTGTACCTCGACGACGGCGAGAAGCGTTCCGATATGATCACGGTTGCACGCATG
CGCCGCCTCAACCACCAACCCTTCAAGATCTCCGTTGATATCACCTCTGAGAAGACAGTT
GATGCTGTCGTCCGCATCTTCATCGGTCCCAAATATGATTGCATGGGCCGCCTCTTGAGC
GTCAACGACAAACGCCTCGACATGGTTGAGATTGACACCTTTATGTACAAAATGGAGACT
GGCAAGAACACCATCGTCCGCAACTCTGTCGAGATGCACGGCGTCATTGAGCAGAGGCCG
TGGACCCGCCGCCTCCTCAACAATATGGTAGACACAGTTGGCATGATCAGCAAGACCGTT
GATGTAGAGAGCAAAACTCGCGTTGGATTCCCTCATAGGCTCCTCCTGCCTCTGGGTCGT
CTTGGTGGTATGCCTCTGCAGCTGTTCGTGATCGTCACCCCTGTGAGGAACAACCCTATG
CTGCCCCTAGTCGACTGTTTTGACACGTTGCCGCTCGGTTTTCCCTTCGACAGGAAGATC
GATATGAGTCACTTCCTCACCCATAACATGATGTTCACCGACGTGATCGTGTACAGAAAA
GACCACAAGGACGTTATGCTGCGAATG
>LmiHx2
ATGAGGGCGACCGTTGTCGTCCTGTCACTGTTGGCAGCCCTTGCGGCCGCCGCGGTTGTA
CCGCACAGCGAGGCCGGTAAGGAACTTCTGGAGAAACAAGACAAGCTTCTGCGGCTCTTG
TACCATGTGCAACAGCCAACACTCGTCAAAGAAGAGCAGGAAATAGCCAAGACCTACAAG
CCTATTGAGCATGTCGACAACTACCAGTACAAAGACAAGGTAGAACTCTTCTGGAAGTAT
TACGATGTTGGCTTCCTGCCGAAAGGAGAAGTTTTCTCTGTTTACTACCAGAAGCACTTT
TACCAAGCCCGGGCATTGTTTGAGCTGTTCTTCTTCGCCAAGGACTTCGAGACGTTCTAC
AAGACCGCCGTTTGGGCCCGGGAGCACCTGAACGATGCGCTGTTCGTCTACTCACTCACT
GTCGCTGTGCTGCATCGCGAGGACACCAAGGACGTGACGCTGCCAGCTCCCTACGAGGTC
TACCCGCAGCTGTTCGTCAACGCAGAGGTCATCCAGCAGGCGTACGACGCCTACCTGAGA
GGTGAGGTCGGCAAGGAAGCCCCTTACGTGCTCTACTCCAACTACAGCGGCTACCCCGTG
GCGAGCAACCCTGAAGAGCTGGTTTCCTACTTTACCGAAGACATTGGCCTCAACTCGTAC
GTCGCTTACCAGTACTACAAGTACCCATACTGGCTCAACCCCAAGAACTACAGCCTTGAG
TACCAGTACCGTGGCGAGAGCTTCTTCTTCGTCCTCCAACAACTGCTGGCTCGCTACTAC
CTGGAGAGGCTGTCCAATCACCTTCCTGACGTCAAGGCTGTCGACTACAACCACCCAGTC
CTGGTCGGCTACTACCCTGAGCTGAGACTGCAGAATGGACGTGAGGCTCCCGCGCGACCT
GAGGGAATCTTCGCCCGAAACGTCGACATCCTGTACGTCGAGGAGATCAGGAACTACGAG
AGGAGGATCCGCGACGGAATTGACTACGGCTACCTGGCAGGCTACAACTATGAGAAGTAC
AACGTGAGGGAGAAGGACTACACCAACGTCCTTGGCAATATCCTAGAGGGCAATGAGGAC
TCCATCAACAAGGAATACTACGGCGCTTTCTACAGGAACCTCATCTCCCTATTTGGTCAC
ATTGTCGATCCTGTCCACCGATATGGAGTTCCTGCTAGCGTTCTCGAACAGCCCGAAACC
CAGCTGAGGGACCCCCTGTTCTACAGGATTGGGAAGCGCGTTCTGTCCATCTTCTACCAC
TACAAGAACCTTCTGAGGCCCTACACTCATGAAGATCTGTATCTGCCAGGCGTCACCGTG
GAAGACATCACCTTCGACAAGCTCGTCACCTTCTTCGACACCTTCGACTTCGAAATCAAC
AACGCCCTGACCTTATCCAAGCCTGAAGAGGGCGCTGGGTTCAGCTACGCCGCTCGCCAG
TACCGCCTGAACCACAAGCCGTTCTTCTACCACCTCAAAGTGAAGAGCGAGAAGGAAGTC
GACTCCGTCGTCCGAGTCTTCATTGGTCCCAAATACGACGCCCTCGGCCGCGAATACAGC
CTGGAAGAGAGGAAGCAGTACTACGTTCTGCTGGACACCTTCAACTATAAGCTGGTCGCT
GGTGAGAACGACATCAAGCGCAGCTCCAACGACTTCCCGTTCTACGCCAAGGAGGCGCCC
AGCTGGTACGACCTCTACAAGGCCACGAGCAGCGCCGTCAAGGGCGAGGACAAGTTCTTC
CTGGACAAGTTCCGCTCGCACTTCGGCTTCCCGCAGAGGCTGGCGCTGCCCCGCGGTACC
CGCAGTGGTCTGCCACTCAGCGTGTTCACCATCGTCACGCAAGCCTCCCCTGACGCCAAG
AACCCCATCCTGGAGCACGGAGACCTGCACGCCGCCGGCTTCCCGTTCGACAGGCGCGTC
GTCGAGTTCGAGTTCGACGTGCCCAACGCGCATTTCGACGAGACGTTCGTCGTGCATCGC
CGCGTGGAGGACCTCAACGCCACGGCC
>MdeHx
ATGCGCATCTTTTTCTTGCTGGTAGCCCTCGCGGCTGCAGTGGCCGCTATCCCGACTCCT
TTAAGACATGCTGCCGACCAGGAATTACTTAAAAAGCAGCAAGACATCATCCACTTGTTG
GAGCACATAACACAGCCGACTCCCGACAAACAAGTCTACAACTTGGGAATAAACTACGAC
ATTGAGCAGAGCTATGGTGACTACAGCGAGCCCCATATGGTAGAGTACTACGTCGGTCTC
GTCAAACAAGGACATGTCCCAAAAGGAACACCCTTCTCAATGACCATCAGCCAACTTCGC
AAAGAAGTTTCTATGCTGACTCGTATGCTCCTTGGAGCCAAGAACTACTCAGTATTTTTC
AAGACTGCTGCTTGGGCCCGGATCCACGTAAATGAACACCAGTTCATCATGGCATTCATC
ACCGCTCTTCTCCAACACCCAGAGACCCAGGGAGTTATTCCACCAGCTCTGTATGAAATC
CTACCTCAGCATTACTTCGACGCTCGTGTCATCCACGAAGCCCAGAATGTCAGAATCTAC
GGTATGGACAACACTGAGCAGACAGTTGTCATCCCAGTAAACTACACTGACTAC------
CTTCCTTACGGAGAGCACCAACTCTCTTACTTCACCCACGATATTGGTCTTGCTCTCTAC
CATGCCTACTTCGCACTCGCTTACATGATCCCTGAAAATTACAAAGTACATGGAGTTGAG
AGTGAAACCCGTGGATCACACTACTGGTATATCCACCAACAACTTATGGCTCACTACAAC
CTCGAACGTCTGTCCCAAGGTCTTGGACCCATCGATGAAGTAGACTACGAACAC---ATC
AAGACCCCATACCACCCACACTTGTACTGCACAAACGGACTCCAGTTCGCTGGTCGCTCT
CACGAAATCACCCTCACTCCCTACTACGCAGACCTCGTGAGAAACGTACACGCTCTTGAA
CAAAGAATCGTCGATGCCATTGACTCTGGCTACGTAATTACACCCCAGCAATCCTTCCTA
TCCCTCTTCCATCCCCAAGGACTCAACATCCTCGGAGAAATAATTGAAGGTACCGGAAAA
TCCATAAACCCACGTTACTACGGCAGCTACCAGGCCGTAGCCCACCAACTTCTTGGCAAC
GCACCGGAATTCAGTACTATCTGGGAGTACACTCCATCTGCTCTTGATCTCCATGAGACA
TCAGTCCGCGACCCAGCCTTCTACCAACTCTACAAACGTGTGATGAAATTATTCCATCGT
TACCAGGAGTCTCTTCCAGCTTACCAATACAACGACCTAATTGTTCCTGGTGTAACCATC
GAAAAAATCATGTTCCCTGACCTCAACACCTACTTCGACACCCAGATCGTCGACCTCGAC
AATGGAATTTTCCAACCGGTCAACAAGGAGCAAGAGAACCTTAAAGTAAAGGCCGAGGTT
AAGAGAATCAACCACAAGCCATACGAATACCAGATTGTTGTCAACTCCGAGAAACCCACC
AACGCAGTCGTACGTGTCTACCTTGCACCCAAATACGACTACGATGGAAAATTAGTCGAC
ATCAGCCACCACAGACATTACTTCGTTGAACTTGATCAATTTGTCTACGACCTCCAAGAA
GGCAAGAACGTAATCGTCAGAGACTCTCACCACGCCCCACACTTGAGCCATGACTACCCA
ACTGTCCACCACATGATGACATACATCGACAGCGCAGTTCGTTCCCAGAACCCATTCTAC
GTTACTGAGCCATCCCAAATCTTCGGATTCCCCGCCAGACTATCAATTCCCAAAGGACGT
TACGGTGGATTCCCACTCCAAGTTTTCGCTGTCATCAGCCCAGTCGTACCTGCTCAATAC
CGCACCTACCAGAAATCCCTGGACTACAAGCCTCTGGGTTACCCACTGGACAGACCTCTT
GCTCCAAGTGCCTTCTACATTCCAAACATGAAGGTAGCCGAATTCATGGTCTACCACCAC
GACCACCACGAAACCCACCCCACTTAC
>OsiHx3
ATGAAG---CTTTTACTCGTCCTTTGCTTGTGCGGTTTGGCTTTTGCCAGGCCT------
GACTAC------------CAATCCCAGGTGGAGAAGCAGGCTTCCATTCTGCAACTCCTG
GACCGTGTACAGCAACCCATCATCGATGAGAAGGTTAAGGAAATCGGACACAGCTACAAG
CCTGTACTGTACTACAACAACTACAAAAGCAGACAACACATCGAGAAGTTCGTCGAGGTG
CACCGCCAACAGACGCTTCCTCGTCAGAAGATCTTCAACCTCTTCAACGACAAGCAGCGC
CAGGAGGCCATCGCCCTCTTCGAGCTCCTCTACTATGCACAGGACTTCGAGACGTTCTAC
AAGACCGCCGCATGGGCTCGCGTCCGTGTCAATGAAGGCCAGTTCGTCTACGCTGTCAGT
GTTGCTGTACTTCACCGTCAGGATACCCGTGGCGTCGTCCTCCCACCTCTCCACAAGATC
TACCCAAGCTTCTTCGTCAACAAGCATGTGATCCGTGAGGTCTACAAGGCAAAGATTAAC
ATGACTCCAACT---------------GTGATCCCCATGGCCATCACC---ACCAGCCAG
GTGCGCCACCCAGACCAGCGTGTTGCTTACTTCACCGACGACATCTCCCTCAACACCCAT
GTCGCCCACTGGAACTACCTCCACGCTTTCTGGTTC---AAGCAGACCTACAACGTGATG
AAGGATCGTCAGGGAGAAAAGTTCTTCCAGATGCACCACAACTTGCTCACCCGCTACGAA
TTGGAGCGTCTGTCCAACGATTTGCCTCCAGTCTCTAAGATCCACTTGTACAAACCAATC
AAGTCTGGTTTCGCCCCGCACGCCACCTACGCCAACGGACTCGACTTCCCATCCCGTCCA
GAACACATGCAGCTCCAGAGCGTTGGAAACCTGACTCTCGAAACCGTCGACGAATGGTAC
CGCCGCGTTGTCGATGCCGTCGATGCTGGATACGTCCTCACTAAGGAACAGCAGAAGAAG
GAATTGGACCACACCACCGGAATCAACGTCCTCGGAAAGATGCTCCAGGGAGGTCAGCAG
AGCCCCAACCCAAGATACTACGGACACCTGCAGCGTGCTGGACACGTTCTCATTGGCAAG
GTTACTGACCCCAAGAACAAGTACGAGCAAGCTCCAGCCGTCGTCGAACAGATCGAGACC
TCTGCTCGCGACCCAGCAATGTACGGATACTGGAAGGTCATCGATCAAATCTTCCTCCGC
TACAAGAACACTCTTCCACCATACACTCGCAGCCAGCTCGTCAACTCTGGCGTCCAGGTT
GAAGCCATCAAGGTCAACACTCTCATCACTCACATGGAACATGTCGACATCGACGTCTCA
AACGCCGTCGTTATGTCC------GAGCAGCAGGCTACCATTGACGTCAAGGCACGCGTT
CAGCGTCTGACCCACGAGCCATTCAAGTACGTCATCACCGTCAAGTCTCGCGAACAGAAG
AAGGCCGTCGTCCGCATCTTCCTTGCACCCAAGTACAACTGGCTTGGAGAGAAACTCGCA
ATTGACCAGCAGCGCTGGATGGCCGTCGAAATGGACAAGTTCGTCACTGAACTGAACCAG
GGAACCACCATCATCAAGCGTGCCTCTCACCAATCCGCTGTGACCGTCACCGGTACCAAG
GAACAGCTCCAGACCGTCTACGACGTCGAGTCTGTCCTCAAGAGACAACAGCAGTACGTC
AACAAGCAGGTGCACCAGCAGTGCGGATACCCACAGCATCTTCTCCTGCCTAAGGGCAAG
CCCCAGGGCATGAGCTACAAGTTGTACGTCGTCGTCACCGACCACGAGCAGGACTACGTT
CCATCTGAAACCGCCTACCCAGACAACAAGCCTCTCGGCTACCCATTCGACCGCCGCATC
GATGAGGATCAATTCGTTACTCCCAACATGCAGGCCGTCGATGTTGTCATCAAGCACGTG
CGC------------CCTGTCGCTTAC
>OsiHx1
ATGAAG---CTCTTACTTGTCCTTTGCTTGTGCGGTTTGGCTGTGGCC------------
------GACATGGCTGACAATGTCCACCTGAAGAAGCAGGACGCCGTCCTCAGGCTTCTT
CACCGTGTACATCAACCAGTCCACGATGTGGAAATCCAGCAAATCGGACACAATTTCAGA
CCTCTTGAACACCTCAATGAATACAAGAAGAAGGAAGTGATCGAGCATTTCGTGCAGGTC
CACCGTCAGCACGTCTTGCCTCGCCACCACATCTTCAACGTCTTCAACGACAAGCACCGC
CAACAGGCCATCGTCCTGTTCGAGCTTTTGTACAGCGCTGAGAACTTCCAGACCTTCTAC
AACACCTCTGCCTGGGCTCGCGTCCATGTTAACGAAGGCATGTTCGTCTACGCCGTCAGC
GTGGCCGTTCTGCACCGTCAGGACACCCGCGGTGTGGTCCTCCCACCACTCCACGAGGTC
TATCCTCACTTCTTCGTCAACAAGCACGTCATCCGTGAAGTGACCAATGCTAAGATCAAC
CAGACCCCTTGG---------------GTTATCCCCATGACCGTCACC---ACCCACAAG
ATCCACCACCCAGAACACCGCGTGGCTTATTTCACCGACGACATCGGCCTCAACACCCAT
GTCGCCCACTGGAACTACCTCCACGCTTTCTGGTTC---AAGCAGACCTACAACGTGATG
AAGGATCGTCAGGGAGAAAAGTTCTTCCAGATGCACCACAACTTGCTCACCCGCTACGAA
TTGGAGCGTCTGTCCAACGATTTGCCTCCAGTCTCTAAGATCCACTTGTACAAACCAATC
AAGTCTGGTTTCGCCCCGCACGCCACCTACGCCAACGGACTCGACTTCCCATCCCGTCCA
GAACACATGCAGCTCCAGAGCGTTGGAAACCTGACTCTCGAAACCGTCGACGAATGGTAC
CGCCGCGTTGTCGATGCCGTCGATGCTGGATACGTCCTCACTAAGGAACAGCAGAAGAAG
GAATTGGACCACACCACCGGAATCAACGTCCTCGGAAAGATGCTCCAGGGAGGTCAGCAG
AGCCCCAACCCAAGATACTACGGACACCTGCAGCGTGCTGGACACGTTCTCATTGGCAAG
GTTACTGACCCCAAGAACAAGTACGAGCAAGCTCCAGCCGTCGTCGAACAGATCGAGACC
TCTGCTCGCGACCCAGCAATGTACGGATACTGGAAGGTCATCGATCAAATCTTCCTCCGC
TACAAGAACACTCTTCCACCATACACTCGCAGCCAGCTCGTCAACTCTGGCGTCCAGGTT
GAAGCCATCAAGGTCAACACTCTCATCACTCACATGGAACATGTCGACATCGACGTCTCA
AACGCCGTCGTTATGTCC------GAGCAGCAGGCTACCATTGACGTCAAGGCACGCGTT
CAGCGTCTGACCCACGAGCCATTCAAGTACGTCATCACCGTCAAGTCTCGCGAACAGAAG
AAGGCCGTCGTCCGCATCTTCCTTGCACCCAAGTACAACTGGCTTGGAGAGAAACTCGCA
ATTGACCAGCAGCGCTGGATGGCCGTCGAAATGGACAAGTTCGTCACCGAACTGAACCAA
GGACAGACTGTGATCAAGCGTGCTTCCCACGAATCTTCCATCACCGTCACTGGAACCCAG
ACCTACAAGCAGATGATGTTGGACGTCGCCACCGCAATGAAGGGTGAACACCAGATGTAC
ACCAACAAGGTACACAAGCAGTGTGGATACCCACAACATCTTCTCCTGCCCAAGGGCAAG
CCCCAGGGTATGGTCTTCAAGCTGTACGTCGTCGTCAGCGAATACAACCCAGTTCAGGAA
TCCTCCACCCACGAGTACCCAGACACCAAGCCTATGGGATACCCATTCGACCGTCGCATC
GATGAGGATCAATTCTTCACCAAGAACATCCACGGCATCGACGTCGTCGTCAAGCACGTC
CGCCACGTCGCTTTGCAAAGTGCTGCA
>RmiHx2
ATGAGGGCGACCGTTGTCGTCTTGTCACTGTTGGCAGCCTTTGCGGCCGCCGCGGTTGTA
CCGCACAGCGAGGCCGACAAGGAACTTCTGGAGAAACAGCGGAAGCTCGTGAAGCTCTTT
TACCATGTGCAGCAGCCAACGTTTTTCAAATCAGAACAAGAAATTGCCAAGACTTACAAA
CCCATTGAGCACGTTGACAACTACCAGTACAAGGAAAAAGTCGAACTATTCTGGAAGTAC
TACGACGTCGGCTTCCTGCCACGAGGGGAAGTGTTCTCCGTCTTCTACGAGAAGCACTAC
TACCAGGCTCGGGCCCTGTTTGAGCTGTTCTACTTCGCCAAGGACTACGACACCTTCTAC
AAGACGGCCGTTTGGGCTAGGCAGCACCTGAACGAAGGCATGTTCGTCTACTCATTCACT
GTCGCCGTGCTGCATCGTGAGGACACCAAAGACGTCACTCTGCCGCCTCCCTACGAGATC
TACCCGCAGTTTTTCGTCAACGCCGAGGTCATCCAAAAGGCTTATGATGCCCGCCTGCAA
GGTCAAAGCAGCAAGGAAACCCCTTACATATTCTACTCCAACTACAGCGGTTATCCCGTC
GCAAACAACCCAGAGGAGCTGGTTTCGTACTTTACCGAGGACGTCGGCCTCAACTCCTAC
TTTGCGTATCTGAGTTACAAGTACCCCTTCTGGATGAACCCCAAGAACTACAGCCTTGAA
TTGGAGTACCGAGGACAGAGTTTCCTCTTCGTCCTGGAACAGTTGCTTGCTCGCTACAAT
CTCGAGAGATTGTCCAACCACCTGCCTGAAATCAAGGCTATCGACTACAATCATCCAGTT
CTGGTCGGCTACTACCCTGACCTAAGATTCCAGAACGGAAATGAAGCGCCAGCTCGTCCA
GAAGGCATCTTCCCGCGCAACACTGACATCTCGTACGTGGAAGAGATCAAGGACTATGAC
AGGAGGATCCGCGATAGCATTGATTACGGTTACTTCGCAGGCTACAACTATGAGAAGTAT
AACATCAGAGAAAAGGACCACACCAACATCCTTGGAAACATCCTTGAGGGCAATGCTGAA
TCTATCAACAAGGAATACTATGGATCACTTTACAGGAACCTCATCACCCTCTTTGGCCAC
ATTGTGGACCCCGTTCAAAGATACGGAGTTCCTTCCAGTGTCCTTGAACATCCAGAAACC
CAGCTGAGGGACCCATTGTTCTACAGGATAGCCAGGCGCATTGTTTCCATCCTCCACCAC
TACAAGAGCCATCTGAAGCCATACAATCATGAGGAGTTGTTGCTGCCTGGAGTAAGCGTG
GAAGATATCACCTTCGACAAACTCGTCACATACTTCGACACCTTTGACTTCGAAATCAAC
AACGCAGTGGCATTTTCTGGAACAGAAGATGGCAGCAAAGTCAACTACTTGGCTCGCCAG
TACCGCATGAACCACAAACCTTTCTTCTACCACCTCAAGGTGAAGAGCGACAAGGAGGTC
GACTCTGTGGTGCGCGTTTTCATTGGTCCCAAGTACGACGCCCTCGGCCGTGAACTGTCC
CTCGAGGAGAGGAAGCAGTACTACGTTCTGCTGGACATCTTCAACCAGAAATTGGCCGTT
GGTGAGAACGACATCAAGCGCAGCTCCAACGACTTCCCACTGTATGGCAAGGACGCCCCG
CACCACTCGGACCTGTTCTACAAGACGAGTAGTGCGCTCAAGGGAGAGGACAAGTTCTTC
CTGGACGAGTTCCGGTCGCACTTTGGCTTCCCGCACAGGCTGGCGCTGCCACGAGGCACC
CGCAGTGGTCTGCCCCTCAGCGTGTTCGCCATCATCACCCCCGCCGTCCCCGAGGCCAAC
CATCGCTTCCTGAAGTCGGGCGACAACCACGCTGCTGGCTTCCCCTTCGACAGGCGCATC
GTCGAGCTCGAGTTCGACGTGCCCAACGCGCACTTCGATGAAACCTTCGTGGTTCACCGA
CGCCTGGAGGACATCAATTCCACTGCC
>Bdoaryl
ATGAAGTTAACTATCGTTCTTTTGGCCCTTGTTGGCCTAGTGGCCGCCGCTAGCGTTTCT
TCCATACCCGTAGCTGATCATGTTTTCTTGGAGAAACAGAAGTTCCTTTTGGAAATCGTT
TATCGTGTGGAGGATCCACTGATGTTCGAGGAGTACATCAAGTTGGGCCACACTTACGAC
CTTTACACCCACTTCGATCAATATATG---------------GAGAAATTCTACGAGTCC
TACAAAATGGGCGCTCTACCTAGAGGTGAATTCTTTGGTGCCCTCGTTAAGACTCACCAC
AAACAAGCTTACGGTCTCTTTAACTTCTTCTACTACGCCAAGGATTGGGAAACCTTCCAA
GCCAACGTTGCATGGGCTCGCATCCATGTCAACGAAGGCATGTTCATCTATGCTCTGACT
TTGGCTGTCATCCACCGTGATGACTTTAAGGGTCTGGTACTACCATCCATCTACGAAATC
TTCCCACAATATTTCCTCAACAGCAAACTCATATATCAAGCTGAGAAATTCAGACTTATG
GGTTTGGACGAGAATATCAACATGTTCTGGCATCCGGTTGATTACACACGTGACATTGAT
TACTACAACGAACACTCTGCATTGTCATACTTCACTGAAGATTTGGGTTGGAACTCTTAT
TGGTACTACTTGAACATGGATTACGCTTTCTTCTTGGATGGCGAAACTTTCGGTTTGAAT
AAGGATCGTCGTGGTGAATTGTGGTTGTACAATGTGGACCAAATCCTGAGCCGATACTAT
ATGGAACGTTTGTCTCATGGTTTCGGTGAAATTGACGATTTCTCCTGGAATCACGCTTAC
GAATACGGATATGATTCCGAATTGATTTCCTATAACGGTATTGGTTTCAGCACTCGCAGC
AACTACTTCGAACGTAGATCTTATGGCAAAGACATGTTGAACCAAATTCAAAGCGCCTTC
AAGCGTATCTACGATATCATCGATTATGGATACTATACCACCGCTGATGGACACAAGATC
GATATGCGCAAACCCGAATCTATTGAGCTCATCGGAAGTTACACTCAATCAAATATCGAT
ACTTTCGATAAATTCTTCTTCAGTTATTGGAATATGTTGAGTCATATGTACCTCGCTGAT
GTA------GACTACAACGACTTTGAGGTATATCCAAATGTTTTCCTCAACTTCGAAACC
ATGTTGCGTGATCCAATGTGGTACAGCTTCTACAAGAAAATCACCGATGTCTTCTATCGT
TTCAAATACCACTTCACACCATACACACAAGAAGAACTAGTTGCTCACGGAGTTCAAGTC
AAGGATGCCAGCGTTAGTGAATTGGTCACCTATTTCGATTTGGTTGATATTGATGTTACC
AACTTGTTGAACTTCGACGATGGTAAATTCGTATGGGACAAATCATTGTACGCTCGTCAA
ATGCGTCTCAACCACAAACCATTCCACTATGATGTCACTGTCGAATCTGAAAAGGCACAG
AAGGTTGTTCTTCGTACATTCTACGGTCCTAAATACGACGAATATGGACGTATTATTTCG
CTGAACGATAACCGCATGAATTTCATTGAATTGGACGAATTCGTCTATGAATTGGCCGCT
GGCGAGAATGTCATCAAACGTTCATCTGAGGAATTCTACTGGACTGTTAAGGATCGCACC
ACCTACACTGAATTGTATCACTATGTGATGGCTGCCTTCGACGGCAAATACGAATATCCT
GTAGAAATTAGCGAATCACACCGTGCATTCCCAGATCGTCTGCTCCTACCTAAGGGTTGG
GAGAGTGGTCTACCGGTACAGTTCGTATTTTACATTACTCCCTACGATGGCTCTATCGAA
CAACCCTCAAACATTTACATTAATAACAAGCCATTCGGCTATCCATTCGATCGTCCCATT
GATTTATCTCAATTCTTCGTGCCCAACATTTACTTCAAGGATGTGAGCATCTACCACAAT
GACCACTTCGACTACAACTTCTTCAAC
>RspHx
ATGAACACTGCTCTCCTGTTCGCGACAGTCGTGGCCGTCTTGGTCTGCGGCGCCTTCTCT
GACCACAAAGTAGCAGACAAACCGTTCCTCATGAAGCAGAAAAACATCCTAGGGCTGCTC
CACAGGATTCATCAAGATAATGTATTCAAAGAGCAGGTTGATGTGGGTAATACCTATGAC
ATTGAAGCACATATCAGCAACTACAAGAATACAAAAGTAGTGAAAGAGTTTATATCCTAC
TACAAGAAGGGCATGCTGCAACGCTGGGAGCCGTTCTCAGTGTATTACAAGACTCACCTT
GAACAGGCTATCTCCTTGTTCGAGCTCTTCTATTTCGCTAACGACTTCGATACTTTCTAC
AAGACTGCCTGCTGGGCCCGCGACCGTGTGAACCCGCTCATGTTCTGGTATTCCTTCACT
GCTGCCGTCCTCCACCGCGACGACACGACAGATGTCATGATGCCGCCGCCCTACGAAGTG
TACCCATACTTCTTCGTAGACAGTGATATCATCCAAAAGGCCTACAAGTACTGGATGATG
CACGTTGGCACAGAACATCACACCTACATCATCCCAATGAATCACACC------------
ATGAAGAGCAAGGAGAATTTGCTGTACTACTTTACAGAAGACGTGGGCTTGAACGCTTTC
AACATGTACTACCGCATGTACTACCCCAGCTGGTTCAACGTTACGGAGTACGGCCACAAG
TTCGACCGTCGCGGCGAGATGTTCCTCTACGTGCAGCACCAGCTGTACGCTCGCTACAGC
TTGGAGAGAATGTCCAACGGCATGCCCGAAGTTCAGCCCTTCGTCTACAACAAACCCCTC
AAGACCGCATACAACCCCAACCTGATGTACCACACCGGCCAAGAAATGCCTCCACGCCCC
AGCGACAAGCTCGTGACTAACTTCGACACGTACACCATCGCAGACATCAAGAACTACGAA
CGGAGGGTGGCGGACGCAATCGACTTCGGCTACGTCAAGGACGAACACCTCAAAATTCAC
TCCATGTACGAGAATAATGGCATCGACTACCTAGGCCAGATGATAGAAGGCTCCTACAAC
TCCCCCCACTACTATTACTACGGTTCCCTGTTTCACTTCTACCGCATGATGTTAGGGCAT
ATGATGGATCCATTCCACAAGCACGGGCTCGCACCCAGCGCCCTGGAACAACCCGAGACA
GCCCTGAGGGATCCCGCCTACTACCAGCTGTACAAGCGAATGTACCACTTAGTCAATAAG
TACAAGGACAGGCTGCCTCGCTACACGCACGAACAGCTTTGGTTCGAAGGAGTGACGGTG
GAGAATGTGGATGTTGGTAAGATGTACACGTACATGGAGAACTTTGAGTTTAGCCTGGGC
GGCACCATATATGTGGCCAAGGAGGAGGATATGTTAGGTGTGAACTTGCATGTTCGGCAG
CCACGTCTGAATCACAAGCCATTCACCTATAAGATAGAGGTCAACAGCGAAAAGGCAGTC
GATGCATACGTGCGTGTGTTCTTGGGCCCCAAGCATAATTACCTGGACGAGGAATGGGAC
TTGAATGAGCGCAGGCACTTCTTCGTCGAGATGGACCGCTTCCGGCATCATGTCCCAGCT
GGCAAGAGTGTAATCGAACGCAACTCCCACGACTCCTCAATAATTTCACCTACACCCGAC
AGCTACAGGACATTCGTCAAGAAAGTGCAGGACGCTTATGATGGCAAAACCCAATACTTC
ATCGACAAGAGCCACAACTACTGCGGATTCCCCGAGAATCTGCTGCTGCCCAAGGGCCAG
AAGGGAGGTGAGACCTTCACTTTCTACGTCATAATCACGCCATACGTCAAACAGGATGAG
CACGACTTCGAGCCTTATCCTGACGACATGCCACTGGGATTCCCCTTCGACCGCCAGATC
CATAGCAAGGACTTCTACACCACCAACATGTACTTCAAGGATGTACAAATCTTCCACAAG
AAACTCGAAGAAGTCAGTACTACCCAC
>CspHx
ATGAAG------TTCTTATTACTTGCCTTGTTCGCCGTCGCAGCAGCATCTGCTACTTAC
ACTGGT------GGTAAGGTTGACTTACCCCACAAACAGCAGGCTATCCTCCAGCTGTTA
TGGAAGGTCCATATTCCAATTCAAGATGAGGAATTGTACCAGATTGGCATGCAGTACAAC
CCAATACAGCATGTACAACAGTACAAGTCTTTGCAACAAGTGCAAGAAATAGTTGAAGTG
CATGAACATAAGATCCTCTCAAAGGAAGGAGTCTTCAATGCTTTCGAAGAGAAGCACATG
CAAGAAGCCAAACATTTGTTTGAACTTCTTTACTTCTCAAAGAACTTTGAAACCTTCCAC
AAGACTGCACTCTGGGCTAGAGAACATTACAACCCAGGAATGTTCGTTTATGCTCTCACA
ACCGCTGTCATCCACATGCCTGATTTCCGTGGTATTACACTGCCAAAGCTCTACGAAGTT
CTCCCAAATCTCTACGTACCATCAAAGGCCGTCAGGAAGGGATACGAAGCACAATACACA
AAGACTACCCCA---------GTGGTTACCATTGACAAATACTCTTCCAAACACATGAAG
GTCCATAATGAAGAAGCACTTCTTGATTACTTCACAGAAGATATGTCACTCAATGCACAA
CAGTCTATGTGGCACAAGAGCTTCCCTTACTGGTGGAACCGCGATGTGTACCAACACGAG
AATGACCGTCAGGGAGAACTCTTCCTTTACGTTCAGCATCAACTCCTTAACCGTTATCAT
CTTGAACGTATTGCTAATCGTTTACCAACAGTACACACTTTACCAACTGAACAAACCATC
CAACATGGATATGCACCAAAGAGTGTCTACTCTAACGGACAGTTCATGCCAACAAGACCA
GACTACGTCAGAGAATTGGCTTACGAAGGCAGCCATTACGTTCAGGCTAAGGACTGGATC
TACCGCATCAGATCTGCCATCGATGCTGGATACCTCTTTAACAACGCTGAAGAACAGATC
ATGTTGAACTCTACCCATGGTTTGGACATTCTTGGACGCATCATCCAGGGCTCCAACCAA
CAATACAAACCAGAATACTATGGACAACTCTACAACTGGGCCCACAAGTATTATGGTCGC
ATTGCTGATCCACACCAGAAATATAGCCAAGTCCCAAGTGTATTGGAACATTTCGGTACC
GCCCCACGTGACCCACTTTTCTACAGAATCCAGAAGACCATGAATGTTATGTACAAGAGA
TACAAGGATCTCCTCAAGCCATACACACAGGAACAGCTTTCATTCCCAGGTGTGCAGATC
AAGGCAGTTAAGGTTAACACCCTCACCACCCACTTCGAAGATCACGAATTCGATCTTAGC
AACGTACAGAACCATGAACAGACCGAA------------------GTCAAGGGTCTTGTA
AGCCGTCTCCGCCACGAGCCATTCCAGTACGCCATCACCGTCCAATCAAAGGTTAACAAG
CAAGCTTTCGTCCGTATCTTCCTTGCACCAAAATACGATTACCTTGGTAACAAATACGAA
TTGAACGAAAAGAGATGGTATGCTGTAGAGATGGACAAGTTCGTAACTGACTTGAAGGTT
GGTCAGAACACCATCAGACGGGCATCAAGTGAATCTACAATCGTCAAGAAGGAAGTTGAT
ACTTACAGACAGATGATGATGAAGGTTGAACAGGAGATCCACAATGGACAACAGGAATAC
ACAACCAAGACCCACAGCCACTGTGGATGGCCACTTCATCTTCTCCTGCCAAAGGGTACC
CAACAGGGAGAGAAATACACACTCTACGTCGTCATCACCGATTACGATCAAGATCGTGTA
CCAGAAACCCAGATCTACCCAGATAACAAGCCTTTGGGATACCCATTCGACAGAAGAATT
CATGAACAGAAATTCTTCCAGTACAACATGAAGGCCGTTGACATTACAATTGAGAATGTT
CAG------------------------
>SnoMHx
ATGAGGGTACTCCTGGTATTGGCCGCCATGGCCGTGGCGACAGCCACTGTCATCAAAGAT
GAGCATAACCTGGTAACGATGGATATAAAGACGAAGGAGCTCTGCATCTTGAAGCTTCTG
AATCACATCCTGCAACCGACCATGTACGACGACATTCGGGACGCCGCCAGGGAGTGGGTC
ATCGAAGATAACCTGGACAAGTACTTGAAGACAGACGTCGTAAAGAAGTTCATCGACACC
TTCAAGATGGGCATGCTCCCGCGTGGCGAGGTATTCGTTCACACCAACGAGTTGCACATC
GAGCAGGCCGTCAAGGTCTTCAAAATCTTGTTCTTCGCCAAAGACTTCGACGTGTTCGTC
AGGACCGCGTGCTGGCTGAAGGAGCGCATCAACGGAGGCATGTTCGTGTATGCTCTCACC
GCCAGCGTGTTCCACAGGACAGATTGTCGCGGCATCACCCTCCCTGCTCCCTATGAAATC
TACCCCTACTTCTTCGTCGACAGCCACGTGATCAACAAGGCCTTCCTGATGAAGATGTAT
GGCATCAAGGTGGACAAAAACCTGGTCGTGATTGATTGGCGC---AAGGGACTCCGTCGC
ACACTTTCCGAGGACGATCGCATCTCTTACTTCACAGAGGATATCGACCTTAACACTTAC
TACTACTACTTCCACATCGACTACCCATTCTGGATGAAGGACAGAGTCATGGACAAACTG
AAGATCAGACGTTTTGAGCTATCAGTCCACCTGTATCAACAGATCCTTGCTAGATACTAC
CTGGAGCGTTTGTCCAATGGATTGGGTCCAATTAAGGACTTATCTTGGTACAAACCCATC
AAGAAGGGATACTGGCCTTGGTTGAAATTGCACAATGGTATTGAGTTGCCTGTCAGATTT
AACAACTACGTCATTGCACGCGACAACAACGACGTAATCCGTTTGAGCGAAGAGTATGAG
AAGATCATTAGGGAGGCTATTATCAAAGGATTTATT---GAAATTAACGGCATAAGACTT
GAACTGAACAAACCAGAAGATATGGAAGTTCTAGGAAAACTGATCTACGGCAAAATAGAC
AAACTTGACATTGACTCTTACCGTTACCTGCTGATTGTCATGAAAGCCGTTCTTGGTCTT
GACACTTTACATTCTGACAAGTACTTCGTCGTTCCTTCTATCCTGGACCAATACCAGACG
GCTCTGCGTGATCCAGTTTTCTACATGCTGCAGAAACGTATCATTGATTTGGTGAGCTTA
TTCAAACTGCGTCTGTCTGTGTACACTAAGGAAGAACTCTACTTCCCCGGAGTAAAGATC
GATAATGTAGTGGTTGACAAGCTTGTCACTTACTTTGATGATTACCTGATGGACATATCC
AATGCCGTATATTTGTCCGAAGAGGAGGCCAAATCTGACAAGAAATTTTTGGTTCGCAAG
CGCCGGCTCAACCACCAGCCATTCAAGGTTACCATCGATGTACTGTCTGACAAGTCAGTC
GACTGTGTCGTAAGGGTGTTCCTTGGACCGAAAAAGGACAACTTGGAACGTCTCATTGAC
ATCAACAGTAACCGCCTTAACTTCGTTGAATTAGATAGCTTCCTGTACAAGCTGGTCACT
GGCAAGAACACCATCATCAGGAACTCTTATGACATGCACAACCTTGTCCGCGACCGTATA
ATGACAAGGGATTTGGTGAAGAAGGTTGAGTCCATATCCGATATGCGTGACATCTTAATA
AAAGACTTGAAAAACTACCACACCGGTTTCCCCTCGAGACTTATTCTTCCAAAAGGTCTC
ATTGGAGGTATGGACATGTTGGTCTACGTTATTGTGTCACCACTGAAACCGGTGGACAAC
GTTGACATTAATATCCTTCTGGACAAAATGCCTCTTGGCTTCCCCCTCGACCGTCGCATT
GATGTTGGAAACTTTATCACGCCTAACATGAAGTTTGTGGACGTAAAGATTTTCCACAAG
AAGACCCGCAATCTTAACATGGATTTG
>LweHx3
ATGAAG------CTTCTTCTTCTTGCTCTTTGCGCCGTCGCTGTTGCAGCCGATCTGACC
GTGAAG------------GATGATCTCCTCCACAAGCAGAAGGCTATCCTGAAGCTTTTG
TGGAAGGTCCAGATCCCTAACCCAGATCAGGAACAGTACCGCATTGGAGAAACTTACCAA
CCACTTCAGCACTACAACAACTATCTCGAGAAGACCAAATTGGAGAAGTTGGTGAATGTC
CACCAGAAGAAGATCCTCCCCAAGCATGAAGTTTTCAGCATCTTCGAGAAGAAACAGATG
CAGGAAGCCAGAGACCTCTTTGAGCTCCTGTACTTCTCCAAGAACTGGGAAACCTTCTAC
CAGACCGCCGCTTGGGCCAGACACCACTACAACCACGGTGTCTTCGTCTATGCTTTCACT
ACTGCTGTTCTCCACGTTCCCGACCTGAGAGGTATTGAACTGCCAAAGCTGTACGAAATC
CTCCCCAACCTCTACGTCCCAGGAAAGGTCGTCAAGAAGGGTTATGAAGCACAGTACATG
CAGGAGGACATT------ACAATGATCCCAATTGAGCGTGCCCACACCCGCCACACCACC
GTGAAGGACCCACAGGCCTTCCTTGACTACTTCACTGAAGATATGACCCTCAACCAACAG
TACTCCATCTGGCACAAGAGCTTCCCATTCTGGTGGAACCCAGAACGTTTCAGCCACGAC
AACAACCGTCAGGGAGAACTCTTCATGTACCTGCAGCACCAGATTCTCAACCGTTACCAC
TTGGAGCGCTCTGCTCACCGCATGCCCCATGTCAAGGCTCTGGAAGGACACCATGAGATC
AAGCAGGGATACGCACCAAAGATGGTCTACACCAACGGTGTCTTCATGCCAAACAGACCC
GATTTCGTCAAGGAAAAGGAATACGAACACAGCAAGTACGTTGAGGCTAAGGACTGGGAA
TACCGTGTGAAGGCCGCCATCGATCTTGGCTATGTTGTTACCGAAGACAACCAGAAGGTG
TCTCTCAACTCCACCGAAGGCATGGACATCCTTGGACGCATCATCCAGGGATCCAACTAC
CAATTCAAGAGGGAGTACTATGGACACCTCAACACATGGGCACACAAGTATTATGGACAG
ATCCAAGATCCACTCTACAAATACGAGAACGTCCCAAGCGCTCTTCAGCACTTCGAAACC
GCCATTCGTGACCCACTCTTCTACAGAATCCAGAAGACCCTCAACGTTCTCTACAAGAAG
TACAAGGATAACCTCAAGCCATACACCAAGGAACAGCTTTCTTTCCCCGGTGTTGAAGTT
CAGGCCGTGAAGGTTAACACCCTCATCACCCACTTCGAAGAACACCAGGTTGATCTCAGC
AAC---------GTCCAGAACAAGGAA---------GACACCAAGGTCAAGGGTATCGTC
AGCCGTCTCCGCCACGAACCCTTCCAGTACGCCATCACCCTGAACTCCAAGGTGACCAAA
CCCGCCTTCGTCCGCATCTACCTTGCACCCAAATACGATTACCTGGGTAACAAGTATGAC
ATCAACCAGAAGAGATGGTACGCCGTAGAGATGGACAAGTTTGTTGTTGACTTGAAGCAG
GGACAGAATGTTATCCGTCGTGGATCCATGGAGTCTTCCATTGTTAAGAAGGAGACTGAG
ACATTCAGACAGCTCTACCAGAAGGTTGAGGAAGCTATTAAGAATGGAGAGAAATACTCT
GAACAGAAGACTGTTTCCAACTGCGGCTGGCCACTCCACCTCCTCCTCCCCAAGGGTACC
AAGGAAGGTCAGAAGTACACCCTCTACGTGGTCGTCACAGACTACCAGGAAGACCGTGTA
CCCAACACCAAGATCTACCCTGATAATAAGCCCATGGGATACCCATTCGATAGGCATATT
AGCAAGGAGTATTTCTTCCAGAGAAACATGATGGCCGTCGATGTCACCGTTAAGAATGTC
ATG------------------------
>MdoHxF1
ATGAAGACAGCAGTTTCAGTCGTCTGCTTGGCCCTTTGTGCCTTGGGCAGTCCAGTAACG
CAGCAAAAGTTTGCCGATAAGGATTTCTTGGAAAAGCAAAAGTTTGTCTTGGAAGTCCTG
CAGCATGTCTATCAGGATGATGTGTTTGTGAAATTCGATGAGACCTATGCCACCTACCTG
CCATGGGAACACTTGGAGGACTACAACAATGCCGACAAATTGACCGAGTTCTTCGATCTG
TGGCAACACAAGCCACTGTGTGACGAGGTTGTATTCTCTCCAGTCTACGCCAACCATGTA
GAGTACGCTTTGGGTTTGGGACGTTTGTTCTACTTCGCCAAGGACTGGAAGGCCTTCACC
CATGCTGTGTACTGGGCCCGCGTCCACGTGAATAAGCAACTGTTTGTGTACGCCCTTAAC
TTGGCCACTGTTCTGCGTGACGACTTACACGGTGTGACCACCCCTGCTGTGTACGAGGTC
CTGCCATGGCATTTCTTCGATGTGGAAACTGTGACCAAAGCAGAACACCTAGCTCTCCAC
GGATTCCACAATAACGTCTTCAACGTAGTCGTCAAGTCCAACTACAGCAACGTGTACGAC
AATGTTAACTACGACCACACCTTGGCATATTTCACCGAAGATGTAGGCCTCAACGCCTTC
TACTACTACTACAACCTGCACTACCCCTACTGGACCAAGCCTGAGACTCATGAATTCAGC
AAGGACCGTGTGGGTGAGTTGTATTTGTACTTGCACAGGCAATTGTTGGCTCGTTACTAT
TTGGAACGTTTGTCCAATGATTTGGGTGAAGTACCGCAATTGAACGTGTACCAGAACTAC
GAACCCGGATACTACAGCAATTTGGCCTACTACAAAGGTGTCAGCTTCCCCGAACGTCCC
AATGACTACAACTTCTATAATGATGGAAACGATTTGGTTAGAGATGTAACGTTATACTTC
GAACGTGTTGCCAAGTTTGTAGACACC------------ACCACCGATGACTTC------
------------CAAACTGCGGTGGAGAAGCTTGGAAATACTTTGCAGGGCAATTCCTTT
AGCCTGGACAAGAAACTGTACGGCAGTCTTGATAATCTTCTTCGCGAGGTTGTCAACGAA
GGACGTTACTATGGAAAATTCGGCGATGTTTTGCCTGGTACATTGTCACAGTATGAAACC
TCTTTGCGCGATCCTTTGTTCTATTCTCTGTACAAGGAACTTGTCGGTTATTATTGGCGT
TTGGCTGGAAACTTCCCTGAGTATCAGAAGAAGGATCTAGAATTCCCTGGTGTCACTCTC
GATGATGTCCATCTGGAAAAATTGACCACCTTCTTTGAGTATTTCGATTCCGATGTGAGC
AACCTTGTTGACGTTGCTACTCCTGCTGAAGGTCATAGTTTCGTTGTCAAGGCACGCCAA
AAGCGCGTCAATCATCAACCATTCGAATTCACTTTGGACGTTACTTCGGACAAGGCCCAG
AAAGCAGTCGTCAAGGTATTCCTTGGCCCAAAATACGATGAGAATGGTCGTCTGCTGAAG
TTAGAGGACAACTACCAAAACTTCTTTGAATTGGATCACTACGTCGTTGACTTGGTTGCT
GGTGCAAATCACTTGAAACGCAGTTCCGAGGAATTTGCTTGTTCTACAAACGATCAGACC
ACATACTACGAGCTGTACAAGAAGCTGTTTGATGCCACCAATTCCGATTATCAATTCCCC
CTTACTTCTGGTCAA------TGCGGTTTCCCTCGTCGCTTGCTTTTGCCATTGGGCAAG
AAGGGAGGCTTAACATACCAGTTCTTCTTTGCCGTATACCCATACCATGCTCCTGAAGTA
ACTCAGTTCTCGACATATGTGGACGCCTTGCCCTTGGGATATCCTTTGGAGCGTCCAGTC
CATGATTACTACTTTAATGTTGGAAATTTCAAGTTTTACGATGTGACCGTTTACCACAAA
---GAAGAAACTACTAATGTA---GTA
>RmiHx1
ATGACGTCAGGGCTCCTGCTGTGCGCGCTGCTAGCTGTCGCCTCGGCAGCCGCAGCCAGC
ATCTCCACCGAGGCTAATAAGGACTCCCTAACTCATCAGAAGAATATAATGCGACTATTT
TTCAAGATCCAGCAGCCAGTGTTCATGCCAGACCACGATGAGATAATCAAGACCTTTAAA
TGGGAATCCATGAAGGACAAATTCAAGGATCCATTGCTGCTGGAGCGCTTCATGTACTGG
TACGAGCATGGGGTGTTTGAGAGGAACAAAGACTTCAGCTTGACATTCACGACGCACTTC
TGGCAGATGAAGCAGATGTTCAGGGTGCTTCACTCCGCCAGCGACTTTGACACGTTTTAC
AAGATGGCGGTGTGGATGCGCTACCACATGAACGAGAGGATGTTCGCGTATGTGCTGTAC
ACAGTCCTGCAACACCGAGAGGACACACAGTACATGATGGTGCCGCCGCCATACGAGGTG
TTCCCGCAGTACTTCGTCACCAGCGACGTCATGCAGATGGCTTACGACGCCCACCTCAGA
GGTATGACTTCTGAGGACGACCCGTACGTCATCCCAGCTAACTACACGGGCTGGATGGAG
GCGCGCGACAGGGAATCCGCCCTCTCCTACTTCAGGGAGGACGTAGGCCTGGCTTCCTAC
TGGGCGTTCTTCTGCTACAAGTACCCCTTCTGGATCAGCACAGACAGTCCCCATAAAATG
ATGAAGTACCGAGGCCGGCTCTTCTACGTGACCTTGCGCAACATGCTGGCCCGCTACGAC
ATGGAGAGGTACGCCAGAGGCCTGCCGCCCGTCAGACCGGTCGATATGTGGGAACCTGTC
GAG---GGGTACGACCCGGAGATCAGGCACCAAAGTGGACACGAATTCCCTGCTCGTCCA
GAGGGACTCACGGCGAAAAGCACTGACGCGTTGCCAATGGATAATTTAATTGACTGGGAG
GGGAGAATCCGTGCCGGCGTCGCCATGTCAATATACTTGGATGAAAAAGTTAAGGTCCAA
CAACTGAATGACGAAAACGCAATGAACATGATTGGTTACATACTCAGAGGCGGTGAGGAT
TCTCCAAATACGAAGTACTACGGCTCCGTCTTCTACGGCTTGTTCGCCATCTTTGGCCAC
ATGATGGATCCTTACCACCAATACGGAATGGCACCATCCGTTCTGGATATTCCGGAAACG
ATGACACGGGACCCACTGTTCTATAGAATCATGAAGCGCATGTGGAACATATTTGACGGT
TATAAGGACACCCAGTTGCCGTATCACAAGGACGACTTGATTGTACCGGGACTGAAGATT
GAAAGCATGAAAATCGACAAGCTTTTGACATACTTCGACGACTTCGATATTCACATCGAC
AATGCAATCGACGTGCAAAAGATGGACGATATGAGGAAGGTGAACGTGATCGCGCGTCGA
CACAGGATGAACCACAAACCATTCTCATATTCAATGAAGGTGACCAGCGACAAGGAAATG
AAGGCTGTTGTGCGTGTCTTCATGGGACCAGACAGCGACTGG---AACAAGATGTGGACA
GGAGACGGCATGAGGCACCACTTCTACCTACTCGACGCCTTCCACACTCAATTGAAAGCT
GGTGAGAACACCATTGTACGCAACTCGCGAGATATGTTCACGGTTGGTGAAGAGGCGCCA
GGCTACTGGCAGATGTACCAGATGGTTAATAAAGCCATGGACGAGGGGAAGATGCCGGTG
GCCAAGGACGGGCTTAAGTATGAGGGCTTCCCGCACCGTCTGCTGCTGCCACACGGCTGG
CGCACCGGCCTGCCCGTGACGCTGTTCGCCATCGTGACCGACTCCAAGGACGAG------
---------------ATCACCGACGGGCGGGACCCCTTCTTCCCAATGGACAGGAGGGTC
TTCATGTGGGAGCTCAAGATTCCAAACGCCCACTTCGAGCACTTGCAGATCTTCCACCGC
AGCCTGAAGGAACTCAATGTCGAGGAG
>LweHx2
ATGATTAAGTTTGTACTTCTTGCATTCCTCGTAGGAGCCGCTGTGGCTCGGCCT------
------GAGACAGCCAATAAGGAGTTCTTGGAACGCCAAAAGGCTGTCCTCCAGCTCTTG
GAGAAGGTCCAGATCCCATTCTACTACAAGGAATTTGAAGAAATTGCACAGACTTATCAG
CCACTGCAACATCTCCAGAACTACAAGTACACTGAGGGTATCAAGTACCTAGTGAAGGCT
CATGAGCAACATGAACTGCCCAAGAGCAAGATCTTCTCTCTGTACTACCCTGAAGACAGA
AAGCAGGCCATCTATCTCTTCGAAGCCCTTTACTACGCTAAGGACTTTGAAACTTTCTAC
AAGACTGCTGTCTACGCTCGCTATGTTGCCAATGAGCAGATGTATGTCTATGCTCTTACC
ACTGCTGTTATGCACCGTGAAGATACTCGTGGAATCAAACTCCCAGCTCAGTATGAAATC
TTCCCAGAACATTTCATCAACAGCAGAGCTATCTACCAGGCATACAAGCAGAAGGGAATG
AAGGAGGGCTCC---------------ACTGTTGAAGTGAAGAACACC---TGGTTTTCC
AAGAAGAACTGGGAAACTCTCCTCCAGTACTACACAAACGATCTTTCACTCACCACCCAC
TACCACAACTTCGGCAAGTCCTTCCCAGTCTGGTGG---CAATATGTCTATGGCAAGCAG
CTCGATCGCCAGGGAGAACTTTATTTCTACGCCCAACATCAGCTCCTCAACAGATACAAC
ATGGAGAGGCTCAGCCACAACATGCCAACTGTCCGTGAGGTTCAGTGGGACAAGCGTGTG
AAGTACGGATTCAACCCCCAAACCATCTACAGAAACGGTGAAGAATTCCCAGTCCGTTAT
GATGATATGGAAATCAAGGATTATGGCAAGATCCTTGTCCGTGATGTTCAGGATTACGAA
AGAAGAATTCGCTCAGCCATCGACAAGCAGTTTGTCCTCAAGGGCGAATACCAGGTTCAA
TCTTTGAACAACACCGAAGGCGTAAATGTTCTGGGACAGATCATCTATGGTGCCCACGAA
AACCAAGAAGCCCACTACTATGGAAAACTCAACACTTATTCTCACGCTCTCCTTGGCCGT
ATCGTCGATCCTGAGGGAAAATACAACATGGCTCCATCAGTATTGGAACAG---GATGTT
GCTGTCAGAGATCCTCTCTACTACAACCTCAAGAAGCAGTACGACCAGATGTTCCAGAAG
CACAAGTATCTTCTCCGCCCATACACCAAGGAAGAGATTGAAATGAATGGAGTTACCATT
GAGGATGTTCAGGTCTCTGAATTGAAGACTTACATGGAACCCTATGAAATCACCCTCTCC
AACATCTTTGATGAAACCTACAAGGAACAGGAGCAGGAGCAGCCAATGAAGGCTAAGGTT
GAGCGCCTCACACACAAGCCCTTCCAATACCAGATTCAGGTCAACAGCCAACAGGAATTC
AACGCTGTTGTCAGGATCTTCCTTGCACCCAAGAAGAATGCTTTTGGACAGAAATACAGC
GCACAGGAGCAGGCATGGAAGGCCATGGAACTCGACACTTTCATCACCAAGATTCAGACC
GGTAAGAACACCCTCCTCCGTAAATCTGCTGAGTCCACTGTAACCATCAATGACTACACC
AACATGTTTGATTTGAAGAACAAGGTCAAGGATGCCCTTCAGGGACAAGGCGAATTTATG
TTCGATAAGGACTACCGTCACTGTGGCTTCCCAGCTCATCTTCTGTTGCCCCGTGGTAAG
GTTGAAGGCCAGGAATATGCCCTCTTTGTCTACATCAGCAACTACGACCAAGAGAAGGTC
AGCGATGCCCAATTCTATCCCCTGTCTAAGCCTTTGGGTTACCCCTTGGACAGAGCTATC
CCTGAAGAGCATGTCTTCACCAAGAACTTCTTCTACAAGAATGTTGTCATCTACCATCAT
CAGCACGAAGAATTCAACACCCATCAT
>PinHx
ATGAGGTTGGTTGTTTTGGTTCTGGGCGTCGCGGCTCTGGCCTCGGCCAGGCTGACGACG
GATCTCCTACTTGGTTCTCTGGACGTTAAGAAAAGGCAAATCTTAATCCTAAAGTTGCTG
AACCACATTACGGAACCATGCATGTACAAGGAGATTCTAGATATTGGCAATAACTACAGA
ATTGAAGAAAACGTCGACTTATACACCAAAGTTGATGTTGTGAAGACGTTCGTCCGCCAA
GTGAAGCTTGGGTTGCTTCCTCGTGGCGAGATCTTCACTCTTCATATCGACCGCCAGCTC
AAGGAAGTAGTTTCCATGTTCCACGTGCTCTTCTACGCCAAGGACTTTGCAACCTTCATC
AAGACAGCCTGCTGGATGCGTATTCATTGCAATGAAGGCATGTTCGTCTATGCTCTCCAA
GTCGCCTGTAGACACCGTGAAGACTGCAAAGGCATCATTCTGCCTCCTCCATATGAAATC
TATCCCTTCTTCTTCGTACGCGGTGACGTTATCCAGAGATCTTACTTGTTGAAAATGTAC
GGCATTAAGAAAGACAAGAATGTCTATATAATTGATGAGAATATCTTCGACCGCCGCGTC
AATCTCAACATAGAAGACAGACTCCGTTACTTTACTGAGGATATTGACCTTAACACTTAC
TACTATTACTTCCACGTTGACTATCCATTCTGGATGAAGGACGACTTGATCAACACCAAG
AGGACGAGGCGTTTCGAACTGACACTGTACGTCTATCAACAGATTCTGGCCAGGTACTAC
TTGGAGCGTCTTTCTAACGGATTGGGTGATATTAAGGTGTTGTCTTTAGACAAACCCATA
ACAAAGGGATACTGGCCGTGGTTGCTGTTACATAACGGTGTTCAAATGCCAATGAGGACA
AACAACTATGTTGTTCTCCGTGACGACAACAACCTCCTACGTTTGGTCGAAACTTACGAA
GAACTTATCAAGCAAGCTATAGTCAAGGGCTTTATC---ACCATTAACGGAATAAGGCTT
GAACTGACTAAACCAGAAGACATTGAAGTTCTTGGTAGACTCATTTATAGCAAGGTAGAG
ACATTGCAGGTTGAAGCATACCGTTACCTTCTTGTTGTCTTGAAGGCTGTCTTGGGTCTC
GACACCCTATCTACTGACAAATACTTCGTGGTCCCCACCGTCTTAGATATATACCAAACT
GCTCTACGTGATCCCGTCTTCTATCAACTTCAAAAACGTCTGATTCTCTTTGTTCAACTC
TTCAAACTCCGTCTGCCGAGCTACACCAAGGAGGAATTATACTTCCCAGGAGTTAAAGTC
GACAATGTTGTGGTTGACAAACTCGTCACCTACTTCGATGACTACCTAATGGACATGACC
AACGCCGTGACTCTTACTGAAGATGAAACTACCTCTGACATGAAGATCTTGGTACGCAAA
CGTCGCCTTAATCACAACCCCTTCAAGATCACTTTGGATGTCGTTTCTGACAAGACTGTT
GATGCCGTCGTAAGGATCTTCCTGGGACCTAAAGAAGACGACCTTGGTCGTTTAATTGAT
CTCAACAACAACCGCCTGAACTTTGTTGAGCTGGACAGTTTCCTCTTCAAATTGGTAACT
GGCAAGAACACCATTGTGAGGAACTCAAGGGAAATGCACAACCTGGTCCAAGACCGTCTC
ATGACTCGTGACCTCTGGAAGAGGATTGACTCAATAACTGACGTTAAGGATATCCTTATC
AAAGAGTTGAGGAACTACCACACAGGATTCCCGTCTAGGCTGCTCCTTCCTAGGGGTCGC
GTCGGTGGTATGAGAATGGTTCTGTACGTTTGCGTAACTCCATTGAGATTGGTCGACAAT
GTTGATCTGAACATCTTGTTGGACAAGATGCCTCTTGGTTTCCCTCTTGACCGTCATATT
GATGAGACTAGATTCTTCACTCCCAACATGAAGTTTGTTGACATAATGATCTTCCACAAG
AAGAACCGTCATTTGAACTTGGATGTT
>BimHx
ATGTTTCGGCTGTGGCTGCTGGGGCTACTGGCCTGCAGTTTCGTCAATGCAGAATATTAC
AACACGAAAACCGCTGATAAGGATTTCTTGTTGAAACAGAAGAAGGTCTACAATCTCCTC
TATCACGTCAGCCAACCAGCCGAGATCAACACGTGGTACGAAGAGGGTCAAAAATGGGAC
ATCGAAGCGAACATCAACTTGTACTCCAACCCGGCCGCGGTAAAGGAATTCCTTTACATG
TACAAGAACAGTATGCTTCCGCGAGGAGAAGTGTTCTCGCTTTACTATCCATATCTCCTT
AAAGAAATGGTAGCCCTGTTCAGGTTGTTTTATTATGCAAACGACTTCGAAACATTCTAC
AAAACAGCTCTTTGGGCAAGAAACAACATAAACGAGGGCGAATATATCATAGCCTTCTAC
AATGCAGTACTCAGAAGACAAGACACTAAGTTCATTCAATTGCCACCCCCATACGAAGTC
TGTCCATACCTTTTCTTTAACTCGGAAGTCCTGCAAAAAAGCCATCACGCATCACTTTCT
GACCTCCGTGAAGAACACAAAACATACATATTCCGGGCAAACTATTCCGGTTGGTACATG
GAATACTACTTGGAAAATAAGTTGAATTACTTCATGGAAGATATCGGCTTAAATGCCTAC
TACTTCTTCTTCCGACAATCATTCCCATTTTGGATGTCATCCTCGGAATTTGGTTTTCAA
---GATTATCGCGGAGCAGAATACTTGTATGGGCATCAACAAATAATGAACAGATACTAT
TTAGAAAGACTTACGAATGAATTACCTAATCTCGAAGACTTCGATTGGGAGAAACCATTC
TATGCTGGTTATTATCCTACTATGACATACCAAAATGGATTACCATTCCCTCAGAGATCA
GAATGGAGTAACTTCCCTAGCTACAAATACAAATACATTACGGACATCAAAGACAAAGAA
TCGAGAATAATGTCTGCAATTGATACTGGTTATGTATTCGGCAATGGTACTACCAAGTAT
TACATTTATAACGAGGATGGTTTGAACATTCTTGGAAATATAATTGAAGGCAACGAAGAT
TCCTTTAACCAACGATTCTATGGCAGTATTGATGCCCTTGGCAGGAAAATCCTTGGTTAC
AATCTAGAACCATCAAGCAAGTATAAAATCCTTCCCAGTGCCTTGGAAATCTTTTCTACT
TCTTTAAGAGACCCTGCCTTCTATCGTCTCTATAAGAGAATAGTGGACCTTTACTACAGG
TACAAAATGCATCAGACGCCATACAACAAAGATGAACTCATCTATCCTAATTTGAAAATT
GAATCTTTCTCTATTGATAAACTCATTACATATTTTGAGCAATTTGATACAACAATCAGC
AATGGGTTGTTTATGGATGCACAAAAAGATGACAAATTGCCATTAATTAAAATTAGACAG
CCTCGTCTAAATCACAAACCATTTAATTTCCACATTACCATCAATTCTGATAAAGCAATG
AAAGCAGCTATCAGAATTTTCCTTGGACCCAAATATACTTCACACCGTAAACTATATGAA
CTTCCAGAAAATCTTAAATACTTCTATGAAATTGACAACTGGATCCTTGACTTGAATGCT
GGTCTGAACAAAATTACACGTAATAGTCAGGAATGCTTCTTTACAATCAATGACCAAGAA
CCAAGTGAAGTTTTCTATAGCAAACTCGAAGCATCTCTCTATGGTGACAAAACATTCAAT
TACTATGAAAGAGTC------TTTGGATTCCCAGAAAGACTGTTATTACCAAAGGGTAAA
AAAGAAGGGATGCCATTCCAACTGTTCTTATATGTTAGCCCAGTTTCTACGGAATACCAA
TTCACTTCTAGAATAAAATTTGACAACAGACCATTTGGTTTTCCACTAGATAAACCTCTT
GATAATTTCAACTATGATGGACCTAACATGTTATTCAAAGACATTCTTATTTATCACAAG
GAGGAATTCGACATAAACATTACTTAT
>OatHx1
ATGAAGCTCGTAGTAGCAGCTGTAGCCATTTCCTTGGCCGCCATGGCCAGTGGATCGTTC
GTGTCTAAGTACGCGGATAAAGATGTTCTTGTAAAGCAGAAATTTTTCTTTGAAATTATG
CGGAACATCCATATGCCACTACAGTATGAAGAATACAATATGTACACTAAGACCTGGGCC
GAGGATAGCAGCATG------TACCAAAATTACGACCAAGTGACCGAGTTTTTCAACATG
TACAACATGGACTTGTTCGGCAAGGGAGAGATTTTCACCGTTTACAACAAGTACATGCTG
AAGCAAACTTATATGCTGTTCAGTTTCTTGTACAACTCCCTCGATTGGGACACCTATTAC
AAGAACGTCATCTGGGCTCGTGAGCATATTAACGAGGGCATGTTCATCTATGCCGTCACC
CTGACCGTTCTACATCGCACGGACTTGCAAGGAATTGTTATGCCAGCCATTTACGAAATT
TATTCCTACTACTTCTTCAACACTGACATCATTCGCACGGCCACCTATCGTAAGATGTAC
GATCCCAAGTTTAACGGAAAATATAACGTGGTGTACTCCAACTTCACGATGACCTTTCCG
GAACGGTACAAAGACACCTTCATGGATTACTTCCACGAGGACATTGGACTGAACTCATAT
TATTTCTACTTCATGATGGACTATCCATTCTTCCTCGGTGGGGACAAATTTGGCTTGCTC
AAGGAACGCAGCGGAGAACTATACCTGTACACGCACCAGCAACTGTTGGCCCGGTACAAC
CTGGAGCGCATGTCGAACATGATGCACCCGACCAAGATGCTAACCTGGAAATTCCCACTG
GAAACCGGATACTTCTCACTGTTGAGCTACTGGAATGGTATTCCGTTCAAGTATCGTGAC
TTCAACTATATGATCAAGGACGATGACTATTTTAAGCTGGACTGGATTATGGATTGGGAG
ATGAGAATGCGTAAGATGATTGACGATGGATTCTACATGACGGATGATGGTACTAAGATC
GATCTGCGCAAATGGTCCAACATCGATTTCCTCGGCCAGATGATGAATTGTAATATGGAT
AACATGAAGTGCCAGAAATTCGGCTTCATCGAAATGATGTCTAAGATGTTGTTGAGTGGG
ATG------GACTTTATGACTCAGAAGACATGGCCATCAGTTATGATGCACCACGAGACT
ACTTTGCGTGATCCGATGTTTTACAAGTTGTGGGATCGGTTGCTGAACTTCTACTATCTG
TTCAAGAGCTACCTGCCGTACTACACACTGGAAGAGCTTAACTTCAAAGGTGTTGTCATC
AAGGATGTCGTGATTGATAAATTGATGACCTATTTTGAATATTTTGATTCGGACATCTCG
AATGTAATTCCAATGATGAACGTTGACAAGCATTGGGACTTCACAGTGCTGGGCCGTACC
ATGCGTCTTAATCATAAGCCATTCACTTACACACTGGACGTGATGTCCGAATTCTCCGGC
AAAGGCGTTGTTCGTGTCTTTTTGGGACCGAAATTC---------GACAAGTTAATGGAT
CTGGACTTCTATCGCAAGTTCTTTGTTGAAGTTGACCAGTACCAGGTCGATTTAATGGTT
GGAAAGAACACCCTTGTTCGCAATTCACGAGACTTCTACTGGAGCGTGAGGGATCGCACG
ATGTACACTGATCTGTACAAGAAAATTATGATGTCCGTCGCCGGTAAGGATAAATTCGTG
CTGGACATGTCCGAAGCTCACTGCGGATTCCCGGATCGTCTGATTTTGCCTAAAGGCTGG
GTCAGCGGAATGAAGATGCAATTTTACTTCATCATCACGCCATACACCATGACCCAGACC
GCGACTGACGTGATTTTCATCGACAATCTGCCGATGGGCTTCCCCTTCGATCGCGAGATT
GATTATACCTACTGGTACACGAAGAACATGCTTTTCAAGGATGTTTTCATCTACCACATG
GACGATGTGAAGATGAACCAGACGTTC
>AmeHx110
ATGAGGTATTTCATTATCCTGCTGGCTCTGGTAGCCTTAGGGGTCTGTGCCCCCAACGTC
AAACAACGTGCTGCTGACCAGGATCTCCTTAACAAACAACAAGATGTCATTCAACTTCTA
CAAAAAATTTCCCAACCAATCCCAAATCAGGAACTTCAAAATCTTGGTGCTAGTTATGAC
ATTGAGAGTAATTCTCATCAGTATAAGAACCCAATCATTGTCATGTACTATGCAGGTGCT
GTAAAAGCAGGTTTAGTTCCTCAAGGTACAACTTTTAGCAATTCAATCAGCCAACTTCGC
AAAGAAGTTTCCCTCCTCTATAGGATTCTTTTGGGTGCTAAGGATTACCAGACTTTCCTC
AAAACTGCTGCATGGGCCCGTGTCCATGTTAATGAAGGACAATTTCTTAAGGCATTTGTT
GCTGCTGTATTAACTCGTCAAGATACTCAAGGTGTTATTTTCCCACCAGTTTATGAAATT
TTACCTCAACATCACTTGGATTCACGAGTTATTCAAGAAGCTCAAAATATTGCTATTCAA
AACACTCAAGGAAATCAGCAAAACATTCTTATTCCTGTTAACTATTCTGCACTT------
TTATCTCATGATGAACAACAGCTATCTTATTTCACTCAAGATATTGGTCTTGCTGCATAC
TATGCCCAAGTTAATCTTCAACAGCCT------TTAACTCAGCAACAATATCAACAACAG
CAGGATCAACGCGGAGCTCAATATCTGTACCTTCATCAACAACTTTTGGCACGTTATGAA
CTTAATCGTCTTTCTAACGGACTTGGTCCTATTAAGGATATTGACTACGAAAAT---GTA
CAAAGTCTTTATCAACCACATCTTCGCGGTCTCAATGGACTTGAATTCGCAGGCCGTCCT
CAGAATCTTCAACTTCAATCTCAAAGGAACCAGCTTATCCAATATGTTGCCACTTTAGAG
AAAAGACTGAGAGATGCTATTGATTCTGGAAATGTGATTACCCCACAAGGCGTCTTTCTT
TCTCTGTATCAACCACAGGGTATGAACATTCTTGGTGATCTGATTGAAGGAACTGGTAGA
AGTGTTAATCCAAGGTATTATGGAAGTCTGCAAGCTGCTGCTCGCAAACTTCTTGGAAAT
GCTCCTGAAGTTGAAAACATTTGGGACTACACACCATCATCACTTGAACTTGGAGAAGTT
GCCGTCCACGACCCAGTTTTCTATCAATTGTACAAGAAAGTTATGAACCTTTATCAACAG
TATCAACAATCTTTACCTGTCTATCAATACAATGATCTTATTCTTCCTGGAGTGACCATT
CAGAACGTTGATGTCAGTCAACTTGTAACTCTTTTCACCGATTTCTACGTCGATCTCGAT
GCCGTTACTGGTCACCAATCCCAACAGGAACAAACTCAATCTCGTGTTAGAGCTCATCTG
AAGAGATTGGATCATCAACCTTATCAATATAAAATTGCAGTTCACAGCGAACAGAACGTG
CCAGCAGTTGTCCGTGTCTTCCTTGGACCCAAACACGACCATCAAGGCCGACCAATTAGT
ATTTCTAAGAATCAACATCTCTTTGTTGAACTTGATCAATTTATCCAGAACCTCCATGCT
GGTGAAAATACCATTATTAGAAATTCTCAACAAGCTCCTGGACAGAGCCCGGATTGGCCG
TCTACTTCTCAAATTCAACGAGGAGTCAATGCTGCTATCCGATCCCAGGAACCATTCTAC
ATCACTGAGCCACATCAAATCTTCAGTTTCCCTGCTAGATTGTCTCTTCCCAAAGGTCAG
CCACAAGGTTTCCCTCTTCAATTCTTAGTTGTGATCTCTCCAGTGATCCCTGAACAAAGT
TTGACTTACCAAGATTCCCTTGACGGCAAACCTCTCGGTTTCCCCCTGGACAGACCGTTG
TCCCTCGGTGCACTCAGCGTTCCTAACATTTTCGTCAAGGATGTGCTCGTCTTCCACCAA
GGTCAACCCACCAATGACATCACTCAG
>FcasHx1
ATGCATGCCTTCGTCGTTTTCGTGATTACTTGTGTCACATTTTACCCCACATCTGTCAAC
TCCTCACCGACTACAGGCAAAGATATCGAAGAACGTGAGCATAAAATCTCCTCCCTATTC
AACTTCTTCTGTGCACGAAACCCTGATCAAGATGCCGCCAAG---TCCTCCAATTTCGAC
CCCTTAAACTACTTGACCCTCTACACCAATCCAGATACAGTTTCCACCTTTGTCACCGCC
CTTCAAAAGGGTCTCAGGCCCCGATGGGGTCCCTAC------ATGTCGGGGAAAGAGCGA
ATCGATACGATCCCGATGTTCGACATCCTCTACTTTCCACAGGGCTGGGATTTATTCTAC
AATACGACCGCATATTTTTCCCTGAAGGCGAATGTTCGCCAATTTATTATGACGATGGAG
TTG---ATTTCCTCCACAAAGTTTTTTGGGCGGATGAGACTCCCGCGATTTTCGAACAGT
GTGCCGCAATTCTTTTCCCCGAAGGATGTCCTGTGGGGAATTAATGCTATTGATAAGCCC
AAGGTGGAGCAT------------------------GTGGAAAAGGAGGGGGATATATCA
ACTGAAGTAGGGGAGGATCCA---ACTTACTGGAAATTTGATGCGGGGTACAGGGAATTT
CACTTCGCTTGGAATATGGACCTCCCACCAGATCTGGATCAGCCCAAGTATCAAATTCGT
TTTGATAGGAAGGGAGAATTATTTTTGTATTCTCATCACTACATGGAAGTCCGATATTTT
GCGGAACTGCGCTCCCAGAACTTACCCGACATTGAGACGTTAACTTTAAACAGAGATTTT
AAACAAGGATATTCACCATTCTTTCTGAATGCGGATTTCTCAGTTTTCCCCATTAGAGGT
CCAGGTGCGTCCCTCACGACACAGGACAAC------TTTGAAAATTTGACAATTTGGGAG
GACACGCTCCTTAAATCGTTAGCGGCTGGGTATGCGGTGGGGACAAACGGACAGCGATAT
CCTTACCATCAAATTGAGGGAACTGACGTGTTTGGGGCGCTTTTCCAATCCACCACGGCC
TCTGTGAATATGGATTTGTATGGAAATCTGCATGAATCACTTCACCTGAATTTAGCCCAC
TTGCGGGATCCTCGACATCCTACAACGCTCTTGATGGGCGTAATGGACCACGCCGAATCT
AGCGTTACGGACTCCGCCTTTTACCAAGTTCACTATTATGTCGACAATTTGTACAGGAAA
CATAAGTACGCTAGTCCGCAAGTGCGAAATCAAAATTTGGCCTATCCTGGAATAACAGTT
CGCCAAGTCGGCCTGGAAAAGTTAACCACATACTTCGAATACTACTCTTACAACGTGAGC
AATGCGGTC---ATCGACTGTCATAAACTTTCGTCCGGAAAGGAATTTGTGATTTCCAAG
AAGCGGTTGAATTATCACAAATTCGACTACAATTTTGACCTTTTTTCCACCCTGAGCGAG
GAGGCGATCGTTCGTGTTTTTATGGGGCCGTATCTCGCCGCTGATGGGAAACCATACAAA
ATGGAAGATTTCTACTGGAACATGATTGAAATGGATAAATTTCCCGTTCTTATTAAACCA
GGAAAGAATACCTTCACCCGAGCTAGTAGTGACAGTAGCATTTTGAAGAAGGATGTC---
------------------------------------------------------ATCCCG
CCGGGCGAGCTGAAACGAAATTGCGGCTGGCCATCGAACCTCCTCCTTCCCAAGGGAAAT
CAGGAAGGCCTTCACATGAAATTATTCGTAATCGTGACCCCCGCCAAGGAGCGAAACGGG
GTGAAACTGACCGTCCTCCCTGACGATAAGCCAATGGGTTTCCCCTTTGATAAAAAGTTA
CAGCTTGACCAACCCTTTAAGAATAACTACGCCTTTTTCGATGTCAGCATTAAACATTTA
ATC------------------AGCCTG
>FcaHx1
ATGCGTATGTGCGTCGTTTTGGTGTTTATTTGTCTGTCGATATTAGTGAATTCCTTACCA
ACCAATAACTTCGCTTCCGATCAGCTCCTCCAGCACAAA------ATCTCCTCCCTATTC
AACTTCTTCTGTGCCCGAAACCCTGACCAACATGCCGCCAAAGTATCG---ACCTTTGAC
CCCTTAAACTACCTCTCCCTTTACACCAATCCTGACACGGTGTCCAAGTTTGTCACCGCA
CTTCAGCAGAATCTCACCCCCCGATGGGGCCCTTAC------CTCTCTGACAAAGAGCGA
ATCGACACCATCCCGATGTTCGATATCCTCTACTTTCCTCAAGGATTTGACCTATTTTAC
AATACGACCGCCTATTTCTCTTTGAGGGCGAACGTCCGCCAATTCATTATGGCGATGGAA
CTG---ATTTCCTCCACGAAGTTTTTTGGGCGGTTAACCCTTCCCCCCTTTTCGACCAGT
GTGCCGCAATTCTTCTCGCCAAAGTCGGTCCTCTGGGGGATTAATGATGTCGTAAAACCG
CATTTGGGAGAG------GGGGAGCATGTTGAGGAAGATGGCGGGGATAAATTGACCGGG
GCAGTGGGAAAAGATCCG------ACGTATTGGAAGTTCGATGCGGGTTATAGGGAATTT
CATTTCGCTTGGAACATGGATCTTCCCCCAGATTTGGTGCAGGACAAGTATCAAATTCGG
TTTGATAGGAAGGGAGAATTATTTCTGTATTCCCACCACTACATGGAAGTCAGATATTGG
GCCGAACTTCGCTCCCAGAATTTGCCCGATATTGAAACCTTAACTTTAAACAAGACTTTT
AAACAAGGATATTCTCCCTTCTTTCTTATGGCGGATTTCTCCGTGTTTCCGGTTCGAGGT
CCGGGCGATTCTTTAACGACGCAGGATAAC------TTTCAGAATTTGACGATTTGGGAG
GACATCATTCTGCAATCTTTAGCCGATGGGTATGCCGTTGGGAAATCTAGAGAACGATAT
CCTTACCATCAACCTAATGGAACCGACGCATTTGGCGCGCTTTTCCAATCAACCACAGCC
TCCGTAAATATCGACCTGTACGGAAACCTGCATGAATCTCTTCACCTGAATTTGGCACAT
TTACGCGATCCCAGATTTCCTACAAAGTTGGTCATGGGCGTAATGGACCATGCCGAATCG
AGCGTGACTGACTCTGCTTTTTACCAAATTCACTACTATGTCGACAATTTATACAAGAAG
CACAAGTACTACAGTCCCCAAATACGAAATGAGCAAATGGCCTACCCGGGTATAACTGTT
CGTCAGGTAGGGTTGAATTCATTAACCACATATTTTGAATACTACTCTTACAACGTGACC
AATGCTGTC---ATCGACTGCCAAAAACTTGAGTCTGGGAAGGAATACGTGATTTCGAGA
AAGAGGCTGAATTATAACAAATTTGAATACAATTTTGACATATTTTCCTCTCATAATGAG
GATGCAATCGTTCGTGTTTTTATGGGGCCGTATATCGCTGCGGATGGAAAGCCGTACCCG
ATTGATGACTTCTACTGGAATATGATCGAAATGGATAAGTTTCCTGTGGTGATCGAGCCA
GGAGAGAATCGTATCACGCGAGCCAGCAGTGACTCCAGCATTTTGAAGAAGGACGTC---
------------------------------------------------------ATCGCA
CCTGGCGAGCTTAAACGAAATTGCGGCTGGCCTTCGAACCTCCTCCTTCCCAAAGGAAAC
CCTGAAGGCCTTCACATGAAACTATTCGTAATCGTGACCCCCGCTAAGGAACGACACGGG
GTCAAACTTACGGTCCTCCCGGACGATAAGCCGATGGGATTCCCCTTCGATAAAAGGATG
CATCTTGACAACCCATTCAAGAGCAATTTTATGTTTTATGATGTAACCATTAAACATTTA
ATT------------------AGTTTG
>CfeHx2
ATGCTGAAGGAGCTCTTGTTGTTAGCGCTCGTGGCGCTATGCACGACGAAGGGGTTGCAC
ATCACCAAAACCGCCGACCTGGACTTCCTCCACAAGCAGAAGAAGCTCTACGAGCTGCTG
TTCTTCGTTAAGCAAAACACCCTCACCGATGAGTTCCATAAGATTGGCCGCGACTACAAC
ATAGAGAGCAACATCGACTCGTACAATGACAAGTTGATCGTCCAGGATTTCCTGCACCTG
CACAAAAGCGGCATGCTCAGTCGTAATGCCATCTACTCGCCATATTACGAGGAACACCGC
GAGGAGGTGAAGATAGTCACCAAGCTTTTCTTCAGCGCTAAAGACTTCCAGACTTTCTAC
AAGACCGCGTCTTGGGCGCGTCTCAACCTCAACGATGGCGTCTTTACATCCGCCTTCACC
ACCGCTGTCTTCTATCGTCCTGACTGCAAGCACATGAGGTTGCCTGCTCCCTATGAAATC
TATCCCAATTTGTTCTTCGACAACAACGTAATCCAGCGAGCCCGTGATATCAAGATGCAT
GGAGTTAGGCCTAACGGCGACAGCTACGTGATCCACGCCAACTACTCTGGACTGGTCAGA
CCCTATCTCGATGATTACAAGTTGGACTATTTTATGGAGGACGTTGGGCTGAACGCCTAC
TACTATTACGTCCGCCAAGTGATGCCCTTCTGGCTCAGCATGAAGAATTTCGACATCCCG
GCACAATTCCGAGGTCATTTTTATTATTTCAAGCACAAACAGCTGCTGAATCGCTACTAT
TTGGAACGCATGTCCAATGACTTGGGCGATATCGAGGACTTTGACTGGAACAAACCCTTC
TATCCGGGCTTCCATTCGATCCTGATGTACAACAATGGAATGGTCATACCGCAACGCTCT
CGCTACACTAACGTACCATTTTATAAATACAAATATCTGAAGGAGGTCGAGGTTCTGGAG
AAGCGCATCATGGACGCCATCGATCTCGGTTATGTCCATGACAAGGACGGTAAGCAAGTC
AACATCTACACTTCCGAGGGTTTGAGCATCCTCGCGAACCTGATAGAAGGCAACGTGGAT
TCGTGCAACCGACGCTTCTATGGAATGTACGATGCTCTGGCCCGCGACATCCTCGGCTTC
AACATTGACTACAAAAATAAGAACAAGGTAGTCCCGAGTGCTCTCCAATGCTACAGCACT
AGCCTGAGAGATCCAGGATTCTATCGGCTAACCAAGAGGATTATGGTATACTTCTTCAGA
TACAAGAAAAATATGCCGCAATACACCCAGGATGAGTTGATCTTCCCAGGCGTCAAGTTC
GAATCCGTCAATATCGACAAGCTGGTGACTTACTTTGACAATTGCGATACGGTCATCAAC
AATGCTCTTTCCGTGGAGAGCTTCCAGGAGGGAATGAAATTACGCGTCAAAGCTCGGCGT
TACTGCCTCAATCACAAGCCGTTCACCTATCGCTTCACCATCAACAGTGACAAGGAGACC
AAAGCCGTGCTCAAGATCTTCCTCGGGCCCGCTTTCGATGACATCAAAGATCTGTCACAT
CTCCGCGAGTCCTACAAATACTTCTTCGAAATGGATCACTTTGAAGTGACGCTGAAACAA
GGCACGAACACCATCGAGCGTCACAGCTCAGACTCGGTCTTCACCATGCCCGACTTGGTG
TCCAGCGACACGTTCTACAAGCAGTTGGAGAGGGCTATGAGTGGCAGCGCACCGTTCACT
TACGTCGAGAAGTTC------TTTACTCTACCCGAGCGCCTGGTTCTGCCGAAGGGCAAG
CCTGAAGGGATGCGATTCAAGATGTTCTTCTACCTGAGCACGCTCGACGGCAGCAAGGTC
AGAAACGTAGAGTTGACATTGGATGAGAAACCGCTCGACTTCCCGCTCGACAAACCGATG
CATCCGTGGAAGTTCTTCACGCCAAACATGTTAATGAAGGACGTGTACATCTATCACATA
CCGGAACATAGGATGAACAAGAACCTT
>CceHxR
ATGGGAATGGTGATCCTAGTGATGCTGCTGGTAACGGTGGCGACGGCTTCCGTCGTTCCC
GATGACCCGATGGTAAACTTGGACGTGAAGACAAAGGAATTATTTATACTTAAGCTGCTC
AACCACATCCTACAGCCATCATTGTACGAGGACATCAGATCGATCGCAAGAGAATATACC
ATCGAGGATAATATGGACAAATATGTGAAAGTGGAAGTAGTTAAGGCATTCATCGCCACA
TACAAGCTGGGCATGCTGCCTCGAGGTGAGGTCTTCGTGGACATGGACGTGAAGCAAGCA
GAAGAAGCGATCAAAGTATTCCAACTCCTATATTTCGCTAAAGACTTCGATATCTTTGTG
CGGACCGCCTGCTGGTTACGAGAACGCATCAACGGAGGCATGTTTGTCTACGCTTTGACT
GCCGCCGTTTTTCACAGACCTGATTGCAATGGCATCAGTCTTCCTGCGCCTTATGAAATC
TATCCACATCACTTCGTCGACAGTCACATTCTACACAAAGCATTCATGATGAAAATGTAT
GGCATTAATGTTGACAATAATGTTGTAGTCATTGACTGGAGGAAGAGC---CTACGCCAC
ACAATGAGCGAGTTCGACCGCACCTCATATTTCACCGAAGACATCGACTTAAATACTTAC
TTTTACTATCTACATATGAGCTATCCTTATTGGATGTCAGAGGATATCTATAGCGTAAAT
AAAGAACGACGAGGAGAGACCATGTGGTACAGTTTCCACTCCACAGTTGCTCGCTACAAA
GGCTATCGGTTACCATGTACGACATTACATCCACAGTGTGAGATGTACCACTCCCAGAAG
GCTACTGGC------CGTCAGATCTTATTACGTACAGGCGATGAGATGCCAGTTCGCTGC
TATAATGTCCAGCTTATAACTGAAGACGATATTCGATTCAAAGATATAGACGACGATGAT
AGGCGATATAGAGACGCAATTAGGAAGGGGTATATTGAGACGCACGATGGCACTACTCTT
TCTTTAAGGAAACCCGATGACATTGAGTATCTTAGTCGAATGTTACTCGGCGGATATGTT
TCACAAGAA---AATTTCAGATGGCAGAAGGGAGCAGTACCACTAACTTTGTTGAGTTAT
AGTAACTACAATACAAACAAAAACACATATATTCCGCACGCGGTGGACACGTTTGCTACA
GCTCTACGCGACCCTGGAGCATGGAAGTTAATGAAGAAACTATCGGAAATCTTCATCTTA
TTTAAGAACATGTTACCAAGTTACACCCGGGATGAATTCGACTTCCCAGGAGTGAAGATC
GAGCAAGTGTCAACAGACAAGCTTGTCACCTTTATGGATGAATACAACGTGGACATCACG
AATGCTATGTATCTCGATAAAACAGAACAACGCTCCGACATGATGTACGTGGCGCGCATG
CACCGTCTGAACCATCATCCCTTCAAAGTTACCATCGAAGTTGTCTCTGATAAGGCGGTG
GATTCTGTTGTCCGCGTGTTCCTTGGACCTAAAATTGATTGCATGGGCCGATTCATAAGC
ATAAACGACAAACGCAACGATATGGTTGAAATCGATAGTTTCTTATACAAATTGGATACC
GGCAAGAATACTATTATCCGCAATTCCCTGGAGATGCACAACGTGATACAGGAGAGGCCG
TTGGTTCGTGGCATTTGGGAACGAAGTGTGGATGCGAACGCTGGAATGAAGAGATTGGAT
AATTGGTGGTACAAGTCTCGTATTGGTTTCCCTCATAGACTGCTGTTGCCTATCGGCTCG
ATTGGTGGGACAGTTTACGAGATTTTTCGTGATCGTAACACCCGTACGCACCGGTTTGGT
CCTGCCATCTTTAGAGCTTGGACACGATGCCGCTTGGTTTTCCCAACGAACAGACCATTG
GATGAAGGTTACCTCTCCACCCACCAATATGAAGTTCCACCGATGTACCATTATTATATG
AAGTTTGTTCCTGTGTCCCACCCGGGT
>BdiHx
ATGAAGGCTTTGGTACTCATACTGGCCACTGCGACCCTCGCGGTGGCCTATCCCAGCTCT
ACTCAAGTCGTCGCGGACAAGACCTTCCTCACCCGGCAGAGGGATTTCCTTCGACTCCTG
GTCCGCATAGAACAACCCAACTACTATGCAGACCAGTATGAGGTCGGAAACGCCTATGAC
ATTGAAGCCAATATTAATAACTACAAGTACCCCCATGTGGTGAAGAACTTCTTGTCTGCC
TACAAGAGGGGAATGCTGCCAAGAGGCGTCCCCTATTCACCCTACTACACCACCCAGAGC
TATGAAACCAAGCTACTCTTCGATCTCTTCTACTATGCCAATGACTACGACACCTTCTAC
AAGACTGTTTGCTGGGCCAGAGATCGCATCAACGAGGGACAGTTCCTCTACGCCTTCTCG
ACTGCAGTATTCCAACGCGAAGACCTCAGCGACTATATTTTGCCACCACCCTATGAAATC
TACCCTTACCTCTTTGTAGACAGTGAGGTTATTCAAAAAGCTTACGAGACACGAATGAGC
GATGTTCATCTTGCGCCAAAAACCTACATTTTCCCAGTTAACTACACT------------
GTCGCAAACCCTGAGCAGGAGCTGTACTACTGGTACGAAGACGTGGGTCTCAACACCTAT
TATGCATACTATTACTTCAACTACCCAACCTTCTTCAACGAAACCGAATATGGCGTTCAC
TTCGATCGACGAGGTGAATTATTCTACTATACCAGACAACAGTTGTATGCAAGACAGTTT
CTCGAGAGGCACTCACATGACCTTGGTGAAGTAGAGCCAGTGCATTACGACAGACCTTTC
CAGACTGAATACTACCCAAGACTGCGGTACTCTAATGGACAGGAAGTTCCACCCAGGCCA
TATGAATACAGCCGCCGCAGCCACGATTATTATTATCCCGAGGATCTTCAGATTTACGAC
AGGCGGGTTCTCGATTCCATCGACTACGGTTACGTCTTTTCATATCCCGATCACAAATAC
CCATTGTACGAGACCAAGGGCATTGACTATCTGGGAGATGTGATTGAGGGTAATGGCGAC
ACAGTAAACAGGCGTTATTATGGCTCTATCTATCACTTCTACCGACAACTGGCCGGAAAG
AATGTTGATCCTTACAATGATTCTGGATTTGCTCCCAGTGCTCTGCAGAACATCTACACT
GCACTCAGGGACCCTGCAAACTTCCATATCCTCAAGCACATCAACTCCTATTTCCAGAGG
TACAAGGGCTATCTGCCACGCTACACGTATGACGAGCTCGTGTTTCCAGGCGTCAAGATC
GAGAATGTCGATGTGGGAAAACTTGTCACATACTTTGACTACTTCGATGTTGATATCGAC
AATGTAGTTAACGTCAAGGTGGCTGAAGATGGCAAATATGTTGACTACAGAGCTCGCCAA
ACCCGCCTCAACCACAAGCCTTTCACTTACAATATTGAAGTGAACAGTGAACAGGCAACC
GACGTCTATGTACGCGTGTTCCTTGGTCCCAAGTATGACTATCTTGGACGCGAATATGAC
CTCAATGACCGCAGACACTACTTCGTTGAACTTGATCGATTCCCATACAAAGTTCAAGCT
GGAAAGACCACCATCACCCGCAACTCTCGCGAATCAAGCGTAGTGTCTCATGACTACCCA
AGCTTCAGGACATTGCTGAGAAAGGTGTTTGATGCTTATGAAGGCAAGGAACAATTCTAC
TACGACAAGAGTGAACGTTACTGTGGCTATCCCGAGCGTCTTCTACTGCCCAAGGGCAAG
ACTGGAGGTCAGACCTACACATTCTATGTGATGGTAACTCCTTACGTGAAGCAGGATGAT
CACGACTTCGAACCCTTCCCTGATGACAAGCCTTTTGGCTACCCATTTGATCGTGTACTC
TACAGTCAGGAGTTCGTCACCCCCAACATGTATTTCAAGGATGTCGTAATCTACCACAAG
AAGTACGAAGAGATCAATGCACAACAA
>LglHx
ATGAAGACTGTCCTGATCCTAGCTGCTGTCGTGGCCCTCGCGGTCGCGGGTACTGTTCCG
CACAAAAAGTCTGTTGATGCTCATTACATTGAGCATCAAACTAAAGTCATCGACCTTCTC
GAGAGCATCGGACAGTACAGAAAGGACGCCGATTGGTTCAAGCTTGGCTACGAATACGAT
GTCGAGGCTAACATTGACAACTACACCAACAAGAAGGCCGTCGAGGAGTTCCTCGTGTAC
TACAAGAGCGGTTTCATGCCCAAGTACAAGACTTTCTCCGTCTTCTACGATGAAATGAGG
GAGGAGGCCATCGCTCTCTTCAAGCTCTTCTACTACGCTAAGGACTTCGAGACCTTCTAC
AAGACCGCCGCCTTCGCCCGCGTGCACTGCAACGATGGCCAGTTCCTCTACGCCTACTAC
ATCGCCATCTACCAACGCCCTGACACCCAGACCCTCGTGCTCCCCGCTCCGTACGAGATG
TTCCCTCAGTACTTCGTCAACACCAAGACTTTCCTGAAGGCATACCGCACTAAGATGCAC
GGCATCTACCACGAGAACGGCAAATACGTCTTCTACTCCAACTACACCAGCCCCTGGTTG
ACCGGCAGCGTTGAGGACAAGCTTTCCTACTTCACCGAGGACATTGGCATGAACTCCTAC
TACTACTACTTCCAGATCCTCTACCCCTTCTGGTGGAAAGAGAACAGCATCCCTCACTTC
GACGAGATGCGTGGAGACTACTTCTACTTCTTCTACCAACAGCTTATTGCTCAGTACTAC
CTGAACCGTCTCAGCAACGGACTTGGAGAGATCCCTGAATTCTCGTGGTACAAGCCCATC
GAGACCGGTTACTACTGCCAGCTG------TCCACTTACTATCCCTTCTTCTCGAGAAAC
GAATACTACCACATCAACAAGGTTGAAAACCAGTACATTCAGTACCTTAGCAACTACGAG
CAGTCTTTCCTGTACTACTTGGAGCAAGGCCACTTC---AAGGCTTACAACCAAGAGATT
GACCTGCGCAACTCCAAGGCCATCGACTTCGTCTCCAAATACTGGTTCACCACCGTCGAC
TTGTACGAAAAGAACTACGAACGTTTCTACGAAGTTATCGGTCTTCACCTCCTCTCTGCC
ACTCCTGAGCCCACTGACAAATACACCATCTTCCCCAGCGCTCTGGAGCTGCACCAGACC
TCTCTGCGCGACCCCATGTTCTACCAGTTCTACGCTCGCATCCTGAACTACTTCCTCCAA
TGGAAAGAGTACCTCGAACCCTACAGCTACAGCCATCTCCACTTCGAGGGTGTCAAGATC
AACGACGTCAAGGTTGACAAGCTGGTCACTTTCTTCGAGCCCTACGACTTTGACATCACC
AACGACCTCTTCCACAGTGTTGAGGAGAAGAGTAACGACCCCAACATCTACGCTCGTCAG
CCCCGTCTCAACCACAAGCCCTTCACCGTCACCGTCGATGTCAAGTCTGACGTCGCTACC
GACGCCGTGTTCAAGATCTTCCTGGGTCCCAAATACGACAGCAATGGCTATCCTCTTAAC
ATTGAAGACAACTGGATGAACTTCGTCGAGCTTGACTGGTTCGTACACAAGCTTACCGTT
GGACAGAACAAGATCGACCGTCACTCTACTGACTTCGCCCTGTTCAAGGAAGACTCCGTG
TCTGTTATGGACCTCTTGAAATACTTCAAA---------------CAAGGAAAGGTCCCT
GTTGATATGTCCGAGAGGTTCTTCTACCAGCCCCAGAGAATGATGCTGCCTAAGGGTACC
AAGGGTGGCTTCCCCTTCCAGCTGTACGTCGTCGTCTACCCCCACACTCCTCTGCCTCAG
GGTTGGGAACTGTTGTTCCCCGACATGAAGCCCATGTCCTACCCCTTCGACCGCCCCGTG
TACGAGACCTACTTCAAGCAGCCCAACATCTACCACGAGGATGTGTTCATCTACCACGAG
GGCGAGCTGACCGCCAACTTTAAGCAT
>PmaHx1
ATGAAGTCTGCATTCGTACTCTTGGCCCTCGCGGCATTCGCCGCTGCTTCTGTTCTTCCT
GGGGATCGTGTTGCTGACAAGGAATTCCTTGTCAAGCAGAAGAACCTGCTGCAACTGTTT
GTGCGCCCCCACCAATACAACCTGTACAAGGAGCAGGCCGAGATCGGTAAGGGTTACTCT
CTGGAGTCTCATCTTGCCGACTACACGAATGCGAAGGCTGTCAAACAGTTCCTTCACGTC
TACAAGCAGGGGATGTTGCCCAAGGGCGAGATCTTCTCTGTCTTCTACCAGGAGTACCTC
GAGCAGGCCATCCACTTGTTCGATGTCTTCTACTTCGCCAAGGACTGGGACACCTTCTAC
AAGACTGCTTGCTGGGCTCGTGACCGCGTGAACGAGGGTCAGTTCATCTACGCCCTGTCC
GTTGCTGCTCTCCAGCGTGAGGACTGCAAGGACTTCGTTCTGCCCCCAGTATACGAAGTC
TACCCCCACCTCTTCCTCCAAAACGAGGTCATCCAGAAGGCTTACGAAGTCAGGATGCAG
GGTGAGCACTACGAAGGCGAGACCTACTACATCCCCGCCAACTACTCTGGCTGGTATTAC
ACTCAGTACCCCGAACAGTTCATCTCTTACTTCACCGAGGATGTTGGCGTCAACGCATTC
CACGCCTACTGGCACATGGACTATCCCTTCTGGGCCAACTCCAAGTACTACAACGTCAAG
TTCGACCGTCGTGGAGAGCTCTTCTACTACACCCAGCACCAGCTGATGGCCCGCTATTAC
CTGGAGCGTCTGTCTAACGGACTCAAGGAAATCAAGCCCTTCTCCTACTTTGAGACCCAG
TCTCCTGGATACGAGCCATCTCTGCGCTACCCCAACGGCAAGGAATTCCCCATGCGCCCT
GAGGGTGTCTCCATCCTGAAC------AACTACCACGTTGAGGAAGTCTTCGCTCTTGAG
AGGAGAATCCACGACGCCATCGACCTTGGATTTGTCTTCGGTAAGGACGGCCAGAAGATC
TCCCTGAAGGAGAAGGAAGGCATCAGCATTCTTGGAGACATGATTGAAGGTACCGAGGAT
TCTACCAACAAGCAGTTCTATGGCTCCCTCTACAACATGCTCAGGACCGTGTACGGCCAC
TATGCTGACCCCATGTACCAGTATGAGGTTGCCCCCAGCGTGCTCGAGCACTTCACAACC
GCCCTTAGGGACCCTGCCTACTACACCCTGTACAAGCGCATCGACACCCTCTTCAAGGAA
TACAAGAAGCTCATGCCCGAGTACACTTATGATGAGCTCACCTACCCCGGTGTCAAGGTC
GAGTCTGTTGAGATCGAAAAGCTCGTCACCTACTTCGACAACTTCGACATCGATCTCGAC
AACGCCGTCGATGTTGGAGTCATCGAGGATGGCCAGAAGGTCAACATCCAGGCCCGCCAG
ATGCGTCTGAACCACAAGCCCTACACCTACAAGGTGAAGGTTGTCAGCGACAAGGCCGCT
ACTTCCATGGTCCGTGTCTTCCTTGGACCCAAGTACGACTTCTACGGCAACGAGTACACT
CTTGACAAGATGAGGGAGTACATGGTTGAGCTTGACCGCTTTACGTTCAAGATGACCTCT
GGTGAGAACGTGATTGAGCGCAACTCCTACGATTCCAGTGTGACCGTGGCTGACAAGACC
GCTTACAGGCAGCTCTTCAAGAAGGTCGACAAGGCCATCGCTGGAGAGGAACAGTTCTTC
GTTGATGAGACTGAGCGTCACTGCGGATGGCCCCAGCGCCTCCTTCTGCCCAAGGGCAAG
AAGGGCGGTATGACTTTCCGTTTCTTCGTCATGGTCACTCCCTTCGACGAGACCTCCGTC
ACCGACATGAAGCACTACCCCGATAGCTACTCCATGGGCTATCCCTTCGACCGTACCATC
GAGCACTACGACTTCTTCGCTCCAAACATGCACTTCGATGATGTCATCATCTTCCACAAG
ACTGCTGAGGAACTCAACATCCACCAC
>LweHx1
ATGATTAAGTTTGTACTTCTTGCATTCCTCGTAGGAGCCGCTGTGGCTCGGCCT------
------GAGACAGCCAATAAGGAGTTCTTGGAACGCCAAAAGGCTGTCCTCCAGCTCTTG
GAGAAGGTCCAGATCCCATTCTACTACAAGGAATTTGAAGAAATTGCACAGACTTATCAG
CCACTCCAACATCTTGACAAATACGAGCGTACCGGCGCCGTCAAGTACATCGTCAAGGCC
CACGAAAAGCACGAACTGCCTAAGTACCAGATCTTCTCAATCTACCACCCAGAAGACAGG
CACCAGGCCATCAAGTTCTTCGAGGCCTTGTACTATGCCAAGGACTTCCAGACCTTCTAC
AAGACCGCCGTGTACACCCGCTATGTCGCCAATGAGCAGATGTTCGTCTATGCTCTGACC
ACCGCTGTGTTGCATCGTGAAGATACCAGAGGAGTCAGGCTCCCACCTCAGTATGAGATC
TTCCCTGAGCATTTCATCAACTCCAGGGCCATCTACCAGGCTTAT------AAGCAGAAG
GGACTCAACAAG------GAACCCGTGACCGTCGAAGTAAAGAACAAG---TGGTACTCT
CAGAAGAACTGGGAAACCCTTCTCCAATACTACACCGACGATCTTGGTCTGACCACCCAC
AACCACCTCTTCCACAAGTCCTTCCCAACCTGGTAC---GAATACGTCAACGGAAAGGAG
CTCCACAGACAGGGAGAATTCTACTTCTACGCTCAGCATCAGCTGGTCAACAGATACAAT
TTGGAGAGACTCAGCCACAACATCCCAACCGTCCGCGCTGTCGAATGGGAGCGCAAGGTT
GAATATGGCTTCAATCCCCAGACCATCTACAGAAACGGCGAGGAATTCCCCGTCCGTTAC
GACGACATGGAGATCCAGGATTACGGAAAGGTCCTCGTCCGCGACGTCAGAGATTACGAG
AGAAGAATCAGGTCCGCCATTGACAAGCAGTTTGTACTCAAGGGCGAATACCAGGTCCAA
TCTCTGAACAACACCGAGGGCGTTAACGTTCTTGGCCAGATCATCTATGGTGCCCACAAC
AACGAAGAGGCCCACTACTATGGAAACCTCAACGTTTACTCCCACGCTCTCCTCGGCCGC
ATTGTTGATCCAGAGGGCAAGTACAATCTGGCTCCATCTGTTATTGAACAG---GATGTT
GCCGTCAGAGATCCACTTTACTACCAGCTGAAGAAGAACTACGATGAGCTCTTCCAGCAG
CACAAGTACCATCTCAGACCATACACCAAGGAACAGATTGAAATGCAAGGCGTTACCGTT
GAAGATGTCCAGGTTACCGAACTGAAGACCTTCCTCGAACCCTACGAAATCACCCTCAAC
AACATCTTCGACACCACCTACCAGGAGCAGCAGGAGAAGGAAGTCGTCAAGGCCAAGGTT
GAGCGCCTCAACCACAAGCCATACCAGTACACCATCCAGGTCCAGAGCCAGCAGGAATTC
GACGCTGTTGTGAGGATCTACCTTGCACCCAAGTACAACTCCTTCGGACAGAAGTACACC
CCACAGGAACAGAGCTGGAAGGCTGTTGAGCTCGATACCTTCGTCACCAAGGTCAACACT
GGCCGCAACACCATTGTCCGCAGGTCCAGCGAGTCCACTGTAACCCACAAGGATTACTAT
GGCATCACTGAACTCAAGCAGAAGGTCAACGAGGCCCTCCAGGGACAGGGAGAATTCGAA
ATCAACAAGAACTACCGTCACTGTGGCTTCCCCGCCCATCTCTTGTTGCCCCGCGGCAAG
GTCGGAGGTCAGGAATACCAACTGATCGTCTACGTCAGCAACTACAACGAAGAGAAGGTC
ACCGATGCCCAGCCATACCCCTTGGCCAAGCCTCTTGGCTACCCCTTGGACAGAGCCATC
CCCAACGTCCATGTCTTCACCAAGAACTTCTTCGTCAAGGATGTCCTCATCCACCACCAG
GAGGATAACAAGGTCCATGTTCACTTC
>AgaHxA
ATGAAGCTCCTCATCCTGGCGGTGGAGATCTCCCTGGCAGTTCTTGCCAGCGGATCTTAC
GTTCCAAAATATGCCGACAAGGAGTTCTTGTTCAAGCAGAAGTTCTTCTTCGAAGTGCTC
CGCAACATTCACCTGCCGCTCAAGTATGACGAATACATCCCGTACACCAAGACCTGGGTG
TCTGATGAG------ACCAAGTACAACGACTTTGCTCAAGTGGCCGAGTTCTTTGACTAT
TACAAGACTGGTGCCTTCGAGAAGGGCGAGCTCTTCTCCATCTACAACGAGCAGTACCTG
CGCCAGACCTACGCTGTGTTCACCTTCCTGTACAACAGCGCCGACTGGGACACGTACTAC
AAGAACATGATCTGGGCCCGTGACAACATCAACGAGGGCATGTTCATCTACGTGCTGCAC
CTGACGGTGATGCACCGACCGGACCTGCAGGGCATCGTTCTGCCAGCCATATACGAGATT
TACCCGTACTACTTCTTCAACACCGATGTGATCCGCACCATCAACTACAAGAAGCTGTAC
GATCCCAAGTTCAACGGCAAGTACAACATCGTGTACGCTAACTACACCGCTTACTACAAC
AACTTCTACACCGAGGAGTACCTCAACTATAACACCGAGGATATTGGCCTGAACGCTTAC
TACTACTACTTCATGATGGACTATTCGTTCCTCCTGGGTGGTGACAAGTTCGGACTGATC
AAGGACCGTCGTGGAGAGCTGTACTGGTACATGCACCAGATGCTGCTCGCCCGCTACAAC
CTGGAGCGTATGTCCAACTACATGGGTACGGTCAAGCCGCTGGTCTGGCGCTTCCCGCTC
AAGACTGGATACTTCTCGCTGCTCAGCTACTGGAACGGAGTGCCGTTCAAGAGCCGTGAC
TACAACTACATGATCTCGGACGAGTCGTACTACAAGCTGGACTGGATCAACGCCTGGGAA
GCGAAGATCCGCAAGATCATTGAGGATGGATTCTTCGTCAAGGAAGACGGCACCCGCATC
AACCTCCGTCTGCCGGAGTCGGTCGAGTTCTTCGGAAACCTGCTCAACTCCAACGTTGAC
AGTGTGGATGCCAACTACGTCGGCTACATCGAGGTCTTCTCTCGCCTGCTGCTCTCCGGA
AAC------GACTTCAACGCCTACAAGGTCTGGCCGTCGGCACTGATGCAGTTCGAGACG
AGCCTGCGCGACCCGGTCTTCTACCAGCTGTACGAGCGCTTCATGGATCTGTACTACTAC
TTCAAGCGTTTCCTGCCAAGCTACACTTACGAGGAGCTCAACTTCAACGGTGTCGTCATC
AAGGATGTCACCTTCGACAAGCTGATGACCTACTTCGACTACTTCGACTCGGATGTCTCC
AACGTTCTGCCCATGCAGTCGACTGACAAGTACTTCGACTATGCCGTGTTCGCGCGCCAG
CGTCGCCTCAACCACAAGCCGTTCAGCTACACCATGAACGTCATGTCGGACTATACCGGC
AAGGCCATCATTCGCGCGTTTGTCGGACCCAAGTTC---------GATCGCTTCTTCGAT
CTGCAGTTCTACAAGAAGTACTTCTTCGAGATTGACCAGTATCTGGTCGACTTCACCGCC
GGCAAGAATACCTCTGTGCGTAACTCGCGCGACTTCTACTGGAGCGTCAAGGATCGTACC
ATGTACACCGACCTGTACAAGAAGATCATGCTCGGATACAACGGACAGGAGAAGTTCGCC
CTGGACATGTCGGAGGCCCACTGTGGATTCCCGGATCGTCTGATCTTGCCGAAGGGCTGG
ACCAGCGGTATGCCGATGCAGTTCTACTTCATCATCACGCCGTACACGGCCAAGACCTAC
GAGCAGGGCTACCAGTTCTACGACAGCCTGCCGTTCGGATATCCGTTCGATCGCGTCATC
AACTTCAACTACTTCTACACCAAGAACATGTACTTCAAGGATGTGTTCATCTTCCACACC
GAAGAGATGAAAATGAACCAGAGGTAC
>RflHx
ATGAACACTGCTCTCCTGTTCGCGACAGTCGTGGCCGTCTTGGTCTGCGGCGCCTTCTCT
GACCACAAAGTAGCAGACAAACCGTTCCTCATGAAGCAGAAAAACATCCTAGGGCTGGTC
CACAGGATTCATCAAGATAATCTATTCAAAGAGCAGGTTGATGTGGGTAATACCTATGAC
ATTGAAGCACATATCAGCAACTACAAGAATACAAAAGTAGTGAAAGAGTTTATATCCTAC
TACAAGAAGGGCATGCTGCAACGCTGGGAGCCGTTCTCAGTGTATTACAAGACTCACCTT
GAACAGGCTATCTCCTTGTTCGAGCTCTTCTATTTCGCTAACGACTTCGATACTTTCTAC
AAGACCGCCTGCTGGGCCCGCGACCGTGTGAACCCGCTCATGTTCTGGTATTCTTTCACT
GCTGCCGTCCTCCACCGCGACGACACGACAGATGTCATGATGCCGCCGCCCTACGAAGTG
TACCCATACTTCTTCGTAGACAGTGATATCATCCAAAAGGCCTACAAGTACTGGATGATG
CACGTTGGCACCGAACATCACACCTACATCATCCCAATGAATCACACC------------
ATGAAGAGCAAGGAGAATTTGCTCTACTACTTTACAGAAGACGTGGGCTTGAACGCTTTC
AACATGTACTACCGCATGTACTACCCCAGCTGGTTCAACGTTACGGAGTACGGCCACAAG
TTCGACCGTCGCGGCGAGATGTTCCTCTACGTGCAGCACCAGCTGTACGCTCGCTACAGC
TTGGAGAGAATGTCCAACGGCATGCCCGAAGTTGAGCCCTTCGTCTACAACAAACCCCTC
AAGACCGCATACAACCCCAACCTGATGTACCACACCGGCCAAGAAATGCCTCCACGCCCC
AGCGACATGCTCGTGACTAACTTCGACACGTACACCATCGAAGACATCAAGAACTACGAA
CGGAGGGTGGCGGACGTAATCGACTTCGGCTACTTCAAGGACGAACACCTCAAAGTTCAC
TCCATGTACGAGAATAATGGCATCAACTACCTAGGCCAGATGATAGAAGGCTCCTACAAC
TCCCCCCACTACTATTACTACGGTTCCCTGTTTCACTTCTACCGCATGATGTTAGGGCAC
ATGATGGATCCATTCCACAAGCACGGGCTCGCACCCAGCGCCCTGGAACAACCAGAGACA
GCCCTGAGGGATCCCGCCTACTACCAGCTGTACAAGCGAATGTACCACTTAGTCAATAAG
TACAAGGACAGGCTGCCTCGCTACACGCACGAACAGCTTTGGTTCGAAGGAGTGACGGTG
GAGAATGTGGATGTTGGTAAGATGTACACGTACATGGAGAACTTTGAGTTTAGCCTGGGC
GGCACCATATATGTGGCCAAGGAGGAGGATATGTTAGGTGTGAACTTGCATGTTCGGCAG
CCACGTCTGAATCACAAGCCATTCACCTATAAGATAGAGGTCAGCAGCGAAAAGGCAGTC
GATGCATACGTGCGTGTGTTCTTGGGCCCCAAGCATAATTACCTGGACGAGGAATGGGAC
TTGAATGAGCGCAGGCACTTCTTCGTCGAGATGGACCGCTTCCGGCATCATGTCCCAGCT
GGCAAGAGTGTAATCGAACGCAACTCCCACGACTCCTCAATAATTGCACCTACACCCGAC
AGCTACAGGACATTCGTCAAGAAAGTGCAGGACGCTTATGATGGCAAAACCCAATACTTC
ATCGACAAGAGCCACAACTACTGCGGATTCCCCGAGAATCTGCTGCTGCCCAAGGGCCAG
AAGGGAGGTGAGACCTTCACTTTCTACGTCATAATCACGCCATACGTCAAACAGGATGAG
CACGACTTCGAGCCTTATCCTGACGACATGCCACTGGGATTCCCCTTCGACCGCCAGATC
CATAGCAAGGACTTCTACACCCACCAACATGTACTTCAAGGATGTACAATCTTTCCACAA
GAACTCACATTGGTGAATATATTATGG
>LmiHx4
ATGGCGACCGCAGCAGCCCTGCTGGCCCTCCTGGCCGTCGCAGCCGCCGTGCCTGCGAGG
GGCGTCAAGGAGGCTGACCAGGTGCAGCTGACGCGCCAAAAGGACATGATACGGCTGCTG
AAGCACTACCGCCAGCCGCCTCTGTGGGAGGACATGGCCGCCATCGCCAGGGACTACCAG
CTCCAGCCACAC------GACTACCAGGTGCCGGAATTGGTGGCAGAATACCAGAGGATG
GCGCAGAGCGGTGAGATGCCCATAGACCAGCCCAGCTCTGTGATGGACGACCGACACGTC
GACCAGATAAAGCTCTTCTTCGACATGATGTACAACGCCAAGGACTACGACACCTTCTAC
AAGACGGCCCTGTACCTCCGCGAGCGAGTGAACAAAAGCCAGTTCATGGCCGCATTTATG
ATGGCCATAAGGATGCGCCAGGACACGAAGGACATGGTCCTGCCGCCCCTGTACGAGATA
TACCCGGAGCTATTCATCACCTCTGACGTCATCCAGCAGGTCTACGACGCCAGGATGCAA
GGCTATGGCTATGGGCAGAAGCCGTACTACATCACAGCCAACTACACGGGCTACCCCGGC
GGCCGTACGCCCGAGCAGCGGCTCTCCTACTACCTGGAGGACGTCGGCCTGAGCGACTTC
TTCGCGGACCTGCACTACCGCTACCCGTACTTCCTGAGCGCCGCCAACTACACCATGGAG
CACGGCAAGCGCGGCGACATCTTCTATCACTCCCTCAGGCAGATGTTCGCCCGCTACGTC
CTCGAGAGGCTGTCCCACGGGCTGCCAGACGTCTCCCCTGTCAATGACGACTACCAACTC
GTGACTGCCTACTACCCTCAGCTCAGGCTGCAAAACGGCATCGGAATGTCCTCACGTCCT
GCAAAAGCAAACCTCATGGACACTGACATTTTTACCCTGCAGAAAATATGGTTTTCCGAG
TACAGAATGTTCGAAGCCATTGACCTGGGCCTAGCTATATCGGCAATTGATGGCAGGATG
AAGTACCAGCCGAATGAGGCCATCAACATGCTGGGAAACATGATCCAGTGCAACTGCGAC
TCCATCCACCCCAGGTACTACGGAGCCGTCTACAGGGACCTCTTGACGTTCTTCGGCAAA
CACCTCGAGGCAGACCAGCGATACGGGGTCGCCGCCAGTGTATTTGGGAAATACGAGACC
ATGCTCCGTGACCCAGTGTACTACCAGATTGTCAAGAGAATTCTGAACGTCTTCCAGCAG
TATCAGAACTACCTTGAACCCTACACAAGGCAAGAGCTCGAGTTCCCTGGAGTCAAAATC
CAGTCTGTGGACGTCGACCGCCTGGTGACATTCTTTGATAACTTCGACATTGAGGTGGAC
AATACTCTCAAAGTGTCCAGCGCCGAAGAAGCAGAGAAGATGAGGATCTACGCCCGCCAG
CCACGACTCAACCACAAGCCGTTCACGTACCGCATCAAGGTGTCCAGCGAGAAGCCCACC
AAGGCCATCTTCCGCGTCTACTATGGACCACGATACGACGCGTACGGCAACGAGATGACG
ATAGACGAGGCCAGGCAGTACTTTGTTGAGTTCGATCGCTTTGTATACCAAGTGCAATCT
GGAGAGAACGAGATCTCGCGCAACTGTCGCGACGTGGCCAGCGTGCGGCCCAGCTCGCTG
TCCATGCAGGAGCTGGAGGCGGCGGTGGAGGCGGCGCTGCAGGGCCAGAGGCCGTTCCCC
CCGACCACCGTGACCCGC---CGGGGCTTCCCCGGCCGCCTGCTGCTGCCCCGCGGCTCG
CGCGCCGGCCTGCCGCTGCGCCTCTATGTCATCGCCAGCCCCCTCGCTCAGGGAGTCCCC
GCCGACGCCACCTCGCTGGACGACGGCCGGCCCGTCGCCTTCCCCTTCGACCGCCGCATC
CACTACTACAACTTCGACGTGCCCAACTCCTACATCCAGGACGTCGTCGTCTACCACAAG
ACCATCGACGAGATTAACCGAGCAGTC
>CviLSP2
ATGAAGTCGTTCATAGCAGTTGCAGTGATTGCTTTGGCATTTTTTGCCTTGGCCTCTTCC
AAACACAAAGTGGCGGACAAAGACTTTTTGGTGAAGCAGAAATTTATGCTGGATATTTTG
CAGCATGTCTATCAGGATGACGTGTTTAAGAAGTACGACGAGAGCTATGTTACCTACAAA
CCCTGGGAACATGCAGAAGACTACAATGAGATCGATTTGATCAAGGATTTCTTTGAGTTG
TGGCAACATGATCCCATTTATGATGATGAGATCTTCTCACCCGTCTATGAACGTCACGTT
GAGTACGCTCATTATCTGACGCGCTTGTTCTATTTTGCCAAGGACTGGAATTCCTTTACC
CATGCCGTTTACTGGGCACGCACGCACGTGAACAAACAACTGTTCATCTATTCTTTGACT
GTGGCCAGTATTCACCGTGATGATTTGAAAGGAATTGTTTTGCCAGCTATCTACGAAATT
CAGCCATGGCACTTCTTCGATGCCGACACTTTGGAGTTGGCTGAGAAATTCAGAATGCAC
GGCTTCCACAATAATCTTCATAATGTGGTGATCAAGTCCAACTACAGTAATGTTTATGGC
GACGTCAACTATGAACACAGCTTGTCCTACTTCTTGGAAGACATTGGCTTCAATGCTTTC
TACTACTACTACAACTTGGATTATCCCCACTGGGCCAATGGACCTGTCCATGAGTTGAAC
AAGGACCGTCGTGGTGAATTCTATCTCTTCCTGCACTGGCAATTGTTGTCCCGTTACTAC
CTGGAGCGCTTGTCAGTTGATTTGGGCGAAATTCCACACTTCAACATTTACCAACCCTAC
GAACATGGCTACTTCAGCAATTTGCACTACTACAAGGGTGTAAGTTTCCCCGACCGTGAC
AATCACTACAACTTCTACTACGAGGACAACCAATACGCCAAGGATATCGAATACTATGGT
GCTCGCCTGGCTCAGTATGTCGAT---------------ACTACCAATGATGAGTAC---
------------TTGGTGGCTGTAAACAAATTGGGCAATATGATTCAAGGCAACCCTGAT
TCGGTCAACTTTAAAAAGTACGGCAGCTTGGACCATCTATATCGTGAATTGGTTAACGAA
GGTCGT---CCCTATGGCAAATATGAAACCTTACCAGCTATTCTTATGCACTACGAAACA
TCTTTGCGCGATCCCTTGTTCTATTCCATCTACAAGGACATCGTCTCATACTACTGGCGT
CTAATGGCAACATATCCTGAATACAAACCCAAGGATTTGGAATTCCCAGGTGTTAAAATC
GATAGCGTACACATGGAAGGACTCACTACCTACTTCGAATACTTTGATGCTGACATCAGC
AATGCCGTCAACGTTGAAGTTCCCAGCCATGGCCAGAGCTTTGTAATTAAAGCTCGTCAA
TTGCGTTTGAATCACAAACCATTCGAATACACTTTGGACGTGACCTCGGAAAAGAGCCAG
AAGGCCATCGTCAAGGTATTCATTGGTCCTAAATACGATGAAAATGGTCATTTGATTCAC
TTGGAAGACAACTACATGAACTTCTTTGAATTGGATCACTACGTTGTTGACTTGGCCGCC
GGCGTCAACCACTTGAAACGCAGTTCCGATGATTTCACCTGGTATGTAAGCGATCGCACC
ACCTACTTGGAGCTCTACCAAAAGGTAATGGATGCCACCAATAGTGACTACAAATTCCCT
CTCAATCAAGATGAAGCTCACTGCGGTGTACCCCAACGCATTATGTTGCCCAAGGGCAAG
AAGGGTGGCATGCCATTCCAATTCTTCTACATCGTTTATCCTTATCACGCTCCCGAGGTA
CAACAATACTCAACTTTCGTCGACACACTTCCATTTGGATTCCCCTTCAATCGCCCTGTT
CACGACTACTACTTCAATGTTGATAACATCAAATTCTACGATATTAAAATCTATCACAAA
---GACGATCACACCAACTTG---GTT
>CceHx2
ATGGTGACTGTCCTGATCTTAGCGTCGCTAGTGGCCCTGGTTGTTGGATCCTATCCACAA
TACCACAAAACACTGGCTCCTAAACTAGTAGGCGTTCAGAAAAAAGTTTTGTCTCTCCTA
GAGTATTGGAAACAAACTGATACAGAAGCCGAGTATTACAATATAGGCAAGTCTTACGAT
GTCGAAGCAAACATAGAATCCTATACTGATAAGGAGGCAGTTACTGAATTTTTGTATTAT
TATAAAGCTGGTTTCCTGGCGAAAAATGAATTATTCTCTATCTTCTATGAAAGGCAGGCT
CTGGAAGTAATAGCTTTATATAAACTATTCTACTTCGCTAAAGACTTCGAAACATTCTAC
AAGACTGCTGCTTTCGCTCGTGTTTATTTGAATGAGGGTCAATTTGTGTATGCGTACTAC
ATGGCAGTCATACAGCGTGAAGATACTAGAGGCATTGTCTTACCGCCTCCGTATGAAGTA
ATGCCAGAATATTTTGTCAACATGGATGTTCTGTTCAAGCTGTATCGTATTCAAATGTAT
GGTATAATTACTAAAGACAACGACTATTATTTCTACGCTAACTACTCTGGGCCCTGGACG
TACGATAACAACGAACATTTGCTATCGTACTTCACAGAAGACATTGGCTGGAATTCGTAT
TATTACTACTTCAACATGAAATCGCCATTCTGGGGGAAAGCAGATGTACTTAAGGGCTTT
AAGGGACGTCGTGGTGAAATTTACTACTACATTTATCAACAAATATTGGCTCGTTATTAT
CTCGAACGTCTCGCAAACGGTTTAGGTGAAATACCGAGATTCAGTTGGTTTGAAAAGTTC
CCTACTGGTTACTATCCTTCAATACCCTACTTGAGTTCG------TTTGTGCATAGAAGT
GAAGATTACTACTTGGCTGATGCTGATAATGATGACATTCAGTTTATTGACTACTATGAG
AAGAACTTCTGCAATATCTGCAAAATGGGCAGTTTA---AGGCTACACAAATATGAAGTT
GATTTATACAACTCGAAGTCGATATATTTCGTTGGCAACTATTGGCAATCTAACACTGAT
CTCTACGAAAAAAATTACTGGCGATCATACGAAGTTGCGGCTCGTCGTGTTCTTGGTGGT
GCTCCTAGAAATTATGCCGATTCTGTGTACATTCCCGCTGCTTTGGACTTCTACCAGACT
TCACTTCGTGATCCTGCTTTCTATCAATTATACGGGAAGATATTAGAATATATCATACAA
TACAAAGAATACTTAGAACCCTATACTAAGGATGTTCTCCATTACGTTGGCGTCAAGGTT
AATGACGTGAAAGTAGACAAATTAGTCACCTTCTTCGAATATTTCGACTGGAATGCAACT
AACGCTTTATATTTCTCTGAGCAACAAGAATCTGTTGCCCCTTCATTCATTGTTCGTCAA
CCACGTTTGAACCACAAGCCTTTCACTGTAACTATTGACATCAAATCCGATGTTGAAGCT
GAAGCAGTCTTTAAAATCTTCATTGGTCCCAAATATGATGGCAATGGTGTGCCTATTAGC
CTAGAAGACAACTGGATGAATTTCGTAGAACTTGATTGGTTTACACACAAACTTACATCA
GGACAGAACAAGGTTGAACGCAAATCTGAACAGTTCTTCTTCTACAAGGAGGACTCTGTA
CCTCTGCGAAAGGTTTACGAGCTTCTGAAC---------AACGGACAGGTGCCACTTTAT
ATGGCTGAAAAATTC------TTGTTCTCACCGAGGAGGCTAATGTTGCCCAGAGGTACT
ACCGGCGGATTCCCATTCCAGTTATATGTTATCGTTTACCCCTACCAAGCTCCAGCTGCA
GAATGGGGAGAGATGGTGATCGACAACAAGCCTTACGGTTATCCATTCGACCGTCCAGTA
GTGCCTTACCACTTCATTCAGCCTAACATGTACTTTAAGGATGTTTACATTTACCAAGAA
GGCCCATGGGACACGTCCTACTATAGT
>TmoHx2
ATGAGA---CTCATCTTGGTAGCATTGCTCGCCGGCCTTTGCGCCGTCTCTGCTGTTTCA
GTCCAC---------TCCACCAATTACGCACAGAAGCAGAAAGATGTGTGGCGCCTGTTC
AAATACATCAACCAACCCAGCTATTACAAGGATCACGTAGAAATCGCCCACAACTACCAT
TTGTCCAAGAACGTTGCTGCCTATTCCAAACCCGAAGTGGTCGAACAGTTCTACAAGTAC
TGGCAGTACGGTAAGCTTCCGAGGGGCGAGATCTTCTCCGTGTTTCATGGAGAACACTTG
AAACAAGCCGTCGCCTTGTTCAAGTTGTTCTACTATGCCAACGACTACGAGACCTTCTAC
ACCACTGCCGTTTGGGCCAGGAACCATATCAACGAAGGCATGTTCATGTACTCGTTGTCT
GTTGCCTTGATCCACCGTCCTGACACTTACTACTTCTCTCTGCCTCCGATCTACGAGATC
TACCCGCACTACTTCTACAGTACTGAGGTGATCAAGAAGGCGCAGTACTACAAGCAGTCT
GGCCAGCAGGGTGAGTATAATGACAAAATCATCTACGCCAACTACTCCGGACATTATCTC
AACTTGCACCCGGAGCAATCCCTTTCGTACTACATGGAAGATGTTGGTCTCAACTCTTTC
TACTACTACTACAACTTGTACTATCCCTTCTGGATGAGCGGCGAGGAATTCAATCTGAAG
TACGACAACCGTGGTGAAGCATTCTACTACATGTACCAACAAATCTTGGCTCGGTACTAC
TTGGAACGTCTGTCTCATGGTTTTGGCGAAATTGAAAACTTTGACTGGGAAGTTCCTTTC
GAAACTGGGTACTACCCATCGCTGTGTTATCCCAATGGGCTCCACTTCCCCACAAGACCC
AATTATGCTCATCTCTACGAGTACTTCTACAACTACTACTCTTACGTCAAGGACTTCGAA
AGGAGGATTCATGACGTCATCGACAGCGGATATGCTCACACTGAATCTGGTCAAACTGTC
GAGTTGTTCTCTCATCATGGTATGAATATTTTGGGCAATCTGATCGAAGGTAATCCAGAC
TCTCCCTACTATCACTACTACGGCGCCTTCCAAGTGTTCGCCCGTCACTTGCTCGGCTAC
TCCCAACAACCTTTGACCTATTTCAAGCTCCACCCTTCGGCTCTTGAACACTTTGAAACT
TCTCTCCGTGATCCCGCTTTCTACCAACTCTACAAGAAACTGTTGTCGTACTTCATCAGG
TACCAGAACCATAAGCATTATTACAACGAGCACGACTTGATGTACCAAGGTGTTGAAGTG
AAGAATGTCGAATTTGACTCTCTCGTCACCTACTTCGACTACTTCTACGCCGACTTGAGC
AATGCTGTTTACGTCACTCCTCAGGAAGTCCAGGATAGCTTCAAAGTACAAGTTGCCCAA
CAGCGTCTCAACCACAAACCCTTCACCTACAAGATCTACGTCAATTCCGACAGGGAAACC
GACGCCGTTGTCAAAGTCTTCCTAGGACCCAAGTACGACGAGTACGGACGCTTCATCAAT
CTGACCGACAACTGGATGAACTTCGTCCAGTTCGACCACTTCGTCTACAAGCTCAAAGCT
GGTGACAACATCATCAGCAGAGACTCGCACGAGATCTACAACTACATGCACGACAGGACT
TCCTACTACGAGTTGTACCAAAAGGCCTTCGGCGTCCACGACCAGAGCCACAGCTTCCAG
TTCCACCACGACCAGTTCTGGTACGGCTACCCACAAAGATACATGCTACCAATGGGATCT
CGCGGTGGGATGACCTATCAGTTCTACGTGATGGTCAGCAAGCAACTGCCGTACAAGACC
CACACGACCGTACCATACGTTGACTCTTACCCAATGGGCTATCCCTTCGATCGTCCAGTC
TACTGGGAACAAGTGTTCATCCCCAACTCGTACTTCCACGAGGTCAAGATCTACCATGAG
CATCATGAGGCCACCCATTACATGGTT
>AmeHx71
ATGTTTCAAGTATGGCTGGTTGGCTTATTGGCCTTCAGTTTGGTCGGTGCAGAATATTAC
GACACGAAAACAGCGGACAAGGACTTCCTGTTGAAACAGAAGAAGGTGTACAATCTGCTT
TATCGCGTCGCTCAACCAGCTTTGGCGAACACATGGTATAACGAGGGTCAAGCATGGAAC
ATAGAAGCCAACATCGATTCCTACACCAATGCGGCAGCGGTGAAGGAATTCCTCTCGATA
TACAAACATGGGATGCTTCCACGTGGAGAATTATTTTCTCTCTATTATCCGCAACTCCTT
AGGGAAATGTCAGCCTTGTTCAAATTGTTTTACCATGCGAAAGATTTCGATATTTTCTTC
AAGACAGCTCTCTGGGCGAAGAACAACATAAACGAGGCGCAATACATATACAGTTTGTAC
ACAGCCGTGATTACAAGGCCGGATACCAAATTCATTCAATTGCCACCGCTCTACGAGATG
TGTCCCTATTTCTTCTTCAATTCAGAAGTATTGCAGAAAGCCAATCACGCTCTGATTTTT
GGGAAATTAGACAAATACAAAGAGTACATAATTCCGGCAAATTATTCGGGCTGGTATCTG
GATTACAACTTGGAAAATAAACTAAATTACTTCATCGAAGATATCGGATTAAACACTTAC
TATTTCTTCTTGCGTCAAGCATTCCCGTTCTGGTTACCATCGAAGGAATACGATTTGCCG
---GATTATCGTGGCGAAGAATATTTATATAGCCATAAACTATTGTTGAACAGATATTAC
TTGGAAAGGCTTTCCAATGATTTACCTTATCTCGAGGAGTTCGACTGGCAGAAACCATTC
TATCCTGGTTATTATCCTACCATGACTTATTCCAATGGGCTACCATTCCCCCAAAGGCCG
ATCTGGAGCAACTTTCCCATCTACAAATACAAATACATCAGGGAAATTATGAACAAGGAA
TCGAGAATATCGGCAGCAATCGATTCTGGTTATATTCTGAACAACGATGGAAAATGGCAC
AATATTTATAGCGAGAAAGGTTTGAACATTCTTGGAAATATAATCGAAGGTAATGCAGAT
TCGTACAACACTGAATTCTATGGCAGCATCGATACCCTCGCGAGGAAAATCCTTGGTTAC
AATTTAGAAGCAGCAAGCAAGTATCAAATTGTTCCAAGCGCCTTGGAAATTTTCTCCACA
TCTATGAAAGATCCCGCATTCTATCGAATCTATAAAAGAATAATTGATTATTATCACAGT
TACAAAATGCATCAGAAACCGTACAATAAAGATGAAATTATTTATCCGAATTTGAAGATC
GAATCTTTTACCGTGGATAAACTGATTACGTACTTTGAACAATTTGATACAACGATCAAC
AATGGATTGTTACTTGAAGAGCAAAGAGATGATAAACCGTTTTTAATTAAAATTAGACAG
TATCGTTTAAATCACAAACCGTTTAACTTCCATATTACTATCAACGCTGATAAACCAATG
AAAGCAGCCATTAGAATTTTTATCGGACCGAAATACGATTCGCATCACAAACTGATCGAA
ATTCCAGAAGATCTGAAATACTTTTACGAAATTGACAATTGGATGCTAGATTTGAATTCA
GGTTTGAACAAAATTACACGTAACAGTTTAGATTGTTTCTTCACGATGAATGATCTAGAA
CCGAGCGAGATATTCTATGAAAAGATCGAAACGTCTCTCAACAGTGACAAACCATTTACT
TACAATGAAAGAATT------TTTGGATTCCCAGGAAGATTGTTATTACCTAGGGGTAAA
AAGGAAGGAATGCCATTCCAGTTGTTCTTATATGTTAGTCCAGTCTCTTCGGAATACAAT
CAGTACAATTCGAGAAAATTTGACAAAAGATCGTTTGGTTTTCCGTTAGATAAACCTCTC
TATGATTTCAATTATGAAGGACCTAATATGTTGTTCAAAGATATTCTTATTTATCACAAG
GATGAATTTGATATGAATATCACTTAT
